# Supplementary material for: Disease-specific prioritization of non-coding GWAS variants based on chromatin accessibility
Source: HGG Adv. 2024 May 21;5(3):100310. doi: 10.1016/j.xhgg.2024.100310 (PMC11259938; doi:10.1016/j.xhgg.2024.100310)
Supplement: Data S1. Legends for Supplemental Data SD1 - SD25 [file mmc2.zip]

Archive with 33 entries (32 files):
- supp_dat/
- supp_dat/sup_data_pairwise-divan-individual.csv
- supp_dat/sup_data_prediction-scores-dhs-weighted.csv
- supp_dat/sup_data_top-five-tissues.csv
- supp_dat/sup_data_mapping-efo-mesh.csv
- supp_dat/sup_data_divan-snvs.csv
- supp_dat/sup_data_disease-terms.csv
- supp_dat/sup_data_beta-coefficients-sd-dhs.csv
- supp_dat/sup_data_pairwise-tis-weighted-individual.csv
- supp_dat/supplemental_table_ST3.csv
- supp_dat/supplemental_table_ST2.csv
- supp_dat/sup_data_pairwise-org-aggregated.csv
- supp_dat/supplemental_table_ST1.csv
- supp_dat/sup_data_perf-divan-our-vs-chen.csv
- supp_dat/sup_data_pairwise-tis-individual.csv
- supp_dat/supplemental_table_ST5.csv
- supp_dat/sup_data_standard-epigenomes.csv
- supp_dat/supplemental_table_ST4.csv
- supp_dat/sup_data_control-snvs.csv
- supp_dat/supplemental_table_ST6.csv
- supp_dat/sup_data_genetic-correlation.csv
- supp_dat/supplemental_table_ST7.csv
- supp_dat/sup_data_beta-model-similarity-dhs.csv
- supp_dat/sup_data_cluster-id-name.csv
- supp_dat/sup_data_beta-coefficients-mean-dhs.csv
- supp_dat/sup_data_disease-snvs.csv
- supp_dat/sup_data_pairwise-tis-vs-org-individual.csv
- supp_dat/sup_data_pairwise-tis-weighted-aggregated.csv
- supp_dat/sup_data_pairwise-org-individual.csv
- supp_dat/sup_data_cluster_term-frequency.csv
- supp_dat/sup_data_perf-chrom-heldout.csv
- supp_dat/sup_data_pairwise-tis-aggregated.csv
- supp_dat/sup_data_pairwise-tis-org-aggregated.csv
