# Supplementary material for: Disease-specific prioritization of non-coding GWAS variants based on chromatin accessibility
Source: HGG Adv. 2024 May 21;5(3):100310. doi: 10.1016/j.xhgg.2024.100310 (PMC11259938; doi:10.1016/j.xhgg.2024.100310)
Supplement: Data S1. Legends for Supplemental Data SD1 - SD25 [file mmc2.zip › supp_dat/sup_data_pairwise-divan-individual.csv]

score1	score1_median	score2	score2_median	disease	measure	p_value	higher_median
DIVAN	0.1163	GenoCanyon	0.0997	alcoholism	pr	3.725e-09	DIVAN
DIVAN	0.1163	DHS_logreg	0.1118	alcoholism	pr	5.145e-06	DIVAN
GenoCanyon	0.0997	DHS_logreg	0.1118	alcoholism	pr	1.863e-09	DHS_logreg
DIVAN	0.1000	GenoCanyon	0.1281	alzheimer_disease	pr	1.863e-09	GenoCanyon
DIVAN	0.1000	DHS_logreg	0.1161	alzheimer_disease	pr	1.863e-09	DHS_logreg
GenoCanyon	0.1281	DHS_logreg	0.1161	alzheimer_disease	pr	1.863e-09	GenoCanyon
DIVAN	0.1377	GenoCanyon	0.0945	amyotrophic_lateral_sclerosis	pr	1.863e-09	DIVAN
DIVAN	0.1377	DHS_logreg	0.1223	amyotrophic_lateral_sclerosis	pr	1.863e-09	DIVAN
GenoCanyon	0.0945	DHS_logreg	0.1223	amyotrophic_lateral_sclerosis	pr	1.863e-09	DHS_logreg
DIVAN	0.2310	GenoCanyon	0.1611	arthritis,_rheumatoid	pr	1.863e-09	DIVAN
DIVAN	0.2310	DHS_logreg	0.1781	arthritis,_rheumatoid	pr	1.863e-09	DIVAN
GenoCanyon	0.1611	DHS_logreg	0.1781	arthritis,_rheumatoid	pr	1.863e-09	DHS_logreg
DIVAN	0.1412	GenoCanyon	0.1548	asthma	pr	1.863e-09	GenoCanyon
DIVAN	0.1412	DHS_logreg	0.1333	asthma	pr	1.863e-09	DIVAN
GenoCanyon	0.1548	DHS_logreg	0.1333	asthma	pr	1.863e-09	GenoCanyon
DIVAN	0.1072	GenoCanyon	0.1009	attention_deficit_disorder_with_hyperactivity	pr	1.863e-09	DIVAN
DIVAN	0.1072	DHS_logreg	0.1252	attention_deficit_disorder_with_hyperactivity	pr	1.863e-09	DHS_logreg
GenoCanyon	0.1009	DHS_logreg	0.1252	attention_deficit_disorder_with_hyperactivity	pr	1.863e-09	DHS_logreg
DIVAN	0.1100	GenoCanyon	0.1087	bipolar_disorder	pr	2.833e-04	DIVAN
DIVAN	0.1100	DHS_logreg	0.1023	bipolar_disorder	pr	1.863e-09	DIVAN
GenoCanyon	0.1087	DHS_logreg	0.1023	bipolar_disorder	pr	1.863e-09	GenoCanyon
DIVAN	0.1224	GenoCanyon	0.1312	breast_neoplasms	pr	1.863e-09	GenoCanyon
DIVAN	0.1224	DHS_logreg	0.1246	breast_neoplasms	pr	6.287e-05	DHS_logreg
GenoCanyon	0.1312	DHS_logreg	0.1246	breast_neoplasms	pr	1.863e-09	GenoCanyon
DIVAN	0.0878	GenoCanyon	0.1438	cardiovascular_diseases	pr	1.863e-09	GenoCanyon
DIVAN	0.0878	DHS_logreg	0.1145	cardiovascular_diseases	pr	1.863e-09	DHS_logreg
GenoCanyon	0.1438	DHS_logreg	0.1145	cardiovascular_diseases	pr	1.863e-09	GenoCanyon
DIVAN	0.2374	GenoCanyon	0.1979	colitis,_ulcerative	pr	1.863e-09	DIVAN
DIVAN	0.2374	DHS_logreg	0.2601	colitis,_ulcerative	pr	1.863e-09	DHS_logreg
GenoCanyon	0.1979	DHS_logreg	0.2601	colitis,_ulcerative	pr	1.863e-09	DHS_logreg
DIVAN	0.1214	GenoCanyon	0.1470	coronary_artery_disease	pr	1.863e-09	GenoCanyon
DIVAN	0.1214	DHS_logreg	0.1472	coronary_artery_disease	pr	1.863e-09	DHS_logreg
GenoCanyon	0.1470	DHS_logreg	0.1472	coronary_artery_disease	pr	2.988e-01	DHS_logreg
DIVAN	0.2098	GenoCanyon	0.1998	crohn_disease	pr	1.863e-09	DIVAN
DIVAN	0.2098	DHS_logreg	0.2345	crohn_disease	pr	1.863e-09	DHS_logreg
GenoCanyon	0.1998	DHS_logreg	0.2345	crohn_disease	pr	1.863e-09	DHS_logreg
DIVAN	0.0956	GenoCanyon	0.1010	depressive_disorder,_major	pr	1.863e-09	GenoCanyon
DIVAN	0.0956	DHS_logreg	0.1057	depressive_disorder,_major	pr	1.863e-09	DHS_logreg
GenoCanyon	0.1010	DHS_logreg	0.1057	depressive_disorder,_major	pr	1.863e-09	DHS_logreg
DIVAN	0.1883	GenoCanyon	0.1819	diabetes_mellitus,_type_1	pr	4.032e-03	DIVAN
DIVAN	0.1883	DHS_logreg	0.2202	diabetes_mellitus,_type_1	pr	1.863e-09	DHS_logreg
GenoCanyon	0.1819	DHS_logreg	0.2202	diabetes_mellitus,_type_1	pr	1.863e-09	DHS_logreg
DIVAN	0.1472	GenoCanyon	0.1411	diabetes_mellitus,_type_2	pr	1.863e-09	DIVAN
DIVAN	0.1472	DHS_logreg	0.1245	diabetes_mellitus,_type_2	pr	1.863e-09	DIVAN
GenoCanyon	0.1411	DHS_logreg	0.1245	diabetes_mellitus,_type_2	pr	1.863e-09	GenoCanyon
DIVAN	0.1716	GenoCanyon	0.1060	diabetic_nephropathies	pr	1.863e-09	DIVAN
DIVAN	0.1716	DHS_logreg	0.1292	diabetic_nephropathies	pr	1.863e-09	DIVAN
GenoCanyon	0.1060	DHS_logreg	0.1292	diabetic_nephropathies	pr	1.863e-09	DHS_logreg
DIVAN	0.1238	GenoCanyon	0.0900	heart_failure	pr	1.863e-09	DIVAN
DIVAN	0.1238	DHS_logreg	0.0861	heart_failure	pr	1.863e-09	DIVAN
GenoCanyon	0.0900	DHS_logreg	0.0861	heart_failure	pr	1.024e-07	GenoCanyon
DIVAN	0.1189	GenoCanyon	0.1434	hypertension	pr	1.863e-09	GenoCanyon
DIVAN	0.1189	DHS_logreg	0.1405	hypertension	pr	1.863e-09	DHS_logreg
GenoCanyon	0.1434	DHS_logreg	0.1405	hypertension	pr	6.640e-03	GenoCanyon
DIVAN	0.1813	GenoCanyon	0.2015	inflammatory_bowel_diseases	pr	1.863e-09	GenoCanyon
DIVAN	0.1813	DHS_logreg	0.2482	inflammatory_bowel_diseases	pr	1.863e-09	DHS_logreg
GenoCanyon	0.2015	DHS_logreg	0.2482	inflammatory_bowel_diseases	pr	1.863e-09	DHS_logreg
DIVAN	0.2213	GenoCanyon	0.1712	lupus_erythematosus,_systemic	pr	1.863e-09	DIVAN
DIVAN	0.2213	DHS_logreg	0.2333	lupus_erythematosus,_systemic	pr	1.863e-09	DHS_logreg
GenoCanyon	0.1712	DHS_logreg	0.2333	lupus_erythematosus,_systemic	pr	1.863e-09	DHS_logreg
DIVAN	0.1691	GenoCanyon	0.1166	macular_degeneration	pr	1.863e-09	DIVAN
DIVAN	0.1691	DHS_logreg	0.1360	macular_degeneration	pr	3.725e-09	DIVAN
GenoCanyon	0.1166	DHS_logreg	0.1360	macular_degeneration	pr	3.725e-09	DHS_logreg
DIVAN	0.1281	GenoCanyon	0.1164	metabolic_syndrome_x	pr	8.326e-07	DIVAN
DIVAN	0.1281	DHS_logreg	0.1305	metabolic_syndrome_x	pr	1.966e-02	DHS_logreg
GenoCanyon	0.1164	DHS_logreg	0.1305	metabolic_syndrome_x	pr	1.863e-09	DHS_logreg
DIVAN	0.1627	GenoCanyon	0.1961	multiple_sclerosis	pr	1.863e-09	GenoCanyon
DIVAN	0.1627	DHS_logreg	0.2825	multiple_sclerosis	pr	1.863e-09	DHS_logreg
GenoCanyon	0.1961	DHS_logreg	0.2825	multiple_sclerosis	pr	1.863e-09	DHS_logreg
DIVAN	0.1101	GenoCanyon	0.1327	myocardial_infarction	pr	5.588e-09	GenoCanyon
DIVAN	0.1101	DHS_logreg	0.1181	myocardial_infarction	pr	4.184e-04	DHS_logreg
GenoCanyon	0.1327	DHS_logreg	0.1181	myocardial_infarction	pr	3.725e-09	GenoCanyon
DIVAN	0.1217	GenoCanyon	0.1345	obesity	pr	1.863e-09	GenoCanyon
DIVAN	0.1217	DHS_logreg	0.1276	obesity	pr	4.968e-05	DHS_logreg
GenoCanyon	0.1345	DHS_logreg	0.1276	obesity	pr	1.991e-06	GenoCanyon
DIVAN	0.1335	GenoCanyon	0.1247	parkinson_disease	pr	2.349e-06	DIVAN
DIVAN	0.1335	DHS_logreg	0.1299	parkinson_disease	pr	1.864e-03	DIVAN
GenoCanyon	0.1247	DHS_logreg	0.1299	parkinson_disease	pr	2.080e-05	DHS_logreg
DIVAN	0.1795	GenoCanyon	0.2070	psoriasis	pr	1.863e-09	GenoCanyon
DIVAN	0.1795	DHS_logreg	0.2551	psoriasis	pr	1.863e-09	DHS_logreg
GenoCanyon	0.2070	DHS_logreg	0.2551	psoriasis	pr	1.863e-09	DHS_logreg
DIVAN	0.0993	GenoCanyon	0.1105	schizophrenia	pr	1.863e-09	GenoCanyon
DIVAN	0.0993	DHS_logreg	0.1075	schizophrenia	pr	1.863e-09	DHS_logreg
GenoCanyon	0.1105	DHS_logreg	0.1075	schizophrenia	pr	1.863e-09	GenoCanyon
DIVAN	0.1059	GenoCanyon	0.1410	stroke	pr	1.863e-09	GenoCanyon
DIVAN	0.1059	DHS_logreg	0.1080	stroke	pr	2.534e-01	DHS_logreg
GenoCanyon	0.1410	DHS_logreg	0.1080	stroke	pr	1.863e-09	GenoCanyon
DIVAN	0.5751	GenoCanyon	0.5593	alcoholism	roc	9.984e-07	DIVAN
DIVAN	0.5751	DHS_logreg	0.5983	alcoholism	roc	1.863e-09	DHS_logreg
GenoCanyon	0.5593	DHS_logreg	0.5983	alcoholism	roc	1.863e-09	DHS_logreg
DIVAN	0.5304	GenoCanyon	0.5753	alzheimer_disease	roc	1.863e-09	GenoCanyon
DIVAN	0.5304	DHS_logreg	0.5597	alzheimer_disease	roc	1.863e-09	DHS_logreg
GenoCanyon	0.5753	DHS_logreg	0.5597	alzheimer_disease	roc	1.863e-09	GenoCanyon
DIVAN	0.6384	GenoCanyon	0.4766	amyotrophic_lateral_sclerosis	roc	1.863e-09	DIVAN
DIVAN	0.6384	DHS_logreg	0.6139	amyotrophic_lateral_sclerosis	roc	8.009e-08	DIVAN
GenoCanyon	0.4766	DHS_logreg	0.6139	amyotrophic_lateral_sclerosis	roc	1.824e-06	DHS_logreg
DIVAN	0.6903	GenoCanyon	0.6654	arthritis,_rheumatoid	roc	1.863e-09	DIVAN
DIVAN	0.6903	DHS_logreg	0.6520	arthritis,_rheumatoid	roc	1.863e-09	DIVAN
GenoCanyon	0.6654	DHS_logreg	0.6520	arthritis,_rheumatoid	roc	1.863e-09	GenoCanyon
DIVAN	0.5961	GenoCanyon	0.6505	asthma	roc	1.863e-09	GenoCanyon
DIVAN	0.5961	DHS_logreg	0.5891	asthma	roc	1.863e-09	DIVAN
GenoCanyon	0.6505	DHS_logreg	0.5891	asthma	roc	1.863e-09	GenoCanyon
DIVAN	0.5491	GenoCanyon	0.5268	attention_deficit_disorder_with_hyperactivity	roc	1.863e-09	DIVAN
DIVAN	0.5491	DHS_logreg	0.5663	attention_deficit_disorder_with_hyperactivity	roc	1.863e-09	DHS_logreg
GenoCanyon	0.5268	DHS_logreg	0.5663	attention_deficit_disorder_with_hyperactivity	roc	1.863e-09	DHS_logreg
DIVAN	0.5500	GenoCanyon	0.5549	bipolar_disorder	roc	1.024e-07	GenoCanyon
DIVAN	0.5500	DHS_logreg	0.5296	bipolar_disorder	roc	1.863e-09	DIVAN
GenoCanyon	0.5549	DHS_logreg	0.5296	bipolar_disorder	roc	1.863e-09	GenoCanyon
DIVAN	0.5564	GenoCanyon	0.6197	breast_neoplasms	roc	1.863e-09	GenoCanyon
DIVAN	0.5564	DHS_logreg	0.5752	breast_neoplasms	roc	1.863e-09	DHS_logreg
GenoCanyon	0.6197	DHS_logreg	0.5752	breast_neoplasms	roc	1.863e-09	GenoCanyon
DIVAN	0.5090	GenoCanyon	0.6524	cardiovascular_diseases	roc	1.863e-09	GenoCanyon
DIVAN	0.5090	DHS_logreg	0.5195	cardiovascular_diseases	roc	5.226e-02	DHS_logreg
GenoCanyon	0.6524	DHS_logreg	0.5195	cardiovascular_diseases	roc	1.863e-09	GenoCanyon
DIVAN	0.7252	GenoCanyon	0.6975	colitis,_ulcerative	roc	1.863e-09	DIVAN
DIVAN	0.7252	DHS_logreg	0.7197	colitis,_ulcerative	roc	5.548e-04	DIVAN
GenoCanyon	0.6975	DHS_logreg	0.7197	colitis,_ulcerative	roc	1.863e-09	DHS_logreg
DIVAN	0.5949	GenoCanyon	0.6470	coronary_artery_disease	roc	1.863e-09	GenoCanyon
DIVAN	0.5949	DHS_logreg	0.6149	coronary_artery_disease	roc	1.863e-09	DHS_logreg
GenoCanyon	0.6470	DHS_logreg	0.6149	coronary_artery_disease	roc	1.863e-09	GenoCanyon
DIVAN	0.6904	GenoCanyon	0.6980	crohn_disease	roc	5.718e-07	GenoCanyon
DIVAN	0.6904	DHS_logreg	0.6971	crohn_disease	roc	5.145e-06	DHS_logreg
GenoCanyon	0.6980	DHS_logreg	0.6971	crohn_disease	roc	9.677e-01	GenoCanyon
DIVAN	0.5199	GenoCanyon	0.5381	depressive_disorder,_major	roc	1.863e-09	GenoCanyon
DIVAN	0.5199	DHS_logreg	0.5464	depressive_disorder,_major	roc	1.863e-09	DHS_logreg
GenoCanyon	0.5381	DHS_logreg	0.5464	depressive_disorder,_major	roc	1.304e-08	DHS_logreg
DIVAN	0.6506	GenoCanyon	0.6715	diabetes_mellitus,_type_1	roc	1.863e-09	GenoCanyon
DIVAN	0.6506	DHS_logreg	0.6316	diabetes_mellitus,_type_1	roc	5.588e-09	DIVAN
GenoCanyon	0.6715	DHS_logreg	0.6316	diabetes_mellitus,_type_1	roc	1.863e-09	GenoCanyon
DIVAN	0.6270	GenoCanyon	0.6329	diabetes_mellitus,_type_2	roc	1.863e-09	GenoCanyon
DIVAN	0.6270	DHS_logreg	0.5876	diabetes_mellitus,_type_2	roc	1.863e-09	DIVAN
GenoCanyon	0.6329	DHS_logreg	0.5876	diabetes_mellitus,_type_2	roc	1.863e-09	GenoCanyon
DIVAN	0.6181	GenoCanyon	0.4555	diabetic_nephropathies	roc	1.863e-09	DIVAN
DIVAN	0.6181	DHS_logreg	0.6005	diabetic_nephropathies	roc	1.304e-08	DIVAN
GenoCanyon	0.4555	DHS_logreg	0.6005	diabetic_nephropathies	roc	1.824e-06	DHS_logreg
DIVAN	0.5863	GenoCanyon	0.5237	heart_failure	roc	1.863e-09	DIVAN
DIVAN	0.5863	DHS_logreg	0.5073	heart_failure	roc	1.863e-09	DIVAN
GenoCanyon	0.5237	DHS_logreg	0.5073	heart_failure	roc	4.712e-07	GenoCanyon
DIVAN	0.6005	GenoCanyon	0.6416	hypertension	roc	1.863e-09	GenoCanyon
DIVAN	0.6005	DHS_logreg	0.6310	hypertension	roc	1.863e-09	DHS_logreg
GenoCanyon	0.6416	DHS_logreg	0.6310	hypertension	roc	1.991e-06	GenoCanyon
DIVAN	0.6942	GenoCanyon	0.7064	inflammatory_bowel_diseases	roc	2.608e-08	GenoCanyon
DIVAN	0.6942	DHS_logreg	0.7131	inflammatory_bowel_diseases	roc	1.863e-09	DHS_logreg
GenoCanyon	0.7064	DHS_logreg	0.7131	inflammatory_bowel_diseases	roc	1.719e-03	DHS_logreg
DIVAN	0.7088	GenoCanyon	0.6852	lupus_erythematosus,_systemic	roc	1.863e-09	DIVAN
DIVAN	0.7088	DHS_logreg	0.7096	lupus_erythematosus,_systemic	roc	8.394e-01	DHS_logreg
GenoCanyon	0.6852	DHS_logreg	0.7096	lupus_erythematosus,_systemic	roc	1.863e-09	DHS_logreg
DIVAN	0.5918	GenoCanyon	0.5474	macular_degeneration	roc	1.863e-09	DIVAN
DIVAN	0.5918	DHS_logreg	0.5733	macular_degeneration	roc	5.588e-09	DIVAN
GenoCanyon	0.5474	DHS_logreg	0.5733	macular_degeneration	roc	1.863e-08	DHS_logreg
DIVAN	0.5899	GenoCanyon	0.5633	metabolic_syndrome_x	roc	3.725e-09	DIVAN
DIVAN	0.5899	DHS_logreg	0.6157	metabolic_syndrome_x	roc	1.863e-09	DHS_logreg
GenoCanyon	0.5633	DHS_logreg	0.6157	metabolic_syndrome_x	roc	1.863e-09	DHS_logreg
DIVAN	0.6737	GenoCanyon	0.7149	multiple_sclerosis	roc	1.863e-09	GenoCanyon
DIVAN	0.6737	DHS_logreg	0.7415	multiple_sclerosis	roc	1.863e-09	DHS_logreg
GenoCanyon	0.7149	DHS_logreg	0.7415	multiple_sclerosis	roc	1.863e-09	DHS_logreg
DIVAN	0.5833	GenoCanyon	0.6377	myocardial_infarction	roc	1.824e-06	GenoCanyon
DIVAN	0.5833	DHS_logreg	0.5770	myocardial_infarction	roc	2.563e-04	DIVAN
GenoCanyon	0.6377	DHS_logreg	0.5770	myocardial_infarction	roc	1.863e-09	GenoCanyon
DIVAN	0.6053	GenoCanyon	0.5678	obesity	roc	1.863e-09	DIVAN
DIVAN	0.6053	DHS_logreg	0.5682	obesity	roc	1.863e-09	DIVAN
GenoCanyon	0.5678	DHS_logreg	0.5682	obesity	roc	5.027e-01	DHS_logreg
DIVAN	0.6047	GenoCanyon	0.6022	parkinson_disease	roc	3.970e-02	DIVAN
DIVAN	0.6047	DHS_logreg	0.6085	parkinson_disease	roc	1.558e-01	DHS_logreg
GenoCanyon	0.6022	DHS_logreg	0.6085	parkinson_disease	roc	2.341e-02	DHS_logreg
DIVAN	0.6792	GenoCanyon	0.7052	psoriasis	roc	1.863e-09	GenoCanyon
DIVAN	0.6792	DHS_logreg	0.7205	psoriasis	roc	1.863e-09	DHS_logreg
GenoCanyon	0.7052	DHS_logreg	0.7205	psoriasis	roc	1.863e-09	DHS_logreg
DIVAN	0.5362	GenoCanyon	0.5592	schizophrenia	roc	1.863e-09	GenoCanyon
DIVAN	0.5362	DHS_logreg	0.5473	schizophrenia	roc	1.863e-09	DHS_logreg
GenoCanyon	0.5592	DHS_logreg	0.5473	schizophrenia	roc	1.863e-09	GenoCanyon
DIVAN	0.4989	GenoCanyon	0.6266	stroke	roc	1.863e-09	GenoCanyon
DIVAN	0.4989	DHS_logreg	0.5078	stroke	roc	6.084e-04	DHS_logreg
GenoCanyon	0.6266	DHS_logreg	0.5078	stroke	roc	1.863e-09	GenoCanyon
