# Supplementary material for: Disease-specific prioritization of non-coding GWAS variants based on chromatin accessibility
Source: HGG Adv. 2024 May 21;5(3):100310. doi: 10.1016/j.xhgg.2024.100310 (PMC11259938; doi:10.1016/j.xhgg.2024.100310)
Supplement: Data S1. Legends for Supplemental Data SD1 - SD25 [file mmc2.zip › supp_dat/sup_data_prediction-scores-dhs-weighted.csv]

SNV_ID	phenotype	disease_associated	Genoskyline_Weighted	DHS_Weighted	Fitcon2_Weighted
1:228880296	chronic_lymphocytic_leukemia	TRUE	0.5591473151257097	0.4700198847515594	0.5364650015631888
1:23943735	chronic_lymphocytic_leukemia	TRUE	0.7866559309599455	0.9418737284781055	0.5847351121056846
1:31862772	chronic_lymphocytic_leukemia	TRUE	0.4926644644105841	0.6594066778653485	0.5274142316933413
10:90749963	chronic_lymphocytic_leukemia	TRUE	0.7243347209458081	0.9277818105641489	0.5554084553513142
10:90752018	chronic_lymphocytic_leukemia	TRUE	0.8576283991450387	0.8798923527231374	0.5773079076289932
10:90759724	chronic_lymphocytic_leukemia	TRUE	0.7891716521559606	0.741869316720608	0.5731621310105784
11:113517203	chronic_lymphocytic_leukemia	TRUE	0.6038073474857714	0.4604575531884053	0.526223103454165
11:123355391	chronic_lymphocytic_leukemia	TRUE	0.7984197904756396	0.899436718051406	0.5799990524862391
11:123361397	chronic_lymphocytic_leukemia	TRUE	0.5932060575215177	0.4415302295413465	0.5617265209095356
11:123368333	chronic_lymphocytic_leukemia	TRUE	0.5427751497358977	0.42763490133285476	0.560338868125135
11:123395246	chronic_lymphocytic_leukemia	TRUE	0.54074380392531	0.460539643893364	0.5438296496697749
11:128499000	chronic_lymphocytic_leukemia	TRUE	0.8679616377417967	0.9967695411403934	0.5935665579955565
11:2311152	chronic_lymphocytic_leukemia	TRUE	0.5880290988319485	0.47406669510635396	0.5465645039329481
11:2321095	chronic_lymphocytic_leukemia	TRUE	0.8727835271271139	0.6859171071649147	0.6619173702931688
11:2321650	chronic_lymphocytic_leukemia	TRUE	0.8555437769297886	0.9311915156171788	0.6088583391744301
11:2322829	chronic_lymphocytic_leukemia	TRUE	0.9134007686845631	0.9568935891978416	0.6698748250185552
12:113381376	chronic_lymphocytic_leukemia	TRUE	0.5110013240927999	0.43637754782157934	0.5784330816174288
13:50841323	chronic_lymphocytic_leukemia	TRUE	0.620985598989194	0.5640350158263042	0.573641842252565
13:61260524	chronic_lymphocytic_leukemia	TRUE	0.49964997176438586	0.4059965759959716	0.5175913579146844
15:40391965	chronic_lymphocytic_leukemia	TRUE	0.8348837386331434	0.8321842558286912	0.5803436654291715
15:40403657	chronic_lymphocytic_leukemia	TRUE	0.5219340024939801	0.446854359038161	0.5296917789182897
15:40414116	chronic_lymphocytic_leukemia	TRUE	0.5838473206626081	0.37527182786627167	0.5355003162288655
15:56382295	chronic_lymphocytic_leukemia	TRUE	0.5065952750481318	0.4307565279580127	0.5442036080509142
15:56775597	chronic_lymphocytic_leukemia	TRUE	0.5013669423805663	0.4512334521990436	0.5623242256469654
15:56777691	chronic_lymphocytic_leukemia	TRUE	0.5009665329347139	0.4167254658842994	0.5154371003982937
15:56780767	chronic_lymphocytic_leukemia	TRUE	0.500436593083383	0.43624385772609064	0.5222446540727947
15:69989505	chronic_lymphocytic_leukemia	TRUE	0.5369249418224341	0.42130632510142463	0.5347899317662601
15:70018990	chronic_lymphocytic_leukemia	TRUE	0.6767927882445364	0.4829759299204953	0.5783679315631151
15:70020525	chronic_lymphocytic_leukemia	TRUE	0.5896204122224724	0.44260779346664786	0.5326327037739135
16:85927814	chronic_lymphocytic_leukemia	TRUE	0.6495740979971489	0.4831135604610826	0.5489027062381714
16:85928621	chronic_lymphocytic_leukemia	TRUE	0.583390406542731	0.4973947619797741	0.5623519733822595
16:85944439	chronic_lymphocytic_leukemia	TRUE	0.862582801163076	0.9637770122680722	0.5897852805373087
16:85955671	chronic_lymphocytic_leukemia	TRUE	0.6253635914089157	0.5347248141506423	0.666575481285065
16:85975659	chronic_lymphocytic_leukemia	TRUE	0.5931112391994782	0.6760019282262485	0.5714830010258597
16:85985361	chronic_lymphocytic_leukemia	TRUE	0.5905770576276171	0.5186376678436884	0.5320110036444096
17:57832391	chronic_lymphocytic_leukemia	TRUE	0.6795713710058332	0.8974561770929855	0.5604476470717189
17:57989860	chronic_lymphocytic_leukemia	TRUE	0.5606994939548748	0.472680006368155	0.5582717039143142
18:47843534	chronic_lymphocytic_leukemia	TRUE	0.6507077182282295	0.5403652678438694	0.5280343786648085
18:57622287	chronic_lymphocytic_leukemia	TRUE	0.7118004530410178	0.8472270279594275	0.5467572360915822
18:60788745	chronic_lymphocytic_leukemia	TRUE	0.5128306878505647	0.43681411788202984	0.5611229916907554
18:60793494	chronic_lymphocytic_leukemia	TRUE	0.7362132838152364	0.6673585881397976	0.6261590593977987
18:60793549	chronic_lymphocytic_leukemia	TRUE	0.7084839301230335	0.7649072620832799	0.6024777502201705
18:60793921	chronic_lymphocytic_leukemia	TRUE	0.6231702695335455	0.8970587163461937	0.6661079612707232
19:16272689	chronic_lymphocytic_leukemia	TRUE	0.7419191653949628	0.8297549996455493	0.5460730320886822
19:4069119	chronic_lymphocytic_leukemia	TRUE	0.7241674448448618	0.8400313111529005	0.5871440336533998
19:47176752	chronic_lymphocytic_leukemia	TRUE	0.6175458054159071	0.5060822977126178	0.5579428959508891
19:47207654	chronic_lymphocytic_leukemia	TRUE	0.617557737519903	0.7978300602085245	0.564302081245595
2:111616104	chronic_lymphocytic_leukemia	TRUE	0.7179525947274941	0.9977447143384384	0.579518938214889
2:111797458	chronic_lymphocytic_leukemia	TRUE	0.5529754801837715	0.5355150401498322	0.5317648748803135
2:111831793	chronic_lymphocytic_leukemia	TRUE	0.5126387614844063	0.4050802293295152	0.5208908180691727
2:111856293	chronic_lymphocytic_leukemia	TRUE	0.4993676762006994	0.5317414004857272	0.51553127336342075
2:111871897	chronic_lymphocytic_leukemia	TRUE	0.7270109827454658	0.4136730640552026	0.5393731828519838
2:111908262	chronic_lymphocytic_leukemia	TRUE	0.5352421069816917	0.4337481812060664	0.5611470810611924
2:135062598	chronic_lymphocytic_leukemia	TRUE	0.6184185449571119	0.6370078766711069	0.5666851864764553
2:202023949	chronic_lymphocytic_leukemia	TRUE	0.6464385712408968	0.5972074367944333	0.5601001145569315
2:202111380	chronic_lymphocytic_leukemia	TRUE	0.6403869648087748	0.520766876313622	0.5869713330753435
2:231044255	chronic_lymphocytic_leukemia	TRUE	0.5253757867582646	0.46375817347917137	0.5554158595369577
2:231091223	chronic_lymphocytic_leukemia	TRUE	0.8767417444971093	0.9998074279440948	0.604522443084765
2:231154012	chronic_lymphocytic_leukemia	TRUE	0.5178817742292002	0.4651942824339073	0.5808494915118361
2:242294913	chronic_lymphocytic_leukemia	TRUE	0.8031780088974577	0.804769600597442	0.6267326195314941
2:25629438	chronic_lymphocytic_leukemia	TRUE	0.5438075450824444	0.4308338307606402	0.5328679911385268
2:37467264	chronic_lymphocytic_leukemia	TRUE	0.5250734323802626	0.48292434047819427	0.5521016791597034
2:37596089	chronic_lymphocytic_leukemia	TRUE	0.5219115427030133	0.44440481444643026	0.5265008616738966
2:37603801	chronic_lymphocytic_leukemia	TRUE	0.8195546372385958	0.9481663670165906	0.5566189334807279
20:57406068	chronic_lymphocytic_leukemia	TRUE	0.5037647454081746	0.43495911089160516	0.49664761607836644
3:136589549	chronic_lymphocytic_leukemia	TRUE	0.6089481682325607	0.46776906633879833	0.5533195893389767
3:169477506	chronic_lymphocytic_leukemia	TRUE	0.6876827003177342	0.5081853271710285	0.5767754988312855
3:169508272	chronic_lymphocytic_leukemia	TRUE	0.5206978625759274	0.4854121104789107	0.5517639089675705
3:187954414	chronic_lymphocytic_leukemia	TRUE	0.5087036102645197	0.442008208021136	0.55256288446643
3:188115682	chronic_lymphocytic_leukemia	TRUE	0.697004508904389	0.5613628235168745	0.5537755090635064
3:188128794	chronic_lymphocytic_leukemia	TRUE	0.5004174571446268	0.43513079269627336	0.5258793502029249
3:27777779	chronic_lymphocytic_leukemia	TRUE	0.6736474804090733	0.4431640657459956	0.5190495027721644
3:39191029	chronic_lymphocytic_leukemia	TRUE	0.8567649325959963	0.8546097772892135	0.582270867901911
3:41750989	chronic_lymphocytic_leukemia	TRUE	0.5006582558193575	0.44522049397929936	0.5171599261500818
4:102737250	chronic_lymphocytic_leukemia	TRUE	0.5993222047249905	0.5218498134752029	0.5308373112502416
4:102741002	chronic_lymphocytic_leukemia	TRUE	0.5673533314891037	0.6319437511193606	0.5289622312667267
4:109016824	chronic_lymphocytic_leukemia	TRUE	0.7017345041363215	0.7942256043539507	0.5785286877599416
4:109025865	chronic_lymphocytic_leukemia	TRUE	0.6429175607537846	0.7161870223739355	0.5753516399096097
4:109026414	chronic_lymphocytic_leukemia	TRUE	0.6289330783657332	0.6064207778298386	0.5677345998829648
4:114683844	chronic_lymphocytic_leukemia	TRUE	0.6796381208257514	0.8422090396382859	0.5125462696827605
4:114698696	chronic_lymphocytic_leukemia	TRUE	0.5006582558193575	0.4349869866972097	0.5171953497045393
4:185254772	chronic_lymphocytic_leukemia	TRUE	0.7226954762708768	0.5118407894848375	0.5786793771030799
5:1279790	chronic_lymphocytic_leukemia	TRUE	0.5657054131342807	0.4422606171257737	0.5251726744277423
5:1285974	chronic_lymphocytic_leukemia	TRUE	0.4976056015814413	0.38349175279907166	0.554346044997917
5:1344458	chronic_lymphocytic_leukemia	TRUE	0.8273544434486827	0.8337904126850096	0.5006547903819847
5:78184403	chronic_lymphocytic_leukemia	TRUE	0.5203210074055121	0.5843542806497708	0.545163062439475
5:95232541	chronic_lymphocytic_leukemia	TRUE	0.5483788875996307	0.3440520910834033	0.568075810318298
6:128278798	chronic_lymphocytic_leukemia	TRUE	0.4999459884958768	0.4093076521181728	0.518805935353194
6:154471225	chronic_lymphocytic_leukemia	TRUE	0.5548822116675228	0.4604599384776413	0.5375873363557617
6:154478440	chronic_lymphocytic_leukemia	TRUE	0.9044617445353355	0.9836965537070099	0.5808831502475303
6:2969278	chronic_lymphocytic_leukemia	TRUE	0.7209159820032147	0.47357815738510367	0.5902511559804919
6:409119	chronic_lymphocytic_leukemia	TRUE	0.7252514109949696	0.7600657969387059	0.5782523094266536
6:411064	chronic_lymphocytic_leukemia	TRUE	0.6914997453032856	0.533480030295592	0.5975654447323127
6:412802	chronic_lymphocytic_leukemia	TRUE	0.5569549369117669	0.4776479728226017	0.5383647211833374
6:417727	chronic_lymphocytic_leukemia	TRUE	0.6096469853319365	0.4798918556654855	0.5172001753939739
6:442357	chronic_lymphocytic_leukemia	TRUE	0.6207031298296687	0.4586024167610293	0.5183180013108027
6:7118990	chronic_lymphocytic_leukemia	TRUE	0.5320768853987602	0.38483596103183726	0.5591707179908832
7:124462661	chronic_lymphocytic_leukemia	TRUE	0.5055208406164007	0.4390859251548953	0.5399663221242939
8:103577865	chronic_lymphocytic_leukemia	TRUE	0.5017678208957915	0.41283076327329066	0.5226337288768029
8:103578874	chronic_lymphocytic_leukemia	TRUE	0.6098181107170867	0.7473041190978916	0.5585657705563966
8:128188019	chronic_lymphocytic_leukemia	TRUE	0.5836388459753752	0.4914523274500803	0.5570116781837741
8:128195334	chronic_lymphocytic_leukemia	TRUE	0.5814274881708102	0.41802670258735136	0.5691757501658893
8:128200971	chronic_lymphocytic_leukemia	TRUE	0.8075988944115166	0.6857907585831599	0.5875707408964547
8:128211229	chronic_lymphocytic_leukemia	TRUE	0.5763072124866103	0.6294774117251557	0.5796366730116937
8:129115217	chronic_lymphocytic_leukemia	TRUE	0.7772317802875675	0.8203617608535989	0.5648808434067596
9:22206987	chronic_lymphocytic_leukemia	TRUE	0.6005829078064506	0.4835236158286763	0.5303976149860591
9:22336996	chronic_lymphocytic_leukemia	TRUE	0.5070085201032751	0.4379011883031171	0.5125832771980611
4:188912502	chronic_lymphocytic_leukemia	FALSE	0.5006582558193575	0.40481307555315693	0.5166070192145326
8:6262215	chronic_lymphocytic_leukemia	FALSE	0.49029463988076927	0.46876636511142006	0.5451678727444881
3:46269136	chronic_lymphocytic_leukemia	FALSE	0.5127755842031982	0.43517322383590173	0.531628008774057
8:104536484	chronic_lymphocytic_leukemia	FALSE	0.5731156081537241	0.4104782375521707	0.5055270826414565
2:183461956	chronic_lymphocytic_leukemia	FALSE	0.5006582558193575	0.4133895931205081	0.5161796742507846
10:120729557	chronic_lymphocytic_leukemia	FALSE	0.5006582558193575	0.43800099509038143	0.5172158211307503
13:21698802	chronic_lymphocytic_leukemia	FALSE	0.5005968642875864	0.3459572307546425	0.5145042923828574
4:66592270	chronic_lymphocytic_leukemia	FALSE	0.5006582558193575	0.39670234085015693	0.5178591470146938
8:122135275	chronic_lymphocytic_leukemia	FALSE	0.5006582558193575	0.38470488256388785	0.5172945939311441
11:6737979	chronic_lymphocytic_leukemia	FALSE	0.5224854871602911	0.4927691089320311	0.609784714047938
10:17017088	chronic_lymphocytic_leukemia	FALSE	0.5111715839614758	0.376497967767112	0.5474986828632482
4:53687540	chronic_lymphocytic_leukemia	FALSE	0.5006582558193575	0.3884423014619778	0.5208907400285021
6:23977923	chronic_lymphocytic_leukemia	FALSE	0.5006185216015531	0.41787301867208615	0.5172489985212938
8:35492472	chronic_lymphocytic_leukemia	FALSE	0.4966723673545831	0.3437112792216302	0.5112974228253935
2:131917245	chronic_lymphocytic_leukemia	FALSE	0.49961521915366053	0.4214054501994718	0.5242708459039093
1:242798788	chronic_lymphocytic_leukemia	FALSE	0.5545804849263906	0.4194016133476734	0.515800805193071
2:9334998	chronic_lymphocytic_leukemia	FALSE	0.5006582558193575	0.4520011783689038	0.5167271937885921
19:40789926	chronic_lymphocytic_leukemia	FALSE	0.7466034729740764	0.8105577637171516	0.5560460212898989
1:39339256	chronic_lymphocytic_leukemia	FALSE	0.6545296905527183	0.8668502670827687	0.572691557689394
4:172158041	chronic_lymphocytic_leukemia	FALSE	0.5148874494087318	0.43330063175959715	0.5219104870200308
1:172330739	chronic_lymphocytic_leukemia	FALSE	0.6551992399623449	0.4670477504856944	0.5582721466355536
14:23136369	chronic_lymphocytic_leukemia	FALSE	0.514797448182744	0.47026762803992317	0.5153104058054462
15:101525485	chronic_lymphocytic_leukemia	FALSE	0.5652010213763043	0.417051320113846	0.5392568706610488
2:68561460	chronic_lymphocytic_leukemia	FALSE	0.5006582558193575	0.4004251020684219	0.5168593204062577
20:20298483	chronic_lymphocytic_leukemia	FALSE	0.6574261814249137	0.19646722309173628	0.5453822722683981
11:130517952	chronic_lymphocytic_leukemia	FALSE	0.40093525697329485	0.4022194618462376	0.5141586425616289
19:8741191	chronic_lymphocytic_leukemia	FALSE	0.34938505160509786	0.016851507122289236	0.48026237594275994
7:6116071	chronic_lymphocytic_leukemia	FALSE	0.5232165567220312	0.4434245371861939	0.5198234292395282
17:65326738	chronic_lymphocytic_leukemia	FALSE	0.5006582558193575	0.41545619709221504	0.5172945939311441
2:2980598	chronic_lymphocytic_leukemia	FALSE	0.5005448289666025	0.3897439789791487	0.5139767367993464
13:69890532	chronic_lymphocytic_leukemia	FALSE	0.4972927397666441	0.3954048553367075	0.5171466677328573
8:61129861	chronic_lymphocytic_leukemia	FALSE	0.5013475211534687	0.4464290449806373	0.5322193268072538
15:80019309	chronic_lymphocytic_leukemia	FALSE	0.5007896298373026	0.4372157764485781	0.5242745768400535
5:9760599	chronic_lymphocytic_leukemia	FALSE	0.4993935563697694	0.4158451157587069	0.5168236015532597
9:1322490	chronic_lymphocytic_leukemia	FALSE	0.5006827930091964	0.3998918239467384	0.5190623719992786
13:63154590	chronic_lymphocytic_leukemia	FALSE	0.5006582558193575	0.39922343290571755	0.5172945939311441
10:24680335	chronic_lymphocytic_leukemia	FALSE	0.4889335435258867	0.3891960275625009	0.5190893243051312
8:2258353	chronic_lymphocytic_leukemia	FALSE	0.5157307240143204	0.4083845841508181	0.5571569325276827
3:28543787	chronic_lymphocytic_leukemia	FALSE	0.5004484559526182	0.3775529297696395	0.5152910898614057
17:75251646	chronic_lymphocytic_leukemia	FALSE	0.4363109804435414	0.20234686803923185	0.5336704682682524
20:46429027	chronic_lymphocytic_leukemia	FALSE	0.5715090440090863	0.4621745752511202	0.5153570517140531
1:111497586	chronic_lymphocytic_leukemia	FALSE	0.4993362331517042	0.4699461015570025	0.5408800437255565
15:87286024	chronic_lymphocytic_leukemia	FALSE	0.5338006610404281	0.39407223147738457	0.5177520408729951
16:52260051	chronic_lymphocytic_leukemia	FALSE	0.5006284818391574	0.4005892934829403	0.5204859080956622
5:96422368	chronic_lymphocytic_leukemia	FALSE	0.6442230430907533	0.450981618757925	0.5434885337620441
5:31832957	chronic_lymphocytic_leukemia	FALSE	0.5006582558193575	0.4129897763448339	0.5225799918444706
11:101851477	chronic_lymphocytic_leukemia	FALSE	0.49834566520934326	0.4286106183982572	0.5192684913411522
8:5511201	chronic_lymphocytic_leukemia	FALSE	0.5006777928191606	0.395490553994921	0.5190126185027187
1:113200797	chronic_lymphocytic_leukemia	FALSE	0.6048416422058704	0.5745520100378141	0.5917477947807996
10:115296065	chronic_lymphocytic_leukemia	FALSE	0.5007405485679358	0.4339679954680173	0.5177735950505046
13:42551716	chronic_lymphocytic_leukemia	FALSE	0.5006582558193575	0.422458487832235	0.5308870153507295
12:98097503	chronic_lymphocytic_leukemia	FALSE	0.5006777928191606	0.40007296828435274	0.5185934693169707
5:2947877	chronic_lymphocytic_leukemia	FALSE	0.5006516469670973	0.4361299449807468	0.5167797634661706
18:52682934	chronic_lymphocytic_leukemia	FALSE	0.5006582558193575	0.40144415140159756	0.5169040994534126
10:6344434	chronic_lymphocytic_leukemia	FALSE	0.5006582558193575	0.3800792365633852	0.5431810358539421
3:172514053	chronic_lymphocytic_leukemia	FALSE	0.5050394510271312	0.4234600501609213	0.5129965161947138
12:63679307	chronic_lymphocytic_leukemia	FALSE	0.4962751157712528	0.43247894163257883	0.524387218402931
15:49102037	chronic_lymphocytic_leukemia	FALSE	0.5285999599751949	0.4659475989554682	0.5683917035680589
18:22615902	chronic_lymphocytic_leukemia	FALSE	0.5057533631855051	0.3818298068704081	0.5154590112373385
7:57210613	chronic_lymphocytic_leukemia	FALSE	0.500762128446228	0.3853459482901535	0.5271884050769777
2:194743418	chronic_lymphocytic_leukemia	FALSE	0.5006582558193575	0.3998020491343676	0.5315502303469496
3:128061922	chronic_lymphocytic_leukemia	FALSE	0.4909156868486676	0.44736854096800605	0.5647512982654714
22:46899079	chronic_lymphocytic_leukemia	FALSE	0.7124396043921443	0.3008184507049934	0.5125255063349325
3:186377123	chronic_lymphocytic_leukemia	FALSE	0.5002499086335057	0.415176255693624	0.5234163837014976
15:85868175	chronic_lymphocytic_leukemia	FALSE	0.5731966474964912	0.4417957972345273	0.529894677497642
4:17835755	chronic_lymphocytic_leukemia	FALSE	0.5003080902717847	0.3730454697540977	0.5901215920837349
4:53868538	chronic_lymphocytic_leukemia	FALSE	0.5001058293318618	0.43331127254450413	0.5269385815258769
13:49505818	chronic_lymphocytic_leukemia	FALSE	0.5022348708082417	0.3770358083759916	0.5129015537066717
18:6930792	chronic_lymphocytic_leukemia	FALSE	0.4940111615805788	0.43342994668177587	0.5243568729467347
13:47370637	chronic_lymphocytic_leukemia	FALSE	0.6870203872553527	0.508301357240249	0.5600090456880389
4:175847751	chronic_lymphocytic_leukemia	FALSE	0.5025790798753922	0.43183976758642567	0.5211917927794116
7:63555032	chronic_lymphocytic_leukemia	FALSE	0.5008455779140779	0.3869015618846425	0.4998527056064045
6:108321979	chronic_lymphocytic_leukemia	FALSE	0.4928219488572863	0.44837015245773126	0.5108458643276266
1:91301807	chronic_lymphocytic_leukemia	FALSE	0.5867310369284742	0.11139589154407493	0.6355258623423541
11:130394911	chronic_lymphocytic_leukemia	FALSE	0.44897605014689196	0.3551696827607961	0.5094393964261046
14:85722660	chronic_lymphocytic_leukemia	FALSE	0.48955553006281766	0.4025825690506991	0.5327460855195422
16:61953413	chronic_lymphocytic_leukemia	FALSE	0.5006582558193575	0.36916456673075104	0.5216799043454754
1:192885573	chronic_lymphocytic_leukemia	FALSE	0.5400027405831294	0.4186044125305313	0.5088154851720685
18:193162	chronic_lymphocytic_leukemia	FALSE	0.49904476308960793	0.4200709169376663	0.5470032193310675
22:36846664	chronic_lymphocytic_leukemia	FALSE	0.7445408345545084	0.6233828590739408	0.5723078183963487
2:240004961	chronic_lymphocytic_leukemia	FALSE	0.5204353680562762	0.494094710848475	0.564302081245595
3:85602225	chronic_lymphocytic_leukemia	FALSE	0.5006582558193575	0.3649278352782765	0.6261805689437305
2:220386815	chronic_lymphocytic_leukemia	FALSE	0.4961617643818481	0.01769566505415541	0.5301854859003423
7:124513050	chronic_lymphocytic_leukemia	FALSE	0.5003468388224049	0.42660706163556605	0.5327035001795449
3:7578563	chronic_lymphocytic_leukemia	FALSE	0.5005448289666025	0.4102673885226002	0.5143684936865905
4:3525666	chronic_lymphocytic_leukemia	FALSE	0.522327911271544	0.4380738475432335	0.564302081245595
17:18648917	chronic_lymphocytic_leukemia	FALSE	0.4842625441250007	0.3825370446693594	0.519872456161409
19:34847338	chronic_lymphocytic_leukemia	FALSE	0.49220691444624814	0.43197791373795386	0.5520870356491335
6:36920049	chronic_lymphocytic_leukemia	FALSE	0.5021421116670681	0.4509078043982655	0.5267442241531021
19:58658152	chronic_lymphocytic_leukemia	FALSE	0.5006582558193575	0.3798867818602517	0.5577123076525667
11:126547417	chronic_lymphocytic_leukemia	FALSE	0.47368934734156565	0.4106272955982888	0.537712927232054
16:24558192	chronic_lymphocytic_leukemia	FALSE	0.6857407285983069	0.7452429650307852	0.5687219655110761
4:189296616	chronic_lymphocytic_leukemia	FALSE	0.5006963116258414	0.42864081134811843	0.5167293232252455
10:54973144	chronic_lymphocytic_leukemia	FALSE	0.5006582558193575	0.3957005942204031	0.5169704744969666
1:234600610	chronic_lymphocytic_leukemia	FALSE	0.5263163025105926	0.46001953728037925	0.5520870356491335
3:29055276	chronic_lymphocytic_leukemia	FALSE	0.5112186202685256	0.388297153795135	0.5151509903104208
2:121904993	chronic_lymphocytic_leukemia	FALSE	0.5005320302798746	0.44520336224393325	0.5174481163117588
1:221821808	chronic_lymphocytic_leukemia	FALSE	0.5420143231256399	0.46275604903395967	0.5169599374601582
3:146306613	chronic_lymphocytic_leukemia	FALSE	0.5118345768459007	0.38947606554991787	0.5191242372972067
7:63810268	chronic_lymphocytic_leukemia	FALSE	0.5003019249003191	0.4307301390582551	0.5009801306266732
3:80100985	chronic_lymphocytic_leukemia	FALSE	0.5714761150663251	0.3985168081225815	0.5135611223679122
12:13525603	chronic_lymphocytic_leukemia	FALSE	0.4491961157880074	0.4331329144271692	0.5162723761434171
14:52065141	chronic_lymphocytic_leukemia	FALSE	0.4822396828119395	0.38165282090589403	0.5026933639637073
11:92807099	chronic_lymphocytic_leukemia	FALSE	0.37176018157142143	0.02115529075155141	0.5200455511258465
5:142020380	chronic_lymphocytic_leukemia	FALSE	0.6498106982659202	0.26763434325486496	0.5052208485104591
4:168326720	chronic_lymphocytic_leukemia	FALSE	0.5006582558193575	0.3979232558828053	0.5176588067275866
20:54831274	chronic_lymphocytic_leukemia	FALSE	0.4923365300588449	0.4255838361178181	0.525138414947784
4:119724632	chronic_lymphocytic_leukemia	FALSE	0.4384395656021101	0.2977783589905695	0.5651288353686806
7:38820501	chronic_lymphocytic_leukemia	FALSE	0.5007356593580973	0.43667907053719524	0.5643521829100245
1:63684843	chronic_lymphocytic_leukemia	FALSE	0.49554085230961925	0.4031991147156085	0.5175420329596514
7:104033379	chronic_lymphocytic_leukemia	FALSE	0.5006582558193575	0.38923804103283605	0.5123178124762403
3:4798192	chronic_lymphocytic_leukemia	FALSE	0.4888434363438227	0.41968978137635904	0.5746424539920115
3:196325687	chronic_lymphocytic_leukemia	FALSE	0.5006582558193575	0.44478500545348815	0.5376099184693939
6:37372370	chronic_lymphocytic_leukemia	FALSE	0.5048528600761661	0.432845543396349	0.523751066550783
2:79414476	chronic_lymphocytic_leukemia	FALSE	0.49994662921104005	0.3765478087136153	0.5195377616927851
4:40803096	chronic_lymphocytic_leukemia	FALSE	0.5046022999824191	0.45561073760149695	0.5176720389884066
22:17122332	chronic_lymphocytic_leukemia	FALSE	0.5004541164867912	0.4025792859867474	0.5233553087899857
9:4109656	chronic_lymphocytic_leukemia	FALSE	0.4799682955735947	0.3624767524073991	0.5030449164972864
4:139309552	chronic_lymphocytic_leukemia	FALSE	0.5036801187069602	0.40196354818375163	0.5202276462005125
16:62646954	chronic_lymphocytic_leukemia	FALSE	0.5002723722149494	0.38534618302362905	0.5176388954606781
15:90395198	chronic_lymphocytic_leukemia	FALSE	0.8596583275353036	0.6502171128795594	0.5745466327201418
14:103817631	chronic_lymphocytic_leukemia	FALSE	0.5006582558193575	0.4380226862527718	0.5280719266849725
1:182374509	chronic_lymphocytic_leukemia	FALSE	0.4807314160332973	0.44239629907678824	0.5213399272364985
14:48848243	chronic_lymphocytic_leukemia	FALSE	0.5006940489079822	0.3765047875542328	0.5139499169846626
13:23582577	chronic_lymphocytic_leukemia	FALSE	0.5006582558193575	0.39188586371943207	0.5171860142607798
7:56175688	chronic_lymphocytic_leukemia	FALSE	0.6782884418722475	0.6046097929349494	0.5913349667161519
11:36644076	chronic_lymphocytic_leukemia	FALSE	0.5437051640101718	0.5075811578511363	0.5568707935011132
16:89250145	chronic_lymphocytic_leukemia	FALSE	0.6137533805565842	0.4891838541217136	0.5472968202389478
5:21317032	chronic_lymphocytic_leukemia	FALSE	0.5006582558193575	0.3773614328825756	0.5153528704777613
4:180718667	chronic_lymphocytic_leukemia	FALSE	0.49992114227892587	0.39104233519409054	0.5165614141678594
4:147999821	chronic_lymphocytic_leukemia	FALSE	0.5354230598648274	0.2644740940653846	0.5103584539900609
22:23238289	chronic_lymphocytic_leukemia	FALSE	0.5502742078305234	0.6510562613472637	0.5395650772136747
2:111856057	chronic_lymphocytic_leukemia	FALSE	0.6033947002191383	0.44778287427553315	0.5208769047767976
20:24130625	chronic_lymphocytic_leukemia	FALSE	0.49962043034704084	0.6194257547079165	0.553304091695448
16:79197671	chronic_lymphocytic_leukemia	FALSE	0.607969924792192	0.48032276264771223	0.5822920734583921
4:18037231	chronic_lymphocytic_leukemia	FALSE	0.5588676331579908	0.43309592697369553	0.5193761451446127
2:38296890	chronic_lymphocytic_leukemia	FALSE	0.5507050389607206	0.38783747556609954	0.49310848899539894
19:48235537	chronic_lymphocytic_leukemia	FALSE	0.43691811345258497	0.4014822218363903	0.5094801388175407
19:46430914	chronic_lymphocytic_leukemia	FALSE	0.6040803798532657	0.2555370963802034	0.568661650851684
16:83855519	chronic_lymphocytic_leukemia	FALSE	0.5006582558193575	0.37706767320033474	0.4969114466955157
2:20014876	chronic_lymphocytic_leukemia	FALSE	0.5152762522798835	0.44906995654914	0.5121147297512395
22:44851821	chronic_lymphocytic_leukemia	FALSE	0.7164098961064738	0.896366043913459	0.5976758396263337
6:69226571	chronic_lymphocytic_leukemia	FALSE	0.5006582558193575	0.40200680974792474	0.5171560433675509
3:154275492	chronic_lymphocytic_leukemia	FALSE	0.48417777908206616	0.35116527622635463	0.5161982742993216
3:162873176	chronic_lymphocytic_leukemia	FALSE	0.5006582558193575	0.3819579989515888	0.5171891592564892
10:92626567	chronic_lymphocytic_leukemia	FALSE	0.5794980300710729	0.44209291063445605	0.5343585381558936
16:66384493	chronic_lymphocytic_leukemia	FALSE	0.45768692466113525	0.4265763066782551	0.5229577433268949
14:32978531	chronic_lymphocytic_leukemia	FALSE	0.38574076135940133	0.42849354903614084	0.5078454682396254
3:162490482	chronic_lymphocytic_leukemia	FALSE	0.4811467282998145	0.3850357497909399	0.5170350666835399
18:1621356	chronic_lymphocytic_leukemia	FALSE	0.5005945059793472	0.401835374583116	0.518402785787371
16:65590258	chronic_lymphocytic_leukemia	FALSE	0.5006582558193575	0.3899901414808476	0.5127417947977781
3:173364162	chronic_lymphocytic_leukemia	FALSE	0.5006582558193575	0.3891858092982628	0.5056823963920037
6:153252410	chronic_lymphocytic_leukemia	FALSE	0.4998804373977503	0.4304721359666186	0.517255511885449
4:123637800	chronic_lymphocytic_leukemia	FALSE	0.5006582558193575	0.46647281812164765	0.5290707798671201
11:24650395	chronic_lymphocytic_leukemia	FALSE	0.5006582558193575	0.39448826725944985	0.5146387720834895
2:203867698	chronic_lymphocytic_leukemia	FALSE	0.5094020794041055	0.4490839893324573	0.5184177399504691
11:108890476	chronic_lymphocytic_leukemia	FALSE	0.45274213024076304	0.41430669691573774	0.5397348195302916
14:21085837	chronic_lymphocytic_leukemia	FALSE	0.6789792851464194	0.5198689600643536	0.573997094788567
15:60285019	chronic_lymphocytic_leukemia	FALSE	0.599929484236727	0.4425518673567596	0.5551621533389974
1:166956593	chronic_lymphocytic_leukemia	FALSE	0.5010806837311552	0.4443842022405953	0.5138766917823426
1:202351559	chronic_lymphocytic_leukemia	FALSE	0.5006582558193575	0.39757793293176136	0.6274287394358004
12:73195908	chronic_lymphocytic_leukemia	FALSE	0.5004814686212671	0.3832052198341609	0.5284174231708473
3:13948900	chronic_lymphocytic_leukemia	FALSE	0.49941072740063086	0.4274683222244577	0.5409075323605361
7:48234619	chronic_lymphocytic_leukemia	FALSE	0.5022540502992179	0.43966363654596047	0.522108102121279
17:78641361	chronic_lymphocytic_leukemia	FALSE	0.6415664500068814	0.6934329866487685	0.5596341195295984
11:78016650	chronic_lymphocytic_leukemia	FALSE	0.5716207902141991	0.44077611297652963	0.5745450421315866
11:56503176	chronic_lymphocytic_leukemia	FALSE	0.5007103747736602	0.39641952631827954	0.5176956585756167
3:110950707	chronic_lymphocytic_leukemia	FALSE	0.5006582558193575	0.39428864625277993	0.5168789173785598
5:81636073	chronic_lymphocytic_leukemia	FALSE	0.5416224588248905	0.3480973483761633	0.525156908812003
12:130372660	chronic_lymphocytic_leukemia	FALSE	0.4997647525846288	0.3051391474646089	0.515935752073943
6:149482442	chronic_lymphocytic_leukemia	FALSE	0.5288287330710828	0.6443399940319712	0.5310231033727368
18:28572003	chronic_lymphocytic_leukemia	FALSE	0.5001842187501169	0.38668259566643964	0.4905267182357012
18:64583078	chronic_lymphocytic_leukemia	FALSE	0.5006582558193575	0.3864294308468296	0.561304853198386
2:143361795	chronic_lymphocytic_leukemia	FALSE	0.4998105661101467	0.42774985551408823	0.5174437229686718
13:60769553	chronic_lymphocytic_leukemia	FALSE	0.4693135316121179	0.4672950611927453	0.5184242383965785
14:22639142	chronic_lymphocytic_leukemia	FALSE	0.4920173904498403	0.39406322683568434	0.5618546296318705
15:39472665	chronic_lymphocytic_leukemia	FALSE	0.6179181867042898	0.48302221322239	0.4899864801941727
12:99363482	chronic_lymphocytic_leukemia	FALSE	0.4996110831402512	0.420065355665038	0.5122406992145416
10:93343835	chronic_lymphocytic_leukemia	FALSE	0.49825265555360493	0.404713802266216	0.5176052656547312
1:42320649	chronic_lymphocytic_leukemia	FALSE	0.5006582558193575	0.4213597574618161	0.5660267265944555
2:103152975	chronic_lymphocytic_leukemia	FALSE	0.442996147860486	0.4157117539614056	0.518299254602717
22:20752687	chronic_lymphocytic_leukemia	FALSE	0.5007895444038106	0.3911658214230958	0.5529974733368698
17:3600433	chronic_lymphocytic_leukemia	FALSE	0.5864459586550252	0.47433536720556413	0.575832265385359
6:54160552	chronic_lymphocytic_leukemia	FALSE	0.5794997721959404	0.4252692137537819	0.5135611223679122
14:79727663	chronic_lymphocytic_leukemia	FALSE	0.45375437705953237	0.3435622802564219	0.5238456954944226
19:52270210	chronic_lymphocytic_leukemia	FALSE	0.5700729042679831	0.45416971829889324	0.5624819562816564
7:66915530	chronic_lymphocytic_leukemia	FALSE	0.5006582558193575	0.4389663923165254	0.5211279314016523
9:81709503	chronic_lymphocytic_leukemia	FALSE	0.5006582558193575	0.4004061151443657	0.5178648746850979
16:5464316	chronic_lymphocytic_leukemia	FALSE	0.4925100352280055	0.43653839242513476	0.5175882406196464
2:88670158	chronic_lymphocytic_leukemia	FALSE	0.5006582558193575	0.43525713732360266	0.5170274928094811
11:28666727	chronic_lymphocytic_leukemia	FALSE	0.5006966812197436	0.392739309330821	0.5176588067275866
2:228245434	chronic_lymphocytic_leukemia	FALSE	0.48310563477761104	0.4573332174284097	0.5149413158630719
16:405469	chronic_lymphocytic_leukemia	FALSE	0.6766109843154694	0.8614569070928539	0.6045266645835232
4:80387980	chronic_lymphocytic_leukemia	FALSE	0.4661553748957927	0.33383044031603576	0.4947084438140534
13:84984991	chronic_lymphocytic_leukemia	FALSE	0.5007162671413853	0.3958936558178999	0.5152051554156548
6:139053155	chronic_lymphocytic_leukemia	FALSE	0.5007401014064198	0.3935496933051106	0.5243146422729899
8:125274241	chronic_lymphocytic_leukemia	FALSE	0.8079090300438245	0.9943879378090622	0.5729553527214873
5:1606081	chronic_lymphocytic_leukemia	FALSE	0.5304055581708033	0.41281959375426264	0.5268823330676023
3:175124340	chronic_lymphocytic_leukemia	FALSE	0.5006582558193575	0.3995949844737688	0.5167469664593488
22:23158004	chronic_lymphocytic_leukemia	FALSE	0.8099989627796301	0.6659212391543704	0.5989169414254272
4:188594876	chronic_lymphocytic_leukemia	FALSE	0.49549676750527105	0.40104136858759964	0.5175320991757872
6:68105478	chronic_lymphocytic_leukemia	FALSE	0.5008013653521554	0.3569248249057179	0.5172425629217494
18:5993545	chronic_lymphocytic_leukemia	FALSE	0.5006582558193575	0.40585705138954103	0.5275054567108644
6:8357237	chronic_lymphocytic_leukemia	FALSE	0.5147819466421909	0.5432131078666012	0.5160212543183981
14:44449250	chronic_lymphocytic_leukemia	FALSE	0.5006632353234163	0.3973866201145921	0.5177316607115651
13:66634120	chronic_lymphocytic_leukemia	FALSE	0.35433968066661886	0.42634747380465987	0.5159473397513277
3:13103510	chronic_lymphocytic_leukemia	FALSE	0.42107975091526134	0.442485464469908	0.5307576926658913
8:104340086	chronic_lymphocytic_leukemia	FALSE	0.5006582558193575	0.37384683339006514	0.5406723583424885
1:55841735	chronic_lymphocytic_leukemia	FALSE	0.4678021331006737	0.6816456673703882	0.5576055757876464
12:26987931	chronic_lymphocytic_leukemia	FALSE	0.6030158125821924	0.6602250410641354	0.5586331152575245
18:69150902	chronic_lymphocytic_leukemia	FALSE	0.5006055381895531	0.41219733232995315	0.5198820420414233
5:166283285	chronic_lymphocytic_leukemia	FALSE	0.5007391776547444	0.32913585336787665	0.5167649961285082
6:158925440	chronic_lymphocytic_leukemia	FALSE	0.49697133809501465	0.42344011795272263	0.564302081245595
6:167775421	chronic_lymphocytic_leukemia	FALSE	0.4959314005448944	0.43581255884468023	0.517645904699411
2:44468976	chronic_lymphocytic_leukemia	FALSE	0.5006582558193575	0.4208718302060014	0.561304853198386
3:152761474	chronic_lymphocytic_leukemia	FALSE	0.5696673301532141	0.6256966416146635	0.5376471901803361
16:52250170	chronic_lymphocytic_leukemia	FALSE	0.5006582558193575	0.38452040380343566	0.5160306368239982
1:43302971	chronic_lymphocytic_leukemia	FALSE	0.495887981683994	0.44746476220172604	0.5205323240827058
3:152244566	chronic_lymphocytic_leukemia	FALSE	0.5006582558193575	0.4319343143411406	0.5172945939311441
8:114797746	chronic_lymphocytic_leukemia	FALSE	0.5006582558193575	0.36541969981600986	0.520428310096976
20:18099778	chronic_lymphocytic_leukemia	FALSE	0.5104547865058273	0.45074477693023207	0.519220430516617
13:67110822	chronic_lymphocytic_leukemia	FALSE	0.4998419009834202	0.3614427586030328	0.5111291576959857
4:104628881	chronic_lymphocytic_leukemia	FALSE	0.4993496106005528	0.39861409932007513	0.5163370850852781
3:97782559	chronic_lymphocytic_leukemia	FALSE	0.48455477103894856	0.44544878722591696	0.517199879210082
2:5862734	chronic_lymphocytic_leukemia	FALSE	0.5794087682649648	0.42283260239362636	0.5146741609731444
16:11687823	chronic_lymphocytic_leukemia	FALSE	0.4957837658824009	0.44024062028307615	0.5393120055895815
14:60622566	chronic_lymphocytic_leukemia	FALSE	0.6775210005209356	0.5128076594905581	0.5523304603434472
17:941214	chronic_lymphocytic_leukemia	FALSE	0.4818744803788885	0.4730022035086416	0.5573524033595334
2:110932675	chronic_lymphocytic_leukemia	FALSE	0.5020057697437875	0.445398158471257	0.5180406152842921
19:41447427	chronic_lymphocytic_leukemia	FALSE	0.4978873980082873	0.40935972784341856	0.5213402390907032
7:6959317	chronic_lymphocytic_leukemia	FALSE	0.4836047685790638	0.4084781300864656	0.514947895807624
5:7349256	chronic_lymphocytic_leukemia	FALSE	0.4832872593798291	0.2892168566255784	0.510394505470955
22:36839491	chronic_lymphocytic_leukemia	FALSE	0.5931900770600601	0.3880858501807553	0.5692272248412902
6:32211218	chronic_lymphocytic_leukemia	FALSE	0.5006582558193575	0.44364348005393706	0.5135611223679122
9:117492778	chronic_lymphocytic_leukemia	FALSE	0.49964997176438586	0.39306253796927454	0.5159171076013134
1:240173282	chronic_lymphocytic_leukemia	FALSE	0.5000249363127317	0.4072691549550122	0.5172945939311441
22:30778989	chronic_lymphocytic_leukemia	FALSE	0.47554299157862545	0.48453757937075675	0.5329952959345183
1:161051526	chronic_lymphocytic_leukemia	FALSE	0.5868141538071356	0.5264646193101449	0.5161712505055581
1:177058734	chronic_lymphocytic_leukemia	FALSE	0.5068842024938716	0.4007471767374826	0.5136105838273283
2:120029797	chronic_lymphocytic_leukemia	FALSE	0.5006582558193575	0.421994964287647	0.5186329621860108
8:21692573	chronic_lymphocytic_leukemia	FALSE	0.5581976326320471	0.42412662241874804	0.5390152085805682
17:72546392	chronic_lymphocytic_leukemia	FALSE	0.46149218497816225	0.4816820498033953	0.5496791198419174
13:41597502	chronic_lymphocytic_leukemia	FALSE	0.5006582558193575	0.45782139189624005	0.5565800259360504
4:87712224	chronic_lymphocytic_leukemia	FALSE	0.43324864485031017	0.40341085424296974	0.49572822152132096
14:105003797	chronic_lymphocytic_leukemia	FALSE	0.5030247141901768	0.293665628381545	0.5436037717358269
5:177685698	chronic_lymphocytic_leukemia	FALSE	0.579402701534747	0.4046577157944994	0.5138489872246746
6:162069415	chronic_lymphocytic_leukemia	FALSE	0.5073094001020824	0.36373800233485615	0.5319632236493229
10:44087671	chronic_lymphocytic_leukemia	FALSE	0.5046910937522214	0.46047955475448776	0.5222638294433605
18:58195200	chronic_lymphocytic_leukemia	FALSE	0.4996457456940653	0.39486615114824714	0.5258783474936091
8:13500646	chronic_lymphocytic_leukemia	FALSE	0.5006582558193575	0.41581191499383807	0.5199568580890609
8:93190511	chronic_lymphocytic_leukemia	FALSE	0.5012067904534757	0.4104968112423099	0.5162219767422515
16:16368514	chronic_lymphocytic_leukemia	FALSE	0.5006582558193575	0.370899466669673	0.5243826108286417
6:93823182	chronic_lymphocytic_leukemia	FALSE	0.4850596012969576	0.42593302752496925	0.5192332430353904
6:32850839	chronic_lymphocytic_leukemia	FALSE	0.580666382596901	0.37473534674539805	0.5360654630326585
6:154695148	chronic_lymphocytic_leukemia	FALSE	0.5012535611256141	0.44822102550687576	0.5326886980001863
13:110082687	chronic_lymphocytic_leukemia	FALSE	0.5027615673102981	0.45532381346878353	0.5270643143398747
11:86778276	chronic_lymphocytic_leukemia	FALSE	0.5006582558193575	0.3696477714982542	0.638183561789599
21:32989255	chronic_lymphocytic_leukemia	FALSE	0.5006582558193575	0.42127642057983916	0.5091587799537514
2:233475857	chronic_lymphocytic_leukemia	FALSE	0.5126179820829598	0.6493826140347242	0.5140140879392078
13:30943636	chronic_lymphocytic_leukemia	FALSE	0.640542706788777	0.4858019654336569	0.5981272325509505
12:101547203	chronic_lymphocytic_leukemia	FALSE	0.5006582558193575	0.39198842885636187	0.5144407141693355
9:116333311	chronic_lymphocytic_leukemia	FALSE	0.5207209527466774	0.47220445751995976	0.5570895033300524
11:69921017	chronic_lymphocytic_leukemia	FALSE	0.5632220555876183	0.43147340428084	0.5255782063017794
9:90963383	chronic_lymphocytic_leukemia	FALSE	0.5006582558193575	0.3883605921346195	0.5172692429089196
9:133072737	chronic_lymphocytic_leukemia	FALSE	0.41471402531090557	0.4624018587697519	0.519126489550482
5:131788814	chronic_lymphocytic_leukemia	FALSE	0.7339843445392928	0.6178068510457214	0.5726073233473601
6:128775940	chronic_lymphocytic_leukemia	FALSE	0.5006582558193575	0.4038681654529562	0.5030769352802205
12:7827807	chronic_lymphocytic_leukemia	FALSE	0.7395736963423132	0.4638892290650518	0.5578722543512735
13:52422211	chronic_lymphocytic_leukemia	FALSE	0.5006651223866598	0.43915346365105046	0.5193121523126418
3:195276409	chronic_lymphocytic_leukemia	FALSE	0.7211831627397398	0.6598199149672699	0.59417239981025
14:106313389	chronic_lymphocytic_leukemia	FALSE	0.5025423877399545	0.5018356232493091	0.5569984767654759
9:20292245	chronic_lymphocytic_leukemia	FALSE	0.44708658486409625	0.391122885419165	0.5377239100032878
7:158812471	chronic_lymphocytic_leukemia	FALSE	0.48560952115940725	0.45078476149631896	0.5210119971351344
4:2931180	chronic_lymphocytic_leukemia	FALSE	0.6275228059793442	0.5420141306262607	0.6077711586555461
4:36323014	chronic_lymphocytic_leukemia	FALSE	0.6614147843557291	0.7512309712112738	0.5718403872661708
10:123194558	chronic_lymphocytic_leukemia	FALSE	0.48238979082873423	0.3181268930297109	0.5087561674004328
8:104653635	chronic_lymphocytic_leukemia	FALSE	0.5006973274596918	0.37561395057534835	0.5613516874406804
2:38897754	chronic_lymphocytic_leukemia	FALSE	0.5681145367673286	0.812614761432064	0.5598055697212276
8:8296531	chronic_lymphocytic_leukemia	FALSE	0.631295460566118	0.7455420150004333	0.5653079966730403
8:130316472	chronic_lymphocytic_leukemia	FALSE	0.4546817289327016	0.4196821355350155	0.5456576074739771
2:232322779	chronic_lymphocytic_leukemia	FALSE	0.6036246551330522	0.6667901035798645	0.6679798214698724
1:210499549	chronic_lymphocytic_leukemia	FALSE	0.4580640444971403	0.41375898773376696	0.5180791599609486
3:183990367	chronic_lymphocytic_leukemia	FALSE	0.643878297167536	0.4395735537797492	0.5219878513546304
2:73072156	chronic_lymphocytic_leukemia	FALSE	0.6130588209186665	0.42834445899888346	0.5205214091145118
12:23826008	chronic_lymphocytic_leukemia	FALSE	0.5006582558193575	0.3778404554316547	0.561304853198386
14:90892474	chronic_lymphocytic_leukemia	FALSE	0.5010199513214404	0.41831529021547786	0.5016591592144484
13:67108955	chronic_lymphocytic_leukemia	FALSE	0.5074182065094911	0.4431731501642327	0.5125950321394888
6:134761116	chronic_lymphocytic_leukemia	FALSE	0.4908724126708165	0.4391759554947399	0.5186702923914449
17:17144978	chronic_lymphocytic_leukemia	FALSE	0.5006650396172695	0.4577708260987875	0.5452292934091022
21:30235296	chronic_lymphocytic_leukemia	FALSE	0.5053645084357364	0.431919297078383	0.535091319500677
4:78328071	chronic_lymphocytic_leukemia	FALSE	0.4999619676210603	0.4352238602243396	0.5173384289346815
8:66080367	chronic_lymphocytic_leukemia	FALSE	0.48943809190686344	0.30910571144396726	0.5182519998400591
19:29674871	chronic_lymphocytic_leukemia	FALSE	0.552752553837758	0.4290626684680457	0.5200572473128392
18:5461058	chronic_lymphocytic_leukemia	FALSE	0.5917267031026087	0.6156467984287121	0.5147077991687473
6:53188857	chronic_lymphocytic_leukemia	FALSE	0.5668690993431138	0.49050096877990046	0.5554709803254652
5:153308317	chronic_lymphocytic_leukemia	FALSE	0.5006582558193575	0.40901024742512515	0.5172945939311441
10:46024620	chronic_lymphocytic_leukemia	FALSE	0.51540668249861	0.4395445986067602	0.5450224733650152
16:80055885	chronic_lymphocytic_leukemia	FALSE	0.49994662921104005	0.43737309001197094	0.523650979268164
18:10313139	chronic_lymphocytic_leukemia	FALSE	0.595651783005517	0.527270476975143	0.5427847167640297
14:51970007	chronic_lymphocytic_leukemia	FALSE	0.5006079668264007	0.4319173647083492	0.5034830922759592
15:39473865	chronic_lymphocytic_leukemia	FALSE	0.5799115377306048	0.3852653464700731	0.503327038909057
8:110407097	chronic_lymphocytic_leukemia	FALSE	0.45837673112575666	0.3576900488288331	0.5169229248932952
7:150895255	chronic_lymphocytic_leukemia	FALSE	0.49743465445774965	0.4612764216286953	0.5172290397514225
18:43882652	chronic_lymphocytic_leukemia	FALSE	0.5038700367636052	0.2532937303575352	0.5251777277532256
2:236915499	chronic_lymphocytic_leukemia	FALSE	0.5012725902195571	0.38801635344799545	0.5244144894076307
4:177230337	chronic_lymphocytic_leukemia	FALSE	0.615826787108948	0.43301076124824195	0.5345334856487682
1:32013637	chronic_lymphocytic_leukemia	FALSE	0.5114366822930065	0.424453936747039	0.520398111809083
11:36734676	chronic_lymphocytic_leukemia	FALSE	0.4912839322202537	0.4361550958317626	0.5208817953461337
4:182077537	chronic_lymphocytic_leukemia	FALSE	0.5006582558193575	0.40538484289321214	0.5166950452017854
11:3395593	chronic_lymphocytic_leukemia	FALSE	0.6188105664461068	0.47015866383619603	0.5647486426116246
3:167831299	chronic_lymphocytic_leukemia	FALSE	0.49937715823318796	0.42682282671490773	0.5167815701768212
4:75717808	chronic_lymphocytic_leukemia	FALSE	0.6320490194151882	0.3958519281682659	0.5212015501839624
20:58060792	chronic_lymphocytic_leukemia	FALSE	0.5071957769418532	0.4460300029596914	0.5175576671649049
3:225926	chronic_lymphocytic_leukemia	FALSE	0.5007244657679886	0.40802263783215775	0.5162511017822422
2:121623860	chronic_lymphocytic_leukemia	FALSE	0.6004484744336915	0.2847055873818912	0.4557258161247987
9:18410205	chronic_lymphocytic_leukemia	FALSE	0.5006582558193575	0.41444067287689385	0.514885248016565
1:227347356	chronic_lymphocytic_leukemia	FALSE	0.5004622026794008	0.3940867622836093	0.48409686852183226
7:67858682	chronic_lymphocytic_leukemia	FALSE	0.49716067312430984	0.3200946164868686	0.5204892541223467
5:36740846	chronic_lymphocytic_leukemia	FALSE	0.47949634766512883	0.159456951704451	0.5327019306947532
15:97050196	chronic_lymphocytic_leukemia	FALSE	0.5006582558193575	0.41319769772651654	0.5180560646819159
19:51892017	chronic_lymphocytic_leukemia	FALSE	0.42191506990893557	0.5062703092558206	0.5549117627897356
2:39288183	chronic_lymphocytic_leukemia	FALSE	0.5012678870535057	0.4448960098113327	0.5541298632434263
10:68612891	chronic_lymphocytic_leukemia	FALSE	0.5006582558193575	0.39244824232967784	0.5184505951343771
12:31548988	chronic_lymphocytic_leukemia	FALSE	0.5015679506564789	0.4053151010163949	0.4993718828271903
3:154351759	chronic_lymphocytic_leukemia	FALSE	0.5006789999518277	0.42719936414678417	0.5172945939311441
13:40184740	chronic_lymphocytic_leukemia	FALSE	0.5006582558193575	0.44404879919416085	0.5204188696161189
4:152293628	chronic_lymphocytic_leukemia	FALSE	0.5006582558193575	0.41987731504607345	0.5180367108271786
5:128163510	chronic_lymphocytic_leukemia	FALSE	0.5006582558193575	0.35491931435124185	0.5157645470080611
17:76661542	chronic_lymphocytic_leukemia	FALSE	0.7104766320639218	0.826531843765455	0.5920542648962549
11:87111094	chronic_lymphocytic_leukemia	FALSE	0.5779854918043833	0.46511726985967583	0.5197335592106073
2:27443256	chronic_lymphocytic_leukemia	FALSE	0.5144589899471028	0.49028502739414687	0.5524604974011014
17:54159815	chronic_lymphocytic_leukemia	FALSE	0.5006582558193575	0.40732747803595726	0.5152415056755658
10:76644834	chronic_lymphocytic_leukemia	FALSE	0.5006582558193575	0.4084957667846653	0.6353597564952572
3:178480704	chronic_lymphocytic_leukemia	FALSE	0.495670570724678	0.43479506318845873	0.511001411445258
6:130075541	chronic_lymphocytic_leukemia	FALSE	0.49880357373367895	0.4306280702058972	0.516531056424551
11:106198850	chronic_lymphocytic_leukemia	FALSE	0.5003500252259293	0.3687815360855744	0.5162663939440167
5:172090297	chronic_lymphocytic_leukemia	FALSE	0.5064499660627811	0.4033085169846757	0.513333083021122
8:39441169	chronic_lymphocytic_leukemia	FALSE	0.5007717604052295	0.38055127335175254	0.5166480428900531
15:100292715	chronic_lymphocytic_leukemia	FALSE	0.5633992060423477	0.44151403015115687	0.5199323456242987
9:124992764	chronic_lymphocytic_leukemia	FALSE	0.5516025679159284	0.41418407005258745	0.5491829812911971
3:170534721	chronic_lymphocytic_leukemia	FALSE	0.49505148205063637	0.4122607615140222	0.5080280252246925
14:72477626	chronic_lymphocytic_leukemia	FALSE	0.5013400075822706	0.29541343278288057	0.528368026817909
14:85723259	chronic_lymphocytic_leukemia	FALSE	0.5077179747063262	0.368379069554443	0.5244619183977375
12:1868527	chronic_lymphocytic_leukemia	FALSE	0.45100465782104504	0.4761747864314121	0.5642907352638129
17:49848189	chronic_lymphocytic_leukemia	FALSE	0.5126050455479875	0.4226496634927267	0.5302708844704588
1:229471199	chronic_lymphocytic_leukemia	FALSE	0.5095953704837649	0.41321469823367935	0.5312771573130807
12:68084048	chronic_lymphocytic_leukemia	FALSE	0.50495208141626	0.41953541954136797	0.5342387972711539
1:77397847	chronic_lymphocytic_leukemia	FALSE	0.5180510707592917	0.4197157389547229	0.5088144579047282
20:6865247	chronic_lymphocytic_leukemia	FALSE	0.5760392049534246	0.45365569225589686	0.5384758305530768
14:72356551	chronic_lymphocytic_leukemia	FALSE	0.5589868229795886	0.3985968488741084	0.5228009192328977
14:107274822	chronic_lymphocytic_leukemia	FALSE	0.5001079437392077	0.41635327733642935	0.5368764554805705
1:167526936	chronic_lymphocytic_leukemia	FALSE	0.5027373337612512	0.4368514561181986	0.5193690907329838
17:80929148	chronic_lymphocytic_leukemia	FALSE	0.6601129302940923	0.4784581043922941	0.5662450542061528
8:3590659	chronic_lymphocytic_leukemia	FALSE	0.5006799967929332	0.40821239123998115	0.5172275228008726
19:58934918	chronic_lymphocytic_leukemia	FALSE	0.4769613573853833	0.42640832185114513	0.5227842148222356
21:30236131	chronic_lymphocytic_leukemia	FALSE	0.5006582558193575	0.42438863992264586	0.5219659661042733
10:9813543	chronic_lymphocytic_leukemia	FALSE	0.5006447217880794	0.3867233768672905	0.5177624330839071
21:37032527	chronic_lymphocytic_leukemia	FALSE	0.5006582558193575	0.407315376485574	0.5173992143648305
10:110092212	chronic_lymphocytic_leukemia	FALSE	0.5005827293965384	0.411879421355125	0.518889791977555
13:63135288	chronic_lymphocytic_leukemia	FALSE	0.5006582558193575	0.3771882955687745	0.6261805689437305
18:75772573	chronic_lymphocytic_leukemia	FALSE	0.5006582558193575	0.3817926999839223	0.5169824280560329
18:67178884	chronic_lymphocytic_leukemia	FALSE	0.5006582558193575	0.4128213629181609	0.5173138615851193
1:215114498	chronic_lymphocytic_leukemia	FALSE	0.5006582558193575	0.411858279815815	0.5170141381077914
2:7204031	chronic_lymphocytic_leukemia	FALSE	0.49802808215657657	0.4289178711532989	0.6015808613703443
7:94413530	chronic_lymphocytic_leukemia	FALSE	0.5006582558193575	0.3977787902207139	0.5150601693131083
3:45996047	chronic_lymphocytic_leukemia	FALSE	0.4786422172325035	0.5090525559778695	0.5511085713757308
15:100668412	chronic_lymphocytic_leukemia	FALSE	0.4948183026051756	0.4524910760801588	0.5317999083906124
13:23587273	chronic_lymphocytic_leukemia	FALSE	0.5010866375774649	0.4271843393589273	0.5357705963537441
15:26180805	chronic_lymphocytic_leukemia	FALSE	0.50012122916694	0.5378342288002887	0.5184180475000385
1:213633121	chronic_lymphocytic_leukemia	FALSE	0.5004901619273523	0.4070528851054717	0.5173246813067451
7:126249040	chronic_lymphocytic_leukemia	FALSE	0.5006582558193575	0.39747004487827964	0.5154865044410539
7:139987847	chronic_lymphocytic_leukemia	FALSE	0.5788741137921173	0.3996331591113689	0.5254351792110732
1:92940850	chronic_lymphocytic_leukemia	FALSE	0.6271978374649064	0.680479577794334	0.6314248889119558
1:16847470	chronic_lymphocytic_leukemia	FALSE	0.6146261689798432	0.13801779835815708	0.5673433619082806
1:172322620	chronic_lymphocytic_leukemia	FALSE	0.5116416768323361	0.44557892818110895	0.5319440632863888
10:19026383	chronic_lymphocytic_leukemia	FALSE	0.562136152412134	0.15681096719450846	0.5094751596957718
8:118233877	chronic_lymphocytic_leukemia	FALSE	0.4863572990200097	0.42618252031598713	0.516331956073501
17:47570085	chronic_lymphocytic_leukemia	FALSE	0.6018868225042662	0.5103292646062446	0.5445342397897616
4:103486697	chronic_lymphocytic_leukemia	FALSE	0.5505295484120006	0.5134447801484199	0.5608625116682451
7:23617144	chronic_lymphocytic_leukemia	FALSE	0.500193688540612	0.4345809940556938	0.5177084863749137
20:794216	chronic_lymphocytic_leukemia	FALSE	0.5685862908323135	0.3478603034896399	0.5219413076914827
11:7961931	chronic_lymphocytic_leukemia	FALSE	0.48504336814079385	0.4165866594002823	0.5251547713446262
9:29799139	chronic_lymphocytic_leukemia	FALSE	0.49044101304635257	0.4054220447565523	0.5159283379921634
10:4666613	chronic_lymphocytic_leukemia	FALSE	0.5259888617152765	0.4039527533267712	0.5126104724435849
8:4074311	chronic_lymphocytic_leukemia	FALSE	0.5237650793244073	0.3265113151576653	0.5103814471806793
6:31103120	chronic_lymphocytic_leukemia	FALSE	0.5006582558193575	0.43084358661560257	0.5152335126274377
2:47461914	chronic_lymphocytic_leukemia	FALSE	0.48568987369716343	0.30857380024030967	0.5154706013076676
7:45681336	chronic_lymphocytic_leukemia	FALSE	0.5006582558193575	0.3975265615166544	0.5252567552263351
3:46003496	chronic_lymphocytic_leukemia	FALSE	0.6118516028221752	0.602282265220079	0.5491953675852567
4:69531400	chronic_lymphocytic_leukemia	FALSE	0.4998957461648716	0.4136288778747299	0.5177074132291749
8:123348600	chronic_lymphocytic_leukemia	FALSE	0.5009774090083888	0.3858768339518083	0.5158737444236509
7:111529352	chronic_lymphocytic_leukemia	FALSE	0.4980087068052206	0.4062903423827852	0.521454868667234
19:54277338	chronic_lymphocytic_leukemia	FALSE	0.41516693975655505	0.3446427294711474	0.5484175325884301
7:29006189	chronic_lymphocytic_leukemia	FALSE	0.5154841416974817	0.4366759168900677	0.5186609007659541
1:66946978	chronic_lymphocytic_leukemia	FALSE	0.5716036191889707	0.2509233613117542	0.5076556372628458
2:2795043	chronic_lymphocytic_leukemia	FALSE	0.6121850570224582	0.44135823324261003	0.5134173887554739
7:146892900	chronic_lymphocytic_leukemia	FALSE	0.500395665245097	0.407442725070959	0.5205748994344006
14:22696268	chronic_lymphocytic_leukemia	FALSE	0.5006582558193575	0.4250997924684106	0.561304853198386
6:127277430	chronic_lymphocytic_leukemia	FALSE	0.5006582558193575	0.43780777222755746	0.5141767928504886
9:103514183	chronic_lymphocytic_leukemia	FALSE	0.5004457287069086	0.4091617747116036	0.5210285376054816
14:69405453	chronic_lymphocytic_leukemia	FALSE	0.44802599320184605	0.16031604974143765	0.5540349423448063
8:10097522	chronic_lymphocytic_leukemia	FALSE	0.48879493991202927	0.4656808499900616	0.5279901226375301
12:42123650	chronic_lymphocytic_leukemia	FALSE	0.5006582558193575	0.3747437093850097	0.5185663455967999
13:111744290	chronic_lymphocytic_leukemia	FALSE	0.6773094888816692	0.39004370965882146	0.5175632117913889
18:20800715	chronic_lymphocytic_leukemia	FALSE	0.553757191610328	0.33084870781465897	0.5405202846656051
12:9609224	chronic_lymphocytic_leukemia	FALSE	0.5336340250961857	0.40136192734925236	0.5241302985082229
16:57395042	chronic_lymphocytic_leukemia	FALSE	0.5040446813811872	0.4546834005907925	0.5237648399731236
7:153323681	chronic_lymphocytic_leukemia	FALSE	0.5006868633594325	0.4133364555468949	0.5171769606935429
3:38953768	chronic_lymphocytic_leukemia	FALSE	0.5470101478943401	0.44506667266253486	0.5144968844406766
21:46816019	chronic_lymphocytic_leukemia	FALSE	0.30590220614004465	0.3551916613658504	0.5258302496106281
5:34621632	chronic_lymphocytic_leukemia	FALSE	0.48708660181430863	0.4105890387875896	0.502942648339973
2:1139287	chronic_lymphocytic_leukemia	FALSE	0.4962793808069274	0.4061820501256768	0.5225065109686335
1:19863352	chronic_lymphocytic_leukemia	FALSE	0.5002718690503013	0.38382327665082994	0.510944719906398
3:63023514	chronic_lymphocytic_leukemia	FALSE	0.5006597294256442	0.37925162848620697	0.5170061311399392
8:14390259	chronic_lymphocytic_leukemia	FALSE	0.500678298986937	0.3810908971398746	0.5168323290417429
7:126606352	chronic_lymphocytic_leukemia	FALSE	0.5006582558193575	0.38800207491447	0.5176189139041495
11:22442905	chronic_lymphocytic_leukemia	FALSE	0.5023114873284089	0.42191503460165475	0.5183359300653209
4:107416272	chronic_lymphocytic_leukemia	FALSE	0.5065338799842624	0.3945418624808589	0.5127550416500762
11:23862040	chronic_lymphocytic_leukemia	FALSE	0.5006582558193575	0.3922894576141362	0.5177599234721771
8:74295330	chronic_lymphocytic_leukemia	FALSE	0.5585590766374995	0.20829759159901895	0.5241829909319597
14:26515140	chronic_lymphocytic_leukemia	FALSE	0.4507778135136255	0.2592774268667035	0.5167188515840123
14:32384052	chronic_lymphocytic_leukemia	FALSE	0.5006582558193575	0.40784821777279234	0.5212401455506295
10:28645521	chronic_lymphocytic_leukemia	FALSE	0.5006582558193575	0.4302586414200532	0.5204061061007766
18:8589765	chronic_lymphocytic_leukemia	FALSE	0.4974799924122708	0.45811397939601733	0.5204682920814228
15:45549265	chronic_lymphocytic_leukemia	FALSE	0.4651756089859824	0.39110986579862417	0.529556517053107
7:129523369	chronic_lymphocytic_leukemia	FALSE	0.49022514851225	0.42859467679279845	0.5539945139449907
7:36078352	chronic_lymphocytic_leukemia	FALSE	0.5571350738199782	0.4276507459140535	0.5177036754098366
18:59548168	chronic_lymphocytic_leukemia	FALSE	0.5004006440160977	0.3924428360616355	0.4841855637316461
6:68106516	chronic_lymphocytic_leukemia	FALSE	0.5006973274596918	0.31279134989174884	0.517199879210082
9:72449736	chronic_lymphocytic_leukemia	FALSE	0.5886261481242014	0.49192531287827124	0.5687831004936281
21:47547931	chronic_lymphocytic_leukemia	FALSE	0.6381558068825374	0.4131225602651219	0.5103216940314459
3:72689928	chronic_lymphocytic_leukemia	FALSE	0.4496514094046438	0.4743798747255945	0.521117912423859
13:80419750	chronic_lymphocytic_leukemia	FALSE	0.5006582558193575	0.3671405334018555	0.5272794957748642
1:9272378	chronic_lymphocytic_leukemia	FALSE	0.5006582558193575	0.4100643491004551	0.5130536788127102
1:19761593	chronic_lymphocytic_leukemia	FALSE	0.7221591736240934	0.3267830421299531	0.5611826252353731
1:236062299	chronic_lymphocytic_leukemia	FALSE	0.5006582558193575	0.3961323002443401	0.5243090372998344
10:101152720	chronic_lymphocytic_leukemia	FALSE	0.4944221227241207	0.34938879021883973	0.5321199730163914
9:93347882	chronic_lymphocytic_leukemia	FALSE	0.5006582558193575	0.4142841610411688	0.561304853198386
17:76338687	chronic_lymphocytic_leukemia	FALSE	0.6917728964911242	0.39673345152108286	0.580605971845161
2:223900504	chronic_lymphocytic_leukemia	FALSE	0.5346717412518481	0.36515077713489064	0.515841612043302
6:33241169	chronic_lymphocytic_leukemia	FALSE	0.767362894877996	0.7596223269675737	0.5858086592017093
1:159182095	chronic_lymphocytic_leukemia	FALSE	0.5539799125535994	0.4520423735883365	0.537691147334612
19:54171305	chronic_lymphocytic_leukemia	FALSE	0.469490851435964	0.38973329635389603	0.5192638587917394
3:190403992	chronic_lymphocytic_leukemia	FALSE	0.5006582558193575	0.3839201401251188	0.5171560433675509
19:2327403	chronic_lymphocytic_leukemia	FALSE	0.7365539243923586	0.7942601737039192	0.5772338071008026
2:137238118	chronic_lymphocytic_leukemia	FALSE	0.5126311005213083	0.42994363150549786	0.5218256008095448
10:62380844	chronic_lymphocytic_leukemia	FALSE	0.49527848590463985	0.4363993913490739	0.5330617550211313
12:126355477	chronic_lymphocytic_leukemia	FALSE	0.49500253951577555	0.4129831962485746	0.5328353740887873
5:156934307	chronic_lymphocytic_leukemia	FALSE	0.6977457888546664	0.5779268511394575	0.5643922194712648
14:22216993	chronic_lymphocytic_leukemia	FALSE	0.5045845294619954	0.43460614117295454	0.5575856115949146
1:110817030	chronic_lymphocytic_leukemia	FALSE	0.5005570073059721	0.4701710942955913	0.5316319111627049
9:5085859	chronic_lymphocytic_leukemia	FALSE	0.5265592785330148	0.4574588115117525	0.5554015838736414
3:71230554	chronic_lymphocytic_leukemia	FALSE	0.5780509975945193	0.4517375604491827	0.5794920675023335
11:19941378	chronic_lymphocytic_leukemia	FALSE	0.3158098663200404	0.40401894405155087	0.4924279517457442
4:92001499	chronic_lymphocytic_leukemia	FALSE	0.5006912376479971	0.38824039606783345	0.5131723590263271
5:136157515	chronic_lymphocytic_leukemia	FALSE	0.4980396216994051	0.44737311780211253	0.5171793633065855
19:9101224	chronic_lymphocytic_leukemia	FALSE	0.4347052822303527	0.39769622876856886	0.5166804901678166
7:52461919	chronic_lymphocytic_leukemia	FALSE	0.5006774717863667	0.3967601635252558	0.5185559471344526
9:137721127	chronic_lymphocytic_leukemia	FALSE	0.5662426941333035	0.43664869274211043	0.6224818526663386
5:153584169	chronic_lymphocytic_leukemia	FALSE	0.4423624126688723	0.47435001048981845	0.5604333069760414
11:70460751	chronic_lymphocytic_leukemia	FALSE	0.49116120624300974	0.4472822197901907	0.5274230781674618
7:57280236	chronic_lymphocytic_leukemia	FALSE	0.4991539705761524	0.39788122103848905	0.5090856113058666
14:105142574	chronic_lymphocytic_leukemia	FALSE	0.48231066211913476	0.30890098686789297	0.544744019022178
16:54347344	chronic_lymphocytic_leukemia	FALSE	0.49481756250969167	0.41461737954982014	0.5182140833122089
14:23069387	chronic_lymphocytic_leukemia	FALSE	0.4869240944094199	0.4848273590196948	0.5533920809426631
13:22798921	chronic_lymphocytic_leukemia	FALSE	0.525771751600846	0.4132373799734995	0.5313012306433634
19:6272407	chronic_lymphocytic_leukemia	FALSE	0.48880452180430883	0.011661912057056259	0.5570281222981086
2:216797161	chronic_lymphocytic_leukemia	FALSE	0.539568216029653	0.46008539689016575	0.5143223318217952
1:10905057	chronic_lymphocytic_leukemia	FALSE	0.5709255957985507	0.42484089324984936	0.5178944951451621
10:33266855	chronic_lymphocytic_leukemia	FALSE	0.46666238821076317	0.4344094016445845	0.5207759354903617
5:161589496	chronic_lymphocytic_leukemia	FALSE	0.5010803990231717	0.39550346545783954	0.5140219958429219
11:114561159	chronic_lymphocytic_leukemia	FALSE	0.500807787375422	0.4113405512239949	0.5157375118172279
8:103577741	chronic_lymphocytic_leukemia	FALSE	0.5017678208957915	0.502309839295149	0.532040405110546
10:2533607	chronic_lymphocytic_leukemia	FALSE	0.5006582558193575	0.38611061935031815	0.5172945939311441
3:66090975	chronic_lymphocytic_leukemia	FALSE	0.5006582558193575	0.4170440159999522	0.5167563334026474
1:14584042	chronic_lymphocytic_leukemia	FALSE	0.5006582558193575	0.40681031107350785	0.5223862755410024
11:57079471	chronic_lymphocytic_leukemia	FALSE	0.6496151662072196	0.21358477589215027	0.5587424899105821
4:16196117	chronic_lymphocytic_leukemia	FALSE	0.4912647095640873	0.4627361645064698	0.5614263624321262
7:66559126	chronic_lymphocytic_leukemia	FALSE	0.5006582558193575	0.41966810748617994	0.5586827227260138
7:26587420	chronic_lymphocytic_leukemia	FALSE	0.5003418604115666	0.42466414185734636	0.526761905927969
11:94880247	chronic_lymphocytic_leukemia	FALSE	0.4413396841164057	0.39942502626016263	0.5385809402917374
10:44410434	chronic_lymphocytic_leukemia	FALSE	0.5006582558193575	0.4000633159942841	0.5176248851976374
17:7933360	chronic_lymphocytic_leukemia	FALSE	0.5006582558193575	0.38566383299752927	0.5195594996528886
22:19916818	chronic_lymphocytic_leukemia	FALSE	0.5094695500358535	0.4321617741065279	0.5243558857291919
16:87843712	chronic_lymphocytic_leukemia	FALSE	0.7565328917696938	0.6658868129261796	0.6103338411896588
10:6318937	chronic_lymphocytic_leukemia	FALSE	0.4814346476958223	0.6205541327151383	0.56278477114123715
13:45405373	chronic_lymphocytic_leukemia	FALSE	0.5886789828442867	0.4356608680329486	0.5180353860587719
2:127747018	chronic_lymphocytic_leukemia	FALSE	0.4340170315508785	0.43691912956705997	0.5174122958091258
14:47969018	chronic_lymphocytic_leukemia	FALSE	0.5006447217880794	0.383504455059199	0.5135125373840284
12:117085196	chronic_lymphocytic_leukemia	FALSE	0.5847697069090163	0.4329975037475047	0.5351986126676482
13:105563242	chronic_lymphocytic_leukemia	FALSE	0.5006582558193575	0.38506424867145894	0.5173618633227169
2:216179251	chronic_lymphocytic_leukemia	FALSE	0.511005442619059	0.487925595857037	0.5541498894578392
6:41757836	chronic_lymphocytic_leukemia	FALSE	0.5301294856797043	0.5043015118601822	0.5388562970481615
6:169335617	chronic_lymphocytic_leukemia	FALSE	0.6482739879649039	0.4172019788808774	0.5177944632044654
5:1223940	chronic_lymphocytic_leukemia	FALSE	0.610706227384884	0.4328899858538411	0.5449595195308319
12:78835947	chronic_lymphocytic_leukemia	FALSE	0.4866205073858784	0.3642465198389026	0.5347042324611074
9:7625060	chronic_lymphocytic_leukemia	FALSE	0.4935438936172249	0.436184699574295	0.5480816423712379
2:67939457	chronic_lymphocytic_leukemia	FALSE	0.5173495566970928	0.5358363901053563	0.5105121467522575
8:58132921	chronic_lymphocytic_leukemia	FALSE	0.48896454773753445	0.537231144995476	0.5254207019332301
11:78015563	chronic_lymphocytic_leukemia	FALSE	0.5629861519888694	0.42482395055942157	0.5763738783510541
7:744865	chronic_lymphocytic_leukemia	FALSE	0.5550903214332552	0.40950394928148454	0.5324702434053596
5:64252840	chronic_lymphocytic_leukemia	FALSE	0.49731634453145634	0.40777480497608287	0.5169130422673238
7:55724752	chronic_lymphocytic_leukemia	FALSE	0.487816255809633	0.404428391616947	0.5175366630527523
5:123725725	chronic_lymphocytic_leukemia	FALSE	0.5010524990652214	0.4556228503302346	0.5211598886102883
1:86598574	chronic_lymphocytic_leukemia	FALSE	0.5006582558193575	0.3864554390649157	0.5168755448760257
2:37595696	chronic_lymphocytic_leukemia	FALSE	0.603046659500223	0.5605866814379553	0.5759756523342521
11:27021735	chronic_lymphocytic_leukemia	FALSE	0.4989571043404411	0.3953529510619564	0.5205497813360519
14:69388765	chronic_lymphocytic_leukemia	FALSE	0.3979333105531165	0.32096135154396493	0.5687665261493949
6:24819217	chronic_lymphocytic_leukemia	FALSE	0.5909634442823707	0.4784842721500637	0.5922631437701964
16:19596402	chronic_lymphocytic_leukemia	FALSE	0.42970534088317053	0.3580847730843636	0.5559981500373102
6:24820771	chronic_lymphocytic_leukemia	FALSE	0.5775673825028398	0.5245710033787997	0.5882051780711969
18:62107714	chronic_lymphocytic_leukemia	FALSE	0.5006582558193575	0.3930390945946686	0.5194376880360898
16:4175859	chronic_lymphocytic_leukemia	FALSE	0.5006582558193575	0.41308844306247505	0.5171335074496988
11:32000108	chronic_lymphocytic_leukemia	FALSE	0.5127755391892097	0.4196192589669026	0.5207801906605546
1:34232225	chronic_lymphocytic_leukemia	FALSE	0.5006449472889083	0.4374807067254855	0.5062149509467359
22:33230904	chronic_lymphocytic_leukemia	FALSE	0.4546267161940312	0.3684019056135319	0.534322893490037
5:78124029	chronic_lymphocytic_leukemia	FALSE	0.5007607580386066	0.4641075150764037	0.5447064399824038
8:104656155	chronic_lymphocytic_leukemia	FALSE	0.3850073142539944	0.3129507384456303	0.5253622536126141
10:77584903	chronic_lymphocytic_leukemia	FALSE	0.571049561336545	0.4244848544358669	0.5550162995218998
20:11576161	chronic_lymphocytic_leukemia	FALSE	0.5007373687675818	0.39924923060955864	0.517725684040073
11:133856832	chronic_lymphocytic_leukemia	FALSE	0.560097708370826	0.41888284374213947	0.521164922806538
13:99838207	chronic_lymphocytic_leukemia	FALSE	0.5081873490406174	0.3832797053847353	0.5358719830368368
21:41518202	chronic_lymphocytic_leukemia	FALSE	0.4988844833782498	0.39526801765462344	0.5114477274015798
3:74500265	chronic_lymphocytic_leukemia	FALSE	0.5006582558193575	0.39479329754858644	0.5172880407506236
3:44914968	chronic_lymphocytic_leukemia	FALSE	0.5007202145433374	0.4200203729248406	0.4736917928883713
21:43805172	chronic_lymphocytic_leukemia	FALSE	0.6429816991962348	0.6167928567412602	0.5869101144034853
10:30168844	chronic_lymphocytic_leukemia	FALSE	0.47700682783594045	0.41279737181994736	0.5102553033495757
13:92893074	chronic_lymphocytic_leukemia	FALSE	0.5006447217880794	0.3788825230050997	0.5133719556326449
2:64421702	chronic_lymphocytic_leukemia	FALSE	0.4955584856429586	0.44889618856467006	0.5197608383509246
14:65737193	chronic_lymphocytic_leukemia	FALSE	0.509635102687847	0.4253418131711766	0.5322028774629372
7:3129928	chronic_lymphocytic_leukemia	FALSE	0.5527598298107218	0.6228480629903244	0.5847949929784058
13:80436892	chronic_lymphocytic_leukemia	FALSE	0.4811886099623514	0.4006682180554003	0.5285983940017289
5:51969316	chronic_lymphocytic_leukemia	FALSE	0.4845586087807477	0.4444368333815459	0.5235973461941432
1:21723800	chronic_lymphocytic_leukemia	FALSE	0.5635519713029246	0.4414911535680564	0.5361010249380977
11:103300791	chronic_lymphocytic_leukemia	FALSE	0.4997110234451658	0.39475112868604184	0.5126035611155167
18:3490563	chronic_lymphocytic_leukemia	FALSE	0.4990699808843262	0.39529709620016895	0.5167130966055669
2:235363663	chronic_lymphocytic_leukemia	FALSE	0.677699983668536	0.9164390464675065	0.592619992945606
2:208527538	chronic_lymphocytic_leukemia	FALSE	0.7577903317556137	0.8122875052452387	0.5505555981400055
12:129787705	chronic_lymphocytic_leukemia	FALSE	0.5000285570506999	0.40274013748414933	0.5137658977294313
1:151672658	chronic_lymphocytic_leukemia	FALSE	0.5972473984694432	0.5292660382503743	0.5526007122665845
12:445825	chronic_lymphocytic_leukemia	FALSE	0.613101906633137	0.4882926456342273	0.5569243198800063
10:27525627	chronic_lymphocytic_leukemia	FALSE	0.4820599736872207	0.553292696809255	0.5587326728013144
1:219787214	chronic_lymphocytic_leukemia	FALSE	0.5006582558193575	0.38502416583442367	0.561304853198386
7:45749534	chronic_lymphocytic_leukemia	FALSE	0.5110926527707392	0.2875476661384745	0.538999471511545
4:121565161	chronic_lymphocytic_leukemia	FALSE	0.5006582558193575	0.3934829251858281	0.5242193521466061
5:151040181	chronic_lymphocytic_leukemia	FALSE	0.49320798389185583	0.3472071614519273	0.5236901645974321
9:38226478	chronic_lymphocytic_leukemia	FALSE	0.43523080925031477	0.43836183458085154	0.5508795296765588
8:96542782	chronic_lymphocytic_leukemia	FALSE	0.4648189952912475	0.34678389538496157	0.5187628668616012
11:69599062	chronic_lymphocytic_leukemia	FALSE	0.4874250783147926	0.4083353722417424	0.5145536296359311
4:109026235	chronic_lymphocytic_leukemia	FALSE	0.6577870637329553	0.6116884040249705	0.578387064335378
19:8977331	chronic_lymphocytic_leukemia	FALSE	0.5550177017380026	0.43403913967850527	0.5250403268999896
8:104697580	chronic_lymphocytic_leukemia	FALSE	0.3753424258731132	0.25340079281938055	0.5200603699928882
16:11414066	chronic_lymphocytic_leukemia	FALSE	0.5027039359859327	0.34049904134305864	0.5362659767862392
12:115753427	chronic_lymphocytic_leukemia	FALSE	0.5006582558193575	0.3841709024973227	0.5156035513501267
16:86148581	chronic_lymphocytic_leukemia	FALSE	0.5733681586381272	0.4385086568322356	0.539999374350373
22:16288742	chronic_lymphocytic_leukemia	FALSE	0.5000930148068157	0.39551561257785123	0.5135611223679122
1:73262105	chronic_lymphocytic_leukemia	FALSE	0.5005240515406194	0.39563122973480064	0.517199879210082
10:32713593	chronic_lymphocytic_leukemia	FALSE	0.5006582558193575	0.40903859833128653	0.5176409353729347
11:8329618	chronic_lymphocytic_leukemia	FALSE	0.4908427815052932	0.43609009819182015	0.519059265315592
2:131688293	chronic_lymphocytic_leukemia	FALSE	0.4973077025740979	0.41965187035790047	0.5078603641365931
15:102400903	chronic_lymphocytic_leukemia	FALSE	0.5006582558193575	0.3997202577760626	0.526194134173344
11:80307431	chronic_lymphocytic_leukemia	FALSE	0.4804741233357491	0.3879106847501793	0.5121241552509955
2:178278441	chronic_lymphocytic_leukemia	FALSE	0.5371935920183815	0.5542810803131967	0.5529776339705822
2:105741027	chronic_lymphocytic_leukemia	FALSE	0.4997969129967028	0.4626951304310649	0.5178112972841037
9:4108625	chronic_lymphocytic_leukemia	FALSE	0.4495317032072638	0.1830369056213892	0.511519572691473
7:134535439	chronic_lymphocytic_leukemia	FALSE	0.4971863300780127	0.4235693607190164	0.5348907140437051
18:47896011	chronic_lymphocytic_leukemia	FALSE	0.5667140424191774	0.4533197729418383	0.5236988449645777
6:168531824	chronic_lymphocytic_leukemia	FALSE	0.4843371855659665	0.4129334996138494	0.5078279893555351
18:21171236	chronic_lymphocytic_leukemia	FALSE	0.6282522954077921	0.5586293317881882	0.5423915313783797
11:81093994	chronic_lymphocytic_leukemia	FALSE	0.5006966812197436	0.39401566802450144	0.5162214448323771
19:16963258	chronic_lymphocytic_leukemia	FALSE	0.5146696907753551	0.4776520215040038	0.5538482713316734
12:93610262	chronic_lymphocytic_leukemia	FALSE	0.5007373687675818	0.4077791836829689	0.5217163861747596
8:74485770	chronic_lymphocytic_leukemia	FALSE	0.5006582558193575	0.40873064387448965	0.5254457565275912
3:23828488	chronic_lymphocytic_leukemia	FALSE	0.42899078633053445	0.43185573314783965	0.5153341366008145
12:10524923	chronic_lymphocytic_leukemia	FALSE	0.5512342984215378	0.5335835053300217	0.5743161069898415
7:106205299	chronic_lymphocytic_leukemia	FALSE	0.49634304010572383	0.4395336409923237	0.519139549912835
11:58566705	chronic_lymphocytic_leukemia	FALSE	0.5550169246529363	0.4323204563798011	0.5249968889300837
11:35867060	chronic_lymphocytic_leukemia	FALSE	0.5461524134971869	0.4320832650163471	0.5154826653856637
3:137737253	chronic_lymphocytic_leukemia	FALSE	0.5006582558193575	0.4007588482338058	0.5206822577849614
6:100723855	chronic_lymphocytic_leukemia	FALSE	0.5007276177452711	0.35980570072288454	0.5166985676403729
1:178688275	chronic_lymphocytic_leukemia	FALSE	0.4995255043385929	0.3802073046908842	0.5191079013780441
8:69004625	chronic_lymphocytic_leukemia	FALSE	0.5004941343435696	0.4252655682636042	0.5091179582270786
6:32654257	chronic_lymphocytic_leukemia	FALSE	0.6741646128953698	0.6558699953540634	0.58930211818531
22:20187575	chronic_lymphocytic_leukemia	FALSE	0.5378151415832864	0.48159528601257906	0.5361256941731121
21:27232198	chronic_lymphocytic_leukemia	FALSE	0.5218075226966531	0.429088284136423	0.505635117585441
16:3383342	chronic_lymphocytic_leukemia	FALSE	0.5009264879217127	0.38798545413236696	0.5224216587341116
10:120751045	chronic_lymphocytic_leukemia	FALSE	0.5615808353080225	0.4383250382663877	0.5324763520326508
11:7874414	chronic_lymphocytic_leukemia	FALSE	0.500340051309213	0.4222593614726074	0.5128960243317909
3:146922987	chronic_lymphocytic_leukemia	FALSE	0.49362137334710443	0.33773724998907323	0.5211747959496479
1:222149763	chronic_lymphocytic_leukemia	FALSE	0.4737023613546531	0.3688834296188015	0.510941338159643
20:16873949	chronic_lymphocytic_leukemia	FALSE	0.5006582558193575	0.39147235084511556	0.5176419072594708
11:85238901	chronic_lymphocytic_leukemia	FALSE	0.5005578533050363	0.3892470645870259	0.5249999773777221
3:179463076	chronic_lymphocytic_leukemia	FALSE	0.5568503190143858	0.44039259057181634	0.5489594801924409
4:163050659	chronic_lymphocytic_leukemia	FALSE	0.5006582558193575	0.40396185179792155	0.5166606802588745
12:94928052	chronic_lymphocytic_leukemia	FALSE	0.47395247318444944	0.42269831422703713	0.5221632897312957
10:92965590	chronic_lymphocytic_leukemia	FALSE	0.5207042756301635	0.464955253543163	0.5674231241551034
6:50910439	chronic_lymphocytic_leukemia	FALSE	0.5006582558193575	0.3740183220526142	0.561304853198386
8:25513282	chronic_lymphocytic_leukemia	FALSE	0.5006582558193575	0.38654416903348787	0.515721415590364
18:30071432	chronic_lymphocytic_leukemia	FALSE	0.5006582558193575	0.40597507566555313	0.5177504212747516
13:79381496	chronic_lymphocytic_leukemia	FALSE	0.5006582558193575	0.3958064299646599	0.514959707215626
20:7011794	chronic_lymphocytic_leukemia	FALSE	0.5006582558193575	0.39247063283070394	0.5195753824241528
1:44393533	chronic_lymphocytic_leukemia	FALSE	0.4506145886506858	0.4120529734873664	0.5221297328694307
4:140565032	chronic_lymphocytic_leukemia	FALSE	0.4980630375318005	0.42775468221104096	0.517134697672334
12:123197157	chronic_lymphocytic_leukemia	FALSE	0.5077349081891106	0.40799974329510014	0.5203271745689358
12:133455591	chronic_lymphocytic_leukemia	FALSE	0.5013247005065364	0.45760334633224825	0.5529988759111986
5:179599843	chronic_lymphocytic_leukemia	FALSE	0.32189871261985803	0.4706144165949351	0.49356212537051086
7:52462243	chronic_lymphocytic_leukemia	FALSE	0.501111877837374	0.34279427976628274	0.5220464505422181
4:57205788	chronic_lymphocytic_leukemia	FALSE	0.4999801284264829	0.39239426336739497	0.5307673686486852
1:143507432	chronic_lymphocytic_leukemia	FALSE	0.5007010574481261	0.3781720409743749	0.5198818329880084
10:99064131	chronic_lymphocytic_leukemia	FALSE	0.497975488368505	0.4212705265962089	0.5395645246240767
10:17017621	chronic_lymphocytic_leukemia	FALSE	0.5025716420747648	0.3535128001673857	0.53123889275110725
2:202415569	chronic_lymphocytic_leukemia	FALSE	0.500605839670758	0.44460771052042874	0.5089583535395682
11:100508902	chronic_lymphocytic_leukemia	FALSE	0.5328062254261265	0.36632611682224925	0.5133956042596471
10:128457181	chronic_lymphocytic_leukemia	FALSE	0.500074984083917	0.4148575427266712	0.5185924042524237
5:6754762	chronic_lymphocytic_leukemia	FALSE	0.4987762529972376	0.4470668770079064	0.5524804857505677
12:28057265	chronic_lymphocytic_leukemia	FALSE	0.5004422172831047	0.33203873603086637	0.5157476886779973
7:83327828	chronic_lymphocytic_leukemia	FALSE	0.38397789677655425	0.39390380285018484	0.5110215696747423
2:232981442	chronic_lymphocytic_leukemia	FALSE	0.5034091507282719	0.4520798858534523	0.529093252053823
2:68555700	chronic_lymphocytic_leukemia	FALSE	0.5738126362749026	0.47298963377349396	0.5144486622185946
21:18860914	chronic_lymphocytic_leukemia	FALSE	0.605770047285812	0.40847012916222714	0.5232239835528282
22:24249573	chronic_lymphocytic_leukemia	FALSE	0.435763249217606	0.4147556940258139	0.5250459385959744
18:14025984	chronic_lymphocytic_leukemia	FALSE	0.4030563832146696	0.1289181306403049	0.5147728070126908
17:19519444	chronic_lymphocytic_leukemia	FALSE	0.5006597294256442	0.43252397381077345	0.5130495293616244
3:41750260	chronic_lymphocytic_leukemia	FALSE	0.5006582558193575	0.4112984135469689	0.5202087681555213
7:17498960	chronic_lymphocytic_leukemia	FALSE	0.5006241558564373	0.37841484605591535	0.5136043736198123
4:43003619	chronic_lymphocytic_leukemia	FALSE	0.5008974045678861	0.41657189259423555	0.5174007536638342
9:138153678	chronic_lymphocytic_leukemia	FALSE	0.5428702759088211	0.41177426847123483	0.5195351963960101
10:131338714	chronic_lymphocytic_leukemia	FALSE	0.5011988602705306	0.3787400078057944	0.5429310435621502
17:76338899	chronic_lymphocytic_leukemia	FALSE	0.618261568543234	0.39782050827960597	0.5590656745053276
1:208350952	chronic_lymphocytic_leukemia	FALSE	0.5382728482258169	0.3811580025591199	0.5104798741910629
3:132103139	chronic_lymphocytic_leukemia	FALSE	0.5007499352133549	0.4118097946359304	0.5227391515109839
9:18577360	chronic_lymphocytic_leukemia	FALSE	0.5004059775786622	0.40938315005097914	0.4994724475281684
22:23870528	chronic_lymphocytic_leukemia	FALSE	0.5472887609134418	0.45822378868779473	0.5727020985027101
2:30962433	chronic_lymphocytic_leukemia	FALSE	0.5257063117904258	0.503471954797297	0.5200959031413215
2:212305314	chronic_lymphocytic_leukemia	FALSE	0.4997028211973811	0.43176769073596816	0.5170096044021673
6:110274665	chronic_lymphocytic_leukemia	FALSE	0.5006582558193575	0.44613903747962086	0.5178300689405025
11:1849469	chronic_lymphocytic_leukemia	FALSE	0.4820795189297408	0.26712633203092084	0.5078277723591171
12:119228155	chronic_lymphocytic_leukemia	FALSE	0.5007080096609857	0.43010482279395584	0.5182119580021619
13:110581878	chronic_lymphocytic_leukemia	FALSE	0.5006582558193575	0.4269546261219188	0.5216355137752822
1:230897893	chronic_lymphocytic_leukemia	FALSE	0.5242103669810013	0.4632733835367064	0.5199333872046141
13:90518759	chronic_lymphocytic_leukemia	FALSE	0.499082006580068	0.39894455672544105	0.526919347618673
12:54146838	chronic_lymphocytic_leukemia	FALSE	0.5494205512513249	0.33702310884085046	0.5471771522020754
10:14185599	chronic_lymphocytic_leukemia	FALSE	0.5198719852220364	0.4488012456702322	0.5132955647086426
6:105189359	chronic_lymphocytic_leukemia	FALSE	0.5006582558193575	0.3786130672325674	0.5280459420766682
14:103271158	chronic_lymphocytic_leukemia	FALSE	0.7273836833017158	0.7425006115543819	0.5590815015406821
15:85388050	chronic_lymphocytic_leukemia	FALSE	0.479577982685741	0.40356668763850756	0.5144589072477428
4:11513562	chronic_lymphocytic_leukemia	FALSE	0.5010171247143322	0.5317845544869113	0.5158467315764382
8:136578451	chronic_lymphocytic_leukemia	FALSE	0.5006582558193575	0.40439292033221347	0.5148198181589305
15:70426080	chronic_lymphocytic_leukemia	FALSE	0.4413986062851342	0.34172907495195876	0.5408965239674284
4:149841708	chronic_lymphocytic_leukemia	FALSE	0.5006724372929066	0.4184620368359073	0.5168082444597268
5:167593538	chronic_lymphocytic_leukemia	FALSE	0.4419047894631009	0.3798308360634609	0.5267030971840112
5:101775742	chronic_lymphocytic_leukemia	FALSE	0.5006582558193575	0.43258455588021727	0.5172945939311441
13:24308825	chronic_lymphocytic_leukemia	FALSE	0.5007965477706405	0.4311571400841597	0.5281272984111716
9:102080474	chronic_lymphocytic_leukemia	FALSE	0.5433423911555603	0.44073171345488027	0.5208965879236636
14:21244383	chronic_lymphocytic_leukemia	FALSE	0.48038903731830923	0.40057830492465946	0.5459128243852849
12:81489141	chronic_lymphocytic_leukemia	FALSE	0.5367883076589158	0.3358638077847238	0.5276160864205566
16:26593550	chronic_lymphocytic_leukemia	FALSE	0.4999721668687624	0.41221563021483903	0.523965449025437
18:76231641	chronic_lymphocytic_leukemia	FALSE	0.500212407001395	0.3435315494784846	0.5159038895216155
7:33926351	chronic_lymphocytic_leukemia	FALSE	0.5515952500246588	0.3301888474063755	0.5117575739639609
20:23806643	chronic_lymphocytic_leukemia	FALSE	0.47425681566304345	0.4252320887467816	0.5011333289627238
2:69931581	chronic_lymphocytic_leukemia	FALSE	0.7086442808182787	0.5515323945049869	0.5454343002659835
6:22259514	chronic_lymphocytic_leukemia	FALSE	0.5005919443403841	0.4249747465347077	0.5172589065662635
2:206806002	chronic_lymphocytic_leukemia	FALSE	0.5007577788892067	0.4212091981727855	0.5178567488766664
17:35724	chronic_lymphocytic_leukemia	FALSE	0.724591737758691	0.4747421212204258	0.5563542330823947
1:172624233	chronic_lymphocytic_leukemia	FALSE	0.4703550538755072	0.43992433766702493	0.5096644243241971
7:32149244	chronic_lymphocytic_leukemia	FALSE	0.5001780304821679	0.40723612985716373	0.5164835044815889
1:207451292	chronic_lymphocytic_leukemia	FALSE	0.6292502265257063	0.4828128793789577	0.5326984818616437
19:39136105	chronic_lymphocytic_leukemia	FALSE	0.4966343581301963	0.44932598647957395	0.5269640251195444
1:208351077	chronic_lymphocytic_leukemia	FALSE	0.6252896985884592	0.11371760022031506	0.5341776714855332
1:30329238	chronic_lymphocytic_leukemia	FALSE	0.5315279719545133	0.32089171576842035	0.5157665948893558
12:77916469	chronic_lymphocytic_leukemia	FALSE	0.5029152187664443	0.4136130992203375	0.5066538402031305
11:7733292	chronic_lymphocytic_leukemia	FALSE	0.4849941913781661	0.41447584438472107	0.514726495234554
12:95866537	chronic_lymphocytic_leukemia	FALSE	0.4667281592427963	0.4689055487928068	0.5802203014438047
3:98174864	chronic_lymphocytic_leukemia	FALSE	0.5006582558193575	0.39349418410330017	0.5172153116112715
2:100705887	chronic_lymphocytic_leukemia	FALSE	0.5006582558193575	0.3760776077639037	0.516767915037595
14:50556259	chronic_lymphocytic_leukemia	FALSE	0.6634204125178033	0.7533808292776573	0.5794500049472964
1:75974819	chronic_lymphocytic_leukemia	FALSE	0.50158230802705694	0.3884131036234118	0.5145131000363129
3:171139645	chronic_lymphocytic_leukemia	FALSE	0.5112596451370525	0.44211719255566156	0.5507391562173074
17:37836243	chronic_lymphocytic_leukemia	FALSE	0.7673730189734692	0.9465208744414058	0.5845581712034125
14:35476822	chronic_lymphocytic_leukemia	FALSE	0.5006582558193575	0.3933942314238226	0.6373882588810047
12:1095064	chronic_lymphocytic_leukemia	FALSE	0.4872712816444799	0.4694102247019604	0.5374558323717913
9:38715257	chronic_lymphocytic_leukemia	FALSE	0.5137293629940791	0.4154709510264928	0.5185781831431354
8:134362600	chronic_lymphocytic_leukemia	FALSE	0.44276160719293095	0.3783832066218016	0.5270045118402673
7:48017965	chronic_lymphocytic_leukemia	FALSE	0.6807347465149918	0.5516876717720641	0.5754496989047958
6:32205863	chronic_lymphocytic_leukemia	FALSE	0.5006582558193575	0.42850201102155555	0.5172945939311441
6:128254688	chronic_lymphocytic_leukemia	FALSE	0.5951862566914845	0.49358697896419945	0.5647988332588822
5:8550923	chronic_lymphocytic_leukemia	FALSE	0.5037030400699541	0.4209468383536631	0.5163767270622426
1:1670045	chronic_lymphocytic_leukemia	FALSE	0.5006582558193575	0.3618653772048924	0.5640535476450037
13:76154350	chronic_lymphocytic_leukemia	FALSE	0.5272341123127788	0.4243422813431706	0.5598565338274416
19:51252114	chronic_lymphocytic_leukemia	FALSE	0.5137267320464161	0.4016109483171154	0.5209733544646447
7:130770674	chronic_lymphocytic_leukemia	FALSE	0.6739135399938395	0.5630238670756824	0.5588646418530219
17:39879927	chronic_lymphocytic_leukemia	FALSE	0.3873420762485681	0.4261513269906407	0.5138265075385853
15:27991724	chronic_lymphocytic_leukemia	FALSE	0.49087548032704714	0.3843568838568592	0.5298881865367673
2:239864027	chronic_lymphocytic_leukemia	FALSE	0.5250724228634781	0.43469569196866065	0.4872548905501878
6:17004894	chronic_lymphocytic_leukemia	FALSE	0.6154672966945061	0.3761265289378079	0.5099568848929861
3:65994050	chronic_lymphocytic_leukemia	FALSE	0.5720804850797335	0.40784267311337835	0.5019912902824979
4:185254867	chronic_lymphocytic_leukemia	FALSE	0.5825509368661784	0.4321509844125081	0.5535688092356603
11:12296461	chronic_lymphocytic_leukemia	FALSE	0.5693762796959011	0.11040768712448175	0.5328513700286239
1:111745899	chronic_lymphocytic_leukemia	FALSE	0.8963487621127415	0.9995550030970748	0.5705827880315317
7:134033362	chronic_lymphocytic_leukemia	FALSE	0.4355278785810317	0.43428332881933474	0.5191119831154752
6:168531102	chronic_lymphocytic_leukemia	FALSE	0.5457178305032685	0.4303010480223114	0.5148001809628381
4:10690785	chronic_lymphocytic_leukemia	FALSE	0.7545949507905345	0.5474894828323605	0.548375482688329
1:237348427	chronic_lymphocytic_leukemia	FALSE	0.4806633227925459	0.4195425954527217	0.5089680459084985
4:83038374	chronic_lymphocytic_leukemia	FALSE	0.5006582558193575	0.39549630641752254	0.5173384289346815
8:127363405	chronic_lymphocytic_leukemia	FALSE	0.5006582558193575	0.4036533462328062	0.5187965201236575
5:169277123	chronic_lymphocytic_leukemia	FALSE	0.5203212031657396	0.4460766760518889	0.5373203338203667
8:6774557	chronic_lymphocytic_leukemia	FALSE	0.5747876636746584	0.4450667286892823	0.5251188217554931
11:67733243	chronic_lymphocytic_leukemia	FALSE	0.5006582558193575	0.3846811380024998	0.561304853198386
4:38551146	chronic_lymphocytic_leukemia	FALSE	0.4162608788227838	0.4521579028506291	0.518341555638272
1:14694258	chronic_lymphocytic_leukemia	FALSE	0.6442086311931816	0.4006125948655552	0.5143018374297931
17:10177386	chronic_lymphocytic_leukemia	FALSE	0.533620718288712	0.4322134498774536	0.517218861122575
13:82155203	chronic_lymphocytic_leukemia	FALSE	0.49526179713521673	0.39981764299521527	0.5187035863958672
9:30999640	chronic_lymphocytic_leukemia	FALSE	0.5006582558193575	0.4102816578011051	0.5172945939311441
9:116231506	chronic_lymphocytic_leukemia	FALSE	0.43478243973897496	0.03617239513024374	0.5445786759635137
10:24657760	chronic_lymphocytic_leukemia	FALSE	0.49057954207411936	0.3213415261094075	0.5092943842987089
1:109717758	chronic_lymphocytic_leukemia	FALSE	0.5000227215163595	0.42551133099833865	0.5276030520612356
1:207872835	chronic_lymphocytic_leukemia	FALSE	0.49883874925495464	0.4369255901899141	0.5155644490796604
19:34742542	chronic_lymphocytic_leukemia	FALSE	0.5006582558193575	0.4254983950464279	0.5244421900673978
7:89343637	chronic_lymphocytic_leukemia	FALSE	0.5006582558193575	0.44245810015368037	0.5174119770996384
9:37385338	chronic_lymphocytic_leukemia	FALSE	0.5006582558193575	0.5158548822972061	0.5351859705673682
6:106399648	chronic_lymphocytic_leukemia	FALSE	0.5300803600746842	0.35061259287531815	0.5181812055519253
9:22339584	chronic_lymphocytic_leukemia	FALSE	0.5006582558193575	0.3917805437094634	0.5162472245309281
9:18409732	chronic_lymphocytic_leukemia	FALSE	0.5006582558193575	0.3929843739652475	0.561304853198386
12:3408970	chronic_lymphocytic_leukemia	FALSE	0.6899900463338812	0.47466667896364045	0.5421711023450181
6:106854086	chronic_lymphocytic_leukemia	FALSE	0.5007412952646189	0.4149319633415443	0.5147443523214721
19:12730523	chronic_lymphocytic_leukemia	FALSE	0.48234552626317934	0.44974813124264074	0.553682766431459
5:175039067	chronic_lymphocytic_leukemia	FALSE	0.5285183630366044	0.44501956738581216	0.5308601371763748
11:85847881	chronic_lymphocytic_leukemia	FALSE	0.5260340862775591	0.326681206699538	0.556169210184119
19:49529993	chronic_lymphocytic_leukemia	FALSE	0.5006582558193575	0.39496799290027096	0.5182653483860958
3:183151739	chronic_lymphocytic_leukemia	FALSE	0.4595155808424694	0.4125052232571081	0.5192261217972561
4:62748319	chronic_lymphocytic_leukemia	FALSE	0.45454226217065485	0.29822193267276637	0.5112060403838354
5:21162988	chronic_lymphocytic_leukemia	FALSE	0.5006582558193575	0.38189405801124815	0.5143353689578114
12:67933131	chronic_lymphocytic_leukemia	FALSE	0.5683066224979098	0.3953280870226896	0.5192609988211864
19:4352763	chronic_lymphocytic_leukemia	FALSE	0.5556745965606814	0.8801764339490973	0.5574220291784902
11:17377973	chronic_lymphocytic_leukemia	FALSE	0.5023185199448312	0.4253563814161401	0.5224329923283824
6:77288734	chronic_lymphocytic_leukemia	FALSE	0.4798075874352887	0.19969580396318404	0.5146583346251832
3:129760185	chronic_lymphocytic_leukemia	FALSE	0.5019303366134499	0.3933794234415522	0.52573283526658
2:47685214	chronic_lymphocytic_leukemia	FALSE	0.5194379045620973	0.4489072206456216	0.5516834625135699
7:150089422	chronic_lymphocytic_leukemia	FALSE	0.48719086590391636	0.32321086098870705	0.5443626077077925
3:10781981	chronic_lymphocytic_leukemia	FALSE	0.4438003732991572	0.4573867751200077	0.5192476866889432
2:44266837	chronic_lymphocytic_leukemia	FALSE	0.4994681774190886	0.39773216794713123	0.5172945939311441
22:27093109	chronic_lymphocytic_leukemia	FALSE	0.5311743211788021	0.44846582596785023	0.5612111940849366
1:111081157	chronic_lymphocytic_leukemia	FALSE	0.4607305566740472	0.22142886728969385	0.5140059997004192
8:104549274	chronic_lymphocytic_leukemia	FALSE	0.5258271431919566	0.4143893320401311	0.5221963283352888
20:3523931	chronic_lymphocytic_leukemia	FALSE	0.5748872709102357	0.24325851211929092	0.5641873983907781
9:28426265	chronic_lymphocytic_leukemia	FALSE	0.5006582558193575	0.3709706003913536	0.5143756105888603
7:51697773	chronic_lymphocytic_leukemia	FALSE	0.5006993553340152	0.40152650557523195	0.5172111417168465
8:11569321	chronic_lymphocytic_leukemia	FALSE	0.5492678496486612	0.41068848805860264	0.5350152072285183
12:75580130	chronic_lymphocytic_leukemia	FALSE	0.5037922432183922	0.43080009622373094	0.5174886395245488
19:46545378	chronic_lymphocytic_leukemia	FALSE	0.5252410691235622	0.39028405270269967	0.5043350278345188
1:205391677	chronic_lymphocytic_leukemia	FALSE	0.5530709015950294	0.44255554238279893	0.5067071963560583
10:77554371	chronic_lymphocytic_leukemia	FALSE	0.5006582558193575	0.4236244821668767	0.5300606478560324
10:24674934	chronic_lymphocytic_leukemia	FALSE	0.4862196447352161	0.24039959707471562	0.5390560317742685
1:165896206	chronic_lymphocytic_leukemia	FALSE	0.5497666308689267	0.41621541107689736	0.5151645093956652
2:4188698	chronic_lymphocytic_leukemia	FALSE	0.499849980227391	0.40864784361489875	0.515475567455824
22:31309336	chronic_lymphocytic_leukemia	FALSE	0.5002380485405568	0.4133035834727517	0.5396284834270699
2:240305764	chronic_lymphocytic_leukemia	FALSE	0.5014411145889491	0.4705877506339162	0.5668180333454911
19:50282053	chronic_lymphocytic_leukemia	FALSE	0.500586713096932	0.4460634788723015	0.6201926756644149
6:130161246	chronic_lymphocytic_leukemia	FALSE	0.5006582558193575	0.3818051330863495	0.516602934820068
6:40542558	chronic_lymphocytic_leukemia	FALSE	0.5030782695263032	0.43554340687676085	0.5173656199888931
20:1272686	chronic_lymphocytic_leukemia	FALSE	0.4747130624207472	0.40304231426698944	0.5400598845215921
4:293622	chronic_lymphocytic_leukemia	FALSE	0.500880547306095	0.40755232186946794	0.4986160700855806
3:66012203	chronic_lymphocytic_leukemia	FALSE	0.49940983686682716	0.3970684967606246	0.5012828932179465
2:86048211	chronic_lymphocytic_leukemia	FALSE	0.5006582558193575	0.4344446180189326	0.6261805689437305
6:135067367	chronic_lymphocytic_leukemia	FALSE	0.5953091613547621	0.33689569888746856	0.5292680212919814
2:37811860	chronic_lymphocytic_leukemia	FALSE	0.6779565291490741	0.5933093553889295	0.5627261708407038
12:127358772	chronic_lymphocytic_leukemia	FALSE	0.46896990453907117	0.21319227595151935	0.5359057350869862
5:156888387	chronic_lymphocytic_leukemia	FALSE	0.45496003116345346	0.26000163504003243	0.5352151538569674
8:38567746	chronic_lymphocytic_leukemia	FALSE	0.5006582558193575	0.4075799273058226	0.5149655173198183
14:75974888	chronic_lymphocytic_leukemia	FALSE	0.4993350808032976	0.4252054906062225	0.5185623567689133
1:42325571	chronic_lymphocytic_leukemia	FALSE	0.689202664483736	0.3713691551386099	0.5764738926820474
8:105837847	chronic_lymphocytic_leukemia	FALSE	0.5003795910692069	0.4059848736049952	0.5173895154535495
11:111323084	chronic_lymphocytic_leukemia	FALSE	0.653268167804878	0.31319231031743194	0.5168498077363193
4:102743698	chronic_lymphocytic_leukemia	FALSE	0.5006344967188179	0.41441690356092387	0.561304853198386
1:200250392	chronic_lymphocytic_leukemia	FALSE	0.5006582558193575	0.4427551621886345	0.522497121606479
6:3768627	chronic_lymphocytic_leukemia	FALSE	0.510815213320546	0.43698198473523575	0.5144764210310896
10:21223903	chronic_lymphocytic_leukemia	FALSE	0.5000691153130062	0.36836289364303576	0.5165753390932116
12:5168849	chronic_lymphocytic_leukemia	FALSE	0.46398986452844787	0.4133561737758847	0.5309778361097492
11:91429707	chronic_lymphocytic_leukemia	FALSE	0.5006582558193575	0.38646125948312743	0.5198140967756848
7:9151004	chronic_lymphocytic_leukemia	FALSE	0.500422420183544	0.3623113617795543	0.5093255633967421
4:16515020	chronic_lymphocytic_leukemia	FALSE	0.4903612291714778	0.35167694945292893	0.5215911862433747
14:105003754	chronic_lymphocytic_leukemia	FALSE	0.5467665653040473	0.12771633467830196	0.542141891970968
16:86768442	chronic_lymphocytic_leukemia	FALSE	0.48982570878213955	0.04532790676616781	0.5037142324272722
9:83582218	chronic_lymphocytic_leukemia	FALSE	0.5006408801000639	0.3991318425097603	0.5157183305604652
12:92066467	chronic_lymphocytic_leukemia	FALSE	0.5006582558193575	0.45114791306629975	0.5275814074599844
11:100534980	chronic_lymphocytic_leukemia	FALSE	0.4533408702436742	0.17147174845230517	0.5198626228274461
1:78022721	chronic_lymphocytic_leukemia	FALSE	0.5110109889441804	0.43896331918036413	0.5347430639702649
13:31401786	chronic_lymphocytic_leukemia	FALSE	0.38437980672011124	0.1795308408092949	0.5234475348443228
10:15243263	chronic_lymphocytic_leukemia	FALSE	0.49639191640391295	0.47585715374252746	0.5208113328220731
15:65583263	chronic_lymphocytic_leukemia	FALSE	0.5006582558193575	0.41888576173883857	0.6261805689437305
7:86108670	chronic_lymphocytic_leukemia	FALSE	0.48961009174672376	0.4378369499581785	0.524879927559847
6:106854528	chronic_lymphocytic_leukemia	FALSE	0.5006582558193575	0.39648092489086534	0.5124908413678991
11:72266969	chronic_lymphocytic_leukemia	FALSE	0.5567293033299526	0.4195754823415797	0.5210020790192268
8:9924798	chronic_lymphocytic_leukemia	FALSE	0.5006582558193575	0.43013067588882087	0.5279496092232892
6:36856342	chronic_lymphocytic_leukemia	FALSE	0.5805749345538674	0.42824555691703853	0.5513764559789149
13:63144830	chronic_lymphocytic_leukemia	FALSE	0.5006582558193575	0.37552380181315087	0.5191609380516083
1:111441001	chronic_lymphocytic_leukemia	FALSE	0.608246831033642	0.6563906141131589	0.6755597091905146
1:43245560	chronic_lymphocytic_leukemia	FALSE	0.5906491801206225	0.5564304377929656	0.5523695870337689
17:810649	chronic_lymphocytic_leukemia	FALSE	0.5709126061162579	0.4055573346195502	0.4963174783587717
19:13948354	chronic_lymphocytic_leukemia	FALSE	0.8644120588285763	0.9980964820876783	0.570509889269306
1:3761465	chronic_lymphocytic_leukemia	FALSE	0.6254502332320557	0.5049771091779552	0.6215589378217077
7:20082670	chronic_lymphocytic_leukemia	FALSE	0.49991630758498123	0.396899995420643	0.6246174333837177
19:23407856	chronic_lymphocytic_leukemia	FALSE	0.5013945633306109	0.4116151893739277	0.549497423023004
11:131853501	chronic_lymphocytic_leukemia	FALSE	0.5007795010541523	0.36700460887132386	0.5042766822265814
2:225164565	chronic_lymphocytic_leukemia	FALSE	0.5006582558193575	0.40586106382734144	0.5216583817968099
3:41962818	chronic_lymphocytic_leukemia	FALSE	0.4953902822068234	0.44178062856800754	0.547871814770723
1:7489581	chronic_lymphocytic_leukemia	FALSE	0.5002724830034737	0.4825753823080307	0.5132691916340858
16:49570013	chronic_lymphocytic_leukemia	FALSE	0.4959313111464375	0.4182735073195099	0.5279226642406112
1:29684364	chronic_lymphocytic_leukemia	FALSE	0.5006582558193575	0.44034276551634827	0.5162638316817192
9:92127105	chronic_lymphocytic_leukemia	FALSE	0.4662105072019574	0.4528012985268482	0.5584632384704731
11:32355336	chronic_lymphocytic_leukemia	FALSE	0.6292260867390524	0.02813240002491639	0.6545361153922881
6:138321381	chronic_lymphocytic_leukemia	FALSE	0.5018187032230378	0.4494224326561079	0.5202255231729896
8:131527830	chronic_lymphocytic_leukemia	FALSE	0.493706939921536	0.3862003365108717	0.5359488413848149
13:67107760	chronic_lymphocytic_leukemia	FALSE	0.5006582558193575	0.3814937450648494	0.5135138006869889
7:43342549	chronic_lymphocytic_leukemia	FALSE	0.41761221556078154	0.33569752344855	0.5454814143156816
14:94195088	chronic_lymphocytic_leukemia	FALSE	0.48283114996540183	0.41374869767521943	0.5103894570905663
5:72598195	chronic_lymphocytic_leukemia	FALSE	0.6011276036585879	0.37049923146435754	0.5546467353934202
19:55778768	chronic_lymphocytic_leukemia	FALSE	0.4995145475857052	0.41599963510119675	0.552245365677058
2:111906510	chronic_lymphocytic_leukemia	FALSE	0.5928197474713922	0.24486479494907343	0.5672815230162478
4:767524	chronic_lymphocytic_leukemia	FALSE	0.48646594518423364	0.5111168021041913	0.5756952637517454
15:27645610	chronic_lymphocytic_leukemia	FALSE	0.4992436213077248	0.34736899795630466	0.5158190255924718
3:14345722	chronic_lymphocytic_leukemia	FALSE	0.6023184270097233	0.31972902481464305	0.5407352855658203
14:101757810	chronic_lymphocytic_leukemia	FALSE	0.6231579935284531	0.36104731610986335	0.5221014035252006
4:28472221	chronic_lymphocytic_leukemia	FALSE	0.5000621352257658	0.4202852600395378	0.5141435486463469
18:42273653	chronic_lymphocytic_leukemia	FALSE	0.5534621790542713	0.47147589482165114	0.5355440856496757
8:9134289	chronic_lymphocytic_leukemia	FALSE	0.4445943593153597	0.41837226800428917	0.5152675594595162
5:77150685	chronic_lymphocytic_leukemia	FALSE	0.46670188719680455	0.4074389814374584	0.5179840806883079
2:1336703	chronic_lymphocytic_leukemia	FALSE	0.5032528516727085	0.39159929384252967	0.5166828064339593
14:62776642	chronic_lymphocytic_leukemia	FALSE	0.5004947375540789	0.3926556063359369	0.5183957115490851
5:163279727	chronic_lymphocytic_leukemia	FALSE	0.5006966812197436	0.38690889732055395	0.5175202631997047
3:169152218	chronic_lymphocytic_leukemia	FALSE	0.5020226468131662	0.44450381632998304	0.5136263177951951
1:241451495	chronic_lymphocytic_leukemia	FALSE	0.5004407317499161	0.4062886090186449	0.5069226531189044
11:99025438	chronic_lymphocytic_leukemia	FALSE	0.4748212937636238	0.41138150823364134	0.5412058789295134
15:56039669	chronic_lymphocytic_leukemia	FALSE	0.5006582558193575	0.3955173174334178	0.5272002431914753
1:100306230	chronic_lymphocytic_leukemia	FALSE	0.4987114221322761	0.39823573404690515	0.5244879621713243
11:25583257	chronic_lymphocytic_leukemia	FALSE	0.5006582558193575	0.4073591553280938	0.5193431168160703
21:47210107	chronic_lymphocytic_leukemia	FALSE	0.568651219476283	0.41076460619344823	0.5322489218327536
10:1280040	chronic_lymphocytic_leukemia	FALSE	0.48750949420718037	0.44283172180691927	0.5145591644075853
9:80130546	chronic_lymphocytic_leukemia	FALSE	0.5328965628659241	0.07159645304868865	0.5424155884535534
1:1302878	chronic_lymphocytic_leukemia	FALSE	0.6307111957335793	0.35214161740993344	0.5000666386176245
6:81120411	chronic_lymphocytic_leukemia	FALSE	0.5006582558193575	0.4098161430596538	0.5252540994527659
9:9455711	chronic_lymphocytic_leukemia	FALSE	0.5006582558193575	0.3611767623816569	0.5169414432395109
7:46798275	chronic_lymphocytic_leukemia	FALSE	0.50012122916694	0.5783618143409044	0.5169580934207724
21:34673211	chronic_lymphocytic_leukemia	FALSE	0.8940235912450448	0.7970377831939564	0.5864648590927675
9:113049697	chronic_lymphocytic_leukemia	FALSE	0.5040512184557087	0.44532785312946216	0.513657930856594
21:42027046	chronic_lymphocytic_leukemia	FALSE	0.5797287217694649	0.4091080269106363	0.5237034152016522
11:100986478	chronic_lymphocytic_leukemia	FALSE	0.485412119320309	0.41356570352723027	0.5145732180447729
9:105574612	chronic_lymphocytic_leukemia	FALSE	0.5003590799324429	0.3948937608779505	0.5221490128183637
20:789616	chronic_lymphocytic_leukemia	FALSE	0.599849714598991	0.4164133505226751	0.5176937076148206
10:7904949	chronic_lymphocytic_leukemia	FALSE	0.5029656843621307	0.4399021316915623	0.5327764895912578
16:57651985	chronic_lymphocytic_leukemia	FALSE	0.554995818948709	0.5154819382977412	0.5618282529129761
7:67863727	chronic_lymphocytic_leukemia	FALSE	0.5032953777014806	0.18812599183633646	0.5256157838599325
20:36098373	chronic_lymphocytic_leukemia	FALSE	0.5035483346895768	0.36538728345977217	0.5231484923489544
7:19201035	chronic_lymphocytic_leukemia	FALSE	0.4800397345533016	0.429693056785497	0.5127294545315759
8:143828773	chronic_lymphocytic_leukemia	FALSE	0.4883912530255186	0.5051131332972273	0.526477728339497
19:7957481	chronic_lymphocytic_leukemia	FALSE	0.5063635815013501	0.3263852422116843	0.5204418922139257
7:131901149	chronic_lymphocytic_leukemia	FALSE	0.49069067815676104	0.4148908790886072	0.5212672518618381
2:33902582	chronic_lymphocytic_leukemia	FALSE	0.5006582558193575	0.3895356307697674	0.6261805689437305
1:22848972	chronic_lymphocytic_leukemia	FALSE	0.5065871688873776	0.4945605807600031	0.5684866807997979
1:86063627	chronic_lymphocytic_leukemia	FALSE	0.4398266682157745	0.29663702459201313	0.5159624962447369
5:28200049	chronic_lymphocytic_leukemia	FALSE	0.5006582558193575	0.38720822901079627	0.5172945939311441
9:98424504	chronic_lymphocytic_leukemia	FALSE	0.5231294369045354	0.45876319400829324	0.5244546330718058
5:114500528	chronic_lymphocytic_leukemia	FALSE	0.5014011410097523	0.4184202630002502	0.5119194438270451
16:59010328	chronic_lymphocytic_leukemia	FALSE	0.5006449472889083	0.43133478963487754	0.5409883968214314
3:76052332	chronic_lymphocytic_leukemia	FALSE	0.5028040569059804	0.39941098647962425	0.5049132918721803
17:35083794	chronic_lymphocytic_leukemia	FALSE	0.6240478579337146	0.4406689349890842	0.5777859421039718
2:241837513	chronic_lymphocytic_leukemia	FALSE	0.40095110891155394	0.4124048713159872	0.5098991648719507
1:22357217	chronic_lymphocytic_leukemia	FALSE	0.6859117632189711	0.5286952794302189	0.5831574860477203
18:1945787	chronic_lymphocytic_leukemia	FALSE	0.49495558545455964	0.403254224995651	0.5175283157851962
16:29606077	chronic_lymphocytic_leukemia	FALSE	0.5810740652666281	0.8915240316812826	0.5755358009895303
18:69149789	chronic_lymphocytic_leukemia	FALSE	0.5781568981538182	0.4072845200741515	0.5214344911808341
20:46546929	chronic_lymphocytic_leukemia	FALSE	0.5451490799426801	0.3804773692853171	0.5165197994950852
20:51530392	chronic_lymphocytic_leukemia	FALSE	0.4374123687330195	0.29580463305834553	0.5403721391497703
8:15113977	chronic_lymphocytic_leukemia	FALSE	0.4998811008108666	0.4216234804318979	0.5276496919145955
12:5090497	chronic_lymphocytic_leukemia	FALSE	0.5432489619749744	0.4193883227990807	0.5141675168807289
7:116987910	chronic_lymphocytic_leukemia	FALSE	0.5254686124982607	0.7025944600603993	0.5234212704784432
11:22529158	chronic_lymphocytic_leukemia	FALSE	0.5006582558193575	0.34193747329867835	0.561304853198386
4:26190714	chronic_lymphocytic_leukemia	FALSE	0.5014717046231234	0.43318797772900913	0.517906065455383
11:82712021	chronic_lymphocytic_leukemia	FALSE	0.5006582558193575	0.4226763586454789	0.545542934843276
16:29280801	chronic_lymphocytic_leukemia	FALSE	0.6533120763093304	0.4651853838484583	0.5391502230536263
20:5509832	chronic_lymphocytic_leukemia	FALSE	0.7435063470294238	0.927427928493531	0.5582469236453453
19:31183956	chronic_lymphocytic_leukemia	FALSE	0.5099357858666733	0.162260187767073	0.5225506238081823
13:67112346	chronic_lymphocytic_leukemia	FALSE	0.500508743319813	0.38489142612752486	0.5164912201389626
3:143100667	chronic_lymphocytic_leukemia	FALSE	0.5049487835877113	0.468876118172743	0.5319699426010224
19:55422600	chronic_lymphocytic_leukemia	FALSE	0.5004412162673548	0.39104039435315796	0.5637828163496811
4:109025981	chronic_lymphocytic_leukemia	FALSE	0.5748818056820204	0.7644748844832351	0.5716519135943849
10:8219241	chronic_lymphocytic_leukemia	FALSE	0.5340469741979348	0.4193683390849857	0.5255714201594105
1:101883032	chronic_lymphocytic_leukemia	FALSE	0.4988749806429647	0.4586336181531031	0.5177944752892671
20:3022140	chronic_lymphocytic_leukemia	FALSE	0.5053871341157317	0.410131149575639	0.5962882927361646
11:111274982	chronic_lymphocytic_leukemia	FALSE	0.49878163343662635	0.4319477406666815	0.5270133987536928
10:4095177	chronic_lymphocytic_leukemia	FALSE	0.5006582558193575	0.5029588016776856	0.568202390314192
19:44309292	chronic_lymphocytic_leukemia	FALSE	0.5670897024931691	0.42676965783420534	0.5231687984715704
2:42320653	chronic_lymphocytic_leukemia	FALSE	0.4939558339760397	0.46809379461372175	0.522084636562936
2:140984124	chronic_lymphocytic_leukemia	FALSE	0.5015534461642848	0.38961954147050815	0.5170048544159551
2:113236187	chronic_lymphocytic_leukemia	FALSE	0.5006582558193575	0.4698391280889312	0.5123227443062088
1:188711106	chronic_lymphocytic_leukemia	FALSE	0.5005420225422081	0.3852343151156821	0.5172430253227855
16:10145209	chronic_lymphocytic_leukemia	FALSE	0.5680625521499221	0.4286784710772758	0.522332244449432
16:48344960	chronic_lymphocytic_leukemia	FALSE	0.49440139477793665	0.44377499308257723	0.544333514745585
1:235089115	chronic_lymphocytic_leukemia	FALSE	0.48593251708682517	0.45542337642409725	0.5422738496109055
11:36638335	chronic_lymphocytic_leukemia	FALSE	0.5807234268567163	0.41686708257370136	0.5212851815801387
18:57401278	chronic_lymphocytic_leukemia	FALSE	0.5037946530031617	0.4224706043466512	0.5093946458951528
17:51577700	chronic_lymphocytic_leukemia	FALSE	0.5006582558193575	0.38521183147345306	0.5172945939311441
10:12482534	chronic_lymphocytic_leukemia	FALSE	0.506547181100946	0.4214511437999738	0.5345892293697083
18:76935828	chronic_lymphocytic_leukemia	FALSE	0.5068206940731408	0.3150048116536827	0.5637257969837137
9:102579467	chronic_lymphocytic_leukemia	FALSE	0.49347923706942814	0.39831795637243284	0.5582220003617262
22:29742841	chronic_lymphocytic_leukemia	FALSE	0.45532729344134576	0.17410771961389862	0.5511805584139906
19:20595316	chronic_lymphocytic_leukemia	FALSE	0.5002741214796295	0.4107557579373631	0.5136942977033233
13:110049048	chronic_lymphocytic_leukemia	FALSE	0.49897942604569795	0.4124245154092973	0.5263914214370032
3:31876100	chronic_lymphocytic_leukemia	FALSE	0.5069183282017868	0.43565671802065925	0.5018259006990935
20:55133797	chronic_lymphocytic_leukemia	FALSE	0.504425097544509	0.4540379707924156	0.5155678380222839
11:23477127	chronic_lymphocytic_leukemia	FALSE	0.5151913808298125	0.20161566316994622	0.516991438225377
15:83430673	chronic_lymphocytic_leukemia	FALSE	0.5133921211769602	0.45387597695114296	0.5488798641354365
11:60405269	chronic_lymphocytic_leukemia	FALSE	0.505027765839283	0.4185276680489256	0.5202474148688155
1:164221417	chronic_lymphocytic_leukemia	FALSE	0.5004369929311973	0.42718898911151204	0.512694365480745
8:138806916	chronic_lymphocytic_leukemia	FALSE	0.5098924951003506	0.387808774461627	0.518051425162346
10:35133616	chronic_lymphocytic_leukemia	FALSE	0.5542888548728986	0.48695262177400017	0.5281860108243072
10:98927016	chronic_lymphocytic_leukemia	FALSE	0.5352142955408274	0.4781526409087443	0.5177579333447835
1:55721077	chronic_lymphocytic_leukemia	FALSE	0.5420031435213334	0.5021177011816029	0.5324294667886574
5:153573091	chronic_lymphocytic_leukemia	FALSE	0.382738012167182	0.3183910263139873	0.5596733951931732
11:24649362	chronic_lymphocytic_leukemia	FALSE	0.48219156132985674	0.3585345245631741	0.5228893819988994
22:16888300	chronic_lymphocytic_leukemia	FALSE	0.5006582558193575	0.36649660353757924	0.51926306439447
9:135957452	chronic_lymphocytic_leukemia	FALSE	0.5464474870738983	0.37187616035625304	0.5687215064925251
20:18137083	chronic_lymphocytic_leukemia	FALSE	0.5031286797976109	0.42328490418341913	0.5494567993253334
7:129530649	chronic_lymphocytic_leukemia	FALSE	0.5082519465786747	0.44870668196618335	0.5553912193562716
13:84988482	chronic_lymphocytic_leukemia	FALSE	0.48689815670586345	0.4052099513449181	0.5177620967932107
18:44236576	chronic_lymphocytic_leukemia	FALSE	0.41502367500591403	0.44673837946965256	0.5478746126830014
2:58668007	chronic_lymphocytic_leukemia	FALSE	0.49961521915366053	0.4143080267514691	0.5129525410900749
12:84212327	chronic_lymphocytic_leukemia	FALSE	0.5005473708203756	0.4056533476595437	0.5173315249245891
7:521938	chronic_lymphocytic_leukemia	FALSE	0.4946827800569912	0.44723832887597087	0.5158538926185903
13:67111575	chronic_lymphocytic_leukemia	FALSE	0.49991630758498123	0.39051659546888884	0.510440619585888
13:75820244	chronic_lymphocytic_leukemia	FALSE	0.5006582558193575	0.37851001870484746	0.5171560433675509
16:16282307	chronic_lymphocytic_leukemia	FALSE	0.5005095754602056	0.40718699402954006	0.538297388277328
6:32100877	chronic_lymphocytic_leukemia	FALSE	0.4971621831369195	0.42511848156765436	0.5280069685935247
10:68611270	chronic_lymphocytic_leukemia	FALSE	0.5006612268564176	0.39397114751893497	0.5188241733440386
4:38592376	chronic_lymphocytic_leukemia	FALSE	0.49977797317508976	0.43062159996243393	0.5169105358139575
4:103385300	chronic_lymphocytic_leukemia	FALSE	0.5006582558193575	0.41009981573986276	0.5171560433675509
3:171138553	chronic_lymphocytic_leukemia	FALSE	0.4866400377014118	0.540262230914439	0.5518534752369344
12:96244409	chronic_lymphocytic_leukemia	FALSE	0.4989668930143167	0.4303948537907997	0.5249210064288595
18:67177010	chronic_lymphocytic_leukemia	FALSE	0.5006582558193575	0.40279657111137834	0.5129917236720037
11:110890291	chronic_lymphocytic_leukemia	FALSE	0.5776125065557011	0.5395844415814176	0.5926083381214026
9:7849353	chronic_lymphocytic_leukemia	FALSE	0.5294877000721685	0.3877770346260272	0.523526834871585
13:92893997	chronic_lymphocytic_leukemia	FALSE	0.5006582558193575	0.37658177950152044	0.5173356197428279
18:5967133	chronic_lymphocytic_leukemia	FALSE	0.478632181601036	0.4431866166975091	0.5264657116393691
21:24628923	chronic_lymphocytic_leukemia	FALSE	0.4996092317262702	0.3911616642612901	0.5191686144547348
9:27288283	chronic_lymphocytic_leukemia	FALSE	0.5005997698295606	0.42944619741221673	0.5180584273230386
19:8591572	chronic_lymphocytic_leukemia	FALSE	0.39644758384524253	0.03676930487099643	0.6047992817917787
6:27163852	chronic_lymphocytic_leukemia	FALSE	0.4873965458641556	0.42504031564888844	0.5153066952240447
12:92843673	chronic_lymphocytic_leukemia	FALSE	0.5091267078658487	0.508199976092433	0.5303826385366025
4:187779405	chronic_lymphocytic_leukemia	FALSE	0.500735156420083	0.39488691619000965	0.5165860271389368
4:168146454	chronic_lymphocytic_leukemia	FALSE	0.5006582558193575	0.44131011037864726	0.5143656635723235
15:23814372	chronic_lymphocytic_leukemia	FALSE	0.5035643423030454	0.1924100914256091	0.562218364046701
15:96805738	chronic_lymphocytic_leukemia	FALSE	0.40478311418647317	0.3928041325830505	0.5183826308146383
9:28584571	chronic_lymphocytic_leukemia	FALSE	0.5006582558193575	0.4119729110408551	0.5192116445462678
8:27677882	chronic_lymphocytic_leukemia	FALSE	0.5734573857594303	0.4106030968965807	0.5453263765541938
14:22642071	chronic_lymphocytic_leukemia	FALSE	0.5194821283558635	0.36841434874259965	0.5500942785197146
1:223476231	chronic_lymphocytic_leukemia	FALSE	0.513913181111782	0.46300901468197764	0.5324618177528493
4:171001092	chronic_lymphocytic_leukemia	FALSE	0.5144377704812317	0.43803609564101953	0.5025844643987732
5:177893499	chronic_lymphocytic_leukemia	FALSE	0.5000174705720467	0.4113563182596256	0.5242395624144904
1:234171714	chronic_lymphocytic_leukemia	FALSE	0.5296044207627474	0.43761201393669363	0.5102572758244612
18:29675793	chronic_lymphocytic_leukemia	FALSE	0.7285238056073997	0.7114166394597068	0.5589987204028201
8:82798373	chronic_lymphocytic_leukemia	FALSE	0.49961521915366053	0.43308509135699835	0.5231239388150053
15:33537022	chronic_lymphocytic_leukemia	FALSE	0.5844612897660976	0.37763935643937996	0.516149572842922
5:154509100	chronic_lymphocytic_leukemia	FALSE	0.5576556438148482	0.5203363241887288	0.5096033789558708
1:64078863	chronic_lymphocytic_leukemia	FALSE	0.46492951845131636	0.5026957911135221	0.5327739048845803
16:74721539	chronic_lymphocytic_leukemia	FALSE	0.5168191218861503	0.4718890608508993	0.5671666313837626
5:75129335	chronic_lymphocytic_leukemia	FALSE	0.5006582558193575	0.3979554676596125	0.5171560433675509
17:74932934	chronic_lymphocytic_leukemia	FALSE	0.49921309777441236	0.43555547170975567	0.5179602218925088
3:165032563	chronic_lymphocytic_leukemia	FALSE	0.5006582558193575	0.37387495845916446	0.520031215632087
18:43187680	chronic_lymphocytic_leukemia	FALSE	0.4621401905424971	0.42383073081647593	0.5245850186771311
11:123158676	chronic_lymphocytic_leukemia	FALSE	0.500775673499803	0.43762626114681313	0.5175863380128608
13:106007417	chronic_lymphocytic_leukemia	FALSE	0.5005827293965384	0.43234458228330347	0.5264976767516594
9:8873348	chronic_lymphocytic_leukemia	FALSE	0.4618016918125518	0.3833304675380141	0.5124599140578837
6:37164851	chronic_lymphocytic_leukemia	FALSE	0.49855174969414023	0.45005897303211806	0.5275892408080369
7:75908947	chronic_lymphocytic_leukemia	FALSE	0.5314186779116451	0.47209684365027355	0.5374778243115537
11:128760610	chronic_lymphocytic_leukemia	FALSE	0.6381195546175893	0.06581020258491264	0.623479494474732
4:182068819	chronic_lymphocytic_leukemia	FALSE	0.47491790151786556	0.36556794359391853	0.5077831304946488
2:237810403	chronic_lymphocytic_leukemia	FALSE	0.532158154269882	0.3728360508172406	0.5156352580707552
4:7314962	chronic_lymphocytic_leukemia	FALSE	0.4666023554523149	0.27434219186437425	0.5091421439100478
5:49837444	chronic_lymphocytic_leukemia	FALSE	0.5797385348969343	0.4048416787725971	0.5388889105057935
17:18540215	chronic_lymphocytic_leukemia	FALSE	0.5289918125388837	0.4015401396199591	0.518007014604985
18:59418504	chronic_lymphocytic_leukemia	FALSE	0.49525391819381204	0.4045251096893332	0.6261805689437305
1:77226258	chronic_lymphocytic_leukemia	FALSE	0.5183979336539942	0.427927449287295	0.5203186705168892
8:98583887	chronic_lymphocytic_leukemia	FALSE	0.4370075023480643	0.4594132837342286	0.5250518683167299
4:32994361	chronic_lymphocytic_leukemia	FALSE	0.49987353889441183	0.37945003694594	0.5174210640666705
8:74295396	chronic_lymphocytic_leukemia	FALSE	0.6556770292286781	0.1818521853708088	0.5277675635991781
19:37131407	chronic_lymphocytic_leukemia	FALSE	0.5021935277973287	0.4326482666949221	0.5472828009956213
21:24819253	chronic_lymphocytic_leukemia	FALSE	0.5012785303635836	0.3950161851457896	0.5275102019961216
22:18500031	chronic_lymphocytic_leukemia	FALSE	0.49943095354779754	0.39961828563773416	0.49843667615843346
11:62351198	chronic_lymphocytic_leukemia	FALSE	0.5429400653435171	0.5448178528543098	0.5523055589989118
8:60055565	chronic_lymphocytic_leukemia	FALSE	0.5043777587256696	0.42126593652613387	0.5169446203516361
4:76087788	chronic_lymphocytic_leukemia	FALSE	0.4833994208005661	0.4236500686580628	0.5187647262261981
1:9092343	chronic_lymphocytic_leukemia	FALSE	0.5639219184064003	0.36401876173983305	0.5202493605104193
14:71080985	chronic_lymphocytic_leukemia	FALSE	0.48353379670613134	0.434585189432872	0.5198471077100921
14:45732036	chronic_lymphocytic_leukemia	FALSE	0.44135237358574053	0.4283677556436457	0.5263200012875787
6:33298344	chronic_lymphocytic_leukemia	FALSE	0.5072529220996287	0.5066383201201446	0.5431997894328892
2:105988447	chronic_lymphocytic_leukemia	FALSE	0.3709050923566197	0.34790787207813	0.5355071317909154
15:59718518	chronic_lymphocytic_leukemia	FALSE	0.43077594120093843	0.4442801223907049	0.5244090454215403
2:104694510	chronic_lymphocytic_leukemia	FALSE	0.5011246235421807	0.4313671722780851	0.509452198125512
12:63662961	chronic_lymphocytic_leukemia	FALSE	0.5010374249276467	0.38666620786307643	0.5181241208202483
3:14571669	chronic_lymphocytic_leukemia	FALSE	0.6790395893487478	0.39990221497836315	0.5171692853935015
10:13144033	chronic_lymphocytic_leukemia	FALSE	0.7259530955029765	0.3525412811192244	0.5715811980433486
19:14317350	chronic_lymphocytic_leukemia	FALSE	0.44984936782406176	0.3218655676539697	0.576229619011794
12:12517816	chronic_lymphocytic_leukemia	FALSE	0.4403646083136058	0.4104403356139406	0.5545139888098832
9:95910577	chronic_lymphocytic_leukemia	FALSE	0.5245300003241018	0.41933787032049236	0.5408707641208449
13:99249227	chronic_lymphocytic_leukemia	FALSE	0.5017678208957915	0.39842201498289587	0.5305806655933566
11:11649750	chronic_lymphocytic_leukemia	FALSE	0.5604414978307646	0.427543969956676	0.5213985308205473
8:1749410	chronic_lymphocytic_leukemia	FALSE	0.2885205526400004	0.0617554685439725	0.5421827171066864
6:167797189	chronic_lymphocytic_leukemia	FALSE	0.6930902129066163	0.39190406747217377	0.518114001416183
4:172746241	chronic_lymphocytic_leukemia	FALSE	0.5140544851792586	0.45766736983215645	0.5181046458241589
11:19943353	chronic_lymphocytic_leukemia	FALSE	0.4920146381881774	0.3425489168551427	0.49413135547939924
1:79496579	chronic_lymphocytic_leukemia	FALSE	0.5006582558193575	0.3840204549312136	0.5175580903764151
13:27104093	chronic_lymphocytic_leukemia	FALSE	0.5306927455767931	0.3670555320220616	0.5132524366257177
16:77259648	chronic_lymphocytic_leukemia	FALSE	0.5025843692253849	0.4581321378760909	0.5148165205718084
5:10889839	chronic_lymphocytic_leukemia	FALSE	0.49805408624738134	0.45601046094259484	0.5167902833746237
5:23435891	chronic_lymphocytic_leukemia	FALSE	0.5006582558193575	0.37464758026019335	0.5172945939311441
10:24680844	chronic_lymphocytic_leukemia	FALSE	0.48964251752491367	0.4306632985447337	0.5075468289093817
12:438753	chronic_lymphocytic_leukemia	FALSE	0.5028619759685552	0.4119015576216346	0.553164491578615
21:41519133	chronic_lymphocytic_leukemia	FALSE	0.5004237793762986	0.4155829752149879	0.5139665076442239
11:103254943	chronic_lymphocytic_leukemia	FALSE	0.5006626327536972	0.38491298929791046	0.5179208976368577
4:123023363	chronic_lymphocytic_leukemia	FALSE	0.5002011673717924	0.39321024036465985	0.5178008558391407
6:165255310	chronic_lymphocytic_leukemia	FALSE	0.4998687765808617	0.41916355111370157	0.5234139618745797
15:54283677	chronic_lymphocytic_leukemia	FALSE	0.48491025642680535	0.43457035351157364	0.5191931543219656
4:130089540	chronic_lymphocytic_leukemia	FALSE	0.6738343376567006	0.31973370963759096	0.5163662938405005
13:67828346	chronic_lymphocytic_leukemia	FALSE	0.5903359068482062	0.2653125931623172	0.5098977385370621
6:85680477	chronic_lymphocytic_leukemia	FALSE	0.5002904752354734	0.42314109498680247	0.5173776077426111
18:54021901	chronic_lymphocytic_leukemia	FALSE	0.5006181563842341	0.40198489086432465	0.5164075129998708
18:70918401	chronic_lymphocytic_leukemia	FALSE	0.5006120869126909	0.3803899767483039	0.5251300314829034
8:68379973	chronic_lymphocytic_leukemia	FALSE	0.5956939622744698	0.6376058202888604	0.5576752476250597
6:13925726	chronic_lymphocytic_leukemia	FALSE	0.6458323923301429	0.40650118669165836	0.5611603428371927
5:20372319	chronic_lymphocytic_leukemia	FALSE	0.5006582558193575	0.4051212818756877	0.561304853198386
1:190327563	chronic_lymphocytic_leukemia	FALSE	0.5006582558193575	0.3916133714027433	0.5152721322407777
1:66948750	chronic_lymphocytic_leukemia	FALSE	0.5006582558193575	0.38093312738956964	0.5135528302727109
3:116570062	chronic_lymphocytic_leukemia	FALSE	0.5006597294256442	0.38805016228951694	0.5142111810460659
6:110737115	chronic_lymphocytic_leukemia	FALSE	0.5835522584568842	0.07139930116072038	0.5655255395343364
6:56770756	chronic_lymphocytic_leukemia	FALSE	0.5006582558193575	0.4363163872142488	0.5023752701977813
13:29023921	chronic_lymphocytic_leukemia	FALSE	0.5047671155755508	0.44590751378565296	0.5134008787524199
8:56683511	chronic_lymphocytic_leukemia	FALSE	0.4872229660461327	0.4520980239530017	0.5555600335456647
1:218289209	chronic_lymphocytic_leukemia	FALSE	0.4987557498928102	0.3667976052930031	0.5171560433675509
16:80103916	chronic_lymphocytic_leukemia	FALSE	0.5053656287510271	0.43405132342353814	0.5127316760526662
9:118820018	chronic_lymphocytic_leukemia	FALSE	0.55364624373287	0.46877457445150983	0.5152143753236121
11:126962153	chronic_lymphocytic_leukemia	FALSE	0.5006582558193575	0.3940911172995369	0.5168759849067213
7:130620481	chronic_lymphocytic_leukemia	FALSE	0.6250830205061221	0.7242033408355024	0.5679692376090048
4:132499917	chronic_lymphocytic_leukemia	FALSE	0.5006582558193575	0.37539051465508183	0.5171560433675509
15:89668173	chronic_lymphocytic_leukemia	FALSE	0.4998957461648716	0.3643614528184642	0.5543588119961258
2:183763685	chronic_lymphocytic_leukemia	FALSE	0.5408326863609167	0.48233549304909723	0.5066621120957584
4:63657949	chronic_lymphocytic_leukemia	FALSE	0.5088754318577451	0.38065663439972636	0.519758979689129
10:32267061	chronic_lymphocytic_leukemia	FALSE	0.5932178063074917	0.690627228088031	0.5583517652545954
3:41062528	chronic_lymphocytic_leukemia	FALSE	0.5006582558193575	0.4293401497993468	0.5170613577347414
6:2354372	chronic_lymphocytic_leukemia	FALSE	0.61292274689388615	0.4251914904152363	0.5577890215485511
19:10162187	chronic_lymphocytic_leukemia	FALSE	0.5006582558193575	0.3995936665888333	0.5215760427028359
5:18828080	chronic_lymphocytic_leukemia	FALSE	0.5006582558193575	0.3852070179864185	0.5166937539615318
3:177991895	chronic_lymphocytic_leukemia	FALSE	0.5192397842962202	0.43071177021569845	0.5167733242706894
17:70422475	chronic_lymphocytic_leukemia	FALSE	0.6022296152158272	0.5486473509884294	0.5131982144926331
4:87709781	chronic_lymphocytic_leukemia	FALSE	0.454755327506643	0.34242547502944926	0.4800679645240506
16:27116701	chronic_lymphocytic_leukemia	FALSE	0.4991933505244933	0.48260439541195865	0.5389721197743967
6:19386230	chronic_lymphocytic_leukemia	FALSE	0.5006582558193575	0.4072673936812691	0.5176027382600732
1:96338074	chronic_lymphocytic_leukemia	FALSE	0.5006582558193575	0.3947378068869225	0.561304853198386
19:4376663	chronic_lymphocytic_leukemia	FALSE	0.7408564273205176	0.6587191038434262	0.5627340393663961
14:59800800	chronic_lymphocytic_leukemia	FALSE	0.5518524848531119	0.07159211437517318	0.5558451126127634
6:90949196	chronic_lymphocytic_leukemia	FALSE	0.6562431352962571	0.9128619230875175	0.5780023809089353
9:18538877	chronic_lymphocytic_leukemia	FALSE	0.4995228209611147	0.40937618685496024	0.5005960164266419
9:8951331	chronic_lymphocytic_leukemia	FALSE	0.5006582558193575	0.3960682373143716	0.4991184543868627
9:3927704	chronic_lymphocytic_leukemia	FALSE	0.5013144670715536	0.432614259656753	0.5146905606521834
11:62199900	chronic_lymphocytic_leukemia	FALSE	0.6114222789013495	0.5507107761256435	0.5535431179320963
7:101909656	chronic_lymphocytic_leukemia	FALSE	0.43609622421273603	0.4691604173858251	0.5277566883928676
9:17614778	chronic_lymphocytic_leukemia	FALSE	0.5628631510673393	0.5377225040303374	0.5090434595237394
14:50316799	chronic_lymphocytic_leukemia	FALSE	0.7561856378422781	0.6154670243757268	0.5653593207024018
2:178396286	chronic_lymphocytic_leukemia	FALSE	0.5004576204649435	0.42938224927312546	0.5758295930951539
19:8976504	chronic_lymphocytic_leukemia	FALSE	0.47273627734501844	0.4255622145079915	0.5249909979353917
6:166886340	chronic_lymphocytic_leukemia	FALSE	0.5463236525800685	0.43834368053144723	0.5139590421753284
1:153640827	neoplasm_of_mature_b-cells	TRUE	0.5886633277343047	0.5935708489639248	0.5568869433078308
1:192541021	neoplasm_of_mature_b-cells	TRUE	0.5582988792520583	0.863069026625081	0.5691194482632571
1:228880296	neoplasm_of_mature_b-cells	TRUE	0.5405046636962921	0.5055650941411248	0.5352159665719651
1:23943735	neoplasm_of_mature_b-cells	TRUE	0.5915647629731163	0.8360243175793507	0.5633786271893798
1:2553624	neoplasm_of_mature_b-cells	TRUE	0.52690402538566	0.49008249145954347	0.5313971511923564
1:31862772	neoplasm_of_mature_b-cells	TRUE	0.5354954563400418	0.4071841848679254	0.5226117111635532
1:54375570	neoplasm_of_mature_b-cells	TRUE	0.5223540232430958	0.451127631990101	0.5232983515176092
10:112036975	neoplasm_of_mature_b-cells	TRUE	0.5085588632675158	0.48951108052797687	0.5264107328110079
10:28856819	neoplasm_of_mature_b-cells	TRUE	0.5481678378337176	0.6458802495807878	0.5541550046077304
10:4676196	neoplasm_of_mature_b-cells	TRUE	0.5115634489276266	0.47680094274447554	0.5142831246924985
10:72767409	neoplasm_of_mature_b-cells	TRUE	0.5423150738398981	0.46890320772623967	0.5163113667614654
10:90749963	neoplasm_of_mature_b-cells	TRUE	0.8522041878458811	0.8243259078214525	0.5493465779293847
10:90752018	neoplasm_of_mature_b-cells	TRUE	0.7766854289082757	0.776612681386754	0.5630786076566843
10:90759724	neoplasm_of_mature_b-cells	TRUE	0.6511026351307666	0.6284370855821353	0.559740226780585
10:98639846	neoplasm_of_mature_b-cells	TRUE	0.5182520689285587	0.5560593907643978	0.5482014819957642
11:113517203	neoplasm_of_mature_b-cells	TRUE	0.5208298824810165	0.4881160140716094	0.5245771918092808
11:118741842	neoplasm_of_mature_b-cells	TRUE	0.6958041802975112	0.9127765419498045	0.5701583744928955
11:123355391	neoplasm_of_mature_b-cells	TRUE	0.5735506088494468	0.7517969639168672	0.5625777600745121
11:123361397	neoplasm_of_mature_b-cells	TRUE	0.523759914468497	0.48904349519764656	0.547666952471156
11:123368333	neoplasm_of_mature_b-cells	TRUE	0.5088212186819545	0.466958353379318	0.545839905148475
11:123395246	neoplasm_of_mature_b-cells	TRUE	0.5133295833738245	0.4803622734025068	0.5363843707747741
11:128492739	neoplasm_of_mature_b-cells	TRUE	0.6218073016867942	0.6758964127020991	0.5616737128054702
11:128499000	neoplasm_of_mature_b-cells	TRUE	0.6655824911092587	0.9558552277181359	0.5717347791666757
11:21896880	neoplasm_of_mature_b-cells	TRUE	0.5033897880331036	0.46023848231851516	0.5206155553693504
11:2311152	neoplasm_of_mature_b-cells	TRUE	0.5560371028827257	0.45248132692588966	0.5378804980897068
11:2321095	neoplasm_of_mature_b-cells	TRUE	0.6504162179580307	0.5861154811677162	0.6242372363238616
11:2321650	neoplasm_of_mature_b-cells	TRUE	0.6300960147636877	0.76502774155174	0.5840429941416421
11:2322829	neoplasm_of_mature_b-cells	TRUE	0.6755197577544932	0.8451892345939152	0.6311138652680771
11:69457293	neoplasm_of_mature_b-cells	TRUE	0.8078325325952402	0.5422596772143339	0.5317117608846417
12:113381376	neoplasm_of_mature_b-cells	TRUE	0.5113685175064302	0.4827256747803234	0.563310904198385
12:66887206	neoplasm_of_mature_b-cells	TRUE	0.5036994949272586	0.4547678778767935	0.5133417108294739
13:25677509	neoplasm_of_mature_b-cells	TRUE	0.5069021480283701	0.4817763090871511	0.5192990760478943
13:28197436	neoplasm_of_mature_b-cells	TRUE	0.60477179760355	0.6139431912704696	0.6395670726078838
13:36746056	neoplasm_of_mature_b-cells	TRUE	0.5019031991554186	0.4501278367158767	0.5142000222708417
13:49466931	neoplasm_of_mature_b-cells	TRUE	0.5874902412848041	0.9129921496313038	0.5444263152179923
13:50841323	neoplasm_of_mature_b-cells	TRUE	0.5254076109296513	0.4946561866448493	0.5572917865526565
13:61260524	neoplasm_of_mature_b-cells	TRUE	0.5029405003940257	0.4629162482955031	0.5160764234271967
14:103484825	neoplasm_of_mature_b-cells	TRUE	0.5339713299583527	0.4821213352663532	0.5460248476679193
14:43403459	neoplasm_of_mature_b-cells	TRUE	0.5018984551070791	0.44081381830818966	0.5156093623412492
14:57607067	neoplasm_of_mature_b-cells	TRUE	0.5024167552868614	0.38720071793215727	0.5166203473897342
15:28488888	neoplasm_of_mature_b-cells	TRUE	0.5182354926073247	0.5271720035161575	0.5266689295547337
15:40391965	neoplasm_of_mature_b-cells	TRUE	0.7283882749662834	0.6342743827759297	0.5637436539072354
15:40403657	neoplasm_of_mature_b-cells	TRUE	0.5139461329112938	0.47955297466403535	0.5250750203236728
15:40414116	neoplasm_of_mature_b-cells	TRUE	0.5168784351826993	0.4635728623216833	0.5307209503666176
15:56382295	neoplasm_of_mature_b-cells	TRUE	0.5032708469051159	0.48047189178765676	0.5352344157043925
15:56775597	neoplasm_of_mature_b-cells	TRUE	0.5023074342289607	0.4776633162035453	0.5490276881221003
15:56777691	neoplasm_of_mature_b-cells	TRUE	0.5018283350424398	0.4660706774162932	0.5136472323574139
15:56780767	neoplasm_of_mature_b-cells	TRUE	0.5019321307369915	0.4734373178574669	0.51908588377268
15:67228085	neoplasm_of_mature_b-cells	TRUE	0.5129657397161452	0.44298239298097203	0.5168035440368738
15:69989505	neoplasm_of_mature_b-cells	TRUE	0.5299881122537179	0.44852658774324	0.5306634430845396
15:70018990	neoplasm_of_mature_b-cells	TRUE	0.581071220062111	0.47939223787993973	0.5603753346343877
15:70020525	neoplasm_of_mature_b-cells	TRUE	0.516523057119094	0.4761069198301044	0.5279469348489156
15:90098754	neoplasm_of_mature_b-cells	TRUE	0.5084429960975418	0.4920411330753173	0.5245351552333801
16:15974642	neoplasm_of_mature_b-cells	TRUE	0.7617541539581861	0.5795485885935804	0.5424039782598158
16:30700858	neoplasm_of_mature_b-cells	TRUE	0.524522341281365	0.47982522456606413	0.5146613318311096
16:30726248	neoplasm_of_mature_b-cells	TRUE	0.6534952833926412	0.5760917645556318	0.5555534210808207
16:82787053	neoplasm_of_mature_b-cells	TRUE	0.5028831186311525	0.4759174734817389	0.5093779001716829
16:83625563	neoplasm_of_mature_b-cells	TRUE	0.501917828028167	0.4610166999766389	0.512948739626817
16:85927814	neoplasm_of_mature_b-cells	TRUE	0.5706461391133608	0.4907391572392682	0.5383719349212613
16:85928621	neoplasm_of_mature_b-cells	TRUE	0.5499919647493509	0.5028266484301965	0.5494611307127484
16:85944439	neoplasm_of_mature_b-cells	TRUE	0.5989317448164339	0.7596987389677959	0.5699384853984457
16:85955671	neoplasm_of_mature_b-cells	TRUE	0.5263077204803571	0.5118525849499341	0.6241384741283462
16:85975659	neoplasm_of_mature_b-cells	TRUE	0.5356467276245733	0.5672855261628377	0.5565696668147517
16:85985361	neoplasm_of_mature_b-cells	TRUE	0.5289436019865417	0.5149449401905686	0.5266930321430354
16:89448663	neoplasm_of_mature_b-cells	TRUE	0.5383412582366627	0.5008809354556057	0.5504578435788094
16:89471246	neoplasm_of_mature_b-cells	TRUE	0.628161743685533	0.6286023336295797	0.5533933720528151
17:16820099	neoplasm_of_mature_b-cells	TRUE	0.5486839797849467	0.4838560869561797	0.5395633390899284
17:16849139	neoplasm_of_mature_b-cells	TRUE	0.6286956985391824	0.5191854702409928	0.5464073048524487
17:57832391	neoplasm_of_mature_b-cells	TRUE	0.7667682203844897	0.7582838440961759	0.5534576484820031
17:57989860	neoplasm_of_mature_b-cells	TRUE	0.5180121487615246	0.5168353886280225	0.5511250233475382
17:80405552	neoplasm_of_mature_b-cells	TRUE	0.5899757747348251	0.6341834715919342	0.5591754502389599
18:42865210	neoplasm_of_mature_b-cells	TRUE	0.5019031991554186	0.4592883839439771	0.5155936123938122
18:47843534	neoplasm_of_mature_b-cells	TRUE	0.5266822252727713	0.5202551995678658	0.5243711713394945
18:49947295	neoplasm_of_mature_b-cells	TRUE	0.501992244501352	0.45650741203550577	0.5135593035318964
18:57622287	neoplasm_of_mature_b-cells	TRUE	0.6522606604112647	0.7163815259127339	0.5437204670375715
18:60783211	neoplasm_of_mature_b-cells	TRUE	0.502750681572387	0.48285081841531385	0.5420497909435605
18:60788745	neoplasm_of_mature_b-cells	TRUE	0.5056032312971149	0.46165590902665943	0.5492163606689168
18:60793494	neoplasm_of_mature_b-cells	TRUE	0.5544421965139031	0.5621519902796185	0.59723532594449
18:60793549	neoplasm_of_mature_b-cells	TRUE	0.5554427496079913	0.6060493524901701	0.5805633893478516
18:60793921	neoplasm_of_mature_b-cells	TRUE	0.5369337523199034	0.6899612978776741	0.625006255430836
18:612819	neoplasm_of_mature_b-cells	TRUE	0.5046198094802661	0.4726853056431534	0.5265761702375248
18:64952213	neoplasm_of_mature_b-cells	TRUE	0.5018732995543166	0.4474101884154859	0.5168225276210202
19:16272689	neoplasm_of_mature_b-cells	TRUE	0.6725730582197202	0.5884824474645235	0.543615799854075
19:16438661	neoplasm_of_mature_b-cells	TRUE	0.829325148725539	0.8953659347586221	0.6239470164992031
19:33091682	neoplasm_of_mature_b-cells	TRUE	0.5086244273273844	0.5736466840981113	0.5487827319323957
19:4069119	neoplasm_of_mature_b-cells	TRUE	0.6504356807904026	0.7333433552780892	0.5698803516862646
19:47176752	neoplasm_of_mature_b-cells	TRUE	0.5365638202481149	0.5336240163413836	0.5508838693855969
19:47207654	neoplasm_of_mature_b-cells	TRUE	0.5857401718026513	0.7688979282049526	0.5574263352416357
19:7170505	neoplasm_of_mature_b-cells	TRUE	0.5311043778484613	0.4836448521445047	0.521240235228281
2:111616104	neoplasm_of_mature_b-cells	TRUE	0.6628673243823361	0.9844707057073114	0.5625522267491031
2:111797458	neoplasm_of_mature_b-cells	TRUE	0.5209836617832	0.43280566578041924	0.5257628575449972
2:111831793	neoplasm_of_mature_b-cells	TRUE	0.5040370928128622	0.46218282822987744	0.5160329093260038
2:111856293	neoplasm_of_mature_b-cells	TRUE	0.5020044101914536	0.5095513665015373	0.5135806812865993
2:111871897	neoplasm_of_mature_b-cells	TRUE	0.6070793662233215	0.4638671631215944	0.5333225169168819
2:111908262	neoplasm_of_mature_b-cells	TRUE	0.5130913449853172	0.47744429941217886	0.5507431687571228
2:135062598	neoplasm_of_mature_b-cells	TRUE	0.539300321018829	0.5925438920638636	0.5544642465431686
2:150849527	neoplasm_of_mature_b-cells	TRUE	0.5020883129370484	0.4692159622866655	0.509939759808394
2:152061883	neoplasm_of_mature_b-cells	TRUE	0.5031920233585746	0.4439155552015805	0.5124021979019349
2:174504924	neoplasm_of_mature_b-cells	TRUE	0.5207270845157315	0.4686616245769839	0.5126070257235136
2:174808899	neoplasm_of_mature_b-cells	TRUE	0.5431127465592526	0.6160380793471288	0.5505160100561924
2:202023949	neoplasm_of_mature_b-cells	TRUE	0.568513953427501	0.575516409954466	0.5516687719584056
2:202111380	neoplasm_of_mature_b-cells	TRUE	0.5430999618106452	0.49903489872843365	0.567505715797293
2:231044255	neoplasm_of_mature_b-cells	TRUE	0.5109562298588477	0.4848926341449928	0.5495714394638537
2:231091223	neoplasm_of_mature_b-cells	TRUE	0.6304929543489544	0.9901471099580422	0.5789202409262095
2:231154012	neoplasm_of_mature_b-cells	TRUE	0.5063344381674333	0.4817786786623069	0.5617164210916077
2:232176541	neoplasm_of_mature_b-cells	TRUE	0.5171769790954813	0.49449612141303395	0.5268323552856842
2:242294913	neoplasm_of_mature_b-cells	TRUE	0.8305799739158566	0.8158011649297298	0.6111124180649374
2:24694472	neoplasm_of_mature_b-cells	TRUE	0.5019031991554186	0.4708466511853185	0.5154140900461824
2:25613146	neoplasm_of_mature_b-cells	TRUE	0.5019031991554186	0.4886939152326668	0.5238220780262535
2:25629438	neoplasm_of_mature_b-cells	TRUE	0.5102449826606381	0.467676856234281	0.528175801593633
2:25633242	neoplasm_of_mature_b-cells	TRUE	0.5417565950860467	0.6252122409053663	0.5543617552946867
2:25659244	neoplasm_of_mature_b-cells	TRUE	0.5196747040760494	0.4717939773952565	0.5272006757133213
2:26112518	neoplasm_of_mature_b-cells	TRUE	0.5019031991554186	0.45962461975269503	0.5153330445274051
2:37467264	neoplasm_of_mature_b-cells	TRUE	0.5142477211425959	0.5069063166371216	0.5464826912795565
2:37596089	neoplasm_of_mature_b-cells	TRUE	0.5067608460765745	0.4757782923046403	0.5233077473286549
2:37603801	neoplasm_of_mature_b-cells	TRUE	0.760385430875376	0.8372261765086436	0.5511685848226581
20:38621456	neoplasm_of_mature_b-cells	TRUE	0.501966475180701	0.45655237539084176	0.5133698276596416
20:40783392	neoplasm_of_mature_b-cells	TRUE	0.511570365496841	0.4498058510253155	0.5122099573438141
20:44702120	neoplasm_of_mature_b-cells	TRUE	0.5309275220832249	0.5095103181592813	0.55035093941634206
20:47355009	neoplasm_of_mature_b-cells	TRUE	0.6973311287928042	0.7111642444702728	0.5590860011454986
20:57406068	neoplasm_of_mature_b-cells	TRUE	0.5023289815451673	0.4675335009425581	0.5046088823193791
22:35699582	neoplasm_of_mature_b-cells	TRUE	0.50337604997396	0.49441383697404756	0.5518667206543802
22:39519196	neoplasm_of_mature_b-cells	TRUE	0.5257884502308015	0.5383345750421499	0.5537996640115461
22:39542292	neoplasm_of_mature_b-cells	TRUE	0.8500579270859328	0.8559633901050373	0.5496893162132347
22:39546145	neoplasm_of_mature_b-cells	TRUE	0.667537629237652	0.7875571247343695	0.5618436235463008
3:121154193	neoplasm_of_mature_b-cells	TRUE	0.5107146730935197	0.4658364912757761	0.519762406555932
3:121817613	neoplasm_of_mature_b-cells	TRUE	0.5022295104888042	0.5004151775115726	0.5449191973821226
3:123925271	neoplasm_of_mature_b-cells	TRUE	0.5395015001987713	0.48342370958057596	0.5116703675086793
3:136589549	neoplasm_of_mature_b-cells	TRUE	0.5314959936812003	0.5010644048201799	0.5474445279529955
3:168916240	neoplasm_of_mature_b-cells	TRUE	0.5019067808303889	0.4666033203295547	0.5166420806176711
3:169477506	neoplasm_of_mature_b-cells	TRUE	0.5823777467908691	0.5377149382246145	0.5626262102506889
3:169508272	neoplasm_of_mature_b-cells	TRUE	0.5103580547709368	0.4960536609321245	0.5463510753344373
3:187954414	neoplasm_of_mature_b-cells	TRUE	0.5037107756373786	0.4782413082288225	0.5468643234997612
3:188115682	neoplasm_of_mature_b-cells	TRUE	0.6077796370215731	0.5250925144424077	0.5477604308426237
3:188128794	neoplasm_of_mature_b-cells	TRUE	0.5019329693886883	0.47343382977582943	0.527115745906544
3:188299902	neoplasm_of_mature_b-cells	TRUE	0.5214395809398048	0.501040556581681	0.5334321407256356
3:27777779	neoplasm_of_mature_b-cells	TRUE	0.5345324275406428	0.47814906598760154	0.5167150147477276
3:39191029	neoplasm_of_mature_b-cells	TRUE	0.7438481971096215	0.7189650725171715	0.5660203686266171
3:41750989	neoplasm_of_mature_b-cells	TRUE	0.5019031991554186	0.4723396459365561	0.5152837125308235
3:41786009	neoplasm_of_mature_b-cells	TRUE	0.5019031991554186	0.46448523522790536	0.5269420258225688
3:41828300	neoplasm_of_mature_b-cells	TRUE	0.5019031991554186	0.46393919646899	0.5275553206615478
3:41992408	neoplasm_of_mature_b-cells	TRUE	0.5025531124958065	0.4604628141324864	0.5546653468388942
4:102737250	neoplasm_of_mature_b-cells	TRUE	0.5231183604435956	0.5095534590720155	0.525927173061635
4:102741002	neoplasm_of_mature_b-cells	TRUE	0.5199102372984828	0.5409782839826807	0.5254979196426541
4:109016824	neoplasm_of_mature_b-cells	TRUE	0.5851611768619539	0.6744293495190885	0.5599482805140076
4:109025865	neoplasm_of_mature_b-cells	TRUE	0.5775616159945647	0.6145153634329418	0.5586217041965775
4:109026414	neoplasm_of_mature_b-cells	TRUE	0.5467711079779111	0.5525460433294697	0.552188643938791
4:114683844	neoplasm_of_mature_b-cells	TRUE	0.8525014012417002	0.8965191815932707	0.510848761106565
4:114698696	neoplasm_of_mature_b-cells	TRUE	0.5019031991554186	0.4731456619019002	0.515309754353981
4:151794207	neoplasm_of_mature_b-cells	TRUE	0.5019375408357507	0.4719203378116127	0.5634252652466104
4:174655914	neoplasm_of_mature_b-cells	TRUE	0.5051770252518385	0.46572397412187344	0.5164109838367805
4:180968431	neoplasm_of_mature_b-cells	TRUE	0.5042596462577488	0.47634760241323937	0.5150839931585203
4:182293083	neoplasm_of_mature_b-cells	TRUE	0.5019711344323882	0.45904358218207203	0.5133125204800906
4:185254772	neoplasm_of_mature_b-cells	TRUE	0.5585444795158478	0.4882164285160095	0.5614899116246453
4:91913730	neoplasm_of_mature_b-cells	TRUE	0.5019315686687287	0.4577048131025075	0.5149936041347642
5:10240549	neoplasm_of_mature_b-cells	TRUE	0.5029658612037973	0.4841678517110884	0.5288486720985102
5:121918208	neoplasm_of_mature_b-cells	TRUE	0.5237482031328188	0.48646430667114343	0.5151463429535351
5:122743325	neoplasm_of_mature_b-cells	TRUE	0.5252774146625939	0.5262270935725186	0.5390886283400902
5:1279790	neoplasm_of_mature_b-cells	TRUE	0.5159474936351134	0.46978194730088374	0.5150813306950943
5:1285974	neoplasm_of_mature_b-cells	TRUE	0.502024156833099	0.45396862641170493	0.5362228423158419
5:1344458	neoplasm_of_mature_b-cells	TRUE	0.8032603529401897	0.804170033168151	0.5165940257066659
5:141035174	neoplasm_of_mature_b-cells	TRUE	0.5487676391507645	0.47979341798814695	0.5360966807053276
5:163511874	neoplasm_of_mature_b-cells	TRUE	0.5020604625148677	0.448401340210016	0.5153330445274051
5:173777520	neoplasm_of_mature_b-cells	TRUE	0.5231443038195543	0.4604254646507755	0.5148685505995316
5:22812264	neoplasm_of_mature_b-cells	TRUE	0.5019000615532332	0.45547390109198727	0.5152474962822051
5:78184403	neoplasm_of_mature_b-cells	TRUE	0.5067135977913806	0.5423494617245529	0.5369778240937353
5:79185938	neoplasm_of_mature_b-cells	TRUE	0.5036567923631511	0.47592134797004004	0.5133376323992714
5:95232541	neoplasm_of_mature_b-cells	TRUE	0.556803222005905	0.47240950706808027	0.5551584115829835
5:95242931	neoplasm_of_mature_b-cells	TRUE	0.5217145987824738	0.47512010721004394	0.5531295056530582
5:95255724	neoplasm_of_mature_b-cells	TRUE	0.5133097320399935	0.5184213355533462	0.5477668170851947
6:100291508	neoplasm_of_mature_b-cells	TRUE	0.5031095491322386	0.46502625204573256	0.5150123672601756
6:103556227	neoplasm_of_mature_b-cells	TRUE	0.5019517034417206	0.45057816334811596	0.5154941076950766
6:106667535	neoplasm_of_mature_b-cells	TRUE	0.5015516624465995	0.4818713678642924	0.5357346734765001
6:114071720	neoplasm_of_mature_b-cells	TRUE	0.5211043257829022	0.7046399323402743	0.5378420340038792
6:128278798	neoplasm_of_mature_b-cells	TRUE	0.501966475180701	0.46631667637670077	0.5164998043018899
6:131563577	neoplasm_of_mature_b-cells	TRUE	0.5019031991554186	0.4617093772247873	0.527470196301687
6:15244018	neoplasm_of_mature_b-cells	TRUE	0.5410583745642472	0.4170133383802521	0.5526384604333341
6:154471225	neoplasm_of_mature_b-cells	TRUE	0.5124107161508502	0.48395434606062726	0.5304536051573687
6:154478440	neoplasm_of_mature_b-cells	TRUE	0.6873127176857254	0.9114735118170285	0.5653176706494949
6:156265122	neoplasm_of_mature_b-cells	TRUE	0.501697827075287	0.4697526041369743	0.5259205061902392
6:164613457	neoplasm_of_mature_b-cells	TRUE	0.5027254577794182	0.4606029231845491	0.5189353067778688
6:2969278	neoplasm_of_mature_b-cells	TRUE	0.6847419481442719	0.534344004924904	0.5689873968035518
6:408079	neoplasm_of_mature_b-cells	TRUE	0.5524734235642281	0.5345819020886761	0.5811983669322976
6:409119	neoplasm_of_mature_b-cells	TRUE	0.5568141388950408	0.5914414115574453	0.56401330900176
6:411064	neoplasm_of_mature_b-cells	TRUE	0.5639337388892598	0.5184566298601296	0.5765648835678983
6:412802	neoplasm_of_mature_b-cells	TRUE	0.5273257482328262	0.4880469080708144	0.5308655238772987
6:41622097	neoplasm_of_mature_b-cells	TRUE	0.5238587538135794	0.43604096038622225	0.5011204981512833
6:417727	neoplasm_of_mature_b-cells	TRUE	0.5330782433206585	0.4997589245767543	0.515308607588524
6:442357	neoplasm_of_mature_b-cells	TRUE	0.5260845619230414	0.48623283144935747	0.5161445136555503
6:484453	neoplasm_of_mature_b-cells	TRUE	0.550416745925517	0.6995319304307293	0.5495147417617282
6:7118990	neoplasm_of_mature_b-cells	TRUE	0.5091385261823026	0.4764878284495999	0.551680711522265
7:106291118	neoplasm_of_mature_b-cells	TRUE	0.5196747721146948	0.46940543489474146	0.5235317126274184
7:124462661	neoplasm_of_mature_b-cells	TRUE	0.504102973577964	0.48121859104011006	0.540875781971515
7:124583896	neoplasm_of_mature_b-cells	TRUE	0.5019031991554186	0.47421585798106	0.516997144214757
7:150950940	neoplasm_of_mature_b-cells	TRUE	0.6348829829893675	0.4418279184013245	0.5369931941257923
7:21928079	neoplasm_of_mature_b-cells	TRUE	0.5019512062771557	0.4521774676756838	0.5171842351178612
7:50460208	neoplasm_of_mature_b-cells	TRUE	0.6529191627022425	0.6422525520961555	0.5757139111010553
7:50610613	neoplasm_of_mature_b-cells	TRUE	0.5165528394986517	0.5789713706824428	0.5345575944425808
7:81415783	neoplasm_of_mature_b-cells	TRUE	0.5019031991554186	0.4572754444418634	0.5193487067851245
8:103577865	neoplasm_of_mature_b-cells	TRUE	0.5020739726463297	0.46013888730403035	0.5197879065735307
8:103578874	neoplasm_of_mature_b-cells	TRUE	0.5303646910536433	0.6488476856425658	0.5472627605726791
8:128188019	neoplasm_of_mature_b-cells	TRUE	0.5158676988286386	0.5133858076916625	0.545344735847968
8:128195334	neoplasm_of_mature_b-cells	TRUE	0.5145386004742147	0.4598787479149368	0.5537720599023805
8:128200971	neoplasm_of_mature_b-cells	TRUE	0.5901658605596488	0.5896015692213281	0.5669426784277555
8:128211229	neoplasm_of_mature_b-cells	TRUE	0.5145537710956601	0.595932045165455	0.5622365169541222
8:128222421	neoplasm_of_mature_b-cells	TRUE	0.7198104824573965	0.9892501998600163	0.56178517618498
8:129076451	neoplasm_of_mature_b-cells	TRUE	0.6045229472809274	0.9722323244266919	0.5510876249615704
8:129076573	neoplasm_of_mature_b-cells	TRUE	0.5951428858960045	0.7744765103677246	0.5516237773050658
8:129115217	neoplasm_of_mature_b-cells	TRUE	0.5942501996887944	0.7064856555037102	0.553383026373385
8:129269466	neoplasm_of_mature_b-cells	TRUE	0.5217540643966718	0.4420861574608432	0.5473038096640679
8:55449281	neoplasm_of_mature_b-cells	TRUE	0.5019031327454404	0.4560906524136896	0.5153330445274051
8:60545664	neoplasm_of_mature_b-cells	TRUE	0.5026275052539642	0.4533320227500669	0.515093714031731
8:9395532	neoplasm_of_mature_b-cells	TRUE	0.5050118886174677	0.47977056804496643	0.5158909431485355
8:9601699	neoplasm_of_mature_b-cells	TRUE	0.5048441721916236	0.4844181282281362	0.5467522024913882
8:9792662	neoplasm_of_mature_b-cells	TRUE	0.5249399982870047	0.45663913979419757	0.521671243527115
9:21991923	neoplasm_of_mature_b-cells	TRUE	0.5937042515301224	0.6529232033404824	0.5493947276881892
9:22206987	neoplasm_of_mature_b-cells	TRUE	0.5162031184385278	0.4992875861811381	0.5272811162280048
9:22336996	neoplasm_of_mature_b-cells	TRUE	0.5028552890913345	0.4564348959543866	0.5128819851784349
9:38443792	neoplasm_of_mature_b-cells	TRUE	0.6354032093376065	0.46799178469308694	0.5168076593180854
9:701529	neoplasm_of_mature_b-cells	TRUE	0.5609492953667663	0.5140670898163207	0.5242512052063821
4:188912502	neoplasm_of_mature_b-cells	FALSE	0.5019031991554186	0.45344137739907264	0.5150220749348617
8:6262215	neoplasm_of_mature_b-cells	FALSE	0.5078961138906192	0.5155016448160962	0.5401091451984585
3:46269136	neoplasm_of_mature_b-cells	FALSE	0.5043079897824917	0.47128494661446907	0.526413297434192
8:104536484	neoplasm_of_mature_b-cells	FALSE	0.5221379791798526	0.45557980995277936	0.5085999374325191
7:33055164	neoplasm_of_mature_b-cells	FALSE	0.5178857326543789	0.50567212630397	0.5472824642522348
2:183461956	neoplasm_of_mature_b-cells	FALSE	0.5019031991554186	0.4604270777410405	0.5147249928461499
17:63473603	neoplasm_of_mature_b-cells	FALSE	0.5025254572491399	0.45514133100658216	0.5154263604492647
6:31296312	neoplasm_of_mature_b-cells	FALSE	0.5019107927029409	0.4659444037111849	0.5105632887340084
10:120729557	neoplasm_of_mature_b-cells	FALSE	0.5019031991554186	0.4747492637300792	0.5153357015406064
15:24563127	neoplasm_of_mature_b-cells	FALSE	0.5018937714516842	0.4738823658119621	0.5177173200865611
10:36684744	neoplasm_of_mature_b-cells	FALSE	0.5018321134984521	0.4429771250600895	0.5169913972087153
13:21698802	neoplasm_of_mature_b-cells	FALSE	0.5019976827917354	0.4337233327392962	0.5124687973610472
13:90714000	neoplasm_of_mature_b-cells	FALSE	0.5019031991554186	0.4623965460760152	0.5175828534102301
7:9112577	neoplasm_of_mature_b-cells	FALSE	0.5018974412442496	0.46348163782007473	0.5148392788568409
5:80710978	neoplasm_of_mature_b-cells	FALSE	0.5078540603516782	0.4691546186059352	0.5604798376850403
7:135019489	neoplasm_of_mature_b-cells	FALSE	0.5035749868653359	0.468457248559725	0.5201592651307674
13:95347732	neoplasm_of_mature_b-cells	FALSE	0.5310079454457431	0.4682839010702272	0.5115286205432019
4:66592270	neoplasm_of_mature_b-cells	FALSE	0.5019031991554186	0.46127975268935423	0.5157562104099049
8:122135275	neoplasm_of_mature_b-cells	FALSE	0.5019031991554186	0.44418111642670577	0.5153330445274051
11:6737979	neoplasm_of_mature_b-cells	FALSE	0.5258883809408886	0.49774816839228886	0.5855608427582168
10:17017088	neoplasm_of_mature_b-cells	FALSE	0.5105637424289354	0.46214601023323526	0.5397460048589764
4:53687540	neoplasm_of_mature_b-cells	FALSE	0.5019031991554186	0.445904625807983	0.518627731366329
17:49453783	neoplasm_of_mature_b-cells	FALSE	0.5428805053436603	0.4885325307015975	0.5386311831330581
6:23977923	neoplasm_of_mature_b-cells	FALSE	0.5019109676831913	0.4511097947707488	0.5151401294330454
1:99542020	neoplasm_of_mature_b-cells	FALSE	0.5019000125093187	0.4614531059848153	0.5153136985395093
11:57908190	neoplasm_of_mature_b-cells	FALSE	0.5019031991554186	0.4452500639350719	0.515215488538201
13:25187865	neoplasm_of_mature_b-cells	FALSE	0.5021137478271673	0.47190036581824	0.5204993054492295
4:187186111	neoplasm_of_mature_b-cells	FALSE	0.5645446446220562	0.42809160808473207	0.5227698409424736
2:158499734	neoplasm_of_mature_b-cells	FALSE	0.5019031991554186	0.4843689021016471	0.5151429031172361
6:29837620	neoplasm_of_mature_b-cells	FALSE	0.50359898016235	0.4831322371127546	0.5269195154106622
9:73066131	neoplasm_of_mature_b-cells	FALSE	0.5019031991554186	0.47057552175153705	0.5222263146199209
8:35492472	neoplasm_of_mature_b-cells	FALSE	0.5026024543329366	0.41477681444719927	0.5113080892801921
8:2241390	neoplasm_of_mature_b-cells	FALSE	0.50449442277911	0.49112372560009404	0.5199763679119057
3:142195146	neoplasm_of_mature_b-cells	FALSE	0.5018917437247258	0.45711040121679614	0.5624606057528161
2:131917245	neoplasm_of_mature_b-cells	FALSE	0.5019350517393858	0.4697577007584083	0.5204623625878458
1:242798788	neoplasm_of_mature_b-cells	FALSE	0.5099610796677493	0.46383756305125856	0.5144634582453359
13:114186396	neoplasm_of_mature_b-cells	FALSE	0.5768638767128852	0.4925615294718722	0.5532116166190094
2:9334998	neoplasm_of_mature_b-cells	FALSE	0.5019031991554186	0.4851124625883425	0.5149984466661378
17:66683779	neoplasm_of_mature_b-cells	FALSE	0.5181867498816323	0.4821939456684026	0.5144456781435524
19:40789926	neoplasm_of_mature_b-cells	FALSE	0.8468296933844112	0.7882286049905006	0.5479816230009192
15:37286102	neoplasm_of_mature_b-cells	FALSE	0.5014297342608832	0.4640018699319817	0.5176572326381078
14:35656211	neoplasm_of_mature_b-cells	FALSE	0.503385350264925	0.4817078999294805	0.5630660356128241
1:39339256	neoplasm_of_mature_b-cells	FALSE	0.8500575473705134	0.9060634660320147	0.5626087959283049
7:84936624	neoplasm_of_mature_b-cells	FALSE	0.5019031991554186	0.44349542886252935	0.5215839424627086
4:172158041	neoplasm_of_mature_b-cells	FALSE	0.5039335718980859	0.4663838214533641	0.5193127959416501
1:172330739	neoplasm_of_mature_b-cells	FALSE	0.572974013918617	0.5131416438877769	0.5459872279042732
4:136310324	neoplasm_of_mature_b-cells	FALSE	0.5019031991554186	0.45978711948052287	0.5547255491426345
14:23136369	neoplasm_of_mature_b-cells	FALSE	0.5074683160375842	0.48480420022266796	0.515061528535406
3:195535466	neoplasm_of_mature_b-cells	FALSE	0.5496903581155427	0.4891444502033355	0.5375487770176461
15:101525485	neoplasm_of_mature_b-cells	FALSE	0.5257917168449155	0.4708608235449856	0.5335179640335074
2:68561460	neoplasm_of_mature_b-cells	FALSE	0.5019031991554186	0.46049575169218565	0.5153099473182845
2:10985116	neoplasm_of_mature_b-cells	FALSE	0.5034141826451496	0.4211696124336843	0.5121834646015697
4:131168143	neoplasm_of_mature_b-cells	FALSE	0.5019031991554186	0.455174966484469	0.5157633038426755
20:20298483	neoplasm_of_mature_b-cells	FALSE	0.5934478928365271	0.38822762915997494	0.5389993725925996
11:130517952	neoplasm_of_mature_b-cells	FALSE	0.5162767223041965	0.4502402563500641	0.5159786520385342
17:214762	neoplasm_of_mature_b-cells	FALSE	0.5476898200544403	0.49284895933433065	0.560653568197756
7:9636659	neoplasm_of_mature_b-cells	FALSE	0.5019970893249192	0.4524590720701901	0.5179962426029865
12:73642612	neoplasm_of_mature_b-cells	FALSE	0.5019031991554186	0.4557030254940409	0.5178936950994124
2:76556601	neoplasm_of_mature_b-cells	FALSE	0.5017228624933887	0.4481443447645514	0.5154086714434485
7:121270536	neoplasm_of_mature_b-cells	FALSE	0.5019031991554186	0.4477675107539843	0.5164734907762839
19:8741191	neoplasm_of_mature_b-cells	FALSE	0.6767419234210582	0.14486890617664538	0.49652612611920977
7:6116071	neoplasm_of_mature_b-cells	FALSE	0.5121301127709045	0.4724092599328233	0.5178658090316383
17:75380174	neoplasm_of_mature_b-cells	FALSE	0.7975290920788978	0.4107523770401952	0.5523298961729868
17:65326738	neoplasm_of_mature_b-cells	FALSE	0.5019031991554186	0.46444857293968195	0.5153330445274051
8:68984983	neoplasm_of_mature_b-cells	FALSE	0.5019082307787913	0.47553847005690836	0.5182931514334682
7:108680297	neoplasm_of_mature_b-cells	FALSE	0.5019162188768754	0.4646467480545884	0.5151389840081609
16:24752249	neoplasm_of_mature_b-cells	FALSE	0.5390195575863533	0.5432872155668445	0.5533880351283651
3:191616245	neoplasm_of_mature_b-cells	FALSE	0.5019616187910012	0.45104796839954825	0.5147486686973792
2:234457900	neoplasm_of_mature_b-cells	FALSE	0.5022116678886901	0.4624221286078571	0.5911113684502033
18:49297573	neoplasm_of_mature_b-cells	FALSE	0.5022028429132185	0.4634368119382968	0.5174898930015731
2:2980598	neoplasm_of_mature_b-cells	FALSE	0.5018755254541796	0.45138172127746307	0.5133458199398069
7:12206791	neoplasm_of_mature_b-cells	FALSE	0.5018493261196308	0.47733727055802955	0.5156219573620346
13:69890532	neoplasm_of_mature_b-cells	FALSE	0.5031400493286915	0.45827762769149577	0.5153140164495736
8:61129861	neoplasm_of_mature_b-cells	FALSE	0.5021351010581181	0.47483904381521747	0.5258985375510196
7:85457124	neoplasm_of_mature_b-cells	FALSE	0.5020850638658307	0.4502004666582825	0.5185522915205067
5:35836724	neoplasm_of_mature_b-cells	FALSE	0.557381210792449	0.7751816594021126	0.5646317216034697
15:80019309	neoplasm_of_mature_b-cells	FALSE	0.5019304544551881	0.4722127463985069	0.5206652960940463
5:9760599	neoplasm_of_mature_b-cells	FALSE	0.5019639833067033	0.46609280608055975	0.5150123672601756
5:35574009	neoplasm_of_mature_b-cells	FALSE	0.5019031991554186	0.4526467645683894	0.5212653210453303
9:1322490	neoplasm_of_mature_b-cells	FALSE	0.5018941815220561	0.4490929647495395	0.5166181975941948
12:42503794	neoplasm_of_mature_b-cells	FALSE	0.502678785161841	0.4711217045177402	0.5377956732646146
13:63154590	neoplasm_of_mature_b-cells	FALSE	0.5019031991554186	0.4531766528726477	0.5153330445274051
10:24680335	neoplasm_of_mature_b-cells	FALSE	0.5040052107234321	0.4484226941600477	0.5179268651112625
8:2258353	neoplasm_of_mature_b-cells	FALSE	0.5128722977157758	0.4761615446205143	0.5454977639573635
3:28543787	neoplasm_of_mature_b-cells	FALSE	0.5019339647789417	0.4489664493094828	0.5137842143151418
1:213761158	neoplasm_of_mature_b-cells	FALSE	0.5018778029895332	0.4726525767437721	0.5150604095926005
17:75251646	neoplasm_of_mature_b-cells	FALSE	0.7860442271909273	0.3573904679649526	0.5377409202270251
2:218285112	neoplasm_of_mature_b-cells	FALSE	0.5044972860636648	0.4544831098296418	0.516612919933346
20:46429027	neoplasm_of_mature_b-cells	FALSE	0.5140368334526895	0.4765199544768455	0.5134554599260515
2:223825562	neoplasm_of_mature_b-cells	FALSE	0.5153149766560974	0.46959946119156437	0.5117931249897735
1:111497586	neoplasm_of_mature_b-cells	FALSE	0.501711643884177	0.5209088923081435	0.5384584497105086
1:67250214	neoplasm_of_mature_b-cells	FALSE	0.5019031991554186	0.4604277191043116	0.5282718383217637
15:87286024	neoplasm_of_mature_b-cells	FALSE	0.5096883445440998	0.462766995537586	0.5157773560961245
16:52260051	neoplasm_of_mature_b-cells	FALSE	0.501899839548124	0.4601455044066263	0.5180126076340503
14:59171113	neoplasm_of_mature_b-cells	FALSE	0.501979943515136	0.48797896660195134	0.5142150917668242
22:30761237	neoplasm_of_mature_b-cells	FALSE	0.5030886183659484	0.48123384264600205	0.5251516646211871
6:3860010	neoplasm_of_mature_b-cells	FALSE	0.504050472206191	0.4605501467504079	0.5152841281574111
12:124073721	neoplasm_of_mature_b-cells	FALSE	0.624476317308922	0.7476005188764174	0.5588119118138465
5:96422368	neoplasm_of_mature_b-cells	FALSE	0.5266760776118706	0.482120886932233	0.5345683845468334
6:32706441	neoplasm_of_mature_b-cells	FALSE	0.5466086714668243	0.4854074833051768	0.5174714060416509
5:31832957	neoplasm_of_mature_b-cells	FALSE	0.5019031991554186	0.45994256872611383	0.5198376152932846
18:8909034	neoplasm_of_mature_b-cells	FALSE	0.5047068956151258	0.4740296457931479	0.5249712447593046
16:27429443	neoplasm_of_mature_b-cells	FALSE	0.5021523861871249	0.4634685068761266	0.5848326068985332
9:120528606	neoplasm_of_mature_b-cells	FALSE	0.5019031991554186	0.46853098539751153	0.5177118536489657
11:101851477	neoplasm_of_mature_b-cells	FALSE	0.5020389105651071	0.4786249014021735	0.5173526476170421
8:5511201	neoplasm_of_mature_b-cells	FALSE	0.5019024743275776	0.4506193277207869	0.5169776288246005
18:21086216	neoplasm_of_mature_b-cells	FALSE	0.5361525493917629	0.5739043542305581	0.6213446603100368
7:155397009	neoplasm_of_mature_b-cells	FALSE	0.5611222499513968	0.4818112708015682	0.5283072396164481
1:113200797	neoplasm_of_mature_b-cells	FALSE	0.5321906662714887	0.556996013852357	0.5756542350558652
21:32752845	neoplasm_of_mature_b-cells	FALSE	0.5019031991554186	0.44719067921427563	0.5115768413462528
10:115296065	neoplasm_of_mature_b-cells	FALSE	0.5019129322800092	0.46180568280527573	0.5157211002895554
3:157858930	neoplasm_of_mature_b-cells	FALSE	0.5083867588999695	0.47938161161401205	0.5584040670250036
1:12942842	neoplasm_of_mature_b-cells	FALSE	0.5019590881237355	0.458108395516548	0.515034234149469
5:171203563	neoplasm_of_mature_b-cells	FALSE	0.5255685066936417	0.43066011015636035	0.5148645787600491
19:44207318	neoplasm_of_mature_b-cells	FALSE	0.5132398705869016	0.5144245518030983	0.5217434105343673
10:24506475	neoplasm_of_mature_b-cells	FALSE	0.5027450834362174	0.4574793896221293	0.5168557958002358
17:13035188	neoplasm_of_mature_b-cells	FALSE	0.5043580536170836	0.46978897317712226	0.5170758270360221
13:42551716	neoplasm_of_mature_b-cells	FALSE	0.5019031991554186	0.4701058985128778	0.5246614853425767
6:165612436	neoplasm_of_mature_b-cells	FALSE	0.5019031991554186	0.4482396149970975	0.514171961277123
12:98097503	neoplasm_of_mature_b-cells	FALSE	0.5019024743275776	0.4612975293834855	0.5163643649536458
5:2947877	neoplasm_of_mature_b-cells	FALSE	0.5018902469570982	0.47171293859651775	0.5149472853231378
11:114087577	neoplasm_of_mature_b-cells	FALSE	0.5819733794089808	0.42389991902355334	0.5682883053834895
2:30870279	neoplasm_of_mature_b-cells	FALSE	0.5029405003940257	0.47880828972784234	0.5140010039076591
18:56851012	neoplasm_of_mature_b-cells	FALSE	0.5314704930838338	0.477654071831466	0.5141861346778933
18:52682934	neoplasm_of_mature_b-cells	FALSE	0.5019031991554186	0.45811668422597934	0.5151587296887029
19:22945901	neoplasm_of_mature_b-cells	FALSE	0.5013227503487533	0.4649563015618242	0.519700228818595
10:6344434	neoplasm_of_mature_b-cells	FALSE	0.5019031991554186	0.4451308616861434	0.5355332262072372
11:32645905	neoplasm_of_mature_b-cells	FALSE	0.5019031991554186	0.4482202215060859	0.6130275742829986
17:43009886	neoplasm_of_mature_b-cells	FALSE	0.5166148973282599	0.5128113661859826	0.5139975739277238
4:182299667	neoplasm_of_mature_b-cells	FALSE	0.5019031991554186	0.45981469386267276	0.5153330445274051
7:25136599	neoplasm_of_mature_b-cells	FALSE	0.5019061115175539	0.44887734859717177	0.5154130283537095
16:69216411	neoplasm_of_mature_b-cells	FALSE	0.5110494690385609	0.46622355693015344	0.5279150601299231
3:172514053	neoplasm_of_mature_b-cells	FALSE	0.5029410496769418	0.4725245743098433	0.5159224306054911
2:58658842	neoplasm_of_mature_b-cells	FALSE	0.5076037640429324	0.47096069399520024	0.510824440014918
12:63679307	neoplasm_of_mature_b-cells	FALSE	0.5023920229793263	0.47456870408146673	0.5213300390146989
12:23388685	neoplasm_of_mature_b-cells	FALSE	0.5053590567673489	0.4215690041462093	0.5132629528107479
3:149847501	neoplasm_of_mature_b-cells	FALSE	0.5020606210241598	0.47714154763035327	0.5120116926879609
15:49102037	neoplasm_of_mature_b-cells	FALSE	0.5264608648591808	0.5561561383677958	0.5569989714220546
18:22615902	neoplasm_of_mature_b-cells	FALSE	0.5044618050702158	0.46328385558931345	0.5136641213874881
12:8390781	neoplasm_of_mature_b-cells	FALSE	0.5019031991554186	0.47274944738607705	0.5176827177125012
7:57210613	neoplasm_of_mature_b-cells	FALSE	0.5018100619164871	0.4519288354819477	0.5206778865382669
6:32771144	neoplasm_of_mature_b-cells	FALSE	0.5233119456268871	0.48264166790927937	0.5289867488137224
17:38737379	neoplasm_of_mature_b-cells	FALSE	0.5972165943061157	0.7165949311041624	0.5728684827011362
5:21142570	neoplasm_of_mature_b-cells	FALSE	0.5019031991554186	0.4501008236800204	0.6130275742829986
6:118321380	neoplasm_of_mature_b-cells	FALSE	0.5019031991554186	0.43972154041461897	0.5221275661863775
2:194743418	neoplasm_of_mature_b-cells	FALSE	0.5019031991554186	0.4510717608948471	0.5257835955397154
3:128061922	neoplasm_of_mature_b-cells	FALSE	0.5281569893889723	0.4837954903278482	0.5580031268496716
22:46899079	neoplasm_of_mature_b-cells	FALSE	0.5964772912146968	0.4626718043913132	0.5143786137680658
1:64226680	neoplasm_of_mature_b-cells	FALSE	0.5019334259855056	0.4697366918041018	0.5153981234143151
3:186377123	neoplasm_of_mature_b-cells	FALSE	0.5018716446123147	0.4582430831336505	0.5197196652841238
13:19455451	neoplasm_of_mature_b-cells	FALSE	0.5029145642127882	0.46278274160614896	0.5187307543963527
15:85868175	neoplasm_of_mature_b-cells	FALSE	0.5171424423345466	0.4702230643811989	0.5249430723816126
19:11244793	neoplasm_of_mature_b-cells	FALSE	0.5019025560268144	0.46109974748841576	0.5410375617589075
8:30178713	neoplasm_of_mature_b-cells	FALSE	0.513600924625645	0.4143605118035469	0.5194962347573981
1:237050682	neoplasm_of_mature_b-cells	FALSE	0.53356347903532	0.4785774258865595	0.5464839049402497
7:141769837	neoplasm_of_mature_b-cells	FALSE	0.5019144349251413	0.44347619670333993	0.5198627840636674
4:17835755	neoplasm_of_mature_b-cells	FALSE	0.5019874572817269	0.4424142140181973	0.5794422887764245
4:53868538	neoplasm_of_mature_b-cells	FALSE	0.501972886595314	0.4760776165850721	0.5238049510926138
1:158031642	neoplasm_of_mature_b-cells	FALSE	0.5167299805239202	0.46504773348589196	0.5180239038863758
13:49505818	neoplasm_of_mature_b-cells	FALSE	0.5026643101268033	0.44897045336007846	0.5132225392559675
18:6930792	neoplasm_of_mature_b-cells	FALSE	0.5019538825541208	0.4700257163076521	0.5200399446216699
13:47370637	neoplasm_of_mature_b-cells	FALSE	0.8519640465607616	0.7680329115272709	0.5512259928184288
2:160281346	neoplasm_of_mature_b-cells	FALSE	0.5064547767462141	0.4714227605700373	0.525303808175597
21:46407438	neoplasm_of_mature_b-cells	FALSE	0.5286421137933066	0.45529870197667677	0.5335099042136774
4:160562967	neoplasm_of_mature_b-cells	FALSE	0.5019031991554186	0.45108865867105374	0.5147996015671592
4:175847751	neoplasm_of_mature_b-cells	FALSE	0.5024578245073483	0.4760971781986244	0.5184931524509939
4:57919101	neoplasm_of_mature_b-cells	FALSE	0.5067784539655205	0.4648698173993301	0.5245875236267366
2:184188292	neoplasm_of_mature_b-cells	FALSE	0.5019031991554186	0.4638393300098271	0.5191444435776159
3:71329003	neoplasm_of_mature_b-cells	FALSE	0.5019031991554186	0.48449626020316405	0.5533346731010813
4:149570146	neoplasm_of_mature_b-cells	FALSE	0.5137125286635513	0.4638221317677074	0.5159109089335886
7:63555032	neoplasm_of_mature_b-cells	FALSE	0.5016313382720086	0.4529963819398884	0.5028403754151662
1:192961114	neoplasm_of_mature_b-cells	FALSE	0.5019031991554186	0.4647740296296548	0.5210566505776826
2:53121976	neoplasm_of_mature_b-cells	FALSE	0.5019074096220664	0.4537599376228503	0.5063948636103426
6:108321979	neoplasm_of_mature_b-cells	FALSE	0.5031388243509738	0.4701496642327782	0.5122963218955157
1:91301807	neoplasm_of_mature_b-cells	FALSE	0.7484051167005034	0.39627629732269015	0.621982324376416
11:130394911	neoplasm_of_mature_b-cells	FALSE	0.504526105979476	0.46089700678985984	0.5115783346766428
8:6434185	neoplasm_of_mature_b-cells	FALSE	0.5040810600075735	0.45800389249552576	0.520616171465103
14:85722660	neoplasm_of_mature_b-cells	FALSE	0.502511654642658	0.4613674362523345	0.5276581411221307
16:26935046	neoplasm_of_mature_b-cells	FALSE	0.5019031991554186	0.451508431504583	0.6130275742829986
4:83328128	neoplasm_of_mature_b-cells	FALSE	0.5040810600075735	0.4605549329857073	0.5030855449546945
16:61953413	neoplasm_of_mature_b-cells	FALSE	0.5019031991554186	0.4375169475201222	0.5190494061638335
10:12324652	neoplasm_of_mature_b-cells	FALSE	0.5019031991554186	0.45949734974360446	0.5254256348880483
16:3292666	neoplasm_of_mature_b-cells	FALSE	0.5184180407976708	0.4601844360887072	0.5689984365793357
9:129417646	neoplasm_of_mature_b-cells	FALSE	0.6111858587236729	0.4655785639470484	0.5203914393214113
6:7317245	neoplasm_of_mature_b-cells	FALSE	0.5024118484495557	0.4475162045172962	0.6130275742829986
1:192885573	neoplasm_of_mature_b-cells	FALSE	0.5088554004186978	0.46364140937986414	0.5109456756696249
18:193162	neoplasm_of_mature_b-cells	FALSE	0.5029017708277431	0.4740125633587337	0.5428182569302499
22:36846664	neoplasm_of_mature_b-cells	FALSE	0.594212552062044	0.5626469128807269	0.55968330631575125
8:65479683	neoplasm_of_mature_b-cells	FALSE	0.5074517371459748	0.48546937373839977	0.523686929925334
2:240004961	neoplasm_of_mature_b-cells	FALSE	0.5236855399121527	0.5009714281135411	0.5574263352416357
3:85602225	neoplasm_of_mature_b-cells	FALSE	0.5019031991554186	0.4468703461270428	0.6130275742829986
2:220386815	neoplasm_of_mature_b-cells	FALSE	0.8143444662772323	0.29456850043343025	0.5350685838386602
7:124513050	neoplasm_of_mature_b-cells	FALSE	0.5020018825855777	0.486421543873563	0.5282556278405428
3:7578563	neoplasm_of_mature_b-cells	FALSE	0.5018755254541796	0.4601743589532027	0.5134997287118019
8:81800795	neoplasm_of_mature_b-cells	FALSE	0.5034573226315401	0.48840900448168983	0.5218787517750688
10:89903491	neoplasm_of_mature_b-cells	FALSE	0.5086834652453305	0.47485342066414515	0.532405690915383
1:232322300	neoplasm_of_mature_b-cells	FALSE	0.501990133128699	0.4554711773319101	0.5042846585203623
4:3525666	neoplasm_of_mature_b-cells	FALSE	0.5200696599199485	0.4777607580506612	0.5574263352416357
17:18648917	neoplasm_of_mature_b-cells	FALSE	0.505676668671169	0.4433926410348301	0.5169954910168154
19:34847338	neoplasm_of_mature_b-cells	FALSE	0.5033004691604307	0.47666866984665107	0.5464839049402497
8:53858438	neoplasm_of_mature_b-cells	FALSE	0.5019031991554186	0.4603305403254184	0.5178509410687764
6:69239827	neoplasm_of_mature_b-cells	FALSE	0.5019031991554186	0.4500604648226829	0.5547255491426345
1:63617386	neoplasm_of_mature_b-cells	FALSE	0.5149610094162527	0.4860740994895276	0.5153209515681342
4:127097929	neoplasm_of_mature_b-cells	FALSE	0.501876885907854	0.4666778449223977	0.5153125758522213
16:83625893	neoplasm_of_mature_b-cells	FALSE	0.5019054103970674	0.4595151725931506	0.5125080715960854
6:32591836	neoplasm_of_mature_b-cells	FALSE	0.6281425984460843	0.8350301984018238	0.5734541598851086
6:36920049	neoplasm_of_mature_b-cells	FALSE	0.510258418529854	0.48827995630769316	0.5233329499401931
20:9914178	neoplasm_of_mature_b-cells	FALSE	0.5019031991554186	0.45396483301832874	0.5153830205161211
18:75473980	neoplasm_of_mature_b-cells	FALSE	0.5019031991554186	0.4502170994215525	0.517758339986176
19:58658152	neoplasm_of_mature_b-cells	FALSE	0.5019031991554186	0.44871128039638636	0.55271719851308
1:200185109	neoplasm_of_mature_b-cells	FALSE	0.5211256449232716	0.4744316250065199	0.5181850941148967
10:88551879	neoplasm_of_mature_b-cells	FALSE	0.505136388769295	0.47527551284105096	0.5447828462283704
5:10937104	neoplasm_of_mature_b-cells	FALSE	0.5019488941806023	0.4676453704295449	0.5154970643300445
8:134667117	neoplasm_of_mature_b-cells	FALSE	0.5369604287017798	0.469641830138155	0.5499151936596213
17:21560962	neoplasm_of_mature_b-cells	FALSE	0.5041668388365025	0.45372302424976374	0.5146296460491578
19:4754106	neoplasm_of_mature_b-cells	FALSE	0.5138375534472516	0.4801684573751304	0.5236803267168851
11:126547417	neoplasm_of_mature_b-cells	FALSE	0.5492826291403018	0.4975071636121083	0.5319254757581994
3:176920526	neoplasm_of_mature_b-cells	FALSE	0.5768258935520703	0.6665534915672695	0.5716686047981748
16:24558192	neoplasm_of_mature_b-cells	FALSE	0.5845903073245905	0.6941479551426917	0.5567907710131134
4:189296616	neoplasm_of_mature_b-cells	FALSE	0.5018109997830619	0.4658144157593349	0.5149657393025063
10:54973144	neoplasm_of_mature_b-cells	FALSE	0.5019031991554186	0.4565571144777016	0.5151329551156688
1:244158051	neoplasm_of_mature_b-cells	FALSE	0.5049180217589118	0.46252192646026763	0.5131430825889478
2:106931088	neoplasm_of_mature_b-cells	FALSE	0.5145881722900391	0.476725925235772	0.5721413791733202
3:41882101	neoplasm_of_mature_b-cells	FALSE	0.5022943757248285	0.46294177153853094	0.5095896396221015
1:234600610	neoplasm_of_mature_b-cells	FALSE	0.5129548048474981	0.48295259616597397	0.5464839049402497
6:139771895	neoplasm_of_mature_b-cells	FALSE	0.5048822502734762	0.4861442072982334	0.5280796760298736
3:29055276	neoplasm_of_mature_b-cells	FALSE	0.5033462494207146	0.45585348312186413	0.5143509138917154
21:28104547	neoplasm_of_mature_b-cells	FALSE	0.5135361977017864	0.391328167127194	0.5169312948702609
2:121904993	neoplasm_of_mature_b-cells	FALSE	0.5021789921523322	0.4739648011871923	0.5151131804749326
1:221821808	neoplasm_of_mature_b-cells	FALSE	0.506434973557114	0.48913850863765707	0.514919490628456
6:18049362	neoplasm_of_mature_b-cells	FALSE	0.5020653747857093	0.47450446294367216	0.5151474589863766
5:107876102	neoplasm_of_mature_b-cells	FALSE	0.5019065281011159	0.46974390874145816	0.5152474962822051
12:41807859	neoplasm_of_mature_b-cells	FALSE	0.5018075212876093	0.4731421149163861	0.523226645614634
3:146306613	neoplasm_of_mature_b-cells	FALSE	0.5029622704254895	0.46238300387452713	0.5167039443050625
19:16238070	neoplasm_of_mature_b-cells	FALSE	0.5457228355478501	0.5418238397651832	0.5574263352416357
6:3447277	neoplasm_of_mature_b-cells	FALSE	0.5139185435987773	0.48260411365739464	0.5151263601222597
7:63810268	neoplasm_of_mature_b-cells	FALSE	0.5011057749252835	0.4782936939042578	0.5071315660505104
3:80100985	neoplasm_of_mature_b-cells	FALSE	0.5138266814196122	0.4588274551239583	0.512086028414579
8:14059487	neoplasm_of_mature_b-cells	FALSE	0.5018922445003601	0.459501281990896	0.5196665446630958
12:13525603	neoplasm_of_mature_b-cells	FALSE	0.513029525309011	0.46905820723247565	0.5162785524458711
10:10630383	neoplasm_of_mature_b-cells	FALSE	0.5302299416222128	0.42844788350064344	0.5109142021679535
14:52065141	neoplasm_of_mature_b-cells	FALSE	0.5152985925634462	0.4549123431525108	0.5086198159073088
11:92807099	neoplasm_of_mature_b-cells	FALSE	0.522077802734787	0.2975597011992606	0.516299663501783
5:142020380	neoplasm_of_mature_b-cells	FALSE	0.5410052218795172	0.44917284791832257	0.5079685942820769
4:168326720	neoplasm_of_mature_b-cells	FALSE	0.5019031991554186	0.4592692661084901	0.5156093623412492
11:44900617	neoplasm_of_mature_b-cells	FALSE	0.5367349362545034	0.4167921881246995	0.5098832611919768
20:54831274	neoplasm_of_mature_b-cells	FALSE	0.5026985201556771	0.48411588653342846	0.5224725778713878
4:18225575	neoplasm_of_mature_b-cells	FALSE	0.5019031991554186	0.4636495904037382	0.5153330445274051
15:37475877	neoplasm_of_mature_b-cells	FALSE	0.5019031991554186	0.4603859914283168	0.5153330445274051
4:119724632	neoplasm_of_mature_b-cells	FALSE	0.56575799071078825	0.44439444210278983	0.5534049954351469
7:38820501	neoplasm_of_mature_b-cells	FALSE	0.5058883290609171	0.47425232908321413	0.5555920892347589
1:63684843	neoplasm_of_mature_b-cells	FALSE	0.5023013854970974	0.4602459560840194	0.515598402994672
7:104033379	neoplasm_of_mature_b-cells	FALSE	0.5019031991554186	0.45552748413637656	0.5125360092312485
3:4798192	neoplasm_of_mature_b-cells	FALSE	0.5049118030470859	0.4623938674256668	0.5592786815350497
8:1143782	neoplasm_of_mature_b-cells	FALSE	0.518464221965804	0.4447912570435159	0.5165149954756935
3:196325687	neoplasm_of_mature_b-cells	FALSE	0.5019031991554186	0.4808516027659295	0.5301480143774546
6:37372370	neoplasm_of_mature_b-cells	FALSE	0.5037904239728233	0.47456212623699395	0.5205959210265664
2:79414476	neoplasm_of_mature_b-cells	FALSE	0.501992969328179	0.4464676589570302	0.5169181435102103
1:202015940	neoplasm_of_mature_b-cells	FALSE	0.6045936176352249	0.3186362275440775	0.5419250362751621
4:40803096	neoplasm_of_mature_b-cells	FALSE	0.5038875087060525	0.48371032817012405	0.515857959676436
12:69354358	neoplasm_of_mature_b-cells	FALSE	0.5368375407820383	0.6105579616881041	0.5299352993315561
22:17122332	neoplasm_of_mature_b-cells	FALSE	0.5019505852025486	0.45567455362289955	0.5214723628852553
9:4109656	neoplasm_of_mature_b-cells	FALSE	0.5120605966062131	0.41466449938535055	0.5123588914028004
4:139309552	neoplasm_of_mature_b-cells	FALSE	0.5023471351207016	0.4567779190362141	0.5183311997673091
20:52276003	neoplasm_of_mature_b-cells	FALSE	0.5354000690891122	0.5036253679649465	0.5733320504188651
12:33573339	neoplasm_of_mature_b-cells	FALSE	0.5019044519734539	0.4574202403736884	0.5129834296992866
16:62646954	neoplasm_of_mature_b-cells	FALSE	0.5018104323218524	0.4516321440758035	0.5155653829785225
5:24656747	neoplasm_of_mature_b-cells	FALSE	0.501888926191817	0.4499521743612256	0.5153552388580096
4:1760014	neoplasm_of_mature_b-cells	FALSE	0.5380747939048534	0.49407183002420574	0.5287782961446836
2:102935237	neoplasm_of_mature_b-cells	FALSE	0.5033920273917387	0.5074335993402933	0.5216444820429441
9:76966194	neoplasm_of_mature_b-cells	FALSE	0.5019031991554186	0.4581358514444186	0.5163225505752916
8:126345496	neoplasm_of_mature_b-cells	FALSE	0.523864252160847	0.4700595598668361	0.5325194740979121
1:81756972	neoplasm_of_mature_b-cells	FALSE	0.5020500098749633	0.38429285952706627	0.5106983830022653
7:131698264	neoplasm_of_mature_b-cells	FALSE	0.5020315406442242	0.46465336890450987	0.5176874730236171
12:130400869	neoplasm_of_mature_b-cells	FALSE	0.5019031991554186	0.4499054108450316	0.512086028414579
15:90395198	neoplasm_of_mature_b-cells	FALSE	0.6291199255891485	0.4929391027598355	0.5603690331632627
10:67646319	neoplasm_of_mature_b-cells	FALSE	0.5206139474700816	0.5061547749459069	0.5197906193070996
3:20398460	neoplasm_of_mature_b-cells	FALSE	0.5019031991554186	0.4456660510926479	0.5219840590606897
7:111308711	neoplasm_of_mature_b-cells	FALSE	0.5019031991554186	0.44868762189081124	0.5156093623412492
14:103817631	neoplasm_of_mature_b-cells	FALSE	0.5019031991554186	0.46985017344166063	0.5244510859075564
7:1525563	neoplasm_of_mature_b-cells	FALSE	0.518483919672435	0.5088739656588447	0.547742506021832
1:182374509	neoplasm_of_mature_b-cells	FALSE	0.5138697535585913	0.470880892034835	0.5196291654681313
14:48848243	neoplasm_of_mature_b-cells	FALSE	0.5018906579630817	0.4479441677205134	0.5133210177310793
13:23582577	neoplasm_of_mature_b-cells	FALSE	0.5019031991554186	0.4533961184165638	0.5152915282609484
7:56175688	neoplasm_of_mature_b-cells	FALSE	0.5550558411516905	0.7530401057417079	0.5726808827921233
4:179450930	neoplasm_of_mature_b-cells	FALSE	0.5019031991554186	0.4388064353007179	0.5153330445274051
18:3981292	neoplasm_of_mature_b-cells	FALSE	0.5057999137947022	0.4747803789859732	0.5162628890267015
2:176854197	neoplasm_of_mature_b-cells	FALSE	0.5029184646689818	0.4670156979604523	0.5503126689012916
11:36644076	neoplasm_of_mature_b-cells	FALSE	0.5200676146279509	0.5127111820334072	0.5467472974323455
16:89250145	neoplasm_of_mature_b-cells	FALSE	0.5477224959973567	0.5133563121506979	0.539427938348255
5:21317032	neoplasm_of_mature_b-cells	FALSE	0.5019031991554186	0.4502509590297706	0.5140530610313498
7:86868302	neoplasm_of_mature_b-cells	FALSE	0.5019031991554186	0.46055965422580386	0.5140204113365192
4:31170286	neoplasm_of_mature_b-cells	FALSE	0.5019031991554186	0.4610516979959363	0.5547255491426345
2:208986839	neoplasm_of_mature_b-cells	FALSE	0.5156693429432501	0.481967991132574	0.5249632576377705
8:78245900	neoplasm_of_mature_b-cells	FALSE	0.5019031991554186	0.4679035461227808	0.5154405056931227
8:104605470	neoplasm_of_mature_b-cells	FALSE	0.5019342807288594	0.44952252931310216	0.513844223003924
4:180718667	neoplasm_of_mature_b-cells	FALSE	0.5019703514160544	0.45991837962061133	0.5147743261461191
18:10400643	neoplasm_of_mature_b-cells	FALSE	0.5878201956273905	0.5544423651443444	0.5675475544379648
4:147999821	neoplasm_of_mature_b-cells	FALSE	0.5329879552271296	0.39669898145739146	0.5113886699476385
22:23238289	neoplasm_of_mature_b-cells	FALSE	0.5841649930892339	0.5544667063787835	0.5324374116009732
5:116593231	neoplasm_of_mature_b-cells	FALSE	0.5060350041288757	0.46348404855329967	0.5153178356898863
19:20446948	neoplasm_of_mature_b-cells	FALSE	0.5098761508059573	0.4529722004207223	0.5217239233657004
6:23609271	neoplasm_of_mature_b-cells	FALSE	0.506549072823784	0.4144361778061228	0.5144248308580539
17:735504	neoplasm_of_mature_b-cells	FALSE	0.5018271139562344	0.4506265051837028	0.500003850728602
7:10474636	neoplasm_of_mature_b-cells	FALSE	0.5018950354079343	0.46147737578252757	0.5167819312623024
2:111856057	neoplasm_of_mature_b-cells	FALSE	0.5250687195956767	0.48752196512882645	0.5178860506563672
13:108621093	neoplasm_of_mature_b-cells	FALSE	0.5041431116881385	0.4734752198514381	0.5253317097183142
10:118522665	neoplasm_of_mature_b-cells	FALSE	0.5569979260257679	0.6188956685002198	0.513262693193411
4:100482620	neoplasm_of_mature_b-cells	FALSE	0.537402416596287	0.5958207023719663	0.5491949621048265
20:24130625	neoplasm_of_mature_b-cells	FALSE	0.5213661216256127	0.5625745047845603	0.5424873911423064
9:14011003	neoplasm_of_mature_b-cells	FALSE	0.5064976724140635	0.43144815974640593	0.5157438667635823
20:3150496	neoplasm_of_mature_b-cells	FALSE	0.5369332921216875	0.48930915170393785	0.5111982470545373
16:79197671	neoplasm_of_mature_b-cells	FALSE	0.5497145616829014	0.4616178833606945	0.5668703365476713
4:18037231	neoplasm_of_mature_b-cells	FALSE	0.5167921486585724	0.4712115705977202	0.5168570036474055
2:38296890	neoplasm_of_mature_b-cells	FALSE	0.522204238766163	0.44988961203199657	0.5063403826555082
19:22849769	neoplasm_of_mature_b-cells	FALSE	0.5017634721807881	0.44769285860047603	0.522599481995041
1:57416600	neoplasm_of_mature_b-cells	FALSE	0.5028922396330541	0.46229049072576306	0.5160033559626884
9:6631278	neoplasm_of_mature_b-cells	FALSE	0.5643214231950662	0.5891480852721281	0.5431011486806797
19:48235537	neoplasm_of_mature_b-cells	FALSE	0.5135557396655469	0.46128998420648365	0.5142564806562442
19:46430914	neoplasm_of_mature_b-cells	FALSE	0.6052589109592886	0.6673790547685636	0.5570841342091111
16:83855519	neoplasm_of_mature_b-cells	FALSE	0.5019031991554186	0.4441670982366096	0.5030093691899533
19:28320911	neoplasm_of_mature_b-cells	FALSE	0.5018345037276707	0.45612595806729533	0.51480928536152
2:20014876	neoplasm_of_mature_b-cells	FALSE	0.5141398834476458	0.48893972342166603	0.5123805277296797
1:6465714	neoplasm_of_mature_b-cells	FALSE	0.5660867610341801	0.5102691887711491	0.5191557783653257
22:44851821	neoplasm_of_mature_b-cells	FALSE	0.6040058736609227	0.795011586002424	0.57490298982125565
6:69226571	neoplasm_of_mature_b-cells	FALSE	0.5019031991554186	0.45647251810604267	0.5152474962822051
3:154275492	neoplasm_of_mature_b-cells	FALSE	0.5047248784446191	0.4438414806855178	0.5145493265264891
3:162873176	neoplasm_of_mature_b-cells	FALSE	0.5019031991554186	0.4473877088417422	0.5152605725765667
10:92626567	neoplasm_of_mature_b-cells	FALSE	0.5194863814728496	0.4778971900450994	0.5284021256516211
14:104607798	neoplasm_of_mature_b-cells	FALSE	0.5235513761782987	0.46419745446150135	0.516257788976949
16:66384493	neoplasm_of_mature_b-cells	FALSE	0.57000629889618	0.4729058276685293	0.5213714795230686
14:32978531	neoplasm_of_mature_b-cells	FALSE	0.553875532523049	0.5415001610532161	0.5126160306902983
3:162490482	neoplasm_of_mature_b-cells	FALSE	0.5016482317377199	0.45515544423805687	0.5149192026382563
18:1621356	neoplasm_of_mature_b-cells	FALSE	0.5018426590786373	0.4600058275573068	0.515955648225331
16:65590258	neoplasm_of_mature_b-cells	FALSE	0.5019031991554186	0.4442782637733199	0.513050054186986
6:156368624	neoplasm_of_mature_b-cells	FALSE	0.5024835135719511	0.45151427064592	0.5241490680903884
20:39347581	neoplasm_of_mature_b-cells	FALSE	0.524799372165988	0.4824395854287311	0.5226094158186406
4:17701024	neoplasm_of_mature_b-cells	FALSE	0.5016535581719911	0.47464414093523843	0.5136339948709246
5:171093383	neoplasm_of_mature_b-cells	FALSE	0.521254845894939	0.4578849486158273	0.5172860952514027
3:173364162	neoplasm_of_mature_b-cells	FALSE	0.5019031991554186	0.4485694937633017	0.5090248223558005
5:119191168	neoplasm_of_mature_b-cells	FALSE	0.5019031991554186	0.46021125985404876	0.5547255491426345
18:74268700	neoplasm_of_mature_b-cells	FALSE	0.5019031991554186	0.43329812988768684	0.6144633768708097
1:159749188	neoplasm_of_mature_b-cells	FALSE	0.52426588479891445	0.46278107888723075	0.5130989725678784
6:153252410	neoplasm_of_mature_b-cells	FALSE	0.5020424223519537	0.46880619517818867	0.5158985457237417
5:82650210	neoplasm_of_mature_b-cells	FALSE	0.5115636981021161	0.45062658285355334	0.5213745330506682
4:123637800	neoplasm_of_mature_b-cells	FALSE	0.5019031991554186	0.5223516482273161	0.5247111165477539
6:14867854	neoplasm_of_mature_b-cells	FALSE	0.5126877002779756	0.4927924882276492	0.5320387689687197
8:79296311	neoplasm_of_mature_b-cells	FALSE	0.5023158025092456	0.46008039220454877	0.5190968887196769
11:24650395	neoplasm_of_mature_b-cells	FALSE	0.5019031991554186	0.4516171124985487	0.514046452996055
2:203867698	neoplasm_of_mature_b-cells	FALSE	0.5133302834743241	0.4652721586404763	0.5160862567365494
11:108890476	neoplasm_of_mature_b-cells	FALSE	0.5216828083083482	0.47461604717463585	0.5333029851889038
14:21085837	neoplasm_of_mature_b-cells	FALSE	0.5285473149175389	0.5249898881635598	0.5582379044181263
15:60285019	neoplasm_of_mature_b-cells	FALSE	0.6191335457708623	0.4918922171833994	0.5444770001971613
1:166956593	neoplasm_of_mature_b-cells	FALSE	0.5094194994294674	0.47452101549267234	0.513364432503696
1:202351559	neoplasm_of_mature_b-cells	FALSE	0.5019031991554186	0.45647149085927646	0.614264824849688
12:73195908	neoplasm_of_mature_b-cells	FALSE	0.501876885907854	0.4466890034278047	0.5241433879716677
3:13948900	neoplasm_of_mature_b-cells	FALSE	0.5012785273850805	0.47758322573251283	0.5318294682095424
7:48234619	neoplasm_of_mature_b-cells	FALSE	0.5038974997167769	0.47453615855981324	0.5197546410793534
17:78641361	neoplasm_of_mature_b-cells	FALSE	0.5393104671295649	0.6453339087735205	0.551893005556352
6:104906896	neoplasm_of_mature_b-cells	FALSE	0.5031670271809071	0.46258649893509	0.5136225607871073
1:190385714	neoplasm_of_mature_b-cells	FALSE	0.5059034133686637	0.44875376832941893	0.5132966376162738
11:78016650	neoplasm_of_mature_b-cells	FALSE	0.5327275887038826	0.5060606706784029	0.5605833313169832
11:56503176	neoplasm_of_mature_b-cells	FALSE	0.501901607527595	0.4571673112578193	0.5155958846094999
3:110950707	neoplasm_of_mature_b-cells	FALSE	0.5019031991554186	0.4567010529702262	0.5150973874128265
5:81636073	neoplasm_of_mature_b-cells	FALSE	0.546655987218327	0.46664898554399553	0.5242423127681163
12:130372660	neoplasm_of_mature_b-cells	FALSE	0.501973803082118	0.41773842043877046	0.5140656765241609
6:138717849	neoplasm_of_mature_b-cells	FALSE	0.5024263395370584	0.4832981644055611	0.5225245699039083
6:149482442	neoplasm_of_mature_b-cells	FALSE	0.5171421755780266	0.5459917125372239	0.5270701131048611
18:28572003	neoplasm_of_mature_b-cells	FALSE	0.5022974969318567	0.45142639727447725	0.4977654593414375
11:123408473	neoplasm_of_mature_b-cells	FALSE	0.5274860514539844	0.42344474535501647	0.5395014685843155
18:64583078	neoplasm_of_mature_b-cells	FALSE	0.5019031991554186	0.45157761714949163	0.5547255491426345
16:9121753	neoplasm_of_mature_b-cells	FALSE	0.5219521070642659	0.4528374903126132	0.5168653694622286
2:110893995	neoplasm_of_mature_b-cells	FALSE	0.5019031991554186	0.4526178434552114	0.514611333111784
10:601942	neoplasm_of_mature_b-cells	FALSE	0.5191587527451892	0.45373813379377553	0.5387855431495256
2:143361795	neoplasm_of_mature_b-cells	FALSE	0.5019841505728292	0.46484219540338995	0.5152898978212972
10:70932191	neoplasm_of_mature_b-cells	FALSE	0.5285814648032043	0.6846604716960327	0.592956557263725
13:60769553	neoplasm_of_mature_b-cells	FALSE	0.5127053273413652	0.478317900637387	0.5167913366859395
8:52127286	neoplasm_of_mature_b-cells	FALSE	0.5019031991554186	0.4469224997896605	0.5157971871234904
14:22639142	neoplasm_of_mature_b-cells	FALSE	0.5024416573837734	0.4499265075732551	0.5547546967553008
14:70745723	neoplasm_of_mature_b-cells	FALSE	0.5327360431491784	0.46197222284280426	0.5370646523685417
15:39472665	neoplasm_of_mature_b-cells	FALSE	0.6518467516736857	0.3723420658136775	0.5005150695264028
1:64105775	neoplasm_of_mature_b-cells	FALSE	0.5255432853381554	0.47688651378323876	0.5456549871284144
12:99363482	neoplasm_of_mature_b-cells	FALSE	0.5098557612873862	0.47231087851961906	0.512470335930452
10:93343835	neoplasm_of_mature_b-cells	FALSE	0.5020958259956869	0.4527287137975858	0.5160602021620907
18:72457958	neoplasm_of_mature_b-cells	FALSE	0.6691501075036611	0.4981224525788849	0.5235089891351984
12:5828627	neoplasm_of_mature_b-cells	FALSE	0.5145324091098351	0.46405929183159367	0.5376752301010941
1:42320649	neoplasm_of_mature_b-cells	FALSE	0.5019031991554186	0.4610707330588502	0.5519784738934922
4:139268275	neoplasm_of_mature_b-cells	FALSE	0.5019592332155568	0.46829376374951953	0.515006082664285
4:187860343	neoplasm_of_mature_b-cells	FALSE	0.5054034469518799	0.4605387663080417	0.5153787295098938
20:4018163	neoplasm_of_mature_b-cells	FALSE	0.5553662369098433	0.5770288423289215	0.5621524098507746
8:66048668	neoplasm_of_mature_b-cells	FALSE	0.5019061115175539	0.46288084051266337	0.5137735776007586
16:22840704	neoplasm_of_mature_b-cells	FALSE	0.5031041888717782	0.46816309518226823	0.5121196873422005
2:103152975	neoplasm_of_mature_b-cells	FALSE	0.514091363364167	0.4702493456424025	0.5155058405722648
15:91370205	neoplasm_of_mature_b-cells	FALSE	0.5376396232565895	0.5171372245553867	0.5563917561729558
19:8994285	neoplasm_of_mature_b-cells	FALSE	0.50182583572996875	0.46783455395228146	0.5303050926520219
22:20752687	neoplasm_of_mature_b-cells	FALSE	0.501915536599722	0.47740428018831665	0.5472587132093852
17:3600433	neoplasm_of_mature_b-cells	FALSE	0.5372942652583906	0.4598851557629576	0.5611302825489202
17:32869382	neoplasm_of_mature_b-cells	FALSE	0.585128898861797	0.5281124536955206	0.5312550073210043
6:54160552	neoplasm_of_mature_b-cells	FALSE	0.5144839063136433	0.4614456682349194	0.512086028414579
14:79727663	neoplasm_of_mature_b-cells	FALSE	0.508567723555787	0.4370752193437804	0.5219357097651115
19:52270210	neoplasm_of_mature_b-cells	FALSE	0.5123514752228627	0.4653898285506406	0.5490240005664776
3:2384639	neoplasm_of_mature_b-cells	FALSE	0.5018984551070791	0.45520489259112273	0.5148765953371587
2:72422160	neoplasm_of_mature_b-cells	FALSE	0.5019031991554186	0.4587799635818099	0.523989001131694
20:21139382	neoplasm_of_mature_b-cells	FALSE	0.5030746101234559	0.46982875188754547	0.54684667029259
6:31296088	neoplasm_of_mature_b-cells	FALSE	0.5011173767900978	0.4652770523731717	0.5047212299055234
10:94347569	neoplasm_of_mature_b-cells	FALSE	0.5019815522838886	0.4599802927139783	0.5193944263249696
7:66915530	neoplasm_of_mature_b-cells	FALSE	0.5019031991554186	0.4725490839432923	0.51798090302533
12:108201519	neoplasm_of_mature_b-cells	FALSE	0.537104455946207	0.4787706707000034	0.5285493556464511
9:81709503	neoplasm_of_mature_b-cells	FALSE	0.5019031991554186	0.4589276607434227	0.5156303110875388
16:5464316	neoplasm_of_mature_b-cells	FALSE	0.5025869443560019	0.4725346974832489	0.515355018034988
2:88670158	neoplasm_of_mature_b-cells	FALSE	0.5019031991554186	0.4719837279933176	0.515161932436759
11:28666727	neoplasm_of_mature_b-cells	FALSE	0.5019017941681857	0.4565878467134053	0.5156093623412492
2:228245434	neoplasm_of_mature_b-cells	FALSE	0.5044608553026314	0.482472283117114	0.5141331776340309
16:405469	neoplasm_of_mature_b-cells	FALSE	0.599818394284057	0.7987984984323718	0.5836318327176853
4:80387980	neoplasm_of_mature_b-cells	FALSE	0.5069660740310813	0.3809897112287044	0.5030574044276588
2:1200417	neoplasm_of_mature_b-cells	FALSE	0.5019031991554186	0.45168401112377293	0.5234809493878
13:84984991	neoplasm_of_mature_b-cells	FALSE	0.5018795049541975	0.45550657856713406	0.5141176039612557
6:139053155	neoplasm_of_mature_b-cells	FALSE	0.5018982705756733	0.4532448224331425	0.5218934868454955
8:125274241	neoplasm_of_mature_b-cells	FALSE	0.7273891831002917	0.962041941120214	0.5601960189385098
13:106835300	neoplasm_of_mature_b-cells	FALSE	0.5209391659434764	0.47713011068562594	0.5234455242228886
5:1606081	neoplasm_of_mature_b-cells	FALSE	0.5164777769272841	0.46640886151575817	0.523614391839774
3:175124340	neoplasm_of_mature_b-cells	FALSE	0.5019031991554186	0.4490813577507612	0.5150636392342477
6:103442927	neoplasm_of_mature_b-cells	FALSE	0.5018948282210637	0.4573667688663825	0.514039131523022
10:8576597	neoplasm_of_mature_b-cells	FALSE	0.5156899846856905	0.46889332899603825	0.5180856308864286
10:69050210	neoplasm_of_mature_b-cells	FALSE	0.5019031991554186	0.4610666501929892	0.5145924375039133
22:23158004	neoplasm_of_mature_b-cells	FALSE	0.6458570620698995	0.5719105323200178	0.5754994216876292
10:106255155	neoplasm_of_mature_b-cells	FALSE	0.5019061115175539	0.4683423328472436	0.5171609771588948
17:39682032	neoplasm_of_mature_b-cells	FALSE	0.604753721691066	0.47726219926968694	0.5478192882048011
3:149365500	neoplasm_of_mature_b-cells	FALSE	0.5482315692440335	0.4543646058061318	0.5484399669493446
4:188594876	neoplasm_of_mature_b-cells	FALSE	0.5027201549354754	0.45584861341236244	0.5154988557436302
3:127171050	neoplasm_of_mature_b-cells	FALSE	0.5508015667314273	0.4165058484939721	0.5092707128745075
6:68105478	neoplasm_of_mature_b-cells	FALSE	0.5018502935551622	0.4393847719833567	0.5152997930424964
18:5993545	neoplasm_of_mature_b-cells	FALSE	0.5019031991554186	0.45516027960514555	0.522801656335516
21:30081491	neoplasm_of_mature_b-cells	FALSE	0.5027289051767091	0.47640686800729237	0.5383639106942723
6:8357237	neoplasm_of_mature_b-cells	FALSE	0.5041813232410769	0.5209978106624689	0.5142703582349148
14:44449250	neoplasm_of_mature_b-cells	FALSE	0.5019012686940973	0.45603911381779016	0.5156627000114914
13:66634120	neoplasm_of_mature_b-cells	FALSE	0.5138431410308957	0.4680482639756014	0.5142880336518076
3:13103510	neoplasm_of_mature_b-cells	FALSE	0.5208120273071752	0.5008935771827708	0.52656922687463
8:104340086	neoplasm_of_mature_b-cells	FALSE	0.5019031991554186	0.44292570035541434	0.5440201883396631
1:89119305	neoplasm_of_mature_b-cells	FALSE	0.501910849544661	0.4642651318065815	0.5136747296124466
3:189362060	neoplasm_of_mature_b-cells	FALSE	0.5018761964881635	0.48750576492544695	0.5152049719965871
1:55841735	neoplasm_of_mature_b-cells	FALSE	0.5480772059691826	0.7873722345892649	0.5469823986614653
13:77931537	neoplasm_of_mature_b-cells	FALSE	0.5036023356586777	0.45585059695897007	0.5154864985838115
19:44710493	neoplasm_of_mature_b-cells	FALSE	0.5480406541069974	0.5234432178959034	0.513322734045015
3:28018072	neoplasm_of_mature_b-cells	FALSE	0.5160126202715646	0.4807235028778089	0.5305389646263521
12:26987931	neoplasm_of_mature_b-cells	FALSE	0.5295107852921442	0.6031961682168935	0.5475323833276735
18:69150902	neoplasm_of_mature_b-cells	FALSE	0.5017864521356592	0.4641187585628805	0.5180845091456961
4:189934247	neoplasm_of_mature_b-cells	FALSE	0.5040849307490558	0.45164469959720366	0.5150483950872937
5:91396065	neoplasm_of_mature_b-cells	FALSE	0.5019031991554186	0.4504201791812953	0.5152474962822051
22:42886876	neoplasm_of_mature_b-cells	FALSE	0.5045136639720956	0.4571381301472153	0.5131565844492865
11:23679542	neoplasm_of_mature_b-cells	FALSE	0.5019031991554186	0.449805028008173	0.6130275742829986
5:166283285	neoplasm_of_mature_b-cells	FALSE	0.5019019785471462	0.44619623172697037	0.5151606387698029
7:134082805	neoplasm_of_mature_b-cells	FALSE	0.5411018891714248	0.47028968122358106	0.5191430660386631
14:23074899	neoplasm_of_mature_b-cells	FALSE	0.529282474074754	0.5546373000188278	0.5502394939452154
6:158925440	neoplasm_of_mature_b-cells	FALSE	0.5033886666528027	0.4647984449524238	0.5574263352416357
6:167775421	neoplasm_of_mature_b-cells	FALSE	0.5024671995043137	0.47897179998592865	0.5158443741377955
10:29841667	neoplasm_of_mature_b-cells	FALSE	0.5070088389597058	0.4737679281839437	0.5477979169005766
2:44468976	neoplasm_of_mature_b-cells	FALSE	0.5019031991554186	0.46848720956689416	0.5547255491426345
9:28786041	neoplasm_of_mature_b-cells	FALSE	0.5019306152192503	0.47061075366842603	0.5164318357332576
3:81771930	neoplasm_of_mature_b-cells	FALSE	0.5023154695730976	0.46694907002295427	0.5501414707797748
10:14494493	neoplasm_of_mature_b-cells	FALSE	0.5019031991554186	0.452166745899227	0.5150733626905094
17:39097573	neoplasm_of_mature_b-cells	FALSE	0.520175542673361	0.4740365685195941	0.528964157127538
5:151886485	neoplasm_of_mature_b-cells	FALSE	0.5317093111167034	0.48234187965387715	0.5151139776342479
12:26201551	neoplasm_of_mature_b-cells	FALSE	0.5038814420729236	0.45748186061644863	0.5069294551813286
4:2028779	neoplasm_of_mature_b-cells	FALSE	0.5019031991554186	0.46417365790786996	0.5116438039283736
3:152761474	neoplasm_of_mature_b-cells	FALSE	0.556359772820472	0.5641570478782958	0.5348448293871477
16:52250170	neoplasm_of_mature_b-cells	FALSE	0.5019031991554186	0.4507008514680976	0.5146639925823114
22:47924341	neoplasm_of_mature_b-cells	FALSE	0.5019031991554186	0.4509959628600891	0.5137487632490826
7:30534222	neoplasm_of_mature_b-cells	FALSE	0.5031609531754007	0.47428689721248257	0.5259546720460084
14:96086251	neoplasm_of_mature_b-cells	FALSE	0.5109349178252972	0.48264080258447867	0.5210783598264295
3:69723642	neoplasm_of_mature_b-cells	FALSE	0.501992969328179	0.4839553257741078	0.5154012396389102
1:43302971	neoplasm_of_mature_b-cells	FALSE	0.5084018807283222	0.4816224480179599	0.5244454835409145
5:37587538	neoplasm_of_mature_b-cells	FALSE	0.5038385119029517	0.48174330316221053	0.5224300938428803
9:137880402	neoplasm_of_mature_b-cells	FALSE	0.5315274560319457	0.4539865207862785	0.5198810755408698
9:11273499	neoplasm_of_mature_b-cells	FALSE	0.5016295653880696	0.44945457441739783	0.5153772153618403
3:73379802	neoplasm_of_mature_b-cells	FALSE	0.5042935221883069	0.4724130886004409	0.5161833850316732
8:127700246	neoplasm_of_mature_b-cells	FALSE	0.5021883354344594	0.4652254977424659	0.5254235598716573
1:173290736	neoplasm_of_mature_b-cells	FALSE	0.5018837454529775	0.4572407976214852	0.5229110194993302
3:152244566	neoplasm_of_mature_b-cells	FALSE	0.5019031991554186	0.4763944507893477	0.5153330445274051
8:114797746	neoplasm_of_mature_b-cells	FALSE	0.5019031991554186	0.4431325727460729	0.5176187800022088
3:15105904	neoplasm_of_mature_b-cells	FALSE	0.8293750338229667	0.7562238912169481	0.5501670595785384
6:8277000	neoplasm_of_mature_b-cells	FALSE	0.5019153813252574	0.4832186740911465	0.515367436848851
10:96243817	neoplasm_of_mature_b-cells	FALSE	0.5019243893097671	0.47006647751122405	0.5140225561211155
11:41238427	neoplasm_of_mature_b-cells	FALSE	0.5018992885806781	0.44628994216654666	0.5547255491426345
20:18099778	neoplasm_of_mature_b-cells	FALSE	0.5405042910935864	0.4875008737548178	0.5167354483228805
12:3325295	neoplasm_of_mature_b-cells	FALSE	0.502583273108893	0.4502055245194297	0.5022545771189788
13:67110822	neoplasm_of_mature_b-cells	FALSE	0.5019685894623908	0.45223934525868237	0.5124835850543132
4:104628881	neoplasm_of_mature_b-cells	FALSE	0.5017868626670812	0.46077886083077757	0.5150400755929546
12:33248041	neoplasm_of_mature_b-cells	FALSE	0.5019498766476693	0.4573946287553794	0.5120273997399456
7:96881402	neoplasm_of_mature_b-cells	FALSE	0.5052308488184303	0.4680103502613132	0.5161432302765945
9:123943884	neoplasm_of_mature_b-cells	FALSE	0.5718955918041598	0.5869494190530462	0.5493645430249758
3:97782559	neoplasm_of_mature_b-cells	FALSE	0.5125581994627896	0.4755938631543638	0.5153125758522213
5:144534757	neoplasm_of_mature_b-cells	FALSE	0.50487465142332	0.45498605976849277	0.5146824353509266
2:5862734	neoplasm_of_mature_b-cells	FALSE	0.5137204156840915	0.46692208618272235	0.5136145109113889
12:653984	neoplasm_of_mature_b-cells	FALSE	0.6091879879820671	0.519113692946739	0.5511537253552098
5:2735412	neoplasm_of_mature_b-cells	FALSE	0.5092728204850615	0.4567204973372168	0.5129475180667928
7:57421996	neoplasm_of_mature_b-cells	FALSE	0.5025573244254613	0.4631527445249921	0.5104632337308743
12:32594268	neoplasm_of_mature_b-cells	FALSE	0.5233539885414329	0.469284204154452	0.5191111934034447
1:94544276	neoplasm_of_mature_b-cells	FALSE	0.5245853303617533	0.4346181820330652	0.5069071203116746
8:20653728	neoplasm_of_mature_b-cells	FALSE	0.5075264835466726	0.46765899966134056	0.5242573484983457
6:68166006	neoplasm_of_mature_b-cells	FALSE	0.5019031991554186	0.46173081391834353	0.5149268009842176
16:11687823	neoplasm_of_mature_b-cells	FALSE	0.5060940928221287	0.4687307422881201	0.5336745798428824
14:60622566	neoplasm_of_mature_b-cells	FALSE	0.5828577799478738	0.532461970680282	0.5469140239998929
13:26033700	neoplasm_of_mature_b-cells	FALSE	0.5108168916138639	0.4712909337789716	0.5168357825790997
9:119148815	neoplasm_of_mature_b-cells	FALSE	0.5039520150454844	0.4752782774688956	0.5171208320662798
17:941214	neoplasm_of_mature_b-cells	FALSE	0.517403433996573	0.4838498119721404	0.5499922681348901
6:40972029	neoplasm_of_mature_b-cells	FALSE	0.5019031991554186	0.45748491714305717	0.5124008528262115
2:110932675	neoplasm_of_mature_b-cells	FALSE	0.5021264976592962	0.468505982008808	0.5175733939636766
13:19483362	neoplasm_of_mature_b-cells	FALSE	0.5019236137923765	0.45786170150187533	0.5173525607659514
19:41447427	neoplasm_of_mature_b-cells	FALSE	0.5025252478419863	0.46773555569010056	0.5188638638280396
7:6959317	neoplasm_of_mature_b-cells	FALSE	0.5024241611676717	0.46122466670106904	0.514307224387702
5:7349256	neoplasm_of_mature_b-cells	FALSE	0.5057417114472389	0.4454418084803276	0.5114072553115896
9:20498477	neoplasm_of_mature_b-cells	FALSE	0.5027962383553417	0.47516017902379193	0.5429720115656406
8:144664818	neoplasm_of_mature_b-cells	FALSE	0.5238043416914705	0.5444708508456654	0.5829236747023387
10:122600106	neoplasm_of_mature_b-cells	FALSE	0.5037693465884253	0.4690201430310776	0.5243280127053958
22:36839491	neoplasm_of_mature_b-cells	FALSE	0.5341087025559794	0.5300790877185366	0.556319447359752
6:32211218	neoplasm_of_mature_b-cells	FALSE	0.5019031991554186	0.4686841764940744	0.512086028414579
9:117492778	neoplasm_of_mature_b-cells	FALSE	0.5029405003940257	0.45569295699327533	0.5147383822767718
1:240173282	neoplasm_of_mature_b-cells	FALSE	0.5041987656319609	0.4658527130557656	0.5153330445274051
2:62494924	neoplasm_of_mature_b-cells	FALSE	0.5239569083962181	0.47005905154698707	0.5348800480607525
4:57919221	neoplasm_of_mature_b-cells	FALSE	0.5131617783393005	0.46268444675448295	0.5266074288982633
6:124160157	neoplasm_of_mature_b-cells	FALSE	0.5306995639712536	0.4311515714184825	0.5560618212158768
22:30778989	neoplasm_of_mature_b-cells	FALSE	0.5084088050911894	0.5177147661726837	0.5346000730334592
7:135440907	neoplasm_of_mature_b-cells	FALSE	0.5037892626622403	0.4889910177484067	0.524712694357345
6:32715414	neoplasm_of_mature_b-cells	FALSE	0.5308897678277154	0.4742144729987654	0.5153372105371199
1:161051526	neoplasm_of_mature_b-cells	FALSE	0.5365990162098386	0.513719480802088	0.516765924707566
1:177058734	neoplasm_of_mature_b-cells	FALSE	0.5046212647997594	0.4580984000397874	0.5132846786941144
2:120029797	neoplasm_of_mature_b-cells	FALSE	0.5019031991554186	0.46797576814042746	0.5176547115496973
7:121792025	neoplasm_of_mature_b-cells	FALSE	0.5021053965077068	0.4577490801230854	0.5301408620787347
11:57706108	neoplasm_of_mature_b-cells	FALSE	0.5396761784033507	0.4654030049287408	0.5199369071810049
10:102175133	neoplasm_of_mature_b-cells	FALSE	0.5019031991554186	0.4625705401755339	0.5139142921274494
8:21692573	neoplasm_of_mature_b-cells	FALSE	0.5186159795149923	0.46113459269621493	0.5310624432167694
11:40766798	neoplasm_of_mature_b-cells	FALSE	0.5018314493736461	0.46422720700747905	0.5176286087038164
17:72546392	neoplasm_of_mature_b-cells	FALSE	0.5461063822429989	0.49243390139085297	0.5390339059131503
20:45419112	neoplasm_of_mature_b-cells	FALSE	0.5072224403338254	0.48373329738326326	0.5161493150547938
13:41597502	neoplasm_of_mature_b-cells	FALSE	0.5019031991554186	0.4875223917200618	0.549438463208565
4:87712224	neoplasm_of_mature_b-cells	FALSE	0.5091412527846823	0.4665549981430139	0.5065095452352932
4:53692040	neoplasm_of_mature_b-cells	FALSE	0.5587831511050562	0.5263000695296018	0.5381884758287429
7:5860150	neoplasm_of_mature_b-cells	FALSE	0.5338206715541339	0.5392240097557298	0.5448883197267604
14:105003797	neoplasm_of_mature_b-cells	FALSE	0.546913782161342	0.4617364387883835	0.5376915568124446
10:33850029	neoplasm_of_mature_b-cells	FALSE	0.5160861395591647	0.4660332318061756	0.5158738001237994
8:18963791	neoplasm_of_mature_b-cells	FALSE	0.5128724446322539	0.4450036576487541	0.5354114363116379
5:177685698	neoplasm_of_mature_b-cells	FALSE	0.5137212274050061	0.45653200562030144	0.5129695719973387
10:92923845	neoplasm_of_mature_b-cells	FALSE	0.8550751094654867	0.8614408750847858	0.5422278831499528
6:162069415	neoplasm_of_mature_b-cells	FALSE	0.5028930700099712	0.4546113714136742	0.5274859951268193
10:44087671	neoplasm_of_mature_b-cells	FALSE	0.5082875931646079	0.48630625464405636	0.5197894368882637
18:58195200	neoplasm_of_mature_b-cells	FALSE	0.50195027540156	0.46170691189564744	0.521512049585589
5:21307458	neoplasm_of_mature_b-cells	FALSE	0.5019031991554186	0.4427651077503717	0.5152474962822051
8:13500646	neoplasm_of_mature_b-cells	FALSE	0.5019031991554186	0.4616399011213018	0.517723597481699
4:121398998	neoplasm_of_mature_b-cells	FALSE	0.5019031991554186	0.4462668357529194	0.5240032284133004
6:63959589	neoplasm_of_mature_b-cells	FALSE	0.5021053965077068	0.4580074985542477	0.5149881494934668
8:93190511	neoplasm_of_mature_b-cells	FALSE	0.5019673323220268	0.4605166636493352	0.5147472131313
16:16368514	neoplasm_of_mature_b-cells	FALSE	0.5019031991554186	0.439162379608984	0.5218771809180928
11:41244065	neoplasm_of_mature_b-cells	FALSE	0.5122844742010914	0.32150981944053175	0.5138665245442456
1:142645720	neoplasm_of_mature_b-cells	FALSE	0.5018410689217385	0.4622729147065767	0.5248189946933971
6:93823182	neoplasm_of_mature_b-cells	FALSE	0.5049045562380798	0.46434942565896953	0.516783567709738
8:70609907	neoplasm_of_mature_b-cells	FALSE	0.5019443129014058	0.4728748878591522	0.5225311148150449
6:32850839	neoplasm_of_mature_b-cells	FALSE	0.5510440344693492	0.4940809606403122	0.5361302264668922
2:129380579	neoplasm_of_mature_b-cells	FALSE	0.6304368801549272	0.42379397586079226	0.5162312978206558
6:154695148	neoplasm_of_mature_b-cells	FALSE	0.5017484136143182	0.4805955125895417	0.5273666582794002
13:110082687	neoplasm_of_mature_b-cells	FALSE	0.5027261625089723	0.47939827976284427	0.5233616810663638
11:86778276	neoplasm_of_mature_b-cells	FALSE	0.5019031991554186	0.44479642900158606	0.6232660439974816
2:156998215	neoplasm_of_mature_b-cells	FALSE	0.5019031991554186	0.44777887465529775	0.5189767829045049
21:32989255	neoplasm_of_mature_b-cells	FALSE	0.5019031991554186	0.4630505445657218	0.5111171968228463
4:87325345	neoplasm_of_mature_b-cells	FALSE	0.5019031991554186	0.46389629406919447	0.5135132923613083
2:233475857	neoplasm_of_mature_b-cells	FALSE	0.5112726807309224	0.5762928033270938	0.5138007616302385
13:30943636	neoplasm_of_mature_b-cells	FALSE	0.5495140116702402	0.4931534272185749	0.5752007854293306
12:101547203	neoplasm_of_mature_b-cells	FALSE	0.5019031991554186	0.44955380190273986	0.5131826054871426
21:42378317	neoplasm_of_mature_b-cells	FALSE	0.5045223747586942	0.45462643420069576	0.5304925790421597
6:134453715	neoplasm_of_mature_b-cells	FALSE	0.5139788012973106	0.44179934477147725	0.5129637292620929
6:135020784	neoplasm_of_mature_b-cells	FALSE	0.502171027772597	0.4656837607169688	0.5133649169050386
6:142600250	neoplasm_of_mature_b-cells	FALSE	0.515171802176165	0.5211801580261506	0.5106979686981733
3:195194170	neoplasm_of_mature_b-cells	FALSE	0.5134747534878662	0.4646629204943686	0.512086028414579
3:186202476	neoplasm_of_mature_b-cells	FALSE	0.5019025021285849	0.47849678671612994	0.5144057981688145
12:96333951	neoplasm_of_mature_b-cells	FALSE	0.5213229078843223	0.46954046825418116	0.524405874864457
9:116333311	neoplasm_of_mature_b-cells	FALSE	0.5126848597802579	0.5061101108789211	0.5500201508911831
21:37561770	neoplasm_of_mature_b-cells	FALSE	0.5193656550040778	0.48637769822189036	0.5455234661745828
7:144840934	neoplasm_of_mature_b-cells	FALSE	0.5027459861896071	0.447189494674029	0.5177354217526727
4:180655175	neoplasm_of_mature_b-cells	FALSE	0.5133733398390067	0.4594389202229818	0.5153330445274051
11:69921017	neoplasm_of_mature_b-cells	FALSE	0.6277998110969627	0.48809829585883036	0.5216649735168966
6:88959850	neoplasm_of_mature_b-cells	FALSE	0.5019031991554186	0.46516397576930163	0.5149725306945828
9:111467964	neoplasm_of_mature_b-cells	FALSE	0.504153320192703	0.4625364097029999	0.5153770676688696
9:90963383	neoplasm_of_mature_b-cells	FALSE	0.5019031991554186	0.4479940244328563	0.5153190233328592
9:133072737	neoplasm_of_mature_b-cells	FALSE	0.5157785859569569	0.48522254475098014	0.5165680681706103
5:131788814	neoplasm_of_mature_b-cells	FALSE	0.5893461355746097	0.5721103177230814	0.5587091088492235
6:128775940	neoplasm_of_mature_b-cells	FALSE	0.5019031991554186	0.45160343483524745	0.5116464717805064
12:7827807	neoplasm_of_mature_b-cells	FALSE	0.5611787682868392	0.4841330259742324	0.54613381978064
3:105931539	neoplasm_of_mature_b-cells	FALSE	0.5079253576243129	0.4650772133877063	0.5246376574547651
13:52422211	neoplasm_of_mature_b-cells	FALSE	0.5018961349010888	0.4759636307874709	0.5175022669615501
4:5427691	neoplasm_of_mature_b-cells	FALSE	0.501898724607845	0.4711415288379077	0.51251911585646
3:195276409	neoplasm_of_mature_b-cells	FALSE	0.5905121315411495	0.6033457768167432	0.5703917907049519
14:106313389	neoplasm_of_mature_b-cells	FALSE	0.5029385845994812	0.4999297879423238	0.5451609760269233
9:20292245	neoplasm_of_mature_b-cells	FALSE	0.5227154176783494	0.51179149340629	0.5370418787129871
7:158812471	neoplasm_of_mature_b-cells	FALSE	0.5071749808365541	0.4599802185203511	0.5184884824564239
4:2931180	neoplasm_of_mature_b-cells	FALSE	0.5805057877036542	0.5941868564715255	0.5965691565957785
4:36323014	neoplasm_of_mature_b-cells	FALSE	0.5402875193575587	0.6116258511637211	0.5553242134523703
11:29884095	neoplasm_of_mature_b-cells	FALSE	0.5020337970836453	0.45040555571645013	0.5160850715823169
4:28895875	neoplasm_of_mature_b-cells	FALSE	0.5019031991554186	0.45627574724102377	0.6130275742829986
10:123194558	neoplasm_of_mature_b-cells	FALSE	0.5044234008510304	0.43457624457001215	0.5087556945855909
5:154075160	neoplasm_of_mature_b-cells	FALSE	0.5019031991554186	0.45850164152278483	0.5188719774821765
8:104653635	neoplasm_of_mature_b-cells	FALSE	0.5018953953426186	0.4490630792046692	0.5548099866530745
8:78405264	neoplasm_of_mature_b-cells	FALSE	0.5019031991554186	0.4687352085639296	0.519219663616375
[truncated: 845,268 more rows]
