# Supplementary material for: Disease-specific prioritization of non-coding GWAS variants based on chromatin accessibility
Source: HGG Adv. 2024 May 21;5(3):100310. doi: 10.1016/j.xhgg.2024.100310 (PMC11259938; doi:10.1016/j.xhgg.2024.100310)
Supplement: Data S1. Legends for Supplemental Data SD1 - SD25 [file mmc2.zip › supp_dat/sup_data_top-five-tissues.csv]

cluster_id	cluster_nm	tissue	tissue_name	tissue_anatomy
1	immune-1	E031	Primary B cells from cord blood	BLOOD
1	immune-1	E033	Primary T cells from cord blood	BLOOD
1	immune-1	E043	Primary T helper cells from peripheral blood	BLOOD
1	immune-1	E057	Foreskin Keratinocyte Primary Cells skin02	SKIN
1	immune-1	E042	Primary T helper 17 cells PMA-I stimulated	BLOOD
2	others	E047	Primary T CD8+ naive cells from peripheral blood	BLOOD
2	others	E026	Bone Marrow Derived Cultured Mesenchymal Stem Cells	STROMAL_CONNECTIVE
2	others	E098	Pancreas	PANCREAS
2	others	E038	Primary T helper naive cells from peripheral blood	BLOOD
2	others	E087	Pancreatic Islets	PANCREAS
3	cardiovascular, others	E016	HUES64 Cells	ESC
3	cardiovascular, others	E080	Fetal Adrenal Gland	ADRENAL
3	cardiovascular, others	E017	IMR90 fetal lung fibroblasts Cell Line	LUNG
3	cardiovascular, others	E120	HSMM Skeletal Muscle Myoblasts Cells	MUSCLE
3	cardiovascular, others	E089	Fetal Muscle Trunk	MUSCLE
4	immune-2	E029	Primary monocytes from peripheral blood	BLOOD
4	immune-2	E101	Rectal Mucosa Donor 29	GI_RECTUM
4	immune-2	E102	Rectal Mucosa Donor 31	GI_RECTUM
4	immune-2	E116	GM12878 Lymphoblastoid Cells	BLOOD
4	immune-2	E124	Monocytes-CD14+ RO01746 Primary Cells	BLOOD
5	mental or behavioural disorder	E072	Brain Inferior Temporal Lobe	BRAIN
5	mental or behavioural disorder	E067	Brain Angular Gyrus	BRAIN
5	mental or behavioural disorder	E069	Brain Cingulate Gyrus	BRAIN
5	mental or behavioural disorder	E083	Fetal Heart	HEART
5	mental or behavioural disorder	E081	Fetal Brain Male	BRAIN
6	digestive system disease, cancer	E110	Stomach Mucosa	GI_STOMACH
6	digestive system disease, cancer	E092	Fetal Stomach	GI_STOMACH
6	digestive system disease, cancer	E084	Fetal Intestine Large	GI_INTESTINE
6	digestive system disease, cancer	E078	Duodenum Smooth Muscle	GI_DUODENUM
6	digestive system disease, cancer	E109	Small Intestine	GI_INTESTINE
7	skin cancer	E028	Breast variant Human Mammary Epithelial Cells (vHMEC)	BREAST
7	skin cancer	E119	HMEC Mammary Epithelial Primary Cells	BREAST
7	skin cancer	E059	Foreskin Melanocyte Primary Cells skin01	SKIN
7	skin cancer	E061	Foreskin Melanocyte Primary Cells skin03	SKIN
7	skin cancer	E111	Stomach Smooth Muscle	GI_STOMACH
