# Supplementary material for: Disease-specific prioritization of non-coding GWAS variants based on chromatin accessibility
Source: HGG Adv. 2024 May 21;5(3):100310. doi: 10.1016/j.xhgg.2024.100310 (PMC11259938; doi:10.1016/j.xhgg.2024.100310)
Supplement: Data S1. Legends for Supplemental Data SD1 - SD25 [file mmc2.zip › supp_dat/sup_data_mapping-efo-mesh.csv]

MESH_ID	MESH_LABEL	EFO_ID	EFO_LABEL
MeSH:D009203	Myocardial Infarction	EFO:0000612	myocardial infarction
MeSH:D001172	Arthritis, Rheumatoid	EFO:0000685	rheumatoid arthritis
MeSH:D010300	Parkinson Disease	EFO:0002508	Parkinson's disease
MeSH:D015212	Inflammatory Bowel Diseases	EFO:0003767	inflammatory bowel disease
MeSH:D001289	Attention Deficit Disorder with Hyperactivity	EFO:0003888	attention deficit hyperactivity disorder
MeSH:D003865	Depressive Disorder, Major	EFO:0003761	unipolar depression
MeSH:D001943	Breast Neoplasms	EFO:0000305	breast carcinoma
MeSH:D001943	Breast Neoplasms	EFO:0003869	breast neoplasm
MeSH:D003922	Diabetes Mellitus, Type 1	EFO:0001359	type I diabetes mellitus
MeSH:D003093	Colitis, Ulcerative	EFO:0000729	ulcerative colitis
MeSH:D010190	Pancreatic Neoplasms	EFO:0003860	pancreatic neoplasm
MeSH:D011471	Prostatic Neoplasms	EFO:0000673	prostate adenocarcinoma
MeSH:D001249	Asthma	EFO:0000270	asthma
MeSH:D003327	Coronary Disease	EFO:0001645	coronary heart disease
MeSH:D024821	Metabolic Syndrome X	EFO:0000195	metabolic syndrome
MeSH:D003928	Diabetic Nephropathies	EFO:0000401	diabetic nephropathy
MeSH:D002318	Cardiovascular Diseases	EFO:0000319	cardiovascular disease
MeSH:D010024	Osteoporosis	EFO:0003882	osteoporosis
MeSH:D000690	Amyotrophic Lateral Sclerosis	EFO:0000253	amyotrophic lateral sclerosis
MeSH:D006973	Hypertension	EFO:0000537	hypertension
MeSH:D006333	Heart Failure	EFO:0003144	heart failure
MeSH:D002340	Carotid Artery Diseases	EFO:0003781	carotid artery disease
MeSH:D003924	Diabetes Mellitus, Type 2	EFO:0001360	type II diabetes mellitus
MeSH:D000437	Alcoholism	EFO:0003829	alcohol dependence
MeSH:D001835	Body Weight	EFO:0004338	body weight
MeSH:D003424	Crohn Disease	EFO:0000384	Crohn's disease
MeSH:D001714	Bipolar Disorder	EFO:0000289	bipolar disorder
MeSH:D003324	Coronary Artery Disease	EFO:0000378	coronary artery disease
MeSH:D016757	Death, Sudden, Cardiac	EFO:0004278	sudden cardiac arrest
MeSH:D012559	Schizophrenia	EFO:0000692	schizophrenia
MeSH:D009103	Multiple Sclerosis	EFO:0003885	multiple sclerosis
MeSH:D011565	Psoriasis	EFO:0000676	psoriasis
MeSH:D008180	Lupus Erythematosus, Systemic	EFO:0002690	systemic lupus erythematosus
MeSH:D000419	Albuminuria	EFO:0004285	albuminuria
MeSH:D000544	Alzheimer Disease	EFO:0000249	Alzheimer's disease
MeSH:D017379	Hypertrophy, Left Ventricular	EFO:0003896	left ventricular hypertrophy
MeSH:D020521	Stroke	EFO:0000712	stroke
MeSH:D001528	Behcet Syndrome	EFO:0003780	Behcet's syndrome
MeSH:D008268	Macular Degeneration	EFO:0009606	macular degeneration
MeSH:D008268	Macular Degeneration	EFO:0001365	age-related macular degeneration
MeSH:D009765	Obesity	EFO:0001073	obesity
MeSH:D007333	Insulin Resistance	EFO:0002614	insulin resistance
MeSH:D009447	Neuroblastoma	EFO:0000621	neuroblastoma
