# Supplementary material for: Disease-specific prioritization of non-coding GWAS variants based on chromatin accessibility
Source: HGG Adv. 2024 May 21;5(3):100310. doi: 10.1016/j.xhgg.2024.100310 (PMC11259938; doi:10.1016/j.xhgg.2024.100310)
Supplement: Data S1. Legends for Supplemental Data SD1 - SD25 [file mmc2.zip › supp_dat/sup_data_divan-snvs.csv]

SNV_ID	rsID	phenotype	hg19_chromosome	hg19_location	disease_associated	disease_SNV_ID	context
11:114621469	rs1712790	Albuminuria	chr11	114621469	TRUE	11:114621469	train
17:69083027	rs9905626	Albuminuria	chr17	69083027	FALSE	11:114621469	train
13:58131524	rs9537758	Albuminuria	chr13	58131524	FALSE	11:114621469	train
11:97929790	rs1941867	Albuminuria	chr11	97929790	FALSE	11:114621469	train
17:12179547	rs2079545	Albuminuria	chr17	12179547	FALSE	11:114621469	train
15:91878532	rs12148732	Albuminuria	chr15	91878532	FALSE	11:114621469	train
2:209869081	rs7604499	Albuminuria	chr2	209869081	FALSE	11:114621469	train
5:4369887	rs261125	Albuminuria	chr5	4369887	FALSE	11:114621469	train
17:69082157	rs9899952	Albuminuria	chr17	69082157	FALSE	11:114621469	train
2:18893327	rs1445136	Albuminuria	chr2	18893327	FALSE	11:114621469	train
11:97931365	rs7938086	Albuminuria	chr11	97931365	FALSE	11:114621469	train
21:29475196	rs9305354	Albuminuria	chr21	29475196	TRUE	21:29475196	train
5:113857071	rs17459571	Albuminuria	chr5	113857071	FALSE	21:29475196	train
7:46096830	rs35265338	Albuminuria	chr7	46096830	FALSE	21:29475196	train
6:130632290	rs4895879	Albuminuria	chr6	130632290	FALSE	21:29475196	train
7:150577458	rs28889269	Albuminuria	chr7	150577458	FALSE	21:29475196	train
5:28570385	rs4131808	Albuminuria	chr5	28570385	FALSE	21:29475196	train
7:150575613	rs28425705	Albuminuria	chr7	150575613	FALSE	21:29475196	train
6:46568104	rs7749593	Albuminuria	chr6	46568104	FALSE	21:29475196	train
13:110649302	rs9559695	Albuminuria	chr13	110649302	FALSE	21:29475196	train
14:62929193	rs17811353	Albuminuria	chr14	62929193	FALSE	21:29475196	train
13:110651738	rs9559698	Albuminuria	chr13	110651738	FALSE	21:29475196	train
15:75027880	rs2472297	Albuminuria	chr15	75027880	TRUE	15:75027880	train
3:72382958	rs9861956	Albuminuria	chr3	72382958	FALSE	15:75027880	train
7:31082525	rs10280674	Albuminuria	chr7	31082525	FALSE	15:75027880	train
12:80451886	rs7315130	Albuminuria	chr12	80451886	FALSE	15:75027880	train
19:4133560	rs11671462	Albuminuria	chr19	4133560	FALSE	15:75027880	train
12:803517	rs11064284	Albuminuria	chr12	803517	FALSE	15:75027880	train
4:186887676	rs6820959	Albuminuria	chr4	186887676	FALSE	15:75027880	train
1:204000843	rs7525696	Albuminuria	chr1	204000843	FALSE	15:75027880	train
10:121819529	rs11199159	Albuminuria	chr10	121819529	FALSE	15:75027880	train
2:25583377	rs6546117	Albuminuria	chr2	25583377	FALSE	15:75027880	train
11:128060134	rs553626	Albuminuria	chr11	128060134	FALSE	15:75027880	train
7:17284577	rs4410790	Albuminuria	chr7	17284577	TRUE	7:17284577	train
10:128542106	rs7920965	Albuminuria	chr10	128542106	FALSE	7:17284577	train
9:16331304	rs9407756	Albuminuria	chr9	16331304	FALSE	7:17284577	train
6:143015543	rs3900869	Albuminuria	chr6	143015543	FALSE	7:17284577	train
14:83567482	rs12897068	Albuminuria	chr14	83567482	FALSE	7:17284577	train
1:161938895	rs2490433	Albuminuria	chr1	161938895	FALSE	7:17284577	train
11:13228222	rs922760	Albuminuria	chr11	13228222	FALSE	7:17284577	train
14:97527819	rs2062385	Albuminuria	chr14	97527819	FALSE	7:17284577	train
10:31407314	rs793097	Albuminuria	chr10	31407314	FALSE	7:17284577	train
18:15382106	rs12454269	Albuminuria	chr18	15382106	FALSE	7:17284577	train
18:75629823	rs12608371	Albuminuria	chr18	75629823	FALSE	7:17284577	train
15:75019449	rs2470893	Albuminuria	chr15	75019449	TRUE	15:75019449	train
16:435524	rs112894391	Albuminuria	chr16	435524	FALSE	15:75019449	train
11:65556721	rs603326	Albuminuria	chr11	65556721	FALSE	15:75019449	train
16:435528	rs181459328	Albuminuria	chr16	435528	FALSE	15:75019449	train
8:23342723	rs13267246	Albuminuria	chr8	23342723	FALSE	15:75019449	train
6:110502831	rs7761436	Albuminuria	chr6	110502831	FALSE	15:75019449	train
1:240307389	rs2355833	Albuminuria	chr1	240307389	FALSE	15:75019449	train
5:132581008	rs7716496	Albuminuria	chr5	132581008	FALSE	15:75019449	train
2:38292519	rs163085	Albuminuria	chr2	38292519	FALSE	15:75019449	train
3:125445054	rs6806311	Albuminuria	chr3	125445054	FALSE	15:75019449	train
22:27712996	rs543981	Albuminuria	chr22	27712996	FALSE	15:75019449	train
1:55787758	rs10489489	Albuminuria	chr1	55787758	TRUE	1:55787758	train
11:87476053	rs148012053	Albuminuria	chr11	87476053	FALSE	1:55787758	train
6:169319060	rs58162847	Albuminuria	chr6	169319060	FALSE	1:55787758	train
8:6161234	rs73662775	Albuminuria	chr8	6161234	FALSE	1:55787758	train
13:91827250	rs76517191	Albuminuria	chr13	91827250	FALSE	1:55787758	train
1:56925754	rs115778011	Albuminuria	chr1	56925754	FALSE	1:55787758	train
8:88931914	rs7845687	Albuminuria	chr8	88931914	FALSE	1:55787758	train
2:119872604	rs7586132	Albuminuria	chr2	119872604	FALSE	1:55787758	train
2:119872520	rs7602350	Albuminuria	chr2	119872520	FALSE	1:55787758	train
3:20596172	rs61103405	Albuminuria	chr3	20596172	FALSE	1:55787758	train
3:36375496	rs17034900	Albuminuria	chr3	36375496	FALSE	1:55787758	train
1:75534827	rs2077678	Albuminuria	chr1	75534827	TRUE	1:75534827	train
4:158615493	rs199809997	Albuminuria	chr4	158615493	FALSE	1:75534827	train
12:119030221	rs1970876	Albuminuria	chr12	119030221	FALSE	1:75534827	train
5:27933290	rs62352751	Albuminuria	chr5	27933290	FALSE	1:75534827	train
5:27930095	rs12522279	Albuminuria	chr5	27930095	FALSE	1:75534827	train
9:7421505	rs13300332	Albuminuria	chr9	7421505	FALSE	1:75534827	train
9:96524891	rs2490995	Albuminuria	chr9	96524891	FALSE	1:75534827	train
7:53327825	rs6961128	Albuminuria	chr7	53327825	FALSE	1:75534827	train
9:111333327	rs12004625	Albuminuria	chr9	111333327	FALSE	1:75534827	train
16:25648027	rs7192353	Albuminuria	chr16	25648027	FALSE	1:75534827	train
18:36540672	rs16971294	Albuminuria	chr18	36540672	FALSE	1:75534827	train
1:88374169	rs3008462	Albuminuria	chr1	88374169	TRUE	1:88374169	train
10:5711308	rs72772161	Albuminuria	chr10	5711308	FALSE	1:88374169	train
1:5878776	rs140237711	Albuminuria	chr1	5878776	FALSE	1:88374169	train
12:98071045	rs146655034	Albuminuria	chr12	98071045	FALSE	1:88374169	train
5:51229334	rs141316102	Albuminuria	chr5	51229334	FALSE	1:88374169	train
3:155458838	rs114063585	Albuminuria	chr3	155458838	FALSE	1:88374169	train
4:40019133	rs117278935	Albuminuria	chr4	40019133	FALSE	1:88374169	train
21:26571816	rs80245626	Albuminuria	chr21	26571816	FALSE	1:88374169	train
9:23634828	rs10965996	Albuminuria	chr9	23634828	FALSE	1:88374169	train
5:35431845	rs191404523	Albuminuria	chr5	35431845	FALSE	1:88374169	train
19:34889918	rs140817790	Albuminuria	chr19	34889918	FALSE	1:88374169	train
1:95142728	rs841338	Albuminuria	chr1	95142728	TRUE	1:95142728	train
11:75049331	rs147623751	Albuminuria	chr11	75049331	FALSE	1:95142728	train
5:97552210	rs149064466	Albuminuria	chr5	97552210	FALSE	1:95142728	train
22:26789641	rs13057741	Albuminuria	chr22	26789641	FALSE	1:95142728	train
8:48176205	rs138739835	Albuminuria	chr8	48176205	FALSE	1:95142728	train
3:10671507	rs17033267	Albuminuria	chr3	10671507	FALSE	1:95142728	train
7:93343221	rs118048980	Albuminuria	chr7	93343221	FALSE	1:95142728	train
11:13377857	rs117692101	Albuminuria	chr11	13377857	FALSE	1:95142728	train
14:77154167	rs143652472	Albuminuria	chr14	77154167	FALSE	1:95142728	train
22:17299579	rs146778540	Albuminuria	chr22	17299579	FALSE	1:95142728	train
19:11492060	rs78532283	Albuminuria	chr19	11492060	FALSE	1:95142728	train
1:232103347	rs821598	Albuminuria	chr1	232103347	TRUE	1:232103347	train
13:42099783	rs4941402	Albuminuria	chr13	42099783	FALSE	1:232103347	train
8:112291494	rs11786075	Albuminuria	chr8	112291494	FALSE	1:232103347	train
2:157393749	rs3769358	Albuminuria	chr2	157393749	FALSE	1:232103347	train
4:123611582	rs12645147	Albuminuria	chr4	123611582	FALSE	1:232103347	train
11:25119985	rs1348735	Albuminuria	chr11	25119985	FALSE	1:232103347	train
4:36437179	rs6531441	Albuminuria	chr4	36437179	FALSE	1:232103347	train
3:62725155	rs4528933	Albuminuria	chr3	62725155	FALSE	1:232103347	train
13:64269507	rs2810872	Albuminuria	chr13	64269507	FALSE	1:232103347	train
10:134715796	rs4132836	Albuminuria	chr10	134715796	FALSE	1:232103347	train
13:64270175	rs17088740	Albuminuria	chr13	64270175	FALSE	1:232103347	train
1:234348425	rs1543468	Albuminuria	chr1	234348425	TRUE	1:234348425	train
7:2554673	rs10261174	Albuminuria	chr7	2554673	FALSE	1:234348425	train
1:15733394	rs2092324	Albuminuria	chr1	15733394	FALSE	1:234348425	train
19:15238897	rs62116488	Albuminuria	chr19	15238897	FALSE	1:234348425	train
11:6438045	rs2634188	Albuminuria	chr11	6438045	FALSE	1:234348425	train
7:142555251	rs1009848	Albuminuria	chr7	142555251	FALSE	1:234348425	train
19:11630557	rs35324578	Albuminuria	chr19	11630557	FALSE	1:234348425	train
12:94887835	rs61927209	Albuminuria	chr12	94887835	FALSE	1:234348425	train
7:2554681	rs12540372	Albuminuria	chr7	2554681	FALSE	1:234348425	train
13:51738988	rs4245354	Albuminuria	chr13	51738988	FALSE	1:234348425	train
9:117087667	rs149900268	Albuminuria	chr9	117087667	FALSE	1:234348425	train
10:8976658	rs1243400	Albuminuria	chr10	8976658	TRUE	10:8976658	train
11:22099266	rs727874	Albuminuria	chr11	22099266	FALSE	10:8976658	train
11:1110583	rs12788690	Albuminuria	chr11	1110583	FALSE	10:8976658	train
9:24838517	rs9408009	Albuminuria	chr9	24838517	FALSE	10:8976658	train
12:107630378	rs2111330	Albuminuria	chr12	107630378	FALSE	10:8976658	train
6:875559	rs873560	Albuminuria	chr6	875559	FALSE	10:8976658	train
14:28348586	rs7158236	Albuminuria	chr14	28348586	FALSE	10:8976658	train
8:132286309	rs7826668	Albuminuria	chr8	132286309	FALSE	10:8976658	train
17:32725175	rs212472	Albuminuria	chr17	32725175	FALSE	10:8976658	train
10:85161251	rs10886274	Albuminuria	chr10	85161251	FALSE	10:8976658	train
5:97875981	rs1549121	Albuminuria	chr5	97875981	FALSE	10:8976658	train
10:8988011	rs827640	Albuminuria	chr10	8988011	TRUE	10:8988011	train
18:73171838	rs872994	Albuminuria	chr18	73171838	FALSE	10:8988011	train
12:107640408	rs4964546	Albuminuria	chr12	107640408	FALSE	10:8988011	train
18:73993545	rs6565880	Albuminuria	chr18	73993545	FALSE	10:8988011	train
2:52905579	rs4672475	Albuminuria	chr2	52905579	FALSE	10:8988011	train
10:128492680	rs10901711	Albuminuria	chr10	128492680	FALSE	10:8988011	train
1:63512265	rs11584328	Albuminuria	chr1	63512265	FALSE	10:8988011	train
4:152999081	rs2059492	Albuminuria	chr4	152999081	FALSE	10:8988011	train
1:86648532	rs9804094	Albuminuria	chr1	86648532	FALSE	10:8988011	train
2:53738674	rs10206558	Albuminuria	chr2	53738674	FALSE	10:8988011	train
2:53739405	rs10174983	Albuminuria	chr2	53739405	FALSE	10:8988011	train
10:77425125	rs2395293	Albuminuria	chr10	77425125	TRUE	10:77425125	train
2:85166608	rs139469232	Albuminuria	chr2	85166608	FALSE	10:77425125	train
5:62620793	rs369548690	Albuminuria	chr5	62620793	FALSE	10:77425125	train
5:162821288	rs1833535	Albuminuria	chr5	162821288	FALSE	10:77425125	train
15:29247379	rs73368711	Albuminuria	chr15	29247379	FALSE	10:77425125	train
22:18224364	rs1966449	Albuminuria	chr22	18224364	FALSE	10:77425125	train
5:116660438	rs149191880	Albuminuria	chr5	116660438	FALSE	10:77425125	train
12:126973391	rs12298617	Albuminuria	chr12	126973391	FALSE	10:77425125	train
20:35949935	rs80174491	Albuminuria	chr20	35949935	FALSE	10:77425125	train
4:29931976	rs4339167	Albuminuria	chr4	29931976	FALSE	10:77425125	train
5:53582857	rs183897192	Albuminuria	chr5	53582857	FALSE	10:77425125	train
10:120829304	rs952253	Albuminuria	chr10	120829304	TRUE	10:120829304	train
1:84953714	rs78776055	Albuminuria	chr1	84953714	FALSE	10:120829304	train
7:142561313	rs56129555	Albuminuria	chr7	142561313	FALSE	10:120829304	train
4:3286026	rs112299816	Albuminuria	chr4	3286026	FALSE	10:120829304	train
3:119004628	rs75276447	Albuminuria	chr3	119004628	FALSE	10:120829304	train
14:100815147	rs60131938	Albuminuria	chr14	100815147	FALSE	10:120829304	train
5:72733566	rs13166232	Albuminuria	chr5	72733566	FALSE	10:120829304	train
4:25230868	rs28765533	Albuminuria	chr4	25230868	FALSE	10:120829304	train
7:30884472	rs79035878	Albuminuria	chr7	30884472	FALSE	10:120829304	train
1:38537685	rs59480569	Albuminuria	chr1	38537685	FALSE	10:120829304	train
12:92528017	rs77415184	Albuminuria	chr12	92528017	FALSE	10:120829304	train
11:41430830	rs10501264	Albuminuria	chr11	41430830	TRUE	11:41430830	train
5:156796765	rs684291	Albuminuria	chr5	156796765	FALSE	11:41430830	train
5:174232550	rs7723746	Albuminuria	chr5	174232550	FALSE	11:41430830	train
19:47014193	rs9304660	Albuminuria	chr19	47014193	FALSE	11:41430830	train
7:288668	rs139938270	Albuminuria	chr7	288668	FALSE	11:41430830	train
12:47546324	rs9634259	Albuminuria	chr12	47546324	FALSE	11:41430830	train
7:140788213	rs722219	Albuminuria	chr7	140788213	FALSE	11:41430830	train
1:210421631	rs9429839	Albuminuria	chr1	210421631	FALSE	11:41430830	train
19:58615053	rs10775574	Albuminuria	chr19	58615053	FALSE	11:41430830	train
7:14244728	rs6950022	Albuminuria	chr7	14244728	FALSE	11:41430830	train
7:50300869	rs10248090	Albuminuria	chr7	50300869	FALSE	11:41430830	train
12:10148203	rs3818343	Albuminuria	chr12	10148203	TRUE	12:10148203	train
5:21631106	rs78382227	Albuminuria	chr5	21631106	FALSE	12:10148203	train
5:37968697	rs67085107	Albuminuria	chr5	37968697	FALSE	12:10148203	train
15:61905605	rs117675891	Albuminuria	chr15	61905605	FALSE	12:10148203	train
17:6816883	rs72832772	Albuminuria	chr17	6816883	FALSE	12:10148203	train
4:100752943	rs28524542	Albuminuria	chr4	100752943	FALSE	12:10148203	train
5:68595200	rs6888102	Albuminuria	chr5	68595200	FALSE	12:10148203	train
11:12067729	rs72861114	Albuminuria	chr11	12067729	FALSE	12:10148203	train
14:65716845	rs73276137	Albuminuria	chr14	65716845	FALSE	12:10148203	train
20:45545183	rs6018167	Albuminuria	chr20	45545183	FALSE	12:10148203	train
17:17975916	rs8077176	Albuminuria	chr17	17975916	FALSE	12:10148203	train
12:32685957	rs7315682	Albuminuria	chr12	32685957	TRUE	12:32685957	train
5:31991556	rs1833813	Albuminuria	chr5	31991556	FALSE	12:32685957	train
13:20952676	rs9509188	Albuminuria	chr13	20952676	FALSE	12:32685957	train
5:125144560	rs7718688	Albuminuria	chr5	125144560	FALSE	12:32685957	train
2:223108704	rs78074931	Albuminuria	chr2	223108704	FALSE	12:32685957	train
1:209091413	rs34554957	Albuminuria	chr1	209091413	FALSE	12:32685957	train
14:103453393	rs34644161	Albuminuria	chr14	103453393	FALSE	12:32685957	train
14:92923626	rs78863223	Albuminuria	chr14	92923626	FALSE	12:32685957	train
1:34389692	rs58893135	Albuminuria	chr1	34389692	FALSE	12:32685957	train
17:55279508	rs11651533	Albuminuria	chr17	55279508	FALSE	12:32685957	train
3:106177618	rs61285676	Albuminuria	chr3	106177618	FALSE	12:32685957	train
12:107673202	rs2374688	Albuminuria	chr12	107673202	TRUE	12:107673202	train
13:34259437	rs11147527	Albuminuria	chr13	34259437	FALSE	12:107673202	train
4:88805152	rs12650493	Albuminuria	chr4	88805152	FALSE	12:107673202	train
5:178253285	rs12659865	Albuminuria	chr5	178253285	FALSE	12:107673202	train
12:107673665	rs4964553	Albuminuria	chr12	107673665	FALSE	12:107673202	train
4:127476180	rs313086	Albuminuria	chr4	127476180	FALSE	12:107673202	train
8:104468133	rs3098210	Albuminuria	chr8	104468133	FALSE	12:107673202	train
7:47126849	rs11979544	Albuminuria	chr7	47126849	FALSE	12:107673202	train
11:127052411	rs2510702	Albuminuria	chr11	127052411	FALSE	12:107673202	train
6:31178211	rs17191286	Albuminuria	chr6	31178211	FALSE	12:107673202	train
4:15463221	rs973629	Albuminuria	chr4	15463221	FALSE	12:107673202	train
12:113273050	rs10492025	Albuminuria	chr12	113273050	TRUE	12:113273050	train
2:18656321	rs13402643	Albuminuria	chr2	18656321	FALSE	12:113273050	train
8:18320053	rs4921924	Albuminuria	chr8	18320053	FALSE	12:113273050	train
10:11290294	rs72775833	Albuminuria	chr10	11290294	FALSE	12:113273050	train
1:7571771	rs1212725	Albuminuria	chr1	7571771	FALSE	12:113273050	train
7:11517232	rs7805955	Albuminuria	chr7	11517232	FALSE	12:113273050	train
16:87171732	rs4843533	Albuminuria	chr16	87171732	FALSE	12:113273050	train
2:45322349	rs1400516	Albuminuria	chr2	45322349	FALSE	12:113273050	train
6:19969304	rs11756396	Albuminuria	chr6	19969304	FALSE	12:113273050	train
12:17936858	rs11043663	Albuminuria	chr12	17936858	FALSE	12:113273050	train
2:134423298	rs78001119	Albuminuria	chr2	134423298	FALSE	12:113273050	train
13:96926864	rs9300341	Albuminuria	chr13	96926864	TRUE	13:96926864	train
2:33397351	rs149363877	Albuminuria	chr2	33397351	FALSE	13:96926864	train
13:62233412	rs2497623	Albuminuria	chr13	62233412	FALSE	13:96926864	train
5:91483799	rs4523031	Albuminuria	chr5	91483799	FALSE	13:96926864	train
7:112953942	rs1722329	Albuminuria	chr7	112953942	FALSE	13:96926864	train
2:33405594	rs5006124	Albuminuria	chr2	33405594	FALSE	13:96926864	train
2:50224566	rs17493081	Albuminuria	chr2	50224566	FALSE	13:96926864	train
10:55321728	rs382870	Albuminuria	chr10	55321728	FALSE	13:96926864	train
2:33395373	rs4670660	Albuminuria	chr2	33395373	FALSE	13:96926864	train
4:170297899	rs12642846	Albuminuria	chr4	170297899	FALSE	13:96926864	train
3:21072674	rs12491441	Albuminuria	chr3	21072674	FALSE	13:96926864	train
14:33478505	rs10483422	Albuminuria	chr14	33478505	TRUE	14:33478505	train
4:165193472	rs35636431	Albuminuria	chr4	165193472	FALSE	14:33478505	train
3:65419259	rs78430356	Albuminuria	chr3	65419259	FALSE	14:33478505	train
3:132682787	rs112433338	Albuminuria	chr3	132682787	FALSE	14:33478505	train
2:169567579	rs16855723	Albuminuria	chr2	169567579	FALSE	14:33478505	train
1:239289614	rs115771202	Albuminuria	chr1	239289614	FALSE	14:33478505	train
12:28211061	rs7968378	Albuminuria	chr12	28211061	FALSE	14:33478505	train
1:59836891	rs149080975	Albuminuria	chr1	59836891	FALSE	14:33478505	train
2:169570511	rs13386271	Albuminuria	chr2	169570511	FALSE	14:33478505	train
8:134495094	rs72718287	Albuminuria	chr8	134495094	FALSE	14:33478505	train
5:2259975	rs72712960	Albuminuria	chr5	2259975	FALSE	14:33478505	train
14:58218423	rs10483693	Albuminuria	chr14	58218423	TRUE	14:58218423	train
2:6377612	rs6431777	Albuminuria	chr2	6377612	FALSE	14:58218423	train
3:69255932	rs9848667	Albuminuria	chr3	69255932	FALSE	14:58218423	train
9:4216288	rs1963157	Albuminuria	chr9	4216288	FALSE	14:58218423	train
18:22391283	rs896295	Albuminuria	chr18	22391283	FALSE	14:58218423	train
3:54241476	rs9820483	Albuminuria	chr3	54241476	FALSE	14:58218423	train
6:10032730	rs10484259	Albuminuria	chr6	10032730	FALSE	14:58218423	train
17:2785411	rs6502604	Albuminuria	chr17	2785411	FALSE	14:58218423	train
3:107514983	rs11710637	Albuminuria	chr3	107514983	FALSE	14:58218423	train
9:122044421	rs661999	Albuminuria	chr9	122044421	FALSE	14:58218423	train
3:159188228	rs9859784	Albuminuria	chr3	159188228	FALSE	14:58218423	train
15:60546166	rs10519012	Albuminuria	chr15	60546166	TRUE	15:60546166	train
6:40112110	rs1767674	Albuminuria	chr6	40112110	FALSE	15:60546166	train
4:177419908	rs4690351	Albuminuria	chr4	177419908	FALSE	15:60546166	train
15:60544150	rs1858188	Albuminuria	chr15	60544150	FALSE	15:60546166	train
4:58832644	rs6845242	Albuminuria	chr4	58832644	FALSE	15:60546166	train
6:40103745	rs1743980	Albuminuria	chr6	40103745	FALSE	15:60546166	train
4:24036730	rs603578	Albuminuria	chr4	24036730	FALSE	15:60546166	train
15:60544573	rs931968	Albuminuria	chr15	60544573	FALSE	15:60546166	train
9:76850829	rs10746950	Albuminuria	chr9	76850829	FALSE	15:60546166	train
6:40109794	rs764730	Albuminuria	chr6	40109794	FALSE	15:60546166	train
18:62355801	rs62100674	Albuminuria	chr18	62355801	FALSE	15:60546166	train
19:16471871	rs8113386	Albuminuria	chr19	16471871	TRUE	19:16471871	train
4:2571786	rs707342	Albuminuria	chr4	2571786	FALSE	19:16471871	train
10:79580101	rs3740250	Albuminuria	chr10	79580101	FALSE	19:16471871	train
9:73284493	rs10116210	Albuminuria	chr9	73284493	FALSE	19:16471871	train
1:48729921	rs212951	Albuminuria	chr1	48729921	FALSE	19:16471871	train
12:51280748	rs1421435	Albuminuria	chr12	51280748	FALSE	19:16471871	train
1:119716734	rs11577795	Albuminuria	chr1	119716734	FALSE	19:16471871	train
2:35661456	rs11686853	Albuminuria	chr2	35661456	FALSE	19:16471871	train
18:1122283	rs304396	Albuminuria	chr18	1122283	FALSE	19:16471871	train
10:79578244	rs10824578	Albuminuria	chr10	79578244	FALSE	19:16471871	train
5:125260238	rs326034	Albuminuria	chr5	125260238	FALSE	19:16471871	train
2:162916413	rs10490422	Albuminuria	chr2	162916413	TRUE	2:162916413	train
1:36676712	rs12731453	Albuminuria	chr1	36676712	FALSE	2:162916413	train
2:231054608	2:231054608	Albuminuria	chr2	231054608	FALSE	2:162916413	train
13:24540505	rs143038865	Albuminuria	chr13	24540505	FALSE	2:162916413	train
16:54333798	rs147329259	Albuminuria	chr16	54333798	FALSE	2:162916413	train
16:28238817	rs117744184	Albuminuria	chr16	28238817	FALSE	2:162916413	train
16:58431440	rs62042602	Albuminuria	chr16	58431440	FALSE	2:162916413	train
8:75301910	rs143598920	Albuminuria	chr8	75301910	FALSE	2:162916413	train
2:71141110	rs75717144	Albuminuria	chr2	71141110	FALSE	2:162916413	train
16:73590763	rs112641380	Albuminuria	chr16	73590763	FALSE	2:162916413	train
10:3121807	rs61835116	Albuminuria	chr10	3121807	FALSE	2:162916413	train
2:204930526	rs10497876	Albuminuria	chr2	204930526	TRUE	2:204930526	train
12:131462208	rs74555884	Albuminuria	chr12	131462208	FALSE	2:204930526	train
7:154995756	rs117041429	Albuminuria	chr7	154995756	FALSE	2:204930526	train
8:20798836	rs58050368	Albuminuria	chr8	20798836	FALSE	2:204930526	train
4:29215927	rs12511970	Albuminuria	chr4	29215927	FALSE	2:204930526	train
22:17903914	rs5747122	Albuminuria	chr22	17903914	FALSE	2:204930526	train
3:75540259	rs77051909	Albuminuria	chr3	75540259	FALSE	2:204930526	train
7:100951712	rs28608158	Albuminuria	chr7	100951712	FALSE	2:204930526	train
4:49601421	rs12163707	Albuminuria	chr4	49601421	FALSE	2:204930526	train
2:103236080	rs116406674	Albuminuria	chr2	103236080	FALSE	2:204930526	train
6:36807877	rs79364928	Albuminuria	chr6	36807877	FALSE	2:204930526	train
2:204975425	rs10497879	Albuminuria	chr2	204975425	TRUE	2:204975425	train
9:110701209	rs12554673	Albuminuria	chr9	110701209	FALSE	2:204975425	train
1:81020983	rs116074628	Albuminuria	chr1	81020983	FALSE	2:204975425	train
8:131925497	rs117721756	Albuminuria	chr8	131925497	FALSE	2:204975425	train
2:152062898	rs289867	Albuminuria	chr2	152062898	FALSE	2:204975425	train
10:2160145	rs7896209	Albuminuria	chr10	2160145	FALSE	2:204975425	train
21:41564463	rs73364140	Albuminuria	chr21	41564463	FALSE	2:204975425	train
3:95905357	rs1901872	Albuminuria	chr3	95905357	FALSE	2:204975425	train
3:59394085	rs73839249	Albuminuria	chr3	59394085	FALSE	2:204975425	train
2:58523124	rs11886987	Albuminuria	chr2	58523124	FALSE	2:204975425	train
10:106219798	rs7900496	Albuminuria	chr10	106219798	FALSE	2:204975425	train
2:207351674	rs2113379	Albuminuria	chr2	207351674	TRUE	2:207351674	train
12:72713148	rs7972076	Albuminuria	chr12	72713148	FALSE	2:207351674	train
8:141601128	rs62529972	Albuminuria	chr8	141601128	FALSE	2:207351674	train
3:21539678	rs170836	Albuminuria	chr3	21539678	FALSE	2:207351674	train
12:23747621	rs7304583	Albuminuria	chr12	23747621	FALSE	2:207351674	train
13:111677643	rs7338752	Albuminuria	chr13	111677643	FALSE	2:207351674	train
8:93564597	rs935712	Albuminuria	chr8	93564597	FALSE	2:207351674	train
13:98928821	rs201858702	Albuminuria	chr13	98928821	FALSE	2:207351674	train
11:114001148	rs2852799	Albuminuria	chr11	114001148	FALSE	2:207351674	train
10:73454907	rs3752754	Albuminuria	chr10	73454907	FALSE	2:207351674	train
18:3695134	rs7243331	Albuminuria	chr18	3695134	FALSE	2:207351674	train
2:215207644	rs10498009	Albuminuria	chr2	215207644	TRUE	2:215207644	train
4:133969191	rs75160503	Albuminuria	chr4	133969191	FALSE	2:215207644	train
4:102394250	rs144360050	Albuminuria	chr4	102394250	FALSE	2:215207644	train
12:44717878	rs79097211	Albuminuria	chr12	44717878	FALSE	2:215207644	train
4:102393142	rs6843042	Albuminuria	chr4	102393142	FALSE	2:215207644	train
11:76903033	rs73495787	Albuminuria	chr11	76903033	FALSE	2:215207644	train
6:121593720	rs113199677	Albuminuria	chr6	121593720	FALSE	2:215207644	train
3:6595842	rs75454738	Albuminuria	chr3	6595842	FALSE	2:215207644	train
2:215083915	rs114609057	Albuminuria	chr2	215083915	FALSE	2:215207644	train
5:34311443	rs10072125	Albuminuria	chr5	34311443	FALSE	2:215207644	train
4:13424333	rs144210667	Albuminuria	chr4	13424333	FALSE	2:215207644	train
20:53149483	rs2426531	Albuminuria	chr20	53149483	TRUE	20:53149483	train
12:74875812	rs145697087	Albuminuria	chr12	74875812	FALSE	20:53149483	train
12:58994105	rs12306213	Albuminuria	chr12	58994105	FALSE	20:53149483	train
3:194607272	rs4485666	Albuminuria	chr3	194607272	FALSE	20:53149483	train
22:46818912	rs9615366	Albuminuria	chr22	46818912	FALSE	20:53149483	train
1:37559075	rs3885180	Albuminuria	chr1	37559075	FALSE	20:53149483	train
7:68739978	rs73143749	Albuminuria	chr7	68739978	FALSE	20:53149483	train
18:10063917	rs192087261	Albuminuria	chr18	10063917	FALSE	20:53149483	train
7:140932086	rs35166563	Albuminuria	chr7	140932086	FALSE	20:53149483	train
3:23742696	rs7632045	Albuminuria	chr3	23742696	FALSE	20:53149483	train
4:26223445	rs75105783	Albuminuria	chr4	26223445	FALSE	20:53149483	train
22:16896762	rs4010558	Albuminuria	chr22	16896762	TRUE	22:16896762	train
11:112481003	rs7944078	Albuminuria	chr11	112481003	FALSE	22:16896762	train
4:138647949	rs7672813	Albuminuria	chr4	138647949	FALSE	22:16896762	train
12:57580414	rs4074308	Albuminuria	chr12	57580414	FALSE	22:16896762	train
3:192886861	rs9837828	Albuminuria	chr3	192886861	FALSE	22:16896762	train
10:2223565	rs10794873	Albuminuria	chr10	2223565	FALSE	22:16896762	train
7:86281264	rs1024517	Albuminuria	chr7	86281264	FALSE	22:16896762	train
6:147132965	rs9386168	Albuminuria	chr6	147132965	FALSE	22:16896762	train
20:40635991	rs6029924	Albuminuria	chr20	40635991	FALSE	22:16896762	train
6:31472757	rs4713469	Albuminuria	chr6	31472757	FALSE	22:16896762	train
12:687673	rs11834775	Albuminuria	chr12	687673	FALSE	22:16896762	train
3:72176525	rs1316386	Albuminuria	chr3	72176525	TRUE	3:72176525	train
17:27105699	rs7210610	Albuminuria	chr17	27105699	FALSE	3:72176525	train
1:163503181	rs7553090	Albuminuria	chr1	163503181	FALSE	3:72176525	train
4:77111032	rs12512579	Albuminuria	chr4	77111032	FALSE	3:72176525	train
8:6396241	rs10092206	Albuminuria	chr8	6396241	FALSE	3:72176525	train
13:30621646	rs626014	Albuminuria	chr13	30621646	FALSE	3:72176525	train
10:134924814	rs376183525	Albuminuria	chr10	134924814	FALSE	3:72176525	train
17:31836993	rs9891235	Albuminuria	chr17	31836993	FALSE	3:72176525	train
19:47024023	rs35898921	Albuminuria	chr19	47024023	FALSE	3:72176525	train
7:93574709	rs36007456	Albuminuria	chr7	93574709	FALSE	3:72176525	train
18:70955024	rs72966532	Albuminuria	chr18	70955024	FALSE	3:72176525	train
3:101713632	rs10511192	Albuminuria	chr3	101713632	TRUE	3:101713632	train
9:112225832	rs3808877	Albuminuria	chr9	112225832	FALSE	3:101713632	train
3:30064319	rs1506282	Albuminuria	chr3	30064319	FALSE	3:101713632	train
15:33228334	rs12899881	Albuminuria	chr15	33228334	FALSE	3:101713632	train
18:66491716	rs4293476	Albuminuria	chr18	66491716	FALSE	3:101713632	train
1:19715602	rs10917440	Albuminuria	chr1	19715602	FALSE	3:101713632	train
12:119519745	rs7959061	Albuminuria	chr12	119519745	FALSE	3:101713632	train
2:61024667	rs13382528	Albuminuria	chr2	61024667	FALSE	3:101713632	train
5:30330344	rs10428689	Albuminuria	chr5	30330344	FALSE	3:101713632	train
6:128204718	rs404528	Albuminuria	chr6	128204718	FALSE	3:101713632	train
1:106275064	rs12143543	Albuminuria	chr1	106275064	FALSE	3:101713632	train
4:89475759	rs10516811	Albuminuria	chr4	89475759	TRUE	4:89475759	train
6:153126346	rs117828553	Albuminuria	chr6	153126346	FALSE	4:89475759	train
3:188638453	rs9833490	Albuminuria	chr3	188638453	FALSE	4:89475759	train
2:5979473	rs60488602	Albuminuria	chr2	5979473	FALSE	4:89475759	train
2:72239352	rs115203996	Albuminuria	chr2	72239352	FALSE	4:89475759	train
3:106987902	rs116358588	Albuminuria	chr3	106987902	FALSE	4:89475759	train
20:62051097	rs12481298	Albuminuria	chr20	62051097	FALSE	4:89475759	train
20:46333479	rs74376212	Albuminuria	chr20	46333479	FALSE	4:89475759	train
5:88793162	rs2022561	Albuminuria	chr5	88793162	FALSE	4:89475759	train
21:43668362	rs112909379	Albuminuria	chr21	43668362	FALSE	4:89475759	train
7:390884	rs377105933	Albuminuria	chr7	390884	FALSE	4:89475759	train
4:92207543	rs10516889	Albuminuria	chr4	92207543	TRUE	4:92207543	train
3:43860392	rs6762647	Albuminuria	chr3	43860392	FALSE	4:92207543	train
2:147195901	rs139722670	Albuminuria	chr2	147195901	FALSE	4:92207543	train
11:84312008	rs76467469	Albuminuria	chr11	84312008	FALSE	4:92207543	train
4:34428082	rs115479342	Albuminuria	chr4	34428082	FALSE	4:92207543	train
2:138819901	rs921800	Albuminuria	chr2	138819901	FALSE	4:92207543	train
5:137999370	rs142765986	Albuminuria	chr5	137999370	FALSE	4:92207543	train
7:148049220	rs76294551	Albuminuria	chr7	148049220	FALSE	4:92207543	train
8:80392812	rs151026171	Albuminuria	chr8	80392812	FALSE	4:92207543	train
4:121600396	rs10007599	Albuminuria	chr4	121600396	FALSE	4:92207543	train
1:19146915	rs113213424	Albuminuria	chr1	19146915	FALSE	4:92207543	train
4:133582591	rs723464	Albuminuria	chr4	133582591	TRUE	4:133582591	train
19:29870685	rs7249123	Albuminuria	chr19	29870685	FALSE	4:133582591	train
15:24803135	rs6576339	Albuminuria	chr15	24803135	FALSE	4:133582591	train
9:17376453	rs10963071	Albuminuria	chr9	17376453	FALSE	4:133582591	train
2:117712303	rs1898523	Albuminuria	chr2	117712303	FALSE	4:133582591	train
13:55818690	rs9569246	Albuminuria	chr13	55818690	FALSE	4:133582591	train
4:133585061	rs4864133	Albuminuria	chr4	133585061	FALSE	4:133582591	train
15:24811712	rs12914308	Albuminuria	chr15	24811712	FALSE	4:133582591	train
4:133585846	rs13150044	Albuminuria	chr4	133585846	FALSE	4:133582591	train
4:133587820	rs1369382	Albuminuria	chr4	133587820	FALSE	4:133582591	train
6:63622489	rs10755342	Albuminuria	chr6	63622489	FALSE	4:133582591	train
4:154769052	rs1125228	Albuminuria	chr4	154769052	TRUE	4:154769052	train
6:132747406	rs36032364	Albuminuria	chr6	132747406	FALSE	4:154769052	train
9:104581598	rs1165751	Albuminuria	chr9	104581598	FALSE	4:154769052	train
18:20024596	rs9947070	Albuminuria	chr18	20024596	FALSE	4:154769052	train
4:100600522	rs1352775	Albuminuria	chr4	100600522	FALSE	4:154769052	train
2:9321834	rs17626269	Albuminuria	chr2	9321834	FALSE	4:154769052	train
14:47146666	rs1073707	Albuminuria	chr14	47146666	FALSE	4:154769052	train
7:155115604	rs147542376	Albuminuria	chr7	155115604	FALSE	4:154769052	train
13:89253851	rs72638576	Albuminuria	chr13	89253851	FALSE	4:154769052	train
8:132471512	rs4736776	Albuminuria	chr8	132471512	FALSE	4:154769052	train
18:66905577	rs613347	Albuminuria	chr18	66905577	FALSE	4:154769052	train
4:155926051	rs10517612	Albuminuria	chr4	155926051	TRUE	4:155926051	train
4:59628289	rs186371519	Albuminuria	chr4	59628289	FALSE	4:155926051	train
2:196106165	rs144579069	Albuminuria	chr2	196106165	FALSE	4:155926051	train
7:109844872	rs116849652	Albuminuria	chr7	109844872	FALSE	4:155926051	train
10:132512319	rs12219797	Albuminuria	chr10	132512319	FALSE	4:155926051	train
2:193925190	rs77046874	Albuminuria	chr2	193925190	FALSE	4:155926051	train
5:119219484	rs79505404	Albuminuria	chr5	119219484	FALSE	4:155926051	train
4:27789265	rs111999008	Albuminuria	chr4	27789265	FALSE	4:155926051	train
2:49897181	rs72831110	Albuminuria	chr2	49897181	FALSE	4:155926051	train
3:5804300	rs7612267	Albuminuria	chr3	5804300	FALSE	4:155926051	train
6:104931215	rs17065080	Albuminuria	chr6	104931215	FALSE	4:155926051	train
4:166675521	rs355189	Albuminuria	chr4	166675521	TRUE	4:166675521	train
5:136800776	rs35141994	Albuminuria	chr5	136800776	FALSE	4:166675521	train
18:68766110	rs117349287	Albuminuria	chr18	68766110	FALSE	4:166675521	train
6:79384412	rs72897251	Albuminuria	chr6	79384412	FALSE	4:166675521	train
7:11118254	rs220100	Albuminuria	chr7	11118254	FALSE	4:166675521	train
1:241910395	rs61825850	Albuminuria	chr1	241910395	FALSE	4:166675521	train
1:62024638	rs56009881	Albuminuria	chr1	62024638	FALSE	4:166675521	train
4:126527433	rs114030817	Albuminuria	chr4	126527433	FALSE	4:166675521	train
3:27942852	rs112798796	Albuminuria	chr3	27942852	FALSE	4:166675521	train
2:195960725	rs72912009	Albuminuria	chr2	195960725	FALSE	4:166675521	train
2:155625856	rs181398950	Albuminuria	chr2	155625856	FALSE	4:166675521	train
4:166689998	rs355169	Albuminuria	chr4	166689998	TRUE	4:166689998	train
4:18577820	rs74325199	Albuminuria	chr4	18577820	FALSE	4:166689998	train
7:31644739	rs148442408	Albuminuria	chr7	31644739	FALSE	4:166689998	train
13:73887015	rs112893742	Albuminuria	chr13	73887015	FALSE	4:166689998	train
3:60520257	rs17063482	Albuminuria	chr3	60520257	FALSE	4:166689998	train
9:86779774	rs74305417	Albuminuria	chr9	86779774	FALSE	4:166689998	train
13:72162429	rs17206181	Albuminuria	chr13	72162429	FALSE	4:166689998	train
1:230275676	rs61826561	Albuminuria	chr1	230275676	FALSE	4:166689998	train
3:164710040	rs1079879	Albuminuria	chr3	164710040	FALSE	4:166689998	train
13:112333687	rs75337082	Albuminuria	chr13	112333687	FALSE	4:166689998	train
13:108057786	rs117850512	Albuminuria	chr13	108057786	FALSE	4:166689998	train
5:80961859	rs1373965	Albuminuria	chr5	80961859	TRUE	5:80961859	train
7:107857635	rs138015281	Albuminuria	chr7	107857635	FALSE	5:80961859	train
11:25073797	rs7116708	Albuminuria	chr11	25073797	FALSE	5:80961859	train
16:79945426	rs74040147	Albuminuria	chr16	79945426	FALSE	5:80961859	train
15:46727228	rs1586199	Albuminuria	chr15	46727228	FALSE	5:80961859	train
10:110143525	rs76236011	Albuminuria	chr10	110143525	FALSE	5:80961859	train
5:145019820	rs79995587	Albuminuria	chr5	145019820	FALSE	5:80961859	train
20:20436324	rs12480112	Albuminuria	chr20	20436324	FALSE	5:80961859	train
5:113307417	rs1482486	Albuminuria	chr5	113307417	FALSE	5:80961859	train
1:103404197	rs1564142	Albuminuria	chr1	103404197	FALSE	5:80961859	train
11:41985102	rs78590106	Albuminuria	chr11	41985102	FALSE	5:80961859	train
5:116642215	rs10519502	Albuminuria	chr5	116642215	TRUE	5:116642215	train
10:64570933	rs118049783	Albuminuria	chr10	64570933	FALSE	5:116642215	train
5:95165684	5:95165684	Albuminuria	chr5	95165684	FALSE	5:116642215	train
7:66667	rs76852448	Albuminuria	chr7	66667	FALSE	5:116642215	train
5:1962114	rs115827329	Albuminuria	chr5	1962114	FALSE	5:116642215	train
20:118087	rs57860644	Albuminuria	chr20	118087	FALSE	5:116642215	train
8:7292888	8:7292888	Albuminuria	chr8	7292888	FALSE	5:116642215	train
11:44064200	rs58508092	Albuminuria	chr11	44064200	FALSE	5:116642215	train
1:117323302	rs12063222	Albuminuria	chr1	117323302	FALSE	5:116642215	train
18:75792052	rs9955643	Albuminuria	chr18	75792052	FALSE	5:116642215	train
19:479827	rs60420960	Albuminuria	chr19	479827	FALSE	5:116642215	train
5:171192037	rs33855	Albuminuria	chr5	171192037	TRUE	5:171192037	train
9:96624526	rs4075732	Albuminuria	chr9	96624526	FALSE	5:171192037	train
22:18555134	rs4819666	Albuminuria	chr22	18555134	FALSE	5:171192037	train
4:187020178	rs6811796	Albuminuria	chr4	187020178	FALSE	5:171192037	train
1:13944568	rs876931	Albuminuria	chr1	13944568	FALSE	5:171192037	train
13:46015530	rs9526078	Albuminuria	chr13	46015530	FALSE	5:171192037	train
13:22197910	rs264729	Albuminuria	chr13	22197910	FALSE	5:171192037	train
10:72683780	rs4747115	Albuminuria	chr10	72683780	FALSE	5:171192037	train
20:24665983	rs4815299	Albuminuria	chr20	24665983	FALSE	5:171192037	train
14:21208656	rs8006368	Albuminuria	chr14	21208656	FALSE	5:171192037	train
20:5865636	rs6038317	Albuminuria	chr20	5865636	FALSE	5:171192037	train
6:21182978	rs9295501	Albuminuria	chr6	21182978	TRUE	6:21182978	train
3:64840485	rs139823482	Albuminuria	chr3	64840485	FALSE	6:21182978	train
18:50291861	rs117681488	Albuminuria	chr18	50291861	FALSE	6:21182978	train
18:25366249	rs35152771	Albuminuria	chr18	25366249	FALSE	6:21182978	train
10:130534170	rs12360093	Albuminuria	chr10	130534170	FALSE	6:21182978	train
1:60032769	rs76752387	Albuminuria	chr1	60032769	FALSE	6:21182978	train
10:132588291	rs146789214	Albuminuria	chr10	132588291	FALSE	6:21182978	train
3:28883163	rs138920123	Albuminuria	chr3	28883163	FALSE	6:21182978	train
13:68656490	13:68656490	Albuminuria	chr13	68656490	FALSE	6:21182978	train
4:24079249	4:24079249	Albuminuria	chr4	24079249	FALSE	6:21182978	train
13:71322402	rs150139683	Albuminuria	chr13	71322402	FALSE	6:21182978	train
6:52332852	rs3827791	Albuminuria	chr6	52332852	TRUE	6:52332852	train
2:213580741	rs58415964	Albuminuria	chr2	213580741	FALSE	6:52332852	train
3:160773006	rs78465543	Albuminuria	chr3	160773006	FALSE	6:52332852	train
4:7802627	rs11736326	Albuminuria	chr4	7802627	FALSE	6:52332852	train
3:137669126	rs13075759	Albuminuria	chr3	137669126	FALSE	6:52332852	train
6:18202564	rs183341	Albuminuria	chr6	18202564	FALSE	6:52332852	train
10:68860123	rs17196483	Albuminuria	chr10	68860123	FALSE	6:52332852	train
5:61648323	rs28720674	Albuminuria	chr5	61648323	FALSE	6:52332852	train
2:211389269	rs2664239	Albuminuria	chr2	211389269	FALSE	6:52332852	train
11:84304746	rs58249194	Albuminuria	chr11	84304746	FALSE	6:52332852	train
12:107927884	rs11495204	Albuminuria	chr12	107927884	FALSE	6:52332852	train
6:84807678	rs10485092	Albuminuria	chr6	84807678	TRUE	6:84807678	train
10:93108371	rs11186539	Albuminuria	chr10	93108371	FALSE	6:84807678	train
1:238334916	rs114137195	Albuminuria	chr1	238334916	FALSE	6:84807678	train
16:9313257	rs72772194	Albuminuria	chr16	9313257	FALSE	6:84807678	train
13:23615555	rs111483267	Albuminuria	chr13	23615555	FALSE	6:84807678	train
9:7724765	rs73640516	Albuminuria	chr9	7724765	FALSE	6:84807678	train
14:89369102	rs116856824	Albuminuria	chr14	89369102	FALSE	6:84807678	train
20:19042539	rs150133853	Albuminuria	chr20	19042539	FALSE	6:84807678	train
12:115580619	rs11067434	Albuminuria	chr12	115580619	FALSE	6:84807678	train
20:21624523	rs6137409	Albuminuria	chr20	21624523	FALSE	6:84807678	train
2:187776014	rs74705889	Albuminuria	chr2	187776014	FALSE	6:84807678	train
6:128422699	rs10499137	Albuminuria	chr6	128422699	TRUE	6:128422699	train
8:54520790	rs73680192	Albuminuria	chr8	54520790	FALSE	6:128422699	train
4:34586202	rs16990024	Albuminuria	chr4	34586202	FALSE	6:128422699	train
7:19078304	rs10244882	Albuminuria	chr7	19078304	FALSE	6:128422699	train
7:120241234	rs10273127	Albuminuria	chr7	120241234	FALSE	6:128422699	train
3:191883448	rs75470801	Albuminuria	chr3	191883448	FALSE	6:128422699	train
7:19081191	rs886227	Albuminuria	chr7	19081191	FALSE	6:128422699	train
7:156593085	rs73166156	Albuminuria	chr7	156593085	FALSE	6:128422699	train
11:97925402	rs36052306	Albuminuria	chr11	97925402	FALSE	6:128422699	train
2:154930164	rs66585157	Albuminuria	chr2	154930164	FALSE	6:128422699	train
7:147712249	rs35100395	Albuminuria	chr7	147712249	FALSE	6:128422699	train
7:42019870	rs10486730	Albuminuria	chr7	42019870	TRUE	7:42019870	train
7:13269886	rs80304402	Albuminuria	chr7	13269886	FALSE	7:42019870	train
11:98132314	rs11214581	Albuminuria	chr11	98132314	FALSE	7:42019870	train
5:51707121	rs73756825	Albuminuria	chr5	51707121	FALSE	7:42019870	train
3:103487522	rs16849327	Albuminuria	chr3	103487522	FALSE	7:42019870	train
9:9927540	rs16930581	Albuminuria	chr9	9927540	FALSE	7:42019870	train
18:70665835	rs73479966	Albuminuria	chr18	70665835	FALSE	7:42019870	train
3:117845532	rs77542745	Albuminuria	chr3	117845532	FALSE	7:42019870	train
3:77497730	3:77497730	Albuminuria	chr3	77497730	FALSE	7:42019870	train
1:70213080	rs2180422	Albuminuria	chr1	70213080	FALSE	7:42019870	train
6:165993671	rs9348019	Albuminuria	chr6	165993671	FALSE	7:42019870	train
7:118958980	rs308143	Albuminuria	chr7	118958980	TRUE	7:118958980	train
1:72910370	rs1775388	Albuminuria	chr1	72910370	FALSE	7:118958980	train
4:134215297	rs114250679	Albuminuria	chr4	134215297	FALSE	7:118958980	train
18:62649801	rs78334977	Albuminuria	chr18	62649801	FALSE	7:118958980	train
1:31049466	rs56929567	Albuminuria	chr1	31049466	FALSE	7:118958980	train
10:86761905	rs78010557	Albuminuria	chr10	86761905	FALSE	7:118958980	train
22:34749276	rs5994912	Albuminuria	chr22	34749276	FALSE	7:118958980	train
12:115373579	rs79161954	Albuminuria	chr12	115373579	FALSE	7:118958980	train
14:40081632	rs12586381	Albuminuria	chr14	40081632	FALSE	7:118958980	train
7:118960235	rs3103362	Albuminuria	chr7	118960235	FALSE	7:118958980	train
18:62652761	rs182750323	Albuminuria	chr18	62652761	FALSE	7:118958980	train
7:118967957	rs308106	Albuminuria	chr7	118967957	TRUE	7:118967957	train
12:115366392	rs144397904	Albuminuria	chr12	115366392	FALSE	7:118967957	train
7:118979889	rs10953899	Albuminuria	chr7	118979889	FALSE	7:118967957	train
12:73891615	12:73891615	Albuminuria	chr12	73891615	FALSE	7:118967957	train
11:38822168	rs78548400	Albuminuria	chr11	38822168	FALSE	7:118967957	train
5:67976670	rs80269872	Albuminuria	chr5	67976670	FALSE	7:118967957	train
1:60957980	rs7535612	Albuminuria	chr1	60957980	FALSE	7:118967957	train
5:67975750	rs79750671	Albuminuria	chr5	67975750	FALSE	7:118967957	train
18:69757836	rs111425363	Albuminuria	chr18	69757836	FALSE	7:118967957	train
5:67981932	rs79027817	Albuminuria	chr5	67981932	FALSE	7:118967957	train
1:60956222	rs4463707	Albuminuria	chr1	60956222	FALSE	7:118967957	train
8:16360902	rs10503579	Albuminuria	chr8	16360902	TRUE	8:16360902	train
17:9018707	rs182568358	Albuminuria	chr17	9018707	FALSE	8:16360902	train
1:193792826	rs140946307	Albuminuria	chr1	193792826	FALSE	8:16360902	train
14:82317223	rs190290885	Albuminuria	chr14	82317223	FALSE	8:16360902	train
7:45742355	rs142349060	Albuminuria	chr7	45742355	FALSE	8:16360902	train
2:157938365	rs118007645	Albuminuria	chr2	157938365	FALSE	8:16360902	train
2:173664207	rs150700387	Albuminuria	chr2	173664207	FALSE	8:16360902	train
2:200587404	rs146076088	Albuminuria	chr2	200587404	FALSE	8:16360902	train
13:27065271	rs1532640	Albuminuria	chr13	27065271	FALSE	8:16360902	train
15:62290378	rs139871149	Albuminuria	chr15	62290378	FALSE	8:16360902	train
6:131211993	rs144301680	Albuminuria	chr6	131211993	FALSE	8:16360902	train
8:16890010	rs2106011	Albuminuria	chr8	16890010	TRUE	8:16890010	train
2:150301507	rs114305930	Albuminuria	chr2	150301507	FALSE	8:16890010	train
3:126384888	rs73197976	Albuminuria	chr3	126384888	FALSE	8:16890010	train
9:21633135	rs143625157	Albuminuria	chr9	21633135	FALSE	8:16890010	train
12:13049116	rs79110577	Albuminuria	chr12	13049116	FALSE	8:16890010	train
6:163779144	rs9458817	Albuminuria	chr6	163779144	FALSE	8:16890010	train
3:180858622	rs73176360	Albuminuria	chr3	180858622	FALSE	8:16890010	train
6:139304080	rs145599483	Albuminuria	chr6	139304080	FALSE	8:16890010	train
1:188880163	rs77296018	Albuminuria	chr1	188880163	FALSE	8:16890010	train
9:136034007	rs118101374	Albuminuria	chr9	136034007	FALSE	8:16890010	train
4:165986827	rs142860985	Albuminuria	chr4	165986827	FALSE	8:16890010	train
8:91028359	rs2158423	Albuminuria	chr8	91028359	TRUE	8:91028359	train
15:93102501	rs56161909	Albuminuria	chr15	93102501	FALSE	8:91028359	train
16:7041469	rs17141971	Albuminuria	chr16	7041469	FALSE	8:91028359	train
2:38880079	rs78290638	Albuminuria	chr2	38880079	FALSE	8:91028359	train
7:31079351	rs73309743	Albuminuria	chr7	31079351	FALSE	8:91028359	train
20:17537247	rs16999401	Albuminuria	chr20	17537247	FALSE	8:91028359	train
22:43899258	rs28675967	Albuminuria	chr22	43899258	FALSE	8:91028359	train
22:23801412	rs77529400	Albuminuria	chr22	23801412	FALSE	8:91028359	train
10:91303417	rs72816764	Albuminuria	chr10	91303417	FALSE	8:91028359	train
19:48482036	rs60663622	Albuminuria	chr19	48482036	FALSE	8:91028359	train
2:240869387	rs111541239	Albuminuria	chr2	240869387	FALSE	8:91028359	train
8:95421050	rs10504937	Albuminuria	chr8	95421050	TRUE	8:95421050	train
4:121759652	rs112672083	Albuminuria	chr4	121759652	FALSE	8:95421050	train
15:84088024	rs148938361	Albuminuria	chr15	84088024	FALSE	8:95421050	train
10:63472856	rs61850498	Albuminuria	chr10	63472856	FALSE	8:95421050	train
9:14965779	rs75466704	Albuminuria	chr9	14965779	FALSE	8:95421050	train
6:84909447	rs9449836	Albuminuria	chr6	84909447	FALSE	8:95421050	train
4:117247852	rs114114948	Albuminuria	chr4	117247852	FALSE	8:95421050	train
16:63356668	rs8056922	Albuminuria	chr16	63356668	FALSE	8:95421050	train
4:25250988	rs193020257	Albuminuria	chr4	25250988	FALSE	8:95421050	train
12:59385939	rs11609012	Albuminuria	chr12	59385939	FALSE	8:95421050	train
3:10584457	rs77188086	Albuminuria	chr3	10584457	FALSE	8:95421050	train
8:95450251	rs3136403	Albuminuria	chr8	95450251	TRUE	8:95450251	train
1:203257394	rs41308377	Albuminuria	chr1	203257394	FALSE	8:95450251	train
3:5164976	rs77454822	Albuminuria	chr3	5164976	FALSE	8:95450251	train
17:33187148	rs79652115	Albuminuria	chr17	33187148	FALSE	8:95450251	train
6:133118607	rs184044035	Albuminuria	chr6	133118607	FALSE	8:95450251	train
12:109426562	rs375425248	Albuminuria	chr12	109426562	FALSE	8:95450251	train
11:4958484	rs112971772	Albuminuria	chr11	4958484	FALSE	8:95450251	train
19:45267129	rs4803752	Albuminuria	chr19	45267129	FALSE	8:95450251	train
13:44481812	rs17600603	Albuminuria	chr13	44481812	FALSE	8:95450251	train
10:90693487	rs79161231	Albuminuria	chr10	90693487	FALSE	8:95450251	train
22:23787736	rs117149562	Albuminuria	chr22	23787736	FALSE	8:95450251	train
8:99068254	rs2010016	Albuminuria	chr8	99068254	TRUE	8:99068254	train
18:720250	rs113621605	Albuminuria	chr18	720250	FALSE	8:99068254	train
1:52309523	rs3001781	Albuminuria	chr1	52309523	FALSE	8:99068254	train
4:70265637	rs17606521	Albuminuria	chr4	70265637	FALSE	8:99068254	train
1:179231702	rs76784982	Albuminuria	chr1	179231702	FALSE	8:99068254	train
2:179308520	rs2288321	Albuminuria	chr2	179308520	FALSE	8:99068254	train
20:30127727	rs11699147	Albuminuria	chr20	30127727	FALSE	8:99068254	train
19:21289307	rs139679748	Albuminuria	chr19	21289307	FALSE	8:99068254	train
14:93682932	rs76122387	Albuminuria	chr14	93682932	FALSE	8:99068254	train
4:3518577	rs1730776	Albuminuria	chr4	3518577	FALSE	8:99068254	train
7:45820092	rs148175395	Albuminuria	chr7	45820092	FALSE	8:99068254	train
8:135001868	rs1119729	Albuminuria	chr8	135001868	TRUE	8:135001868	train
12:73209631	rs66698733	Albuminuria	chr12	73209631	FALSE	8:135001868	train
3:191772114	rs4687282	Albuminuria	chr3	191772114	FALSE	8:135001868	train
2:232732696	rs10170567	Albuminuria	chr2	232732696	FALSE	8:135001868	train
8:98397634	rs7357456	Albuminuria	chr8	98397634	FALSE	8:135001868	train
6:147805449	rs325124	Albuminuria	chr6	147805449	FALSE	8:135001868	train
11:22539904	rs7932372	Albuminuria	chr11	22539904	FALSE	8:135001868	train
11:98462500	rs10892006	Albuminuria	chr11	98462500	FALSE	8:135001868	train
10:2081925	rs10903637	Albuminuria	chr10	2081925	FALSE	8:135001868	train
11:98462325	rs11216074	Albuminuria	chr11	98462325	FALSE	8:135001868	train
11:42986051	rs4565888	Albuminuria	chr11	42986051	FALSE	8:135001868	train
10:77893686	rs67339103	Albuminuria	chr10	77893686	TRUE	10:77893686	test
16:1196760	rs11865234	Albuminuria	chr16	1196760	FALSE	10:77893686	test
1:161661489	rs1340976	Albuminuria	chr1	161661489	FALSE	10:77893686	test
7:47688114	rs73101353	Albuminuria	chr7	47688114	FALSE	10:77893686	test
6:31095051	rs6931633	Albuminuria	chr6	31095051	FALSE	10:77893686	test
8:144519157	rs56106036	Albuminuria	chr8	144519157	FALSE	10:77893686	test
7:21455475	rs39291	Albuminuria	chr7	21455475	FALSE	10:77893686	test
8:12568161	rs7828734	Albuminuria	chr8	12568161	FALSE	10:77893686	test
2:88476616	rs1136562	Albuminuria	chr2	88476616	FALSE	10:77893686	test
20:10321789	rs6108487	Albuminuria	chr20	10321789	FALSE	10:77893686	test
8:144519190	rs28525624	Albuminuria	chr8	144519190	FALSE	10:77893686	test
11:10296836	rs17368443	Albuminuria	chr11	10296836	TRUE	11:10296836	test
3:53102236	rs34244302	Albuminuria	chr3	53102236	FALSE	11:10296836	test
12:74560963	rs199708214	Albuminuria	chr12	74560963	FALSE	11:10296836	test
2:159387819	rs72932979	Albuminuria	chr2	159387819	FALSE	11:10296836	test
1:212270211	rs7535988	Albuminuria	chr1	212270211	FALSE	11:10296836	test
22:19247995	rs1091010	Albuminuria	chr22	19247995	FALSE	11:10296836	test
16:3591356	rs75784928	Albuminuria	chr16	3591356	FALSE	11:10296836	test
2:162423780	rs11884269	Albuminuria	chr2	162423780	FALSE	11:10296836	test
14:73433633	rs61988553	Albuminuria	chr14	73433633	FALSE	11:10296836	test
1:174816056	rs188606020	Albuminuria	chr1	174816056	FALSE	11:10296836	test
12:70633924	rs76786511	Albuminuria	chr12	70633924	FALSE	11:10296836	test
11:11098676	rs1124694	Albuminuria	chr11	11098676	TRUE	11:11098676	test
9:19504075	rs11791906	Albuminuria	chr9	19504075	FALSE	11:11098676	test
12:127591277	rs7973566	Albuminuria	chr12	127591277	FALSE	11:11098676	test
6:106153661	rs4324802	Albuminuria	chr6	106153661	FALSE	11:11098676	test
8:123541910	rs7846317	Albuminuria	chr8	123541910	FALSE	11:11098676	test
6:68723794	rs13196899	Albuminuria	chr6	68723794	FALSE	11:11098676	test
9:98955876	rs4742876	Albuminuria	chr9	98955876	FALSE	11:11098676	test
1:221968534	rs4403637	Albuminuria	chr1	221968534	FALSE	11:11098676	test
9:36783462	rs55658707	Albuminuria	chr9	36783462	FALSE	11:11098676	test
20:16611978	rs6111207	Albuminuria	chr20	16611978	FALSE	11:11098676	test
12:82194099	rs11115026	Albuminuria	chr12	82194099	FALSE	11:11098676	test
12:69979517	rs2601006	Albuminuria	chr12	69979517	TRUE	12:69979517	test
14:42421254	rs11625940	Albuminuria	chr14	42421254	FALSE	12:69979517	test
3:15547970	rs983289	Albuminuria	chr3	15547970	FALSE	12:69979517	test
2:215145765	rs10490503	Albuminuria	chr2	215145765	FALSE	12:69979517	test
2:6465386	rs12469136	Albuminuria	chr2	6465386	FALSE	12:69979517	test
21:29911230	rs2026234	Albuminuria	chr21	29911230	FALSE	12:69979517	test
1:68298393	rs7537084	Albuminuria	chr1	68298393	FALSE	12:69979517	test
14:56233307	rs56190279	Albuminuria	chr14	56233307	FALSE	12:69979517	test
12:9218201	rs10771307	Albuminuria	chr12	9218201	FALSE	12:69979517	test
14:48263851	rs2093026	Albuminuria	chr14	48263851	FALSE	12:69979517	test
4:119606120	rs167246	Albuminuria	chr4	119606120	FALSE	12:69979517	test
14:69302399	rs4288924	Albuminuria	chr14	69302399	TRUE	14:69302399	test
6:125430032	rs531047	Albuminuria	chr6	125430032	FALSE	14:69302399	test
6:92713668	rs7760149	Albuminuria	chr6	92713668	FALSE	14:69302399	test
1:41070063	rs542422	Albuminuria	chr1	41070063	FALSE	14:69302399	test
10:132883982	rs7080028	Albuminuria	chr10	132883982	FALSE	14:69302399	test
12:110090163	rs11067695	Albuminuria	chr12	110090163	FALSE	14:69302399	test
8:15811125	rs2410335	Albuminuria	chr8	15811125	FALSE	14:69302399	test
1:56869906	rs4514276	Albuminuria	chr1	56869906	FALSE	14:69302399	test
4:12215176	rs10017572	Albuminuria	chr4	12215176	FALSE	14:69302399	test
10:87308989	rs4934116	Albuminuria	chr10	87308989	FALSE	14:69302399	test
10:132883878	rs1891795	Albuminuria	chr10	132883878	FALSE	14:69302399	test
15:42077961	rs8035855	Albuminuria	chr15	42077961	TRUE	15:42077961	test
10:37639366	rs10740939	Albuminuria	chr10	37639366	FALSE	15:42077961	test
7:154721995	rs79597378	Albuminuria	chr7	154721995	FALSE	15:42077961	test
22:17142108	rs140474957	Albuminuria	chr22	17142108	FALSE	15:42077961	test
14:106764213	rs8014165	Albuminuria	chr14	106764213	FALSE	15:42077961	test
20:18293948	rs2252090	Albuminuria	chr20	18293948	FALSE	15:42077961	test
7:36361287	rs196651	Albuminuria	chr7	36361287	FALSE	15:42077961	test
1:110525630	rs333079	Albuminuria	chr1	110525630	FALSE	15:42077961	test
15:99796089	rs2292313	Albuminuria	chr15	99796089	FALSE	15:42077961	test
14:106752238	rs10148888	Albuminuria	chr14	106752238	FALSE	15:42077961	test
14:22109233	rs55998495	Albuminuria	chr14	22109233	FALSE	15:42077961	test
15:45703824	rs1145074	Albuminuria	chr15	45703824	TRUE	15:45703824	test
3:58282500	rs7624746	Albuminuria	chr3	58282500	FALSE	15:45703824	test
2:208909416	rs4675724	Albuminuria	chr2	208909416	FALSE	15:45703824	test
6:127596782	rs6906717	Albuminuria	chr6	127596782	FALSE	15:45703824	test
6:25741684	rs6456699	Albuminuria	chr6	25741684	FALSE	15:45703824	test
5:180317080	rs62405709	Albuminuria	chr5	180317080	FALSE	15:45703824	test
8:146264628	rs11248223	Albuminuria	chr8	146264628	FALSE	15:45703824	test
6:49745536	rs10485288	Albuminuria	chr6	49745536	FALSE	15:45703824	test
1:46561560	rs72677541	Albuminuria	chr1	46561560	FALSE	15:45703824	test
2:208910266	rs56007263	Albuminuria	chr2	208910266	FALSE	15:45703824	test
2:26089830	rs12999323	Albuminuria	chr2	26089830	FALSE	15:45703824	test
15:63804507	rs146311723	Albuminuria	chr15	63804507	TRUE	15:63804507	test
3:63196776	rs4688160	Albuminuria	chr3	63196776	FALSE	15:63804507	test
12:126572497	rs10847070	Albuminuria	chr12	126572497	FALSE	15:63804507	test
9:10770130	rs10959281	Albuminuria	chr9	10770130	FALSE	15:63804507	test
1:184148107	rs12403264	Albuminuria	chr1	184148107	FALSE	15:63804507	test
9:139823190	rs4880076	Albuminuria	chr9	139823190	FALSE	15:63804507	test
13:29804181	rs7996682	Albuminuria	chr13	29804181	FALSE	15:63804507	test
7:115807542	rs74679388	Albuminuria	chr7	115807542	FALSE	15:63804507	test
8:70098682	rs994177	Albuminuria	chr8	70098682	FALSE	15:63804507	test
8:125190973	rs11783004	Albuminuria	chr8	125190973	FALSE	15:63804507	test
21:41892564	rs11911349	Albuminuria	chr21	41892564	FALSE	15:63804507	test
17:37555627	rs2338796	Albuminuria	chr17	37555627	TRUE	17:37555627	test
6:153627833	rs9322419	Albuminuria	chr6	153627833	FALSE	17:37555627	test
16:6109221	rs6500742	Albuminuria	chr16	6109221	FALSE	17:37555627	test
3:142676433	rs36293	Albuminuria	chr3	142676433	FALSE	17:37555627	test
14:94417064	rs3790054	Albuminuria	chr14	94417064	FALSE	17:37555627	test
15:40521918	rs6492936	Albuminuria	chr15	40521918	FALSE	17:37555627	test
9:140113861	rs62587583	Albuminuria	chr9	140113861	FALSE	17:37555627	test
17:7304891	rs55964017	Albuminuria	chr17	7304891	FALSE	17:37555627	test
11:4934503	rs11034615	Albuminuria	chr11	4934503	FALSE	17:37555627	test
19:35261563	rs16969714	Albuminuria	chr19	35261563	FALSE	17:37555627	test
7:7943395	rs12702671	Albuminuria	chr7	7943395	FALSE	17:37555627	test
18:53397199	rs784257	Albuminuria	chr18	53397199	TRUE	18:53397199	test
2:172078723	rs12473405	Albuminuria	chr2	172078723	FALSE	18:53397199	test
5:148197190	rs59514852	Albuminuria	chr5	148197190	FALSE	18:53397199	test
21:18864171	rs73199416	Albuminuria	chr21	18864171	FALSE	18:53397199	test
17:78567775	rs62068297	Albuminuria	chr17	78567775	FALSE	18:53397199	test
6:121809617	rs4946573	Albuminuria	chr6	121809617	FALSE	18:53397199	test
10:115301699	rs10509979	Albuminuria	chr10	115301699	FALSE	18:53397199	test
3:182450045	rs73048814	Albuminuria	chr3	182450045	FALSE	18:53397199	test
17:68999246	rs11656020	Albuminuria	chr17	68999246	FALSE	18:53397199	test
9:6695502	rs1094040	Albuminuria	chr9	6695502	FALSE	18:53397199	test
4:154632838	rs17030340	Albuminuria	chr4	154632838	FALSE	18:53397199	test
19:49252151	rs838142	Albuminuria	chr19	49252151	TRUE	19:49252151	test
10:125496258	rs7078612	Albuminuria	chr10	125496258	FALSE	19:49252151	test
3:116363613	rs114680861	Albuminuria	chr3	116363613	FALSE	19:49252151	test
2:235133563	rs7556724	Albuminuria	chr2	235133563	FALSE	19:49252151	test
1:240904834	rs4316356	Albuminuria	chr1	240904834	FALSE	19:49252151	test
7:152433972	rs4496879	Albuminuria	chr7	152433972	FALSE	19:49252151	test
13:47428200	rs655854	Albuminuria	chr13	47428200	FALSE	19:49252151	test
21:44749901	rs482182	Albuminuria	chr21	44749901	FALSE	19:49252151	test
12:5140168	rs12424672	Albuminuria	chr12	5140168	FALSE	19:49252151	test
8:22028698	rs36074562	Albuminuria	chr8	22028698	FALSE	19:49252151	test
8:27539370	rs559251	Albuminuria	chr8	27539370	FALSE	19:49252151	test
1:33920586	rs12032996	Albuminuria	chr1	33920586	TRUE	1:33920586	test
17:76239564	rs62079142	Albuminuria	chr17	76239564	FALSE	1:33920586	test
1:201410311	rs10920197	Albuminuria	chr1	201410311	FALSE	1:33920586	test
12:25545798	rs7314268	Albuminuria	chr12	25545798	FALSE	1:33920586	test
19:18408470	rs8108909	Albuminuria	chr19	18408470	FALSE	1:33920586	test
12:76412911	12:76412911	Albuminuria	chr12	76412911	FALSE	1:33920586	test
2:241642718	rs73009089	Albuminuria	chr2	241642718	FALSE	1:33920586	test
20:58078545	rs6064801	Albuminuria	chr20	58078545	FALSE	1:33920586	test
9:4366497	rs74573085	Albuminuria	chr9	4366497	FALSE	1:33920586	test
5:2975557	rs73043140	Albuminuria	chr5	2975557	FALSE	1:33920586	test
20:61064203	rs62196336	Albuminuria	chr20	61064203	FALSE	1:33920586	test
1:47961691	rs10157710	Albuminuria	chr1	47961691	TRUE	1:47961691	test
1:53605884	rs1288367	Albuminuria	chr1	53605884	FALSE	1:47961691	test
6:29539482	rs1233399	Albuminuria	chr6	29539482	FALSE	1:47961691	test
1:34328302	rs1884983	Albuminuria	chr1	34328302	FALSE	1:47961691	test
13:31374972	rs17692332	Albuminuria	chr13	31374972	FALSE	1:47961691	test
15:93607598	rs11637609	Albuminuria	chr15	93607598	FALSE	1:47961691	test
1:110132098	rs541320	Albuminuria	chr1	110132098	FALSE	1:47961691	test
19:51585139	rs62114144	Albuminuria	chr19	51585139	FALSE	1:47961691	test
13:59834597	rs2322361	Albuminuria	chr13	59834597	FALSE	1:47961691	test
16:77923970	rs686136	Albuminuria	chr16	77923970	FALSE	1:47961691	test
7:45497973	rs34441298	Albuminuria	chr7	45497973	FALSE	1:47961691	test
1:77944732	rs11162351	Albuminuria	chr1	77944732	TRUE	1:77944732	test
4:161982414	rs17040579	Albuminuria	chr4	161982414	FALSE	1:77944732	test
4:11309941	rs7685427	Albuminuria	chr4	11309941	FALSE	1:77944732	test
20:24540662	rs35504030	Albuminuria	chr20	24540662	FALSE	1:77944732	test
2:221254614	rs4234032	Albuminuria	chr2	221254614	FALSE	1:77944732	test
14:30004717	rs1744007	Albuminuria	chr14	30004717	FALSE	1:77944732	test
12:86118501	rs10863060	Albuminuria	chr12	86118501	FALSE	1:77944732	test
5:167855568	rs3733982	Albuminuria	chr5	167855568	FALSE	1:77944732	test
2:36642026	rs10184816	Albuminuria	chr2	36642026	FALSE	1:77944732	test
13:105409320	rs4771482	Albuminuria	chr13	105409320	FALSE	1:77944732	test
20:60237696	rs79092406	Albuminuria	chr20	60237696	FALSE	1:77944732	test
1:155095107	rs11264327	Albuminuria	chr1	155095107	TRUE	1:155095107	test
10:21320162	rs656069	Albuminuria	chr10	21320162	FALSE	1:155095107	test
22:25835800	rs688953	Albuminuria	chr22	25835800	FALSE	1:155095107	test
7:44612347	rs217374	Albuminuria	chr7	44612347	FALSE	1:155095107	test
11:130733365	rs6590515	Albuminuria	chr11	130733365	FALSE	1:155095107	test
7:142470290	rs11769872	Albuminuria	chr7	142470290	FALSE	1:155095107	test
2:68594763	rs12472591	Albuminuria	chr2	68594763	FALSE	1:155095107	test
2:132408162	rs2136468	Albuminuria	chr2	132408162	FALSE	1:155095107	test
12:42328620	rs12813948	Albuminuria	chr12	42328620	FALSE	1:155095107	test
1:17731117	rs1555660	Albuminuria	chr1	17731117	FALSE	1:155095107	test
6:33114623	rs3129219	Albuminuria	chr6	33114623	FALSE	1:155095107	test
1:171423167	rs12727104	Albuminuria	chr1	171423167	TRUE	1:171423167	test
2:47034764	rs7589364	Albuminuria	chr2	47034764	FALSE	1:171423167	test
8:83598795	rs62513214	Albuminuria	chr8	83598795	FALSE	1:171423167	test
13:23543003	rs9510464	Albuminuria	chr13	23543003	FALSE	1:171423167	test
10:80465907	rs516103	Albuminuria	chr10	80465907	FALSE	1:171423167	test
4:41352546	rs116741339	Albuminuria	chr4	41352546	FALSE	1:171423167	test
2:45559189	rs6760816	Albuminuria	chr2	45559189	FALSE	1:171423167	test
5:124591842	rs11241798	Albuminuria	chr5	124591842	FALSE	1:171423167	test
5:10555362	rs2673887	Albuminuria	chr5	10555362	FALSE	1:171423167	test
2:12748456	rs72779638	Albuminuria	chr2	12748456	FALSE	1:171423167	test
14:20723584	rs8014199	Albuminuria	chr14	20723584	FALSE	1:171423167	test
2:207889080	rs6712846	Albuminuria	chr2	207889080	TRUE	2:207889080	test
5:163397956	rs12522302	Albuminuria	chr5	163397956	FALSE	2:207889080	test
14:78441798	rs7160045	Albuminuria	chr14	78441798	FALSE	2:207889080	test
16:61640323	rs11862973	Albuminuria	chr16	61640323	FALSE	2:207889080	test
16:61640491	rs11859424	Albuminuria	chr16	61640491	FALSE	2:207889080	test
20:6928906	rs6117521	Albuminuria	chr20	6928906	FALSE	2:207889080	test
14:78444164	rs3861625	Albuminuria	chr14	78444164	FALSE	2:207889080	test
20:6928620	rs6085761	Albuminuria	chr20	6928620	FALSE	2:207889080	test
7:112844153	rs10251634	Albuminuria	chr7	112844153	FALSE	2:207889080	test
18:76389329	rs34757554	Albuminuria	chr18	76389329	FALSE	2:207889080	test
7:22071581	rs201985635	Albuminuria	chr7	22071581	FALSE	2:207889080	test
2:227876687	rs35483183	Albuminuria	chr2	227876687	TRUE	2:227876687	test
1:62610286	rs11207912	Albuminuria	chr1	62610286	FALSE	2:227876687	test
1:237327153	rs111658123	Albuminuria	chr1	237327153	FALSE	2:227876687	test
6:164168200	rs4709010	Albuminuria	chr6	164168200	FALSE	2:227876687	test
7:70817160	rs10281560	Albuminuria	chr7	70817160	FALSE	2:227876687	test
1:198783644	rs11804984	Albuminuria	chr1	198783644	FALSE	2:227876687	test
3:175157948	rs73186742	Albuminuria	chr3	175157948	FALSE	2:227876687	test
5:104160218	rs12109433	Albuminuria	chr5	104160218	FALSE	2:227876687	test
3:159663141	rs9818907	Albuminuria	chr3	159663141	FALSE	2:227876687	test
18:44985278	rs4986232	Albuminuria	chr18	44985278	FALSE	2:227876687	test
6:151893810	rs112563803	Albuminuria	chr6	151893810	FALSE	2:227876687	test
4:149128595	rs7670121	Albuminuria	chr4	149128595	TRUE	4:149128595	test
13:113471486	rs11617054	Albuminuria	chr13	113471486	FALSE	4:149128595	test
14:28252785	rs2333108	Albuminuria	chr14	28252785	FALSE	4:149128595	test
2:180615735	rs62181523	Albuminuria	chr2	180615735	FALSE	4:149128595	test
9:129826261	rs11788993	Albuminuria	chr9	129826261	FALSE	4:149128595	test
3:121833237	rs6804964	Albuminuria	chr3	121833237	FALSE	4:149128595	test
12:66158505	rs10878332	Albuminuria	chr12	66158505	FALSE	4:149128595	test
10:129056542	rs11591434	Albuminuria	chr10	129056542	FALSE	4:149128595	test
1:3113680	rs10909895	Albuminuria	chr1	3113680	FALSE	4:149128595	test
3:121834057	rs2681420	Albuminuria	chr3	121834057	FALSE	4:149128595	test
3:65407299	rs4688234	Albuminuria	chr3	65407299	FALSE	4:149128595	test
5:64296471	rs7731168	Albuminuria	chr5	64296471	TRUE	5:64296471	test
17:80956879	rs55895246	Albuminuria	chr17	80956879	FALSE	5:64296471	test
5:38826160	rs11740783	Albuminuria	chr5	38826160	FALSE	5:64296471	test
4:177095908	rs4690665	Albuminuria	chr4	177095908	FALSE	5:64296471	test
2:191529910	rs10194854	Albuminuria	chr2	191529910	FALSE	5:64296471	test
9:74939171	rs4744670	Albuminuria	chr9	74939171	FALSE	5:64296471	test
5:40986369	rs1450652	Albuminuria	chr5	40986369	FALSE	5:64296471	test
10:33606189	rs2776937	Albuminuria	chr10	33606189	FALSE	5:64296471	test
21:16363533	rs34570637	Albuminuria	chr21	16363533	FALSE	5:64296471	test
3:112831524	rs10511318	Albuminuria	chr3	112831524	FALSE	5:64296471	test
21:15735908	rs9979228	Albuminuria	chr21	15735908	FALSE	5:64296471	test
8:61620613	rs4738817	Albuminuria	chr8	61620613	TRUE	8:61620613	test
11:129715502	rs11221876	Albuminuria	chr11	129715502	FALSE	8:61620613	test
21:17523330	rs13049685	Albuminuria	chr21	17523330	FALSE	8:61620613	test
2:87900659	rs116786048	Albuminuria	chr2	87900659	FALSE	8:61620613	test
22:34072009	rs2283929	Albuminuria	chr22	34072009	FALSE	8:61620613	test
5:37869314	rs2973106	Albuminuria	chr5	37869314	FALSE	8:61620613	test
22:23575642	rs4822375	Albuminuria	chr22	23575642	FALSE	8:61620613	test
14:95694343	rs4905287	Albuminuria	chr14	95694343	FALSE	8:61620613	test
1:242269283	rs984985	Albuminuria	chr1	242269283	FALSE	8:61620613	test
12:540110	rs11062943	Albuminuria	chr12	540110	FALSE	8:61620613	test
1:216090175	rs6661521	Albuminuria	chr1	216090175	FALSE	8:61620613	test
8:126500031	rs28601761	Albuminuria	chr8	126500031	TRUE	8:126500031	test
11:125079443	rs588855	Albuminuria	chr11	125079443	FALSE	8:126500031	test
19:17884845	rs4808689	Albuminuria	chr19	17884845	FALSE	8:126500031	test
7:151701431	rs10234590	Albuminuria	chr7	151701431	FALSE	8:126500031	test
6:88579705	rs4129673	Albuminuria	chr6	88579705	FALSE	8:126500031	test
7:149052095	rs13234068	Albuminuria	chr7	149052095	FALSE	8:126500031	test
9:14511236	rs10738363	Albuminuria	chr9	14511236	FALSE	8:126500031	test
6:155996888	rs6932916	Albuminuria	chr6	155996888	FALSE	8:126500031	test
11:92807099	rs10830974	Albuminuria	chr11	92807099	FALSE	8:126500031	test
12:590259	rs215223	Albuminuria	chr12	590259	FALSE	8:126500031	test
10:124997119	rs3923324	Albuminuria	chr10	124997119	FALSE	8:126500031	test
15:41806658	rs3759794	Albuminuria	chr15	41806658	TRUE	15:41806658	test
8:72987277	rs2278655	Albuminuria	chr8	72987277	FALSE	15:41806658	test
12:110100378	rs73202422	Albuminuria	chr12	110100378	FALSE	15:41806658	test
13:98861346	rs76976639	Albuminuria	chr13	98861346	FALSE	15:41806658	test
2:128824176	rs7579855	Albuminuria	chr2	128824176	FALSE	15:41806658	test
6:82974089	rs12664788	Albuminuria	chr6	82974089	FALSE	15:41806658	test
13:98861373	rs138157834	Albuminuria	chr13	98861373	FALSE	15:41806658	test
16:48201678	rs41280941	Albuminuria	chr16	48201678	FALSE	15:41806658	test
7:142162951	rs112904789	Albuminuria	chr7	142162951	FALSE	15:41806658	test
12:4947585	rs80064101	Albuminuria	chr12	4947585	FALSE	15:41806658	test
17:18330772	17:18330772	Albuminuria	chr17	18330772	FALSE	15:41806658	test
15:45720597	rs16943246	Albuminuria	chr15	45720597	TRUE	15:45720597	test
11:56163215	rs12288188	Albuminuria	chr11	56163215	FALSE	15:45720597	test
14:39585648	rs34816815	Albuminuria	chr14	39585648	FALSE	15:45720597	test
17:39612409	rs9890125	Albuminuria	chr17	39612409	FALSE	15:45720597	test
6:25757017	rs1937132	Albuminuria	chr6	25757017	FALSE	15:45720597	test
13:36922823	rs9547387	Albuminuria	chr13	36922823	FALSE	15:45720597	test
11:68254328	rs11228258	Albuminuria	chr11	68254328	FALSE	15:45720597	test
19:21539540	rs7252873	Albuminuria	chr19	21539540	FALSE	15:45720597	test
6:25734969	rs3922699	Albuminuria	chr6	25734969	FALSE	15:45720597	test
4:68564618	rs1967037	Albuminuria	chr4	68564618	FALSE	15:45720597	test
3:52871929	rs3733047	Albuminuria	chr3	52871929	FALSE	15:45720597	test
1:200259095	rs12727980	Albuminuria	chr1	200259095	TRUE	1:200259095	test
11:8216624	rs17227568	Albuminuria	chr11	8216624	FALSE	1:200259095	test
2:77926012	rs62160363	Albuminuria	chr2	77926012	FALSE	1:200259095	test
12:132055744	rs67541145	Albuminuria	chr12	132055744	FALSE	1:200259095	test
12:94364649	rs1898539	Albuminuria	chr12	94364649	FALSE	1:200259095	test
16:881081	rs683352	Albuminuria	chr16	881081	FALSE	1:200259095	test
13:99430263	rs7318833	Albuminuria	chr13	99430263	FALSE	1:200259095	test
16:18968751	rs4782183	Albuminuria	chr16	18968751	FALSE	1:200259095	test
18:13945941	rs17625072	Albuminuria	chr18	13945941	FALSE	1:200259095	test
11:8215751	rs4564325	Albuminuria	chr11	8215751	FALSE	1:200259095	test
11:8217326	rs3911309	Albuminuria	chr11	8217326	FALSE	1:200259095	test
2:51312124	rs6750228	Albuminuria	chr2	51312124	TRUE	2:51312124	test
3:170876084	rs73169788	Albuminuria	chr3	170876084	FALSE	2:51312124	test
9:85729122	rs1847193	Albuminuria	chr9	85729122	FALSE	2:51312124	test
2:80337737	rs11694959	Albuminuria	chr2	80337737	FALSE	2:51312124	test
18:10840204	rs76536564	Albuminuria	chr18	10840204	FALSE	2:51312124	test
1:79033789	rs603546	Albuminuria	chr1	79033789	FALSE	2:51312124	test
16:79190898	rs8048787	Albuminuria	chr16	79190898	FALSE	2:51312124	test
4:90281464	rs71609559	Albuminuria	chr4	90281464	FALSE	2:51312124	test
10:82351105	rs12246043	Albuminuria	chr10	82351105	FALSE	2:51312124	test
12:114092693	rs724026	Albuminuria	chr12	114092693	FALSE	2:51312124	test
16:78441060	rs28446324	Albuminuria	chr16	78441060	FALSE	2:51312124	test
2:85754342	rs13394343	Albuminuria	chr2	85754342	TRUE	2:85754342	test
2:74369950	rs702466	Albuminuria	chr2	74369950	FALSE	2:85754342	test
13:26791134	rs4770960	Albuminuria	chr13	26791134	FALSE	2:85754342	test
6:116827711	rs4945558	Albuminuria	chr6	116827711	FALSE	2:85754342	test
11:108822999	rs11212825	Albuminuria	chr11	108822999	FALSE	2:85754342	test
1:43632353	rs1749436	Albuminuria	chr1	43632353	FALSE	2:85754342	test
1:160501715	rs6656191	Albuminuria	chr1	160501715	FALSE	2:85754342	test
1:16351137	rs9442190	Albuminuria	chr1	16351137	FALSE	2:85754342	test
17:6549709	rs11867909	Albuminuria	chr17	6549709	FALSE	2:85754342	test
15:78231874	rs4563013	Albuminuria	chr15	78231874	FALSE	2:85754342	test
3:122519083	rs6785639	Albuminuria	chr3	122519083	FALSE	2:85754342	test
2:203714973	rs10207567	Albuminuria	chr2	203714973	TRUE	2:203714973	test
12:21208388	rs11045702	Albuminuria	chr12	21208388	FALSE	2:203714973	test
11:58460726	rs11229578	Albuminuria	chr11	58460726	FALSE	2:203714973	test
12:32871231	rs10844312	Albuminuria	chr12	32871231	FALSE	2:203714973	test
15:83962307	rs1880532	Albuminuria	chr15	83962307	FALSE	2:203714973	test
5:29062392	rs7724680	Albuminuria	chr5	29062392	FALSE	2:203714973	test
3:165887994	rs7639801	Albuminuria	chr3	165887994	FALSE	2:203714973	test
10:70028315	rs4474333	Albuminuria	chr10	70028315	FALSE	2:203714973	test
3:125644410	rs12486091	Albuminuria	chr3	125644410	FALSE	2:203714973	test
1:248577107	rs28626514	Albuminuria	chr1	248577107	FALSE	2:203714973	test
4:107251400	rs10433894	Albuminuria	chr4	107251400	FALSE	2:203714973	test
3:46895376	rs6768627	Albuminuria	chr3	46895376	TRUE	3:46895376	test
13:30578899	rs73159377	Albuminuria	chr13	30578899	FALSE	3:46895376	test
8:58783079	rs2196450	Albuminuria	chr8	58783079	FALSE	3:46895376	test
2:8020318	rs41444747	Albuminuria	chr2	8020318	FALSE	3:46895376	test
5:145799578	rs6580420	Albuminuria	chr5	145799578	FALSE	3:46895376	test
4:124551705	rs62322890	Albuminuria	chr4	124551705	FALSE	3:46895376	test
13:85075181	rs9531600	Albuminuria	chr13	85075181	FALSE	3:46895376	test
15:42406661	rs8042280	Albuminuria	chr15	42406661	FALSE	3:46895376	test
14:43297500	rs76657998	Albuminuria	chr14	43297500	FALSE	3:46895376	test
3:46894675	rs66668401	Albuminuria	chr3	46894675	FALSE	3:46895376	test
8:126781758	rs16900842	Albuminuria	chr8	126781758	FALSE	3:46895376	test
3:170027407	rs112607182	Albuminuria	chr3	170027407	TRUE	3:170027407	test
7:46265301	rs74522650	Albuminuria	chr7	46265301	FALSE	3:170027407	test
6:12549623	rs145237361	Albuminuria	chr6	12549623	FALSE	3:170027407	test
11:13066419	rs7124398	Albuminuria	chr11	13066419	FALSE	3:170027407	test
17:14815773	rs17643500	Albuminuria	chr17	14815773	FALSE	3:170027407	test
3:30216669	rs6797856	Albuminuria	chr3	30216669	FALSE	3:170027407	test
21:35409345	rs117038590	Albuminuria	chr21	35409345	FALSE	3:170027407	test
2:186701715	rs80354161	Albuminuria	chr2	186701715	FALSE	3:170027407	test
15:62612121	rs77366294	Albuminuria	chr15	62612121	FALSE	3:170027407	test
7:114436	rs79044449	Albuminuria	chr7	114436	FALSE	3:170027407	test
8:29850147	rs77136245	Albuminuria	chr8	29850147	FALSE	3:170027407	test
4:56471551	rs3805382	Albuminuria	chr4	56471551	TRUE	4:56471551	test
1:181218134	rs4102468	Albuminuria	chr1	181218134	FALSE	4:56471551	test
6:32744714	rs9276641	Albuminuria	chr6	32744714	FALSE	4:56471551	test
7:145266838	rs62502940	Albuminuria	chr7	145266838	FALSE	4:56471551	test
10:55057090	rs10824991	Albuminuria	chr10	55057090	FALSE	4:56471551	test
5:63448825	rs9291803	Albuminuria	chr5	63448825	FALSE	4:56471551	test
6:122520173	rs6569252	Albuminuria	chr6	122520173	FALSE	4:56471551	test
14:41751598	rs1782155	Albuminuria	chr14	41751598	FALSE	4:56471551	test
1:33635384	rs72656240	Albuminuria	chr1	33635384	FALSE	4:56471551	test
10:23740971	rs10741027	Albuminuria	chr10	23740971	FALSE	4:56471551	test
6:32744572	6:32744572	Albuminuria	chr6	32744572	FALSE	4:56471551	test
4:77409795	rs7654754	Albuminuria	chr4	77409795	TRUE	4:77409795	test
18:43410380	rs894050	Albuminuria	chr18	43410380	FALSE	4:77409795	test
13:90888106	rs9515701	Albuminuria	chr13	90888106	FALSE	4:77409795	test
8:15551678	rs9643929	Albuminuria	chr8	15551678	FALSE	4:77409795	test
4:77409945	rs7654978	Albuminuria	chr4	77409945	FALSE	4:77409795	test
12:56920402	rs10876897	Albuminuria	chr12	56920402	FALSE	4:77409795	test
2:129824446	rs67198468	Albuminuria	chr2	129824446	FALSE	4:77409795	test
9:20537343	rs6475457	Albuminuria	chr9	20537343	FALSE	4:77409795	test
2:174338359	rs13004696	Albuminuria	chr2	174338359	FALSE	4:77409795	test
5:76921017	rs62362477	Albuminuria	chr5	76921017	FALSE	4:77409795	test
1:119678321	rs12136899	Albuminuria	chr1	119678321	FALSE	4:77409795	test
4:149132756	rs6535594	Albuminuria	chr4	149132756	TRUE	4:149132756	test
3:32925925	rs12633557	Albuminuria	chr3	32925925	FALSE	4:149132756	test
17:11257665	rs7210403	Albuminuria	chr17	11257665	FALSE	4:149132756	test
11:14228693	rs7928910	Albuminuria	chr11	14228693	FALSE	4:149132756	test
7:107838045	rs370133	Albuminuria	chr7	107838045	FALSE	4:149132756	test
15:57947632	rs4774277	Albuminuria	chr15	57947632	FALSE	4:149132756	test
6:101945657	rs2518241	Albuminuria	chr6	101945657	FALSE	4:149132756	test
22:31191136	rs136289	Albuminuria	chr22	31191136	FALSE	4:149132756	test
4:182890163	rs73872709	Albuminuria	chr4	182890163	FALSE	4:149132756	test
3:21649731	rs56103231	Albuminuria	chr3	21649731	FALSE	4:149132756	test
11:15196552	rs1792589	Albuminuria	chr11	15196552	FALSE	4:149132756	test
5:53271420	rs702634	Albuminuria	chr5	53271420	TRUE	5:53271420	test
3:106644997	rs13061779	Albuminuria	chr3	106644997	FALSE	5:53271420	test
7:38947417	rs9638944	Albuminuria	chr7	38947417	FALSE	5:53271420	test
11:86167202	rs2125363	Albuminuria	chr11	86167202	FALSE	5:53271420	test
2:119950918	rs58699565	Albuminuria	chr2	119950918	FALSE	5:53271420	test
14:77132756	rs4903446	Albuminuria	chr14	77132756	FALSE	5:53271420	test
15:77976782	rs4078464	Albuminuria	chr15	77976782	FALSE	5:53271420	test
8:12994642	rs6982268	Albuminuria	chr8	12994642	FALSE	5:53271420	test
11:11615232	rs11021949	Albuminuria	chr11	11615232	FALSE	5:53271420	test
1:48986545	rs2354463	Albuminuria	chr1	48986545	FALSE	5:53271420	test
11:69999122	rs10160639	Albuminuria	chr11	69999122	FALSE	5:53271420	test
7:27243238	rs2023844	Albuminuria	chr7	27243238	TRUE	7:27243238	test
3:150324453	rs146406209	Albuminuria	chr3	150324453	FALSE	7:27243238	test
4:169228359	rs74878464	Albuminuria	chr4	169228359	FALSE	7:27243238	test
13:115006506	rs17291111	Albuminuria	chr13	115006506	FALSE	7:27243238	test
1:65768079	rs11805061	Albuminuria	chr1	65768079	FALSE	7:27243238	test
19:54375768	rs10404559	Albuminuria	chr19	54375768	FALSE	7:27243238	test
8:133067995	rs73353119	Albuminuria	chr8	133067995	FALSE	7:27243238	test
2:179863008	rs79932165	Albuminuria	chr2	179863008	FALSE	7:27243238	test
13:41925197	rs9590592	Albuminuria	chr13	41925197	FALSE	7:27243238	test
6:170497425	rs2935089	Albuminuria	chr6	170497425	FALSE	7:27243238	test
16:8887958	rs7186464	Albuminuria	chr16	8887958	FALSE	7:27243238	test
7:29805361	rs17158386	Albuminuria	chr7	29805361	TRUE	7:29805361	test
9:89997130	rs10125807	Albuminuria	chr9	89997130	FALSE	7:29805361	test
18:20039174	rs12458594	Albuminuria	chr18	20039174	FALSE	7:29805361	test
13:34717196	rs74048386	Albuminuria	chr13	34717196	FALSE	7:29805361	test
10:25117142	rs72780321	Albuminuria	chr10	25117142	FALSE	7:29805361	test
6:105175494	6:105175494	Albuminuria	chr6	105175494	FALSE	7:29805361	test
2:129869694	rs12474861	Albuminuria	chr2	129869694	FALSE	7:29805361	test
10:25114934	rs11591695	Albuminuria	chr10	25114934	FALSE	7:29805361	test
4:95635568	rs62316502	Albuminuria	chr4	95635568	FALSE	7:29805361	test
4:190154933	rs62342869	Albuminuria	chr4	190154933	FALSE	7:29805361	test
4:61967025	rs7439943	Albuminuria	chr4	61967025	FALSE	7:29805361	test
10:16971426	rs1276720	Albuminuria	chr10	16971426	TRUE	10:16971426	test
8:10080264	rs13260425	Albuminuria	chr8	10080264	FALSE	10:16971426	test
11:83634410	rs12272479	Albuminuria	chr11	83634410	FALSE	10:16971426	test
11:100096792	rs1939701	Albuminuria	chr11	100096792	FALSE	10:16971426	test
21:41472941	rs9981369	Albuminuria	chr21	41472941	FALSE	10:16971426	test
9:85566452	rs7033514	Albuminuria	chr9	85566452	FALSE	10:16971426	test
10:10710599	rs10905781	Albuminuria	chr10	10710599	FALSE	10:16971426	test
13:72660361	rs4476056	Albuminuria	chr13	72660361	FALSE	10:16971426	test
20:59942115	rs28547292	Albuminuria	chr20	59942115	FALSE	10:16971426	test
3:77747382	rs1669217	Albuminuria	chr3	77747382	FALSE	10:16971426	test
8:10082629	rs4077722	Albuminuria	chr8	10082629	FALSE	10:16971426	test
4:190769223	rs4109437	Albuminuria	chr4	190769223	TRUE	4:190769223	test
6:146990960	rs79663182	Albuminuria	chr6	146990960	FALSE	4:190769223	test
12:117714307	rs141280509	Albuminuria	chr12	117714307	FALSE	4:190769223	test
12:1148536	rs112496728	Albuminuria	chr12	1148536	FALSE	4:190769223	test
2:29063510	rs41291163	Albuminuria	chr2	29063510	FALSE	4:190769223	test
10:47543460	rs115110170	Albuminuria	chr10	47543460	FALSE	4:190769223	test
15:42416720	rs74702470	Albuminuria	chr15	42416720	FALSE	4:190769223	test
9:110988786	rs78234491	Albuminuria	chr9	110988786	FALSE	4:190769223	test
10:111794278	rs113190413	Albuminuria	chr10	111794278	FALSE	4:190769223	test
12:117378074	rs185085345	Albuminuria	chr12	117378074	FALSE	4:190769223	test
10:13883784	rs77959741	Albuminuria	chr10	13883784	FALSE	4:190769223	test
4:56659946	rs75938525	Albuminuria	chr4	56659946	TRUE	4:56659946	test
4:115514426	rs2126029	Albuminuria	chr4	115514426	FALSE	4:56659946	test
14:66485241	rs78400663	Albuminuria	chr14	66485241	FALSE	4:56659946	test
6:36602679	rs115475653	Albuminuria	chr6	36602679	FALSE	4:56659946	test
1:13130566	rs181546036	Albuminuria	chr1	13130566	FALSE	4:56659946	test
2:20430569	rs57065686	Albuminuria	chr2	20430569	FALSE	4:56659946	test
12:110276052	rs11068517	Albuminuria	chr12	110276052	FALSE	4:56659946	test
3:86280111	rs73134603	Albuminuria	chr3	86280111	FALSE	4:56659946	test
6:93350154	rs143798901	Albuminuria	chr6	93350154	FALSE	4:56659946	test
2:20436490	rs62111436	Albuminuria	chr2	20436490	FALSE	4:56659946	test
8:94964574	rs61467536	Albuminuria	chr8	94964574	FALSE	4:56659946	test
16:19156016	rs8062326	Alcoholism	chr16	19156016	TRUE	16:19156016	train
22:20715737	rs373236512	Alcoholism	chr22	20715737	FALSE	16:19156016	train
5:73058700	rs73116589	Alcoholism	chr5	73058700	FALSE	16:19156016	train
14:69841943	rs61980356	Alcoholism	chr14	69841943	FALSE	16:19156016	train
6:166108047	rs9348036	Alcoholism	chr6	166108047	FALSE	16:19156016	train
15:58470447	rs116975453	Alcoholism	chr15	58470447	FALSE	16:19156016	train
17:50490860	rs117947061	Alcoholism	chr17	50490860	FALSE	16:19156016	train
12:74709864	rs74799756	Alcoholism	chr12	74709864	FALSE	16:19156016	train
2:240346063	rs78916901	Alcoholism	chr2	240346063	FALSE	16:19156016	train
6:166108154	rs9365910	Alcoholism	chr6	166108154	FALSE	16:19156016	train
4:80223558	rs72870900	Alcoholism	chr4	80223558	FALSE	16:19156016	train
2:216893637	rs1344694	Alcoholism	chr2	216893637	TRUE	2:216893637	train
16:78936390	rs72804753	Alcoholism	chr16	78936390	FALSE	2:216893637	train
10:49885627	rs11101423	Alcoholism	chr10	49885627	FALSE	2:216893637	train
1:68000580	rs6657814	Alcoholism	chr1	68000580	FALSE	2:216893637	train
3:179045759	rs7644501	Alcoholism	chr3	179045759	FALSE	2:216893637	train
15:38524132	rs4924227	Alcoholism	chr15	38524132	FALSE	2:216893637	train
1:7069252	rs11800442	Alcoholism	chr1	7069252	FALSE	2:216893637	train
4:146759483	rs13109172	Alcoholism	chr4	146759483	FALSE	2:216893637	train
5:169460787	rs10044461	Alcoholism	chr5	169460787	FALSE	2:216893637	train
15:87471094	rs1012737	Alcoholism	chr15	87471094	FALSE	2:216893637	train
16:78936380	rs72804751	Alcoholism	chr16	78936380	FALSE	2:216893637	train
3:32240119	rs9825310	Alcoholism	chr3	32240119	TRUE	3:32240119	train
3:183762614	rs7431213	Alcoholism	chr3	183762614	FALSE	3:32240119	train
2:60902430	rs934796	Alcoholism	chr2	60902430	FALSE	3:32240119	train
19:35882487	rs12609605	Alcoholism	chr19	35882487	FALSE	3:32240119	train
1:240853644	rs4501828	Alcoholism	chr1	240853644	FALSE	3:32240119	train
1:110362858	rs7522243	Alcoholism	chr1	110362858	FALSE	3:32240119	train
7:9681439	rs10227062	Alcoholism	chr7	9681439	FALSE	3:32240119	train
17:3757902	rs8082687	Alcoholism	chr17	3757902	FALSE	3:32240119	train
4:115712544	rs6833695	Alcoholism	chr4	115712544	FALSE	3:32240119	train
20:6740366	rs235710	Alcoholism	chr20	6740366	FALSE	3:32240119	train
2:231833839	rs1876820	Alcoholism	chr2	231833839	FALSE	3:32240119	train
13:23755127	rs4770403	Alcoholism	chr13	23755127	TRUE	13:23755127	train
15:93399773	rs7165128	Alcoholism	chr15	93399773	FALSE	13:23755127	train
3:171157287	rs6804486	Alcoholism	chr3	171157287	FALSE	13:23755127	train
6:41986208	rs10807273	Alcoholism	chr6	41986208	FALSE	13:23755127	train
2:108531376	rs113480292	Alcoholism	chr2	108531376	FALSE	13:23755127	train
6:6795666	rs113602775	Alcoholism	chr6	6795666	FALSE	13:23755127	train
9:79164646	rs13290974	Alcoholism	chr9	79164646	FALSE	13:23755127	train
11:69831954	rs6592514	Alcoholism	chr11	69831954	FALSE	13:23755127	train
15:80634176	rs3974430	Alcoholism	chr15	80634176	FALSE	13:23755127	train
11:2924937	rs11822294	Alcoholism	chr11	2924937	FALSE	13:23755127	train
12:101604222	rs1399236	Alcoholism	chr12	101604222	FALSE	13:23755127	train
14:71395604	rs2810114	Alcoholism	chr14	71395604	TRUE	14:71395604	train
13:78952444	rs9544780	Alcoholism	chr13	78952444	FALSE	14:71395604	train
6:49624941	rs13206837	Alcoholism	chr6	49624941	FALSE	14:71395604	train
5:42776803	rs12514437	Alcoholism	chr5	42776803	FALSE	14:71395604	train
22:29257050	rs58004020	Alcoholism	chr22	29257050	FALSE	14:71395604	train
13:73478178	rs7984920	Alcoholism	chr13	73478178	FALSE	14:71395604	train
8:99668162	rs142995757	Alcoholism	chr8	99668162	FALSE	14:71395604	train
2:47692632	rs10179452	Alcoholism	chr2	47692632	FALSE	14:71395604	train
13:52681599	rs4943062	Alcoholism	chr13	52681599	FALSE	14:71395604	train
8:99666325	rs34477118	Alcoholism	chr8	99666325	FALSE	14:71395604	train
10:97491715	rs12359366	Alcoholism	chr10	97491715	FALSE	14:71395604	train
4:100250419	rs1789891	Alcoholism	chr4	100250419	TRUE	4:100250419	train
2:11877602	rs151071491	Alcoholism	chr2	11877602	FALSE	4:100250419	train
8:13218984	rs73203996	Alcoholism	chr8	13218984	FALSE	4:100250419	train
14:106046571	rs76342544	Alcoholism	chr14	106046571	FALSE	4:100250419	train
22:17666164	rs4455258	Alcoholism	chr22	17666164	FALSE	4:100250419	train
1:237152436	rs4422994	Alcoholism	chr1	237152436	FALSE	4:100250419	train
1:205019983	rs10900439	Alcoholism	chr1	205019983	FALSE	4:100250419	train
8:341001	rs17064581	Alcoholism	chr8	341001	FALSE	4:100250419	train
3:191186993	rs1398715	Alcoholism	chr3	191186993	FALSE	4:100250419	train
12:31367014	rs12824865	Alcoholism	chr12	31367014	FALSE	4:100250419	train
14:106046570	rs74345297	Alcoholism	chr14	106046570	FALSE	4:100250419	train
3:15295364	rs1318937	Alcoholism	chr3	15295364	TRUE	3:15295364	train
9:123965796	rs7036737	Alcoholism	chr9	123965796	FALSE	3:15295364	train
11:4778208	rs11033729	Alcoholism	chr11	4778208	FALSE	3:15295364	train
1:54294766	rs4927040	Alcoholism	chr1	54294766	FALSE	3:15295364	train
1:154293925	rs6686621	Alcoholism	chr1	154293925	FALSE	3:15295364	train
5:57798835	rs1848514	Alcoholism	chr5	57798835	FALSE	3:15295364	train
1:47631951	rs12038725	Alcoholism	chr1	47631951	FALSE	3:15295364	train
12:123048603	rs112596316	Alcoholism	chr12	123048603	FALSE	3:15295364	train
2:48845247	rs55957451	Alcoholism	chr2	48845247	FALSE	3:15295364	train
14:38033586	rs77246626	Alcoholism	chr14	38033586	FALSE	3:15295364	train
9:108319945	rs2296750	Alcoholism	chr9	108319945	FALSE	3:15295364	train
2:139671955	rs9636231	Alcoholism	chr2	139671955	TRUE	2:139671955	train
8:142307201	rs10092931	Alcoholism	chr8	142307201	FALSE	2:139671955	train
5:65930753	rs34382006	Alcoholism	chr5	65930753	FALSE	2:139671955	train
7:6155753	rs10272554	Alcoholism	chr7	6155753	FALSE	2:139671955	train
1:24381619	rs11249036	Alcoholism	chr1	24381619	FALSE	2:139671955	train
15:99660664	rs11247059	Alcoholism	chr15	99660664	FALSE	2:139671955	train
3:36738475	rs4345022	Alcoholism	chr3	36738475	FALSE	2:139671955	train
16:4353057	rs804175	Alcoholism	chr16	4353057	FALSE	2:139671955	train
20:59041886	rs3827139	Alcoholism	chr20	59041886	FALSE	2:139671955	train
5:53332323	rs391448	Alcoholism	chr5	53332323	FALSE	2:139671955	train
7:34711663	rs10486653	Alcoholism	chr7	34711663	FALSE	2:139671955	train
11:125178403	rs10893366	Alcoholism	chr11	125178403	TRUE	11:125178403	train
7:129281590	rs62489268	Alcoholism	chr7	129281590	FALSE	11:125178403	train
8:58438221	rs7828768	Alcoholism	chr8	58438221	FALSE	11:125178403	train
2:157664784	rs1494073	Alcoholism	chr2	157664784	FALSE	11:125178403	train
7:149769319	rs201519792	Alcoholism	chr7	149769319	FALSE	11:125178403	train
19:3256484	rs10421936	Alcoholism	chr19	3256484	FALSE	11:125178403	train
8:3202713	rs11783858	Alcoholism	chr8	3202713	FALSE	11:125178403	train
4:189954801	rs7660103	Alcoholism	chr4	189954801	FALSE	11:125178403	train
14:92618995	rs34322649	Alcoholism	chr14	92618995	FALSE	11:125178403	train
6:169532217	rs12183220	Alcoholism	chr6	169532217	FALSE	11:125178403	train
18:66063549	rs55900045	Alcoholism	chr18	66063549	FALSE	11:125178403	train
3:28206877	rs9310862	Alcoholism	chr3	28206877	TRUE	3:28206877	train
13:71790835	rs7981149	Alcoholism	chr13	71790835	FALSE	3:28206877	train
2:140659840	rs7591869	Alcoholism	chr2	140659840	FALSE	3:28206877	train
14:89497238	rs4899963	Alcoholism	chr14	89497238	FALSE	3:28206877	train
12:90576892	rs2731231	Alcoholism	chr12	90576892	FALSE	3:28206877	train
12:17355854	rs1473855	Alcoholism	chr12	17355854	FALSE	3:28206877	train
21:23272840	rs35662435	Alcoholism	chr21	23272840	FALSE	3:28206877	train
10:3714893	rs11252006	Alcoholism	chr10	3714893	FALSE	3:28206877	train
1:83835913	rs2069114	Alcoholism	chr1	83835913	FALSE	3:28206877	train
3:181917624	rs4859237	Alcoholism	chr3	181917624	FALSE	3:28206877	train
6:40929001	rs7739531	Alcoholism	chr6	40929001	FALSE	3:28206877	train
12:1934581	rs2887631	Alcoholism	chr12	1934581	TRUE	12:1934581	train
12:252807	rs11061633	Alcoholism	chr12	252807	FALSE	12:1934581	train
19:7833456	rs9329374	Alcoholism	chr19	7833456	FALSE	12:1934581	train
4:95684380	rs10049681	Alcoholism	chr4	95684380	FALSE	12:1934581	train
12:216210	rs7964360	Alcoholism	chr12	216210	FALSE	12:1934581	train
4:40876385	rs6840925	Alcoholism	chr4	40876385	FALSE	12:1934581	train
14:25906333	rs1884239	Alcoholism	chr14	25906333	FALSE	12:1934581	train
13:100384945	rs2806280	Alcoholism	chr13	100384945	FALSE	12:1934581	train
13:111792296	rs831165	Alcoholism	chr13	111792296	FALSE	12:1934581	train
17:10200522	rs1122540	Alcoholism	chr17	10200522	FALSE	12:1934581	train
2:120276841	rs60090663	Alcoholism	chr2	120276841	FALSE	12:1934581	train
12:130230407	rs7979367	Alcoholism	chr12	130230407	TRUE	12:130230407	train
12:94581387	rs3847812	Alcoholism	chr12	94581387	FALSE	12:130230407	train
2:101192499	rs2970997	Alcoholism	chr2	101192499	FALSE	12:130230407	train
22:31126138	rs5994335	Alcoholism	chr22	31126138	FALSE	12:130230407	train
9:79188174	rs10217431	Alcoholism	chr9	79188174	FALSE	12:130230407	train
1:43749755	rs3120123	Alcoholism	chr1	43749755	FALSE	12:130230407	train
10:89138146	rs28534815	Alcoholism	chr10	89138146	FALSE	12:130230407	train
15:31355824	rs7166442	Alcoholism	chr15	31355824	FALSE	12:130230407	train
1:204623905	rs11240242	Alcoholism	chr1	204623905	FALSE	12:130230407	train
14:52065141	rs66670264	Alcoholism	chr14	52065141	FALSE	12:130230407	train
9:14040440	rs1575256	Alcoholism	chr9	14040440	FALSE	12:130230407	train
22:34941576	rs4821261	Alcoholism	chr22	34941576	TRUE	22:34941576	train
2:195936424	rs143146257	Alcoholism	chr2	195936424	FALSE	22:34941576	train
20:53994912	rs214417	Alcoholism	chr20	53994912	FALSE	22:34941576	train
2:119651994	rs10188475	Alcoholism	chr2	119651994	FALSE	22:34941576	train
2:119651758	rs10190759	Alcoholism	chr2	119651758	FALSE	22:34941576	train
3:109274242	rs114199707	Alcoholism	chr3	109274242	FALSE	22:34941576	train
2:119649853	rs3980325	Alcoholism	chr2	119649853	FALSE	22:34941576	train
19:32193147	rs9304829	Alcoholism	chr19	32193147	FALSE	22:34941576	train
3:82901617	rs34597927	Alcoholism	chr3	82901617	FALSE	22:34941576	train
5:52456135	rs254475	Alcoholism	chr5	52456135	FALSE	22:34941576	train
19:32193522	rs10401820	Alcoholism	chr19	32193522	FALSE	22:34941576	train
22:50557407	rs138229	Alcoholism	chr22	50557407	TRUE	22:50557407	train
1:65922532	rs72681327	Alcoholism	chr1	65922532	FALSE	22:50557407	train
14:21785044	rs11620900	Alcoholism	chr14	21785044	FALSE	22:50557407	train
2:1799691	rs7588942	Alcoholism	chr2	1799691	FALSE	22:50557407	train
16:75003547	rs4888325	Alcoholism	chr16	75003547	FALSE	22:50557407	train
17:80505809	rs4614761	Alcoholism	chr17	80505809	FALSE	22:50557407	train
15:28170394	rs1597200	Alcoholism	chr15	28170394	FALSE	22:50557407	train
4:182050780	rs35733647	Alcoholism	chr4	182050780	FALSE	22:50557407	train
10:127805927	rs1278392	Alcoholism	chr10	127805927	FALSE	22:50557407	train
9:16502113	rs1927630	Alcoholism	chr9	16502113	FALSE	22:50557407	train
2:228781846	rs1715851	Alcoholism	chr2	228781846	FALSE	22:50557407	train
12:94528825	rs3847794	Alcoholism	chr12	94528825	TRUE	12:94528825	train
20:12355931	rs6131328	Alcoholism	chr20	12355931	FALSE	12:94528825	train
6:41639575	rs2746177	Alcoholism	chr6	41639575	FALSE	12:94528825	train
4:6905812	rs34972369	Alcoholism	chr4	6905812	FALSE	12:94528825	train
13:24013117	rs9510737	Alcoholism	chr13	24013117	FALSE	12:94528825	train
20:57387854	rs6015380	Alcoholism	chr20	57387854	FALSE	12:94528825	train
18:6488310	rs1074036	Alcoholism	chr18	6488310	FALSE	12:94528825	train
10:133912772	rs4880332	Alcoholism	chr10	133912772	FALSE	12:94528825	train
14:98260634	rs7148609	Alcoholism	chr14	98260634	FALSE	12:94528825	train
8:7687929	rs72626627	Alcoholism	chr8	7687929	FALSE	12:94528825	train
12:10898127	rs1092317	Alcoholism	chr12	10898127	FALSE	12:94528825	train
14:102595625	rs1190596	Alcoholism	chr14	102595625	TRUE	14:102595625	train
14:63919115	rs7152839	Alcoholism	chr14	63919115	FALSE	14:102595625	train
12:29263756	rs11537408	Alcoholism	chr12	29263756	FALSE	14:102595625	train
6:81054965	rs3805848	Alcoholism	chr6	81054965	FALSE	14:102595625	train
3:151204226	rs4458346	Alcoholism	chr3	151204226	FALSE	14:102595625	train
2:128814163	rs113753218	Alcoholism	chr2	128814163	FALSE	14:102595625	train
4:117750159	rs1158112	Alcoholism	chr4	117750159	FALSE	14:102595625	train
4:81267383	rs141795687	Alcoholism	chr4	81267383	FALSE	14:102595625	train
11:2383401	rs2097686	Alcoholism	chr11	2383401	FALSE	14:102595625	train
13:48601456	rs61973261	Alcoholism	chr13	48601456	FALSE	14:102595625	train
2:128814411	rs111342517	Alcoholism	chr2	128814411	FALSE	14:102595625	train
2:50184394	rs11681792	Alcoholism	chr2	50184394	TRUE	2:50184394	train
3:61304491	rs2365740	Alcoholism	chr3	61304491	FALSE	2:50184394	train
20:50627294	rs1005757	Alcoholism	chr20	50627294	FALSE	2:50184394	train
7:146728252	rs1524347	Alcoholism	chr7	146728252	FALSE	2:50184394	train
19:13420745	rs12975301	Alcoholism	chr19	13420745	FALSE	2:50184394	train
4:189855738	rs35713099	Alcoholism	chr4	189855738	FALSE	2:50184394	train
9:138061286	rs71506959	Alcoholism	chr9	138061286	FALSE	2:50184394	train
6:37591016	rs56041423	Alcoholism	chr6	37591016	FALSE	2:50184394	train
7:13471338	rs11772824	Alcoholism	chr7	13471338	FALSE	2:50184394	train
12:115940650	rs11067627	Alcoholism	chr12	115940650	FALSE	2:50184394	train
8:123928859	rs7843271	Alcoholism	chr8	123928859	FALSE	2:50184394	train
4:146769074	rs1027841	Alcoholism	chr4	146769074	TRUE	4:146769074	train
7:30503792	rs4409301	Alcoholism	chr7	30503792	FALSE	4:146769074	train
5:119030177	rs75204545	Alcoholism	chr5	119030177	FALSE	4:146769074	train
19:44769517	rs1233439	Alcoholism	chr19	44769517	FALSE	4:146769074	train
8:142248861	rs79286730	Alcoholism	chr8	142248861	FALSE	4:146769074	train
15:74198334	rs72745353	Alcoholism	chr15	74198334	FALSE	4:146769074	train
3:71788627	rs57437569	Alcoholism	chr3	71788627	FALSE	4:146769074	train
8:113671074	rs76746234	Alcoholism	chr8	113671074	FALSE	4:146769074	train
1:64547430	rs834348	Alcoholism	chr1	64547430	FALSE	4:146769074	train
1:23148698	rs4654818	Alcoholism	chr1	23148698	FALSE	4:146769074	train
1:64546669	rs17126135	Alcoholism	chr1	64546669	FALSE	4:146769074	train
16:9213880	rs3743832	Alcoholism	chr16	9213880	TRUE	16:9213880	train
21:40248440	rs467567	Alcoholism	chr21	40248440	FALSE	16:9213880	train
12:47999060	rs855273	Alcoholism	chr12	47999060	FALSE	16:9213880	train
15:71197880	rs72757983	Alcoholism	chr15	71197880	FALSE	16:9213880	train
11:113675960	rs1034582	Alcoholism	chr11	113675960	FALSE	16:9213880	train
11:111370415	rs10891276	Alcoholism	chr11	111370415	FALSE	16:9213880	train
1:119656867	rs6428792	Alcoholism	chr1	119656867	FALSE	16:9213880	train
11:65576470	rs35138525	Alcoholism	chr11	65576470	FALSE	16:9213880	train
12:25266165	rs10842469	Alcoholism	chr12	25266165	FALSE	16:9213880	train
19:29151984	rs8107061	Alcoholism	chr19	29151984	FALSE	16:9213880	train
4:154314931	rs10517571	Alcoholism	chr4	154314931	FALSE	16:9213880	train
7:55724445	rs9656709	Alcoholism	chr7	55724445	TRUE	7:55724445	train
18:845169	rs9946725	Alcoholism	chr18	845169	FALSE	7:55724445	train
22:25331939	rs5760745	Alcoholism	chr22	25331939	FALSE	7:55724445	train
4:1571070	rs4865501	Alcoholism	chr4	1571070	FALSE	7:55724445	train
3:47411404	rs7430624	Alcoholism	chr3	47411404	FALSE	7:55724445	train
10:61804282	rs7900212	Alcoholism	chr10	61804282	FALSE	7:55724445	train
3:31192494	rs1098079	Alcoholism	chr3	31192494	FALSE	7:55724445	train
14:32942705	rs10872865	Alcoholism	chr14	32942705	FALSE	7:55724445	train
5:125684613	rs12517413	Alcoholism	chr5	125684613	FALSE	7:55724445	train
2:221304564	rs12694521	Alcoholism	chr2	221304564	FALSE	7:55724445	train
5:152858426	rs545957	Alcoholism	chr5	152858426	FALSE	7:55724445	train
3:20352766	rs9871864	Alcoholism	chr3	20352766	TRUE	3:20352766	train
10:8971777	rs12762981	Alcoholism	chr10	8971777	FALSE	3:20352766	train
14:104657760	rs947006	Alcoholism	chr14	104657760	FALSE	3:20352766	train
10:11834879	rs78987648	Alcoholism	chr10	11834879	FALSE	3:20352766	train
6:164292513	rs9355443	Alcoholism	chr6	164292513	FALSE	3:20352766	train
12:54300510	rs7962487	Alcoholism	chr12	54300510	FALSE	3:20352766	train
10:11834877	rs79970036	Alcoholism	chr10	11834877	FALSE	3:20352766	train
10:12936781	rs2399915	Alcoholism	chr10	12936781	FALSE	3:20352766	train
2:64606314	rs2288300	Alcoholism	chr2	64606314	FALSE	3:20352766	train
1:81515509	rs10782746	Alcoholism	chr1	81515509	FALSE	3:20352766	train
15:27835646	rs1382056	Alcoholism	chr15	27835646	FALSE	3:20352766	train
8:78325885	rs13259667	Alcoholism	chr8	78325885	TRUE	8:78325885	train
2:51753191	rs1528790	Alcoholism	chr2	51753191	FALSE	8:78325885	train
13:90808515	rs1844765	Alcoholism	chr13	90808515	FALSE	8:78325885	train
8:122911012	rs7824447	Alcoholism	chr8	122911012	FALSE	8:78325885	train
10:11199140	rs72773971	Alcoholism	chr10	11199140	FALSE	8:78325885	train
18:65917118	rs150668101	Alcoholism	chr18	65917118	FALSE	8:78325885	train
7:157333376	rs1122307	Alcoholism	chr7	157333376	FALSE	8:78325885	train
20:61381218	rs6010666	Alcoholism	chr20	61381218	FALSE	8:78325885	train
2:153380844	rs10497102	Alcoholism	chr2	153380844	FALSE	8:78325885	train
14:37292558	rs17105429	Alcoholism	chr14	37292558	FALSE	8:78325885	train
6:7468737	rs77924821	Alcoholism	chr6	7468737	FALSE	8:78325885	train
12:15389637	rs12311304	Alcoholism	chr12	15389637	TRUE	12:15389637	train
1:154095207	rs6691826	Alcoholism	chr1	154095207	FALSE	12:15389637	train
1:170359443	rs10919381	Alcoholism	chr1	170359443	FALSE	12:15389637	train
7:84639438	rs57531424	Alcoholism	chr7	84639438	FALSE	12:15389637	train
16:23049845	rs977929	Alcoholism	chr16	23049845	FALSE	12:15389637	train
8:59520711	rs17272151	Alcoholism	chr8	59520711	FALSE	12:15389637	train
7:54808240	rs10241047	Alcoholism	chr7	54808240	FALSE	12:15389637	train
10:35560029	rs11010151	Alcoholism	chr10	35560029	FALSE	12:15389637	train
8:85796731	rs2403032	Alcoholism	chr8	85796731	FALSE	12:15389637	train
3:81910207	rs11711024	Alcoholism	chr3	81910207	FALSE	12:15389637	train
18:51902826	rs4430819	Alcoholism	chr18	51902826	FALSE	12:15389637	train
12:85187511	rs4761097	Alcoholism	chr12	85187511	TRUE	12:85187511	train
7:118399977	rs13232717	Alcoholism	chr7	118399977	FALSE	12:85187511	train
13:57581787	rs1591602	Alcoholism	chr13	57581787	FALSE	12:85187511	train
15:46761692	rs1367815	Alcoholism	chr15	46761692	FALSE	12:85187511	train
12:85187905	rs7310007	Alcoholism	chr12	85187905	FALSE	12:85187511	train
5:8281329	rs1506119	Alcoholism	chr5	8281329	FALSE	12:85187511	train
18:69026461	rs2597835	Alcoholism	chr18	69026461	FALSE	12:85187511	train
7:109118570	rs1881447	Alcoholism	chr7	109118570	FALSE	12:85187511	train
3:103122172	rs4432652	Alcoholism	chr3	103122172	FALSE	12:85187511	train
3:147445583	rs4505665	Alcoholism	chr3	147445583	FALSE	12:85187511	train
14:82804794	rs12588166	Alcoholism	chr14	82804794	FALSE	12:85187511	train
13:33680854	rs642899	Alcoholism	chr13	33680854	TRUE	13:33680854	train
18:76500103	rs2941774	Alcoholism	chr18	76500103	FALSE	13:33680854	train
9:75824128	rs7868086	Alcoholism	chr9	75824128	FALSE	13:33680854	train
6:139853588	rs11754729	Alcoholism	chr6	139853588	FALSE	13:33680854	train
3:139712696	rs370163426	Alcoholism	chr3	139712696	FALSE	13:33680854	train
6:18460203	rs531481	Alcoholism	chr6	18460203	FALSE	13:33680854	train
6:154620010	6:154620010	Alcoholism	chr6	154620010	FALSE	13:33680854	train
6:10939824	rs12200867	Alcoholism	chr6	10939824	FALSE	13:33680854	train
2:51114571	rs17571130	Alcoholism	chr2	51114571	FALSE	13:33680854	train
12:99984135	rs1275651	Alcoholism	chr12	99984135	FALSE	13:33680854	train
2:3963060	rs35433324	Alcoholism	chr2	3963060	FALSE	13:33680854	train
1:241892235	rs9782914	Alcoholism	chr1	241892235	TRUE	1:241892235	train
4:72116128	rs1319630	Alcoholism	chr4	72116128	FALSE	1:241892235	train
15:97247494	rs4439725	Alcoholism	chr15	97247494	FALSE	1:241892235	train
2:220614927	rs73078699	Alcoholism	chr2	220614927	FALSE	1:241892235	train
15:54562362	rs11630774	Alcoholism	chr15	54562362	FALSE	1:241892235	train
9:6099180	rs55817693	Alcoholism	chr9	6099180	FALSE	1:241892235	train
10:20785243	rs137963352	Alcoholism	chr10	20785243	FALSE	1:241892235	train
7:25537202	rs75644433	Alcoholism	chr7	25537202	FALSE	1:241892235	train
17:62276700	rs9905854	Alcoholism	chr17	62276700	FALSE	1:241892235	train
6:14696969	rs857436	Alcoholism	chr6	14696969	FALSE	1:241892235	train
9:76313366	rs4745244	Alcoholism	chr9	76313366	FALSE	1:241892235	train
5:153811490	rs10037670	Alcoholism	chr5	153811490	TRUE	5:153811490	train
4:140453548	rs56367918	Alcoholism	chr4	140453548	FALSE	5:153811490	train
8:38772556	rs12546556	Alcoholism	chr8	38772556	FALSE	5:153811490	train
3:122772105	rs2120803	Alcoholism	chr3	122772105	FALSE	5:153811490	train
13:45369779	rs7997863	Alcoholism	chr13	45369779	FALSE	5:153811490	train
13:49518110	rs6561486	Alcoholism	chr13	49518110	FALSE	5:153811490	train
1:4645725	rs7517269	Alcoholism	chr1	4645725	FALSE	5:153811490	train
11:44055493	rs10838223	Alcoholism	chr11	44055493	FALSE	5:153811490	train
8:37655678	rs73592886	Alcoholism	chr8	37655678	FALSE	5:153811490	train
6:151588197	rs60525638	Alcoholism	chr6	151588197	FALSE	5:153811490	train
1:167118080	rs59156925	Alcoholism	chr1	167118080	FALSE	5:153811490	train
6:95967412	rs2380220	Alcoholism	chr6	95967412	TRUE	6:95967412	train
17:7004082	rs34874276	Alcoholism	chr17	7004082	FALSE	6:95967412	train
3:140858184	rs143149358	Alcoholism	chr3	140858184	FALSE	6:95967412	train
12:13212226	rs11055218	Alcoholism	chr12	13212226	FALSE	6:95967412	train
4:67127304	rs7698421	Alcoholism	chr4	67127304	FALSE	6:95967412	train
22:23315629	rs6003429	Alcoholism	chr22	23315629	FALSE	6:95967412	train
1:226580953	rs2136876	Alcoholism	chr1	226580953	FALSE	6:95967412	train
3:63653741	rs57335775	Alcoholism	chr3	63653741	FALSE	6:95967412	train
18:70977308	rs117007638	Alcoholism	chr18	70977308	FALSE	6:95967412	train
22:33575193	rs72620415	Alcoholism	chr22	33575193	FALSE	6:95967412	train
13:67857116	rs9541056	Alcoholism	chr13	67857116	FALSE	6:95967412	train
1:25193155	rs3131513	Alcoholism	chr1	25193155	TRUE	1:25193155	train
20:39128906	rs2024630	Alcoholism	chr20	39128906	FALSE	1:25193155	train
9:38272977	rs543496	Alcoholism	chr9	38272977	FALSE	1:25193155	train
10:89892100	rs10749565	Alcoholism	chr10	89892100	FALSE	1:25193155	train
15:70210315	rs35409591	Alcoholism	chr15	70210315	FALSE	1:25193155	train
12:5235997	rs7315460	Alcoholism	chr12	5235997	FALSE	1:25193155	train
13:72939838	rs513525	Alcoholism	chr13	72939838	FALSE	1:25193155	train
5:106620970	rs4957536	Alcoholism	chr5	106620970	FALSE	1:25193155	train
20:55480277	rs6064463	Alcoholism	chr20	55480277	FALSE	1:25193155	train
9:29350101	rs10813057	Alcoholism	chr9	29350101	FALSE	1:25193155	train
10:2888146	rs1909681	Alcoholism	chr10	2888146	FALSE	1:25193155	train
4:163243053	rs4440177	Alcoholism	chr4	163243053	TRUE	4:163243053	train
22:23046419	rs6003230	Alcoholism	chr22	23046419	FALSE	4:163243053	train
6:36973168	rs9394394	Alcoholism	chr6	36973168	FALSE	4:163243053	train
16:2302617	rs150932	Alcoholism	chr16	2302617	FALSE	4:163243053	train
17:43060158	rs60755906	Alcoholism	chr17	43060158	FALSE	4:163243053	train
14:22479812	rs10483267	Alcoholism	chr14	22479812	FALSE	4:163243053	train
22:24647463	rs147244914	Alcoholism	chr22	24647463	FALSE	4:163243053	train
7:152435478	rs62494292	Alcoholism	chr7	152435478	FALSE	4:163243053	train
9:38679722	rs4641154	Alcoholism	chr9	38679722	FALSE	4:163243053	train
6:31483458	rs9267444	Alcoholism	chr6	31483458	FALSE	4:163243053	train
3:196366264	rs1684446	Alcoholism	chr3	196366264	FALSE	4:163243053	train
8:11643915	rs804292	Alcoholism	chr8	11643915	TRUE	8:11643915	train
10:13743517	rs1541004	Alcoholism	chr10	13743517	FALSE	8:11643915	train
4:90044048	rs1533292	Alcoholism	chr4	90044048	FALSE	8:11643915	train
3:177163207	rs7619301	Alcoholism	chr3	177163207	FALSE	8:11643915	train
2:71131285	rs3821249	Alcoholism	chr2	71131285	FALSE	8:11643915	train
2:64319016	rs329500	Alcoholism	chr2	64319016	FALSE	8:11643915	train
17:8928411	rs1473664	Alcoholism	chr17	8928411	FALSE	8:11643915	train
3:185652184	rs1862903	Alcoholism	chr3	185652184	FALSE	8:11643915	train
3:34241097	rs6550258	Alcoholism	chr3	34241097	FALSE	8:11643915	train
5:107002938	rs26736	Alcoholism	chr5	107002938	FALSE	8:11643915	train
1:218711782	rs61824476	Alcoholism	chr1	218711782	FALSE	8:11643915	train
11:132584119	rs1793257	Alcoholism	chr11	132584119	TRUE	11:132584119	train
1:99322557	rs115043316	Alcoholism	chr1	99322557	FALSE	11:132584119	train
2:167494659	rs115446488	Alcoholism	chr2	167494659	FALSE	11:132584119	train
8:88437805	8:88437805	Alcoholism	chr8	88437805	FALSE	11:132584119	train
8:89647612	rs72660633	Alcoholism	chr8	89647612	FALSE	11:132584119	train
14:70513755	rs1903201	Alcoholism	chr14	70513755	FALSE	11:132584119	train
7:2121856	rs141851113	Alcoholism	chr7	2121856	FALSE	11:132584119	train
2:184620354	rs68003606	Alcoholism	chr2	184620354	FALSE	11:132584119	train
18:36767845	rs72888331	Alcoholism	chr18	36767845	FALSE	11:132584119	train
11:121473598	rs7128608	Alcoholism	chr11	121473598	FALSE	11:132584119	train
13:85288108	rs72629458	Alcoholism	chr13	85288108	FALSE	11:132584119	train
2:216898658	rs7590720	Alcoholism	chr2	216898658	TRUE	2:216898658	train
20:55276416	rs8115228	Alcoholism	chr20	55276416	FALSE	2:216898658	train
10:115242531	rs1046528	Alcoholism	chr10	115242531	FALSE	2:216898658	train
16:55762200	rs4784559	Alcoholism	chr16	55762200	FALSE	2:216898658	train
19:14975368	rs10415965	Alcoholism	chr19	14975368	FALSE	2:216898658	train
12:3186342	rs61918052	Alcoholism	chr12	3186342	FALSE	2:216898658	train
7:148680989	rs2709331	Alcoholism	chr7	148680989	FALSE	2:216898658	train
2:215275609	rs4380236	Alcoholism	chr2	215275609	FALSE	2:216898658	train
20:55276415	rs8121857	Alcoholism	chr20	55276415	FALSE	2:216898658	train
6:131148382	rs9402288	Alcoholism	chr6	131148382	FALSE	2:216898658	train
3:11952073	rs3732961	Alcoholism	chr3	11952073	FALSE	2:216898658	train
5:96111371	rs13160562	Alcoholism	chr5	96111371	TRUE	5:96111371	train
8:128435930	rs28427298	Alcoholism	chr8	128435930	FALSE	5:96111371	train
19:8952131	rs8108883	Alcoholism	chr19	8952131	FALSE	5:96111371	train
8:128435875	rs28633685	Alcoholism	chr8	128435875	FALSE	5:96111371	train
6:38703295	rs1626739	Alcoholism	chr6	38703295	FALSE	5:96111371	train
5:32938048	rs9292473	Alcoholism	chr5	32938048	FALSE	5:96111371	train
2:17690666	rs11689517	Alcoholism	chr2	17690666	FALSE	5:96111371	train
12:9173237	rs12322917	Alcoholism	chr12	9173237	FALSE	5:96111371	train
7:5076402	rs4338005	Alcoholism	chr7	5076402	FALSE	5:96111371	train
1:45131264	rs112193406	Alcoholism	chr1	45131264	FALSE	5:96111371	train
7:39436256	rs2237404	Alcoholism	chr7	39436256	FALSE	5:96111371	train
5:146320823	rs1864982	Alcoholism	chr5	146320823	TRUE	5:146320823	train
9:78361348	rs138414471	Alcoholism	chr9	78361348	FALSE	5:146320823	train
13:20828791	13:20828791	Alcoholism	chr13	20828791	FALSE	5:146320823	train
6:25309068	rs6456664	Alcoholism	chr6	25309068	FALSE	5:146320823	train
7:34729446	rs323923	Alcoholism	chr7	34729446	FALSE	5:146320823	train
7:37015309	rs143598301	Alcoholism	chr7	37015309	FALSE	5:146320823	train
9:18383878	rs2226018	Alcoholism	chr9	18383878	FALSE	5:146320823	train
12:63018379	rs17098096	Alcoholism	chr12	63018379	FALSE	5:146320823	train
2:25069392	rs13432743	Alcoholism	chr2	25069392	FALSE	5:146320823	train
9:78362059	rs117658854	Alcoholism	chr9	78362059	FALSE	5:146320823	train
10:25219669	rs4748992	Alcoholism	chr10	25219669	FALSE	5:146320823	train
6:152157881	rs6902771	Alcoholism	chr6	152157881	TRUE	6:152157881	train
12:130679236	rs61940087	Alcoholism	chr12	130679236	FALSE	6:152157881	train
22:44545545	rs5764561	Alcoholism	chr22	44545545	FALSE	6:152157881	train
5:167275087	rs4869078	Alcoholism	chr5	167275087	FALSE	6:152157881	train
6:71081376	rs13213319	Alcoholism	chr6	71081376	FALSE	6:152157881	train
10:80785567	rs11002782	Alcoholism	chr10	80785567	FALSE	6:152157881	train
18:66146100	rs8089578	Alcoholism	chr18	66146100	FALSE	6:152157881	train
19:57410200	rs8107140	Alcoholism	chr19	57410200	FALSE	6:152157881	train
1:37522957	rs527907	Alcoholism	chr1	37522957	FALSE	6:152157881	train
19:57411272	rs10422133	Alcoholism	chr19	57411272	FALSE	6:152157881	train
9:32271058	rs10217331	Alcoholism	chr9	32271058	FALSE	6:152157881	train
14:71352648	rs36563	Alcoholism	chr14	71352648	TRUE	14:71352648	train
6:24620485	rs61556098	Alcoholism	chr6	24620485	FALSE	14:71352648	train
5:132532251	rs62374511	Alcoholism	chr5	132532251	FALSE	14:71352648	train
22:33482308	rs9607012	Alcoholism	chr22	33482308	FALSE	14:71352648	train
17:33545236	rs75945298	Alcoholism	chr17	33545236	FALSE	14:71352648	train
12:70360180	rs789570	Alcoholism	chr12	70360180	FALSE	14:71352648	train
11:45513286	rs1488672	Alcoholism	chr11	45513286	FALSE	14:71352648	train
4:23757308	rs967140	Alcoholism	chr4	23757308	FALSE	14:71352648	train
6:151499758	rs2031309	Alcoholism	chr6	151499758	FALSE	14:71352648	train
5:176533388	rs56221328	Alcoholism	chr5	176533388	FALSE	14:71352648	train
18:53768205	rs8089513	Alcoholism	chr18	53768205	FALSE	14:71352648	train
15:96844727	rs7181753	Alcoholism	chr15	96844727	TRUE	15:96844727	train
19:7174041	rs10418533	Alcoholism	chr19	7174041	FALSE	15:96844727	train
11:85767914	rs10792823	Alcoholism	chr11	85767914	FALSE	15:96844727	train
3:29826706	rs13063383	Alcoholism	chr3	29826706	FALSE	15:96844727	train
2:111738371	rs3789098	Alcoholism	chr2	111738371	FALSE	15:96844727	train
18:57609595	rs71357662	Alcoholism	chr18	57609595	FALSE	15:96844727	train
10:12123667	rs1722445	Alcoholism	chr10	12123667	FALSE	15:96844727	train
12:25137751	rs35766657	Alcoholism	chr12	25137751	FALSE	15:96844727	train
21:47530990	rs915787	Alcoholism	chr21	47530990	FALSE	15:96844727	train
5:32900822	rs1603092	Alcoholism	chr5	32900822	FALSE	15:96844727	train
15:84735388	rs72748666	Alcoholism	chr15	84735388	FALSE	15:96844727	train
21:39027272	rs2835872	Alcoholism	chr21	39027272	TRUE	21:39027272	train
7:46887235	rs62446189	Alcoholism	chr7	46887235	FALSE	21:39027272	train
2:239565575	rs10181391	Alcoholism	chr2	239565575	FALSE	21:39027272	train
13:43201764	rs9533181	Alcoholism	chr13	43201764	FALSE	21:39027272	train
16:76116546	rs1423861	Alcoholism	chr16	76116546	FALSE	21:39027272	train
11:98749936	rs10790298	Alcoholism	chr11	98749936	FALSE	21:39027272	train
11:91620398	rs4417230	Alcoholism	chr11	91620398	FALSE	21:39027272	train
8:19872186	rs17411294	Alcoholism	chr8	19872186	FALSE	21:39027272	train
13:63864603	rs4883700	Alcoholism	chr13	63864603	FALSE	21:39027272	train
8:14483405	rs35853761	Alcoholism	chr8	14483405	FALSE	21:39027272	train
12:63819195	rs3847913	Alcoholism	chr12	63819195	FALSE	21:39027272	train
14:100684192	rs2766692	Alcoholism	chr14	100684192	TRUE	14:100684192	train
13:24301943	rs4769283	Alcoholism	chr13	24301943	FALSE	14:100684192	train
5:176429128	rs353498	Alcoholism	chr5	176429128	FALSE	14:100684192	train
10:14941965	rs10430783	Alcoholism	chr10	14941965	FALSE	14:100684192	train
12:114561680	rs10492330	Alcoholism	chr12	114561680	FALSE	14:100684192	train
2:85874845	rs17508843	Alcoholism	chr2	85874845	FALSE	14:100684192	train
6:148623751	rs13201475	Alcoholism	chr6	148623751	FALSE	14:100684192	train
2:67423078	rs115444591	Alcoholism	chr2	67423078	FALSE	14:100684192	train
8:41457094	rs2977844	Alcoholism	chr8	41457094	FALSE	14:100684192	train
17:75168112	rs12453809	Alcoholism	chr17	75168112	FALSE	14:100684192	train
21:35655734	rs7277800	Alcoholism	chr21	35655734	FALSE	14:100684192	train
22:45183014	rs16992796	Alcoholism	chr22	45183014	TRUE	22:45183014	train
8:35295649	rs76312460	Alcoholism	chr8	35295649	FALSE	22:45183014	train
4:187565457	rs116310238	Alcoholism	chr4	187565457	FALSE	22:45183014	train
8:138988144	rs75335175	Alcoholism	chr8	138988144	FALSE	22:45183014	train
9:84187628	rs2482411	Alcoholism	chr9	84187628	FALSE	22:45183014	train
13:108403209	rs77436391	Alcoholism	chr13	108403209	FALSE	22:45183014	train
11:2553323	rs72847667	Alcoholism	chr11	2553323	FALSE	22:45183014	train
1:176673747	rs75112759	Alcoholism	chr1	176673747	FALSE	22:45183014	train
14:61877454	rs6573391	Alcoholism	chr14	61877454	FALSE	22:45183014	train
3:111093765	rs116585137	Alcoholism	chr3	111093765	FALSE	22:45183014	train
8:52262559	rs72636585	Alcoholism	chr8	52262559	FALSE	22:45183014	train
3:87783976	rs9860340	Alcoholism	chr3	87783976	TRUE	3:87783976	train
7:1812743	rs12532459	Alcoholism	chr7	1812743	FALSE	3:87783976	train
20:40168505	rs6072412	Alcoholism	chr20	40168505	FALSE	3:87783976	train
2:1164192	rs72766763	Alcoholism	chr2	1164192	FALSE	3:87783976	train
5:148033473	rs13173350	Alcoholism	chr5	148033473	FALSE	3:87783976	train
9:30927638	rs62545259	Alcoholism	chr9	30927638	FALSE	3:87783976	train
10:35096465	rs11009948	Alcoholism	chr10	35096465	FALSE	3:87783976	train
2:234446511	rs1597940	Alcoholism	chr2	234446511	FALSE	3:87783976	train
18:54943951	rs2193280	Alcoholism	chr18	54943951	FALSE	3:87783976	train
13:113234673	rs7990841	Alcoholism	chr13	113234673	FALSE	3:87783976	train
2:232055684	rs6749936	Alcoholism	chr2	232055684	FALSE	3:87783976	train
6:53307694	rs9395865	Alcoholism	chr6	53307694	TRUE	6:53307694	train
17:10180602	rs67451063	Alcoholism	chr17	10180602	FALSE	6:53307694	train
14:54330295	rs4901458	Alcoholism	chr14	54330295	FALSE	6:53307694	train
8:16845136	rs7843183	Alcoholism	chr8	16845136	FALSE	6:53307694	train
20:44950640	rs6124780	Alcoholism	chr20	44950640	FALSE	6:53307694	train
2:119619074	rs7558638	Alcoholism	chr2	119619074	FALSE	6:53307694	train
11:357122	rs116910602	Alcoholism	chr11	357122	FALSE	6:53307694	train
16:84838975	rs4783067	Alcoholism	chr16	84838975	FALSE	6:53307694	train
20:19818640	rs4814908	Alcoholism	chr20	19818640	FALSE	6:53307694	train
13:79436957	rs7333777	Alcoholism	chr13	79436957	FALSE	6:53307694	train
16:60377491	rs935754	Alcoholism	chr16	60377491	FALSE	6:53307694	train
11:63592621	rs10897449	Alcoholism	chr11	63592621	TRUE	11:63592621	train
16:165781	rs7185768	Alcoholism	chr16	165781	FALSE	11:63592621	train
11:129255618	rs10894034	Alcoholism	chr11	129255618	FALSE	11:63592621	train
1:63467957	rs12130613	Alcoholism	chr1	63467957	FALSE	11:63592621	train
19:45384338	rs1985129	Alcoholism	chr19	45384338	FALSE	11:63592621	train
8:62707733	rs1495010	Alcoholism	chr8	62707733	FALSE	11:63592621	train
1:95099759	rs9645363	Alcoholism	chr1	95099759	FALSE	11:63592621	train
15:38867209	rs12324139	Alcoholism	chr15	38867209	FALSE	11:63592621	train
16:84392496	rs9931335	Alcoholism	chr16	84392496	FALSE	11:63592621	train
8:125750300	rs7001166	Alcoholism	chr8	125750300	FALSE	11:63592621	train
2:33651815	rs72802069	Alcoholism	chr2	33651815	FALSE	11:63592621	train
6:24863075	rs4256430	Alcoholism	chr6	24863075	TRUE	6:24863075	train
12:14298990	rs4764056	Alcoholism	chr12	14298990	FALSE	6:24863075	train
14:74983495	rs63395061	Alcoholism	chr14	74983495	FALSE	6:24863075	train
13:81666865	rs9318729	Alcoholism	chr13	81666865	FALSE	6:24863075	train
2:174697748	rs6746351	Alcoholism	chr2	174697748	FALSE	6:24863075	train
4:90075421	rs10446696	Alcoholism	chr4	90075421	FALSE	6:24863075	train
21:45393542	rs7281359	Alcoholism	chr21	45393542	FALSE	6:24863075	train
2:23062260	rs7563413	Alcoholism	chr2	23062260	FALSE	6:24863075	train
16:17612179	rs12149645	Alcoholism	chr16	17612179	FALSE	6:24863075	train
4:118519766	rs1352576	Alcoholism	chr4	118519766	FALSE	6:24863075	train
7:19415543	rs12154706	Alcoholism	chr7	19415543	FALSE	6:24863075	train
1:115734091	rs195204	Alcoholism	chr1	115734091	TRUE	1:115734091	train
2:68158769	rs1113632	Alcoholism	chr2	68158769	FALSE	1:115734091	train
1:115736368	rs195195	Alcoholism	chr1	115736368	FALSE	1:115734091	train
10:11452755	rs2440108	Alcoholism	chr10	11452755	FALSE	1:115734091	train
3:59614982	rs138650088	Alcoholism	chr3	59614982	FALSE	1:115734091	train
14:52874046	rs11621817	Alcoholism	chr14	52874046	FALSE	1:115734091	train
1:187942164	rs10912214	Alcoholism	chr1	187942164	FALSE	1:115734091	train
3:59613792	rs4298003	Alcoholism	chr3	59613792	FALSE	1:115734091	train
14:84733154	rs4904170	Alcoholism	chr14	84733154	FALSE	1:115734091	train
5:105167012	rs4413507	Alcoholism	chr5	105167012	FALSE	1:115734091	train
2:35855139	rs17328832	Alcoholism	chr2	35855139	FALSE	1:115734091	train
3:132693588	rs2369955	Alcoholism	chr3	132693588	TRUE	3:132693588	train
3:21243973	rs7432338	Alcoholism	chr3	21243973	FALSE	3:132693588	train
18:65707948	rs113960301	Alcoholism	chr18	65707948	FALSE	3:132693588	train
3:132695039	rs17353600	Alcoholism	chr3	132695039	FALSE	3:132693588	train
15:73255633	rs67210936	Alcoholism	chr15	73255633	FALSE	3:132693588	train
9:104618345	rs10820001	Alcoholism	chr9	104618345	FALSE	3:132693588	train
5:29665575	rs111678348	Alcoholism	chr5	29665575	FALSE	3:132693588	train
3:35618921	rs113097540	Alcoholism	chr3	35618921	FALSE	3:132693588	train
4:31291120	rs74554317	Alcoholism	chr4	31291120	FALSE	3:132693588	train
4:90112103	rs34952537	Alcoholism	chr4	90112103	FALSE	3:132693588	train
12:55314829	rs11829986	Alcoholism	chr12	55314829	FALSE	3:132693588	train
4:71329490	rs1109501	Alcoholism	chr4	71329490	TRUE	4:71329490	train
2:140090413	rs56170724	Alcoholism	chr2	140090413	FALSE	4:71329490	train
5:167053209	rs1966924	Alcoholism	chr5	167053209	FALSE	4:71329490	train
16:22251176	rs8053374	Alcoholism	chr16	22251176	FALSE	4:71329490	train
9:27491397	rs7019847	Alcoholism	chr9	27491397	FALSE	4:71329490	train
5:5452839	rs2964159	Alcoholism	chr5	5452839	FALSE	4:71329490	train
3:70960768	rs35012514	Alcoholism	chr3	70960768	FALSE	4:71329490	train
3:5196639	rs6798707	Alcoholism	chr3	5196639	FALSE	4:71329490	train
7:152873907	rs4500004	Alcoholism	chr7	152873907	FALSE	4:71329490	train
8:53691435	rs7839265	Alcoholism	chr8	53691435	FALSE	4:71329490	train
6:70540610	rs9351777	Alcoholism	chr6	70540610	FALSE	4:71329490	train
9:92249584	rs10908907	Alcoholism	chr9	92249584	TRUE	9:92249584	train
2:168516924	rs935639	Alcoholism	chr2	168516924	FALSE	9:92249584	train
6:150617107	rs9371901	Alcoholism	chr6	150617107	FALSE	9:92249584	train
5:16972531	rs168720	Alcoholism	chr5	16972531	FALSE	9:92249584	train
5:8589608	rs4568333	Alcoholism	chr5	8589608	FALSE	9:92249584	train
20:52387653	rs6013791	Alcoholism	chr20	52387653	FALSE	9:92249584	train
11:131010947	rs1793834	Alcoholism	chr11	131010947	FALSE	9:92249584	train
1:30917152	rs55931246	Alcoholism	chr1	30917152	FALSE	9:92249584	train
15:53030800	rs35217698	Alcoholism	chr15	53030800	FALSE	9:92249584	train
8:70953720	rs4738061	Alcoholism	chr8	70953720	FALSE	9:92249584	train
12:126496744	rs12578540	Alcoholism	chr12	126496744	FALSE	9:92249584	train
13:27920611	rs9512637	Alcoholism	chr13	27920611	TRUE	13:27920611	train
2:85332591	rs11682608	Alcoholism	chr2	85332591	FALSE	13:27920611	train
5:10505585	rs17816571	Alcoholism	chr5	10505585	FALSE	13:27920611	train
9:132145524	rs10819507	Alcoholism	chr9	132145524	FALSE	13:27920611	train
12:98853688	rs4488248	Alcoholism	chr12	98853688	FALSE	13:27920611	train
2:113912081	rs6542118	Alcoholism	chr2	113912081	FALSE	13:27920611	train
19:3097181	rs122631	Alcoholism	chr19	3097181	FALSE	13:27920611	train
7:109234533	rs62473274	Alcoholism	chr7	109234533	FALSE	13:27920611	train
5:10505467	rs62362463	Alcoholism	chr5	10505467	FALSE	13:27920611	train
2:119978599	rs11683528	Alcoholism	chr2	119978599	FALSE	13:27920611	train
18:6939846	rs7244382	Alcoholism	chr18	6939846	FALSE	13:27920611	train
14:54072858	rs1380131	Alcoholism	chr14	54072858	TRUE	14:54072858	train
4:124776356	rs78509066	Alcoholism	chr4	124776356	FALSE	14:54072858	train
19:40965366	rs117718518	Alcoholism	chr19	40965366	FALSE	14:54072858	train
18:68311651	rs112666808	Alcoholism	chr18	68311651	FALSE	14:54072858	train
7:96824388	rs79058051	Alcoholism	chr7	96824388	FALSE	14:54072858	train
2:145214761	rs993765	Alcoholism	chr2	145214761	FALSE	14:54072858	train
16:70726576	rs192139454	Alcoholism	chr16	70726576	FALSE	14:54072858	train
20:50344419	rs137908863	Alcoholism	chr20	50344419	FALSE	14:54072858	train
4:124433199	rs140065379	Alcoholism	chr4	124433199	FALSE	14:54072858	train
2:3507225	2:3507225	Alcoholism	chr2	3507225	FALSE	14:54072858	train
3:155210032	rs78892912	Alcoholism	chr3	155210032	FALSE	14:54072858	train
15:93044339	rs8040009	Alcoholism	chr15	93044339	TRUE	15:93044339	train
3:10493369	rs1071871	Alcoholism	chr3	10493369	FALSE	15:93044339	train
5:1494070	rs7715526	Alcoholism	chr5	1494070	FALSE	15:93044339	train
20:57139164	rs6128369	Alcoholism	chr20	57139164	FALSE	15:93044339	train
4:178494611	rs72494099	Alcoholism	chr4	178494611	FALSE	15:93044339	train
7:81032698	rs62468680	Alcoholism	chr7	81032698	FALSE	15:93044339	train
6:117556500	rs694859	Alcoholism	chr6	117556500	FALSE	15:93044339	train
16:5637099	rs10492834	Alcoholism	chr16	5637099	FALSE	15:93044339	train
15:84144995	rs8036415	Alcoholism	chr15	84144995	FALSE	15:93044339	train
11:97159807	rs7118217	Alcoholism	chr11	97159807	FALSE	15:93044339	train
5:112013192	rs66654821	Alcoholism	chr5	112013192	FALSE	15:93044339	train
21:23631676	rs2827312	Alcoholism	chr21	23631676	TRUE	21:23631676	train
1:244318727	rs72765820	Alcoholism	chr1	244318727	FALSE	21:23631676	train
12:20797429	rs10841582	Alcoholism	chr12	20797429	FALSE	21:23631676	train
2:50874309	rs918807	Alcoholism	chr2	50874309	FALSE	21:23631676	train
6:22036867	rs1928174	Alcoholism	chr6	22036867	FALSE	21:23631676	train
4:40944655	rs28699337	Alcoholism	chr4	40944655	FALSE	21:23631676	train
3:143150027	rs6793522	Alcoholism	chr3	143150027	FALSE	21:23631676	train
1:34384694	rs7551966	Alcoholism	chr1	34384694	FALSE	21:23631676	train
16:78224186	rs889422	Alcoholism	chr16	78224186	FALSE	21:23631676	train
18:368215	rs1274285	Alcoholism	chr18	368215	FALSE	21:23631676	train
1:86571562	rs11161735	Alcoholism	chr1	86571562	FALSE	21:23631676	train
14:42655275	rs2154294	Alcoholism	chr14	42655275	TRUE	14:42655275	train
18:62300987	rs9953264	Alcoholism	chr18	62300987	FALSE	14:42655275	train
4:59069674	rs2611160	Alcoholism	chr4	59069674	FALSE	14:42655275	train
10:109004728	rs71475451	Alcoholism	chr10	109004728	FALSE	14:42655275	train
18:41539988	rs7240712	Alcoholism	chr18	41539988	FALSE	14:42655275	train
2:220646295	rs7574559	Alcoholism	chr2	220646295	FALSE	14:42655275	train
13:68027308	rs9564398	Alcoholism	chr13	68027308	FALSE	14:42655275	train
9:29746545	rs988961	Alcoholism	chr9	29746545	FALSE	14:42655275	train
2:14625800	rs6720013	Alcoholism	chr2	14625800	FALSE	14:42655275	train
9:29741763	rs1335174	Alcoholism	chr9	29741763	FALSE	14:42655275	train
5:8326040	rs10053597	Alcoholism	chr5	8326040	FALSE	14:42655275	train
2:151126403	rs6716455	Alcoholism	chr2	151126403	TRUE	2:151126403	train
3:32180635	rs11710089	Alcoholism	chr3	32180635	FALSE	2:151126403	train
11:69173055	rs11263525	Alcoholism	chr11	69173055	FALSE	2:151126403	train
18:24948433	rs72888067	Alcoholism	chr18	24948433	FALSE	2:151126403	train
3:193109920	rs11924182	Alcoholism	chr3	193109920	FALSE	2:151126403	train
1:41282919	rs13374844	Alcoholism	chr1	41282919	FALSE	2:151126403	train
9:89639462	rs72618151	Alcoholism	chr9	89639462	FALSE	2:151126403	train
9:136535200	rs9409879	Alcoholism	chr9	136535200	FALSE	2:151126403	train
15:101861383	rs12910197	Alcoholism	chr15	101861383	FALSE	2:151126403	train
8:125246937	rs6993070	Alcoholism	chr8	125246937	FALSE	2:151126403	train
2:127328981	rs1025789	Alcoholism	chr2	127328981	FALSE	2:151126403	train
3:184216130	rs3930234	Alcoholism	chr3	184216130	TRUE	3:184216130	train
21:43092313	rs9647275	Alcoholism	chr21	43092313	FALSE	3:184216130	train
22:48663659	rs738191	Alcoholism	chr22	48663659	FALSE	3:184216130	train
15:89445784	rs1879530	Alcoholism	chr15	89445784	FALSE	3:184216130	train
14:70647209	rs68122299	Alcoholism	chr14	70647209	FALSE	3:184216130	train
1:237627498	rs2618679	Alcoholism	chr1	237627498	FALSE	3:184216130	train
17:29916849	rs60614171	Alcoholism	chr17	29916849	FALSE	3:184216130	train
22:38662396	rs12485196	Alcoholism	chr22	38662396	FALSE	3:184216130	train
17:36899045	rs3785457	Alcoholism	chr17	36899045	FALSE	3:184216130	train
12:25239864	rs1693358	Alcoholism	chr12	25239864	FALSE	3:184216130	train
11:88792601	rs4753001	Alcoholism	chr11	88792601	FALSE	3:184216130	train
5:40134777	rs2548145	Alcoholism	chr5	40134777	TRUE	5:40134777	train
18:73489715	rs72634490	Alcoholism	chr18	73489715	FALSE	5:40134777	train
20:7547618	rs6055125	Alcoholism	chr20	7547618	FALSE	5:40134777	train
12:13420830	rs7307818	Alcoholism	chr12	13420830	FALSE	5:40134777	train
19:57507803	rs12975486	Alcoholism	chr19	57507803	FALSE	5:40134777	train
4:174623476	rs4695873	Alcoholism	chr4	174623476	FALSE	5:40134777	train
22:45478639	rs9626625	Alcoholism	chr22	45478639	FALSE	5:40134777	train
3:192805376	rs6797526	Alcoholism	chr3	192805376	FALSE	5:40134777	train
15:70298764	rs34439425	Alcoholism	chr15	70298764	FALSE	5:40134777	train
2:57919517	rs4672221	Alcoholism	chr2	57919517	FALSE	5:40134777	train
3:150201462	rs6767583	Alcoholism	chr3	150201462	FALSE	5:40134777	train
13:98016416	rs9556711	Alcoholism	chr13	98016416	TRUE	13:98016416	train
3:166784545	rs73167146	Alcoholism	chr3	166784545	FALSE	13:98016416	train
3:149003633	rs6779617	Alcoholism	chr3	149003633	FALSE	13:98016416	train
10:122195629	rs2463126	Alcoholism	chr10	122195629	FALSE	13:98016416	train
4:152876033	rs75192214	Alcoholism	chr4	152876033	FALSE	13:98016416	train
6:74038278	rs575266	Alcoholism	chr6	74038278	FALSE	13:98016416	train
16:4404620	rs10974	Alcoholism	chr16	4404620	FALSE	13:98016416	train
4:88743624	rs60018287	Alcoholism	chr4	88743624	FALSE	13:98016416	train
2:67790203	rs17033783	Alcoholism	chr2	67790203	FALSE	13:98016416	train
14:89756903	rs1476996	Alcoholism	chr14	89756903	FALSE	13:98016416	train
11:18173784	rs2468823	Alcoholism	chr11	18173784	FALSE	13:98016416	train
18:50285398	rs768048	Alcoholism	chr18	50285398	TRUE	18:50285398	train
13:77287793	rs61962651	Alcoholism	chr13	77287793	FALSE	18:50285398	train
8:137933356	rs1392047	Alcoholism	chr8	137933356	FALSE	18:50285398	train
18:50284138	rs13381403	Alcoholism	chr18	50284138	FALSE	18:50285398	train
18:50283664	rs57432871	Alcoholism	chr18	50283664	FALSE	18:50285398	train
2:218323314	rs12614421	Alcoholism	chr2	218323314	FALSE	18:50285398	train
18:50285912	rs8092051	Alcoholism	chr18	50285912	FALSE	18:50285398	train
2:218320806	rs1564242	Alcoholism	chr2	218320806	FALSE	18:50285398	train
6:156521341	rs12201981	Alcoholism	chr6	156521341	FALSE	18:50285398	train
18:50285047	rs79343716	Alcoholism	chr18	50285047	FALSE	18:50285398	train
21:32646060	rs2262241	Alcoholism	chr21	32646060	FALSE	18:50285398	train
7:121275229	rs10253361	Alcoholism	chr7	121275229	TRUE	7:121275229	train
6:117601663	rs387322	Alcoholism	chr6	117601663	FALSE	7:121275229	train
13:28352558	rs1326383	Alcoholism	chr13	28352558	FALSE	7:121275229	train
4:175476462	rs6837393	Alcoholism	chr4	175476462	FALSE	7:121275229	train
3:169607475	rs7621848	Alcoholism	chr3	169607475	FALSE	7:121275229	train
7:50228738	rs921917	Alcoholism	chr7	50228738	FALSE	7:121275229	train
2:165832466	rs7577704	Alcoholism	chr2	165832466	FALSE	7:121275229	train
1:165896253	rs7514248	Alcoholism	chr1	165896253	FALSE	7:121275229	train
7:50229021	rs7782430	Alcoholism	chr7	50229021	FALSE	7:121275229	train
5:32507751	rs593768	Alcoholism	chr5	32507751	FALSE	7:121275229	train
18:62201866	rs10469268	Alcoholism	chr18	62201866	FALSE	7:121275229	train
15:96052742	rs933769	Alcoholism	chr15	96052742	TRUE	15:96052742	train
21:24834688	rs1783260	Alcoholism	chr21	24834688	FALSE	15:96052742	train
14:97636701	rs943587	Alcoholism	chr14	97636701	FALSE	15:96052742	train
20:50537429	rs62226918	Alcoholism	chr20	50537429	FALSE	15:96052742	train
2:105776921	rs4420717	Alcoholism	chr2	105776921	FALSE	15:96052742	train
15:96052722	rs933770	Alcoholism	chr15	96052722	FALSE	15:96052742	train
12:131422394	rs11061250	Alcoholism	chr12	131422394	FALSE	15:96052742	train
3:182344326	rs7615351	Alcoholism	chr3	182344326	FALSE	15:96052742	train
2:57756138	rs2460101	Alcoholism	chr2	57756138	FALSE	15:96052742	train
3:16594200	rs12636481	Alcoholism	chr3	16594200	FALSE	15:96052742	train
11:129391696	rs3019803	Alcoholism	chr11	129391696	FALSE	15:96052742	train
21:47445791	rs4293630	Alcoholism	chr21	47445791	TRUE	21:47445791	train
12:71326168	rs58581442	Alcoholism	chr12	71326168	FALSE	21:47445791	train
13:31298813	rs66535641	Alcoholism	chr13	31298813	FALSE	21:47445791	train
3:140632208	rs77672133	Alcoholism	chr3	140632208	FALSE	21:47445791	train
13:110064600	rs10492482	Alcoholism	chr13	110064600	FALSE	21:47445791	train
13:31298366	rs67681037	Alcoholism	chr13	31298366	FALSE	21:47445791	train
3:193874206	rs6785055	Alcoholism	chr3	193874206	FALSE	21:47445791	train
18:67056774	rs11662942	Alcoholism	chr18	67056774	FALSE	21:47445791	train
3:195174954	rs9882770	Alcoholism	chr3	195174954	FALSE	21:47445791	train
7:150510833	rs10238091	Alcoholism	chr7	150510833	FALSE	21:47445791	train
15:100499143	rs72768014	Alcoholism	chr15	100499143	FALSE	21:47445791	train
3:11956598	rs6777876	Alcoholism	chr3	11956598	TRUE	3:11956598	train
13:101246414	rs9513769	Alcoholism	chr13	101246414	FALSE	3:11956598	train
7:6924951	rs62440046	Alcoholism	chr7	6924951	FALSE	3:11956598	train
22:21644458	rs28685777	Alcoholism	chr22	21644458	FALSE	3:11956598	train
2:217493285	rs12694395	Alcoholism	chr2	217493285	FALSE	3:11956598	train
19:3090266	rs149754047	Alcoholism	chr19	3090266	FALSE	3:11956598	train
19:42763394	rs62119633	Alcoholism	chr19	42763394	FALSE	3:11956598	train
8:6984780	rs55673108	Alcoholism	chr8	6984780	FALSE	3:11956598	train
11:33420180	rs75869452	Alcoholism	chr11	33420180	FALSE	3:11956598	train
6:89945526	rs9342188	Alcoholism	chr6	89945526	FALSE	3:11956598	train
11:48933126	rs61244866	Alcoholism	chr11	48933126	FALSE	3:11956598	train
13:27586873	rs9512491	Alcoholism	chr13	27586873	TRUE	13:27586873	train
19:791630	rs112763660	Alcoholism	chr19	791630	FALSE	13:27586873	train
15:30292197	rs2049261	Alcoholism	chr15	30292197	FALSE	13:27586873	train
12:2033038	rs74059663	Alcoholism	chr12	2033038	FALSE	13:27586873	train
4:77802408	rs77713690	Alcoholism	chr4	77802408	FALSE	13:27586873	train
18:6432270	18:6432270	Alcoholism	chr18	6432270	FALSE	13:27586873	train
21:40124746	rs73205549	Alcoholism	chr21	40124746	FALSE	13:27586873	train
9:115908151	rs56314830	Alcoholism	chr9	115908151	FALSE	13:27586873	train
9:101700263	rs755191	Alcoholism	chr9	101700263	FALSE	13:27586873	train
8:144517892	rs4490854	Alcoholism	chr8	144517892	FALSE	13:27586873	train
14:100425651	rs201359789	Alcoholism	chr14	100425651	FALSE	13:27586873	train
1:247348189	rs3738443	Alcoholism	chr1	247348189	TRUE	1:247348189	train
11:43918406	rs11037718	Alcoholism	chr11	43918406	FALSE	1:247348189	train
9:96929236	rs75418833	Alcoholism	chr9	96929236	FALSE	1:247348189	train
17:15409632	rs8064461	Alcoholism	chr17	15409632	FALSE	1:247348189	train
12:53130533	rs73096460	Alcoholism	chr12	53130533	FALSE	1:247348189	train
14:74941012	rs1029700	Alcoholism	chr14	74941012	FALSE	1:247348189	train
16:11386516	rs75713729	Alcoholism	chr16	11386516	FALSE	1:247348189	train
8:144624917	rs60649827	Alcoholism	chr8	144624917	FALSE	1:247348189	train
22:19113028	rs807757	Alcoholism	chr22	19113028	FALSE	1:247348189	train
3:106618385	rs1709922	Alcoholism	chr3	106618385	FALSE	1:247348189	train
12:92561606	rs55885497	Alcoholism	chr12	92561606	FALSE	1:247348189	train
1:31883925	rs4478858	Alcoholism	chr1	31883925	TRUE	1:31883925	train
6:32707566	rs2395250	Alcoholism	chr6	32707566	FALSE	1:31883925	train
3:98622653	rs9289685	Alcoholism	chr3	98622653	FALSE	1:31883925	train
1:31883765	rs12033669	Alcoholism	chr1	31883765	FALSE	1:31883925	train
16:89511328	rs2911265	Alcoholism	chr16	89511328	FALSE	1:31883925	train
2:61390791	rs3889717	Alcoholism	chr2	61390791	FALSE	1:31883925	train
12:28656798	rs9738148	Alcoholism	chr12	28656798	FALSE	1:31883925	train
16:56144867	rs8046853	Alcoholism	chr16	56144867	FALSE	1:31883925	train
2:53996583	rs10490471	Alcoholism	chr2	53996583	FALSE	1:31883925	train
2:219125809	rs11554825	Alcoholism	chr2	219125809	FALSE	1:31883925	train
8:11206627	rs35747588	Alcoholism	chr8	11206627	FALSE	1:31883925	train
1:175120079	rs6701037	Alcoholism	chr1	175120079	TRUE	1:175120079	train
20:50222329	rs4270402	Alcoholism	chr20	50222329	FALSE	1:175120079	train
12:17699261	rs1163795	Alcoholism	chr12	17699261	FALSE	1:175120079	train
2:39707562	rs13024956	Alcoholism	chr2	39707562	FALSE	1:175120079	train
13:75910909	rs693134	Alcoholism	chr13	75910909	FALSE	1:175120079	train
12:17700329	rs527114	Alcoholism	chr12	17700329	FALSE	1:175120079	train
3:174874107	rs62283013	Alcoholism	chr3	174874107	FALSE	1:175120079	train
4:45054627	rs4574449	Alcoholism	chr4	45054627	FALSE	1:175120079	train
1:90760095	rs10754300	Alcoholism	chr1	90760095	FALSE	1:175120079	train
3:196979106	rs6782581	Alcoholism	chr3	196979106	FALSE	1:175120079	train
8:128850271	rs7825167	Alcoholism	chr8	128850271	FALSE	1:175120079	train
11:125172593	rs750338	Alcoholism	chr11	125172593	TRUE	11:125172593	train
15:62628538	rs28414456	Alcoholism	chr15	62628538	FALSE	11:125172593	train
1:110790156	rs814320	Alcoholism	chr1	110790156	FALSE	11:125172593	train
5:50290364	rs17818579	Alcoholism	chr5	50290364	FALSE	11:125172593	train
6:127414838	rs719727	Alcoholism	chr6	127414838	FALSE	11:125172593	train
20:7946459	rs2143702	Alcoholism	chr20	7946459	FALSE	11:125172593	train
1:212764470	rs4951621	Alcoholism	chr1	212764470	FALSE	11:125172593	train
8:97631839	rs2012001	Alcoholism	chr8	97631839	FALSE	11:125172593	train
5:151354289	rs7723325	Alcoholism	chr5	151354289	FALSE	11:125172593	train
11:1437239	rs61868965	Alcoholism	chr11	1437239	FALSE	11:125172593	train
1:164499166	rs10918027	Alcoholism	chr1	164499166	FALSE	11:125172593	train
3:8808515	rs237899	Alcoholism	chr3	8808515	TRUE	3:8808515	train
9:72284549	rs10780554	Alcoholism	chr9	72284549	FALSE	3:8808515	train
2:202708631	rs372159034	Alcoholism	chr2	202708631	FALSE	3:8808515	train
17:13841170	rs56191097	Alcoholism	chr17	13841170	FALSE	3:8808515	train
16:49888931	rs9745989	Alcoholism	chr16	49888931	FALSE	3:8808515	train
20:61159437	rs6143048	Alcoholism	chr20	61159437	FALSE	3:8808515	train
13:53381166	rs6561687	Alcoholism	chr13	53381166	FALSE	3:8808515	train
18:2559434	rs9989554	Alcoholism	chr18	2559434	FALSE	3:8808515	train
2:179863706	rs10930850	Alcoholism	chr2	179863706	FALSE	3:8808515	train
17:4490236	rs7210437	Alcoholism	chr17	4490236	FALSE	3:8808515	train
4:3549177	rs10805014	Alcoholism	chr4	3549177	FALSE	3:8808515	train
1:50937848	rs3827730	Alcoholism	chr1	50937848	TRUE	1:50937848	train
9:107429678	rs10820705	Alcoholism	chr9	107429678	FALSE	1:50937848	train
10:44173392	rs2484664	Alcoholism	chr10	44173392	FALSE	1:50937848	train
19:50967321	rs8107797	Alcoholism	chr19	50967321	FALSE	1:50937848	train
1:51915915	rs35380971	Alcoholism	chr1	51915915	FALSE	1:50937848	train
8:105591337	rs4734799	Alcoholism	chr8	105591337	FALSE	1:50937848	train
9:107407759	rs10761066	Alcoholism	chr9	107407759	FALSE	1:50937848	train
1:158645305	rs703118	Alcoholism	chr1	158645305	FALSE	1:50937848	train
18:9091544	rs12964485	Alcoholism	chr18	9091544	FALSE	1:50937848	train
12:95621923	rs10859854	Alcoholism	chr12	95621923	FALSE	1:50937848	train
16:75368259	rs10871309	Alcoholism	chr16	75368259	FALSE	1:50937848	train
19:46034558	rs8111589	Alcoholism	chr19	46034558	TRUE	19:46034558	train
1:21643745	rs213014	Alcoholism	chr1	21643745	FALSE	19:46034558	train
6:19668213	rs9358260	Alcoholism	chr6	19668213	FALSE	19:46034558	train
3:3003351	rs1391933	Alcoholism	chr3	3003351	FALSE	19:46034558	train
9:100931113	rs1539289	Alcoholism	chr9	100931113	FALSE	19:46034558	train
3:31178850	rs1395165	Alcoholism	chr3	31178850	FALSE	19:46034558	train
6:2789932	rs315004	Alcoholism	chr6	2789932	FALSE	19:46034558	train
18:23646534	rs11661836	Alcoholism	chr18	23646534	FALSE	19:46034558	train
12:92884363	rs11614955	Alcoholism	chr12	92884363	FALSE	19:46034558	train
9:131968747	rs7024576	Alcoholism	chr9	131968747	FALSE	19:46034558	train
9:100930677	rs4743177	Alcoholism	chr9	100930677	FALSE	19:46034558	train
18:54397622	rs17750015	Alcoholism	chr18	54397622	TRUE	18:54397622	train
20:52440028	rs6022781	Alcoholism	chr20	52440028	FALSE	18:54397622	train
11:69038232	rs10750846	Alcoholism	chr11	69038232	FALSE	18:54397622	train
15:26040267	rs12910743	Alcoholism	chr15	26040267	FALSE	18:54397622	train
19:5201800	rs11880284	Alcoholism	chr19	5201800	FALSE	18:54397622	train
1:38884529	rs4290027	Alcoholism	chr1	38884529	FALSE	18:54397622	train
13:27615409	rs6491181	Alcoholism	chr13	27615409	FALSE	18:54397622	train
7:107472138	rs4727688	Alcoholism	chr7	107472138	FALSE	18:54397622	train
19:56487450	rs306482	Alcoholism	chr19	56487450	FALSE	18:54397622	train
8:74309181	rs7836937	Alcoholism	chr8	74309181	FALSE	18:54397622	train
5:38313365	rs6865068	Alcoholism	chr5	38313365	FALSE	18:54397622	train
8:16929635	rs10090288	Alcoholism	chr8	16929635	TRUE	8:16929635	train
6:120380992	rs11756518	Alcoholism	chr6	120380992	FALSE	8:16929635	train
4:96834696	rs17024921	Alcoholism	chr4	96834696	FALSE	8:16929635	train
7:21377337	rs7791199	Alcoholism	chr7	21377337	FALSE	8:16929635	train
5:132677443	rs58809764	Alcoholism	chr5	132677443	FALSE	8:16929635	train
2:154110580	rs143876381	Alcoholism	chr2	154110580	FALSE	8:16929635	train
22:49566158	rs17000494	Alcoholism	chr22	49566158	FALSE	8:16929635	train
10:46045447	rs75053968	Alcoholism	chr10	46045447	FALSE	8:16929635	train
12:18799164	rs518345	Alcoholism	chr12	18799164	FALSE	8:16929635	train
8:16929757	rs73539189	Alcoholism	chr8	16929757	FALSE	8:16929635	train
13:49196517	rs7985015	Alcoholism	chr13	49196517	FALSE	8:16929635	train
13:24658356	rs9805786	Alcoholism	chr13	24658356	TRUE	13:24658356	train
1:211072823	rs1501563	Alcoholism	chr1	211072823	FALSE	13:24658356	train
9:108569642	rs7864119	Alcoholism	chr9	108569642	FALSE	13:24658356	train
2:59799996	rs1541543	Alcoholism	chr2	59799996	FALSE	13:24658356	train
17:66634530	rs2363277	Alcoholism	chr17	66634530	FALSE	13:24658356	train
3:196556809	rs1129168	Alcoholism	chr3	196556809	FALSE	13:24658356	train
1:241880303	rs28642986	Alcoholism	chr1	241880303	FALSE	13:24658356	train
17:67460813	rs2440134	Alcoholism	chr17	67460813	FALSE	13:24658356	train
5:83306192	rs2301074	Alcoholism	chr5	83306192	FALSE	13:24658356	train
2:240843789	rs10804403	Alcoholism	chr2	240843789	FALSE	13:24658356	train
7:75252031	rs1179619	Alcoholism	chr7	75252031	FALSE	13:24658356	train
4:131013140	rs11933661	Alcoholism	chr4	131013140	TRUE	4:131013140	train
13:63994630	rs1681570	Alcoholism	chr13	63994630	FALSE	4:131013140	train
5:144119176	rs11167869	Alcoholism	chr5	144119176	FALSE	4:131013140	train
4:131002156	rs11099032	Alcoholism	chr4	131002156	FALSE	4:131013140	train
4:131006684	rs7655772	Alcoholism	chr4	131006684	FALSE	4:131013140	train
7:125258854	rs12690985	Alcoholism	chr7	125258854	FALSE	4:131013140	train
5:144112218	rs6864854	Alcoholism	chr5	144112218	FALSE	4:131013140	train
6:94311194	rs79150279	Alcoholism	chr6	94311194	FALSE	4:131013140	train
6:78827313	rs57561474	Alcoholism	chr6	78827313	FALSE	4:131013140	train
22:34783863	rs204431	Alcoholism	chr22	34783863	FALSE	4:131013140	train
5:144113595	rs10066770	Alcoholism	chr5	144113595	FALSE	4:131013140	train
4:100274286	rs1789924	Alcoholism	chr4	100274286	TRUE	4:100274286	train
1:88778732	rs61767177	Alcoholism	chr1	88778732	FALSE	4:100274286	train
7:51003293	rs11973328	Alcoholism	chr7	51003293	FALSE	4:100274286	train
7:113091026	rs10500030	Alcoholism	chr7	113091026	FALSE	4:100274286	train
2:175113512	rs3820898	Alcoholism	chr2	175113512	FALSE	4:100274286	train
4:69241941	rs3797008	Alcoholism	chr4	69241941	FALSE	4:100274286	train
16:8557967	rs28412003	Alcoholism	chr16	8557967	FALSE	4:100274286	train
6:32821859	rs2071480	Alcoholism	chr6	32821859	FALSE	4:100274286	train
19:53728218	rs11666631	Alcoholism	chr19	53728218	FALSE	4:100274286	train
11:86970396	rs7101621	Alcoholism	chr11	86970396	FALSE	4:100274286	train
4:58969418	rs2611174	Alcoholism	chr4	58969418	FALSE	4:100274286	train
2:198164530	rs1896857	Alcoholism	chr2	198164530	TRUE	2:198164530	train
14:37901139	rs7145671	Alcoholism	chr14	37901139	FALSE	2:198164530	train
11:7821468	rs75509259	Alcoholism	chr11	7821468	FALSE	2:198164530	train
3:27304382	rs147444841	Alcoholism	chr3	27304382	FALSE	2:198164530	train
13:41498921	rs9562238	Alcoholism	chr13	41498921	FALSE	2:198164530	train
11:7821170	rs10500698	Alcoholism	chr11	7821170	FALSE	2:198164530	train
16:48677404	rs4517800	Alcoholism	chr16	48677404	FALSE	2:198164530	train
14:38030512	rs1956443	Alcoholism	chr14	38030512	FALSE	2:198164530	train
3:134232840	rs9985341	Alcoholism	chr3	134232840	FALSE	2:198164530	train
14:37653753	rs8019652	Alcoholism	chr14	37653753	FALSE	2:198164530	train
11:7867567	rs2128514	Alcoholism	chr11	7867567	FALSE	2:198164530	train
2:190771945	rs62184315	Alcoholism	chr2	190771945	TRUE	2:190771945	train
14:105462570	rs10873553	Alcoholism	chr14	105462570	FALSE	2:190771945	train
1:238478835	rs61829651	Alcoholism	chr1	238478835	FALSE	2:190771945	train
8:115793451	rs62512254	Alcoholism	chr8	115793451	FALSE	2:190771945	train
1:158789993	rs13375797	Alcoholism	chr1	158789993	FALSE	2:190771945	train
9:99867290	rs7865359	Alcoholism	chr9	99867290	FALSE	2:190771945	train
1:20868231	rs72649142	Alcoholism	chr1	20868231	FALSE	2:190771945	train
16:80848512	rs8046671	Alcoholism	chr16	80848512	FALSE	2:190771945	train
4:178839443	rs4555575	Alcoholism	chr4	178839443	FALSE	2:190771945	train
2:4982527	rs12469712	Alcoholism	chr2	4982527	FALSE	2:190771945	train
2:239687435	rs60297298	Alcoholism	chr2	239687435	FALSE	2:190771945	train
3:164589939	rs2168784	Alcoholism	chr3	164589939	TRUE	3:164589939	train
5:125264029	rs12187398	Alcoholism	chr5	125264029	FALSE	3:164589939	train
13:71909762	rs79758555	Alcoholism	chr13	71909762	FALSE	3:164589939	train
8:5808816	rs73182515	Alcoholism	chr8	5808816	FALSE	3:164589939	train
12:74629667	rs78006002	Alcoholism	chr12	74629667	FALSE	3:164589939	train
4:162903868	rs17597799	Alcoholism	chr4	162903868	FALSE	3:164589939	train
7:37077266	rs35257557	Alcoholism	chr7	37077266	FALSE	3:164589939	train
6:104426175	rs79999517	Alcoholism	chr6	104426175	FALSE	3:164589939	train
5:125263880	rs12187232	Alcoholism	chr5	125263880	FALSE	3:164589939	train
8:5808977	rs17075320	Alcoholism	chr8	5808977	FALSE	3:164589939	train
18:1694388	rs2881180	Alcoholism	chr18	1694388	FALSE	3:164589939	train
5:53592361	rs35951	Alcoholism	chr5	53592361	TRUE	5:53592361	train
1:203641437	rs72743699	Alcoholism	chr1	203641437	FALSE	5:53592361	train
9:139905819	rs2292920	Alcoholism	chr9	139905819	FALSE	5:53592361	train
2:75395779	rs13428269	Alcoholism	chr2	75395779	FALSE	5:53592361	train
5:142829499	rs10477212	Alcoholism	chr5	142829499	FALSE	5:53592361	train
18:55848432	rs56366530	Alcoholism	chr18	55848432	FALSE	5:53592361	train
4:84571153	rs1674340	Alcoholism	chr4	84571153	FALSE	5:53592361	train
4:149380268	rs28597800	Alcoholism	chr4	149380268	FALSE	5:53592361	train
1:100218188	rs72723768	Alcoholism	chr1	100218188	FALSE	5:53592361	train
5:78025557	rs72634002	Alcoholism	chr5	78025557	FALSE	5:53592361	train
7:841064	rs6461090	Alcoholism	chr7	841064	FALSE	5:53592361	train
12:101742180	rs57083693	Alcoholism	chr12	101742180	TRUE	12:101742180	train
1:157651104	rs7546376	Alcoholism	chr1	157651104	FALSE	12:101742180	train
17:33650875	rs11657768	Alcoholism	chr17	33650875	FALSE	12:101742180	train
3:118854565	rs11719809	Alcoholism	chr3	118854565	FALSE	12:101742180	train
9:134013130	rs7852314	Alcoholism	chr9	134013130	FALSE	12:101742180	train
5:156542496	rs3734019	Alcoholism	chr5	156542496	FALSE	12:101742180	train
11:34062951	rs12789371	Alcoholism	chr11	34062951	FALSE	12:101742180	train
9:134012922	rs7861678	Alcoholism	chr9	134012922	FALSE	12:101742180	train
5:65039399	rs2548775	Alcoholism	chr5	65039399	FALSE	12:101742180	train
17:33650716	rs12945434	Alcoholism	chr17	33650716	FALSE	12:101742180	train
18:44801399	rs1877428	Alcoholism	chr18	44801399	FALSE	12:101742180	train
1:10694907	rs61776290	Alcoholism	chr1	10694907	TRUE	1:10694907	train
5:38295551	rs60324021	Alcoholism	chr5	38295551	FALSE	1:10694907	train
7:26420562	rs6461935	Alcoholism	chr7	26420562	FALSE	1:10694907	train
4:57855819	rs1277282	Alcoholism	chr4	57855819	FALSE	1:10694907	train
16:88793103	rs4424896	Alcoholism	chr16	88793103	FALSE	1:10694907	train
3:126711913	rs58818803	Alcoholism	chr3	126711913	FALSE	1:10694907	train
17:33048958	rs8065683	Alcoholism	chr17	33048958	FALSE	1:10694907	train
1:201100836	rs12058359	Alcoholism	chr1	201100836	FALSE	1:10694907	train
1:6899171	rs138376067	Alcoholism	chr1	6899171	FALSE	1:10694907	train
16:86563431	rs56088589	Alcoholism	chr16	86563431	FALSE	1:10694907	train
9:33178665	rs35205669	Alcoholism	chr9	33178665	FALSE	1:10694907	train
1:44469031	rs1362153	Alcoholism	chr1	44469031	TRUE	1:44469031	train
12:115000555	rs56031065	Alcoholism	chr12	115000555	FALSE	1:44469031	train
1:205892415	rs3811426	Alcoholism	chr1	205892415	FALSE	1:44469031	train
19:20498306	rs7258968	Alcoholism	chr19	20498306	FALSE	1:44469031	train
15:29916666	rs7163154	Alcoholism	chr15	29916666	FALSE	1:44469031	train
6:13960877	rs280180	Alcoholism	chr6	13960877	FALSE	1:44469031	train
16:10800599	rs74762036	Alcoholism	chr16	10800599	FALSE	1:44469031	train
2:221327051	rs4350737	Alcoholism	chr2	221327051	FALSE	1:44469031	train
10:32032910	rs60084434	Alcoholism	chr10	32032910	FALSE	1:44469031	train
17:31392255	rs2346393	Alcoholism	chr17	31392255	FALSE	1:44469031	train
4:118322491	rs4501289	Alcoholism	chr4	118322491	FALSE	1:44469031	train
15:38962756	rs1874252	Alcoholism	chr15	38962756	TRUE	15:38962756	train
16:84274593	rs244816	Alcoholism	chr16	84274593	FALSE	15:38962756	train
22:19622523	rs17209532	Alcoholism	chr22	19622523	FALSE	15:38962756	train
21:44537108	rs7276811	Alcoholism	chr21	44537108	FALSE	15:38962756	train
6:169365866	rs17785902	Alcoholism	chr6	169365866	FALSE	15:38962756	train
4:38564339	rs10026499	Alcoholism	chr4	38564339	FALSE	15:38962756	train
17:71732773	rs2883090	Alcoholism	chr17	71732773	FALSE	15:38962756	train
17:2678932	rs9894753	Alcoholism	chr17	2678932	FALSE	15:38962756	train
14:36875728	rs12147399	Alcoholism	chr14	36875728	FALSE	15:38962756	train
6:32684344	rs5024431	Alcoholism	chr6	32684344	FALSE	15:38962756	train
4:181493817	rs888906	Alcoholism	chr4	181493817	FALSE	15:38962756	train
13:58114748	rs11840092	Alcoholism	chr13	58114748	TRUE	13:58114748	train
1:83819179	rs74646642	Alcoholism	chr1	83819179	FALSE	13:58114748	train
13:86253469	rs9547315	Alcoholism	chr13	86253469	FALSE	13:58114748	train
2:129917550	rs11686125	Alcoholism	chr2	129917550	FALSE	13:58114748	train
1:83821774	1:83821774	Alcoholism	chr1	83821774	FALSE	13:58114748	train
4:58876460	rs142467375	Alcoholism	chr4	58876460	FALSE	13:58114748	train
14:48363893	rs2416129	Alcoholism	chr14	48363893	FALSE	13:58114748	train
7:49047673	rs62454817	Alcoholism	chr7	49047673	FALSE	13:58114748	train
[truncated: 243,929 more rows]
