# Supplementary material for: Disease-specific prioritization of non-coding GWAS variants based on chromatin accessibility
Source: HGG Adv. 2024 May 21;5(3):100310. doi: 10.1016/j.xhgg.2024.100310 (PMC11259938; doi:10.1016/j.xhgg.2024.100310)
Supplement: Data S1. Legends for Supplemental Data SD1 - SD25 [file mmc2.zip › supp_dat/sup_data_disease-terms.csv]

term_name	term_efo_id	n_SNVs	n_SNVs_noncoding_used	n_SNVS_noncoding_used_after_aggregation
acute lymphoblastic leukemia	EFO:0000220	182	121	243
adolescent idiopathic scoliosis	EFO:0005423	1368	886	886
adult onset asthma	EFO:1002011	150	117	117
age-related macular degeneration	EFO:0001365	192	145	153
alcohol dependence	EFO:0003829	230	192	192
allergic rhinitis	EFO:0005854	279	234	263
allergy	EFO:0003785	257	224	538
Alzheimer's disease	EFO:0000249	1097	897	940
amyotrophic lateral sclerosis	EFO:0000253	107	98	192
ankylosing spondylitis	EFO:0003898	369	314	314
anorexia nervosa	EFO:0004215	187	182	182
anxiety disorder	EFO:0006788	63	58	411
asthma	EFO:0000270	1311	990	1283
atherosclerosis	EFO:0003914	8	6	144
atopic asthma	EFO:0010638	198	157	157
atrial fibrillation	EFO:0000275	373	354	354
attention deficit hyperactivity disorder	EFO:0003888	672	621	621
autism spectrum disorder	EFO:0003756	598	378	392
autoimmune disease	EFO:0005140	163	150	2813
autoimmune thyroid disease	EFO:0006812	165	123	180
bipolar disorder	EFO:0000289	1012	897	928
breast carcinoma	EFO:0000305	1113	846	969
cancer	EFO:0000311	207	172	4061
cardiac arrhythmia	EFO:0004269	3	3	416
cardiovascular disease	EFO:0000319	331	298	3182
celiac disease	EFO:0001060	215	188	188
childhood onset asthma	EFO:0004591	426	329	329
chronic kidney disease	EFO:0003884	517	398	491
chronic lymphocytic leukemia	EFO:0000095	130	107	107
chronic obstructive pulmonary disease	EFO:0000341	964	679	688
cirrhosis of liver	EFO:0001422	42	39	137
colorectal adenoma	EFO:0005406	146	131	131
colorectal cancer	EFO:0005842	572	514	572
coronary artery disease	EFO:0001645	941	808	844
Crohn's disease	EFO:0000384	687	572	574
cutaneous melanoma	EFO:0000389	211	184	184
dental caries	EFO:0003819	173	154	207
diabetes mellitus	EFO:0000400	112	92	2266
diabetic nephropathy	EFO:0000401	84	80	115
Digestive System Carcinoma	EFO:1000218	6	6	269
digestive system disease	EFO:0000405	11	10	5225
diverticular disease	EFO:0009959	157	138	144
drug dependence	EFO:0003890	10	10	341
eating disorder	EFO:0005203	31	29	244
endometriosis	EFO:0001065	187	148	148
epilepsy	EFO:0000474	70	59	150
female reproductive system disease	EFO:0009549	16	5	653
glaucoma	EFO:0000516	108	94	182
gout	EFO:0004274	160	109	109
heart failure	EFO:0003144	244	137	137
HIV infection	EFO:0000764	272	208	449
HIV-1 infection	EFO:0000180	319	232	232
hypersensitivity reaction disease	EFO:1002003	1	0	2821
hypertension	EFO:0000537	326	252	335
hypothyroidism	EFO:0004705	197	174	174
immune system disease	EFO:0000540	20	14	4123
inflammatory bowel disease	EFO:0003767	389	332	811
juvenile idiopathic arthritis	EFO:0002609	86	74	124
keratinocyte carcinoma	EFO:0010176	88	72	293
kidney disease	EFO:0003086	6	2	1246
liver disease	EFO:0001421	2	2	653
lung adenocarcinoma	EFO:0000571	177	127	127
lung carcinoma	EFO:0001071	353	242	471
lymphoid leukemia	EFO:0004289	24	19	262
lymphoma	EFO:0000574	10	2	396
melanoma	EFO:0000756	74	62	265
mental or behavioural disorder	EFO:0000677	125	113	6013
metabolic syndrome	EFO:0000195	260	205	205
migraine disorder	EFO:0003821	244	225	231
mood disorder	EFO:0004247	233	188	1937
movement disorder	EFO:0004280	1	1	222
multiple myeloma	EFO:0001378	169	107	107
multiple sclerosis	EFO:0003885	654	581	583
neoplasm of mature B-cells	EFO:0000096	13	9	220
neuropathy	EFO:0004149	7	6	371
neurotic disorder	EFO:0004257	72	68	113
non-alcoholic fatty liver disease	EFO:0003095	138	122	132
non-Hodgkins lymphoma	EFO:0005952	14	7	276
non-melanoma skin carcinoma	EFO:0009260	82	70	350
non-small cell lung carcinoma	EFO:0003060	60	51	167
obesity	EFO:0001073	270	228	242
obsessive-compulsive disorder	EFO:0004242	216	208	208
osteoarthritis	EFO:0002506	88	68	161
ovarian carcinoma	EFO:0001075	271	169	178
pancreatic carcinoma	EFO:0002618	161	146	146
Parkinson's disease	EFO:0002508	290	244	244
periodontitis	EFO:0000649	136	123	131
peripheral arterial disease	EFO:0004265	188	130	130
peripheral neuropathy	EFO:0003100	85	75	365
prostate carcinoma	EFO:0001663	493	375	387
psoriasis	EFO:0000676	522	437	443
psychosis	EFO:0005407	33	30	2050
respiratory system disease	EFO:0000684	109	101	2905
retinopathy	EFO:0003839	14	12	287
rheumatoid arthritis	EFO:0000685	500	414	732
schizophrenia	EFO:0000692	2457	1995	2010
sclerosing cholangitis	EFO:0004268	283	242	242
scoliosis	EFO:0004273	4	4	888
skin disease	EFO:0000701	7	7	1676
squamous cell carcinoma	EFO:0000707	58	46	185
squamous cell lung carcinoma	EFO:0000708	201	109	109
stroke	EFO:0000712	154	135	187
systemic lupus erythematosus	EFO:0002690	593	482	486
systemic scleroderma	EFO:0000717	127	104	111
Tourette syndrome	EFO:0004895	192	184	184
type I diabetes mellitus	EFO:0001359	274	211	213
type II diabetes mellitus	EFO:0001360	2457	1984	1984
ulcerative colitis	EFO:0000729	507	423	423
unipolar depression	EFO:0003761	1578	1350	1362
uterine fibroid	EFO:0000731	161	111	111
venous thromboembolism	EFO:0004286	312	173	173
