# Supplementary material for: Disease-specific prioritization of non-coding GWAS variants based on chromatin accessibility
Source: HGG Adv. 2024 May 21;5(3):100310. doi: 10.1016/j.xhgg.2024.100310 (PMC11259938; doi:10.1016/j.xhgg.2024.100310)
Supplement: Data S1. Legends for Supplemental Data SD1 - SD25 [file mmc2.zip › supp_dat/sup_data_beta-coefficients-sd-dhs.csv]

phenotype	E001	E002	E003	E004	E005	E006	E007	E008	E009	E010	E011	E012	E013	E014	E015	E016	E017	E018	E019	E020	E021	E022	E023	E024	E025	E026	E027	E028	E029	E030	E031	E032	E033	E034	E035	E036	E037	E038	E039	E040	E041	E042	E043	E044	E045	E046	E047	E048	E049
chronic_lymphocytic_leukemia	0.08090263686368741	0.024455737553196098	0.02739329565435843	0.13091178607545673	0.07555254734801811	0.04776976579636538	0.021880617973610204	0.020002630322449522	0.03830829711694923	0.0613422758131171	0.025417780581968433	0.024279574449683324	0.02356927029504435	0.030400721354554808	0.08290024069383159	0.02049612020360403	0.0635736901916061	0.03348703145163115	0.023390989322117636	0.029758860281569537	0.06114231111267068	0.04987529698367375	0.034863087435783285	0.0419837801036262	0.07762457830004282	0.02016735078604497	0.13737270071829974	0.028365051518484213	0.026833444058033895	0.048121553233626456	0.06731749091713259	0.1513926223129628	0.04575235965093222	0.024219696577061117	0.03580903637053315	0.048515214571641964	0.05573726754975248	0.06027654003763462	0.056960701879835623	0.04536900204983653	0.18668256160379698	0.04297036624854927	0.0763754972912357	0.0470139194895115	0.038887493940339156	0.027387952758663528	0.01810011846052843	0.016638167195504282	0.018581643600917092
neoplasm_of_mature_b-cells	0.022582517371788093	0.026836332582978534	0.03902653277206457	0.06945671092738703	0.07916669829861013	0.03956922546516065	0.025522833528245473	0.024435416198434586	0.03673418036396138	0.05921180926208116	0.060555091354648594	0.043834573899505166	0.02885126884102736	0.03894283923022139	0.03913846570161576	0.0299760691588412	0.023004688992371347	0.04123153587651339	0.023001481475927746	0.02106494666887991	0.045028218526102504	0.03652940153494969	0.02672703662112912	0.02700213421626698	0.07999796845938413	0.028061074127944563	0.09823072884314889	0.041610178338879734	0.04001052883315846	0.03674420800478052	0.05911145860564604	0.1478033717041315	0.026909479416057605	0.029024076294106086	0.04678279217309866	0.06453457596719174	0.055281527252604386	0.07924720425109232	0.05217905451830141	0.025397494212650387	0.17455755801994974	0.024905984837574224	0.07167415753661387	0.034535825539620056	0.02396112648905584	0.028020435222807442	0.015910804189256313	0.02289751024074701	0.047920719623396904
hiv-1_infection	0.05530138629845668	0.12366420949654716	0.08729342712402638	0.08633098326740904	0.08562183437277593	0.038830023556316276	0.1646734690218733	0.2252675776046385	0.06301627626161929	0.09467185577344851	0.054645495397396784	0.17631013996438125	0.15191706479870468	0.059391539113710944	0.07610663049231776	0.10223322621773986	0.05845055279487743	0.21382018344278952	0.06756966175512204	0.18336017408810523	0.07629159814735698	0.150133764006671	0.09236870629512905	0.08125543789039578	0.0967677210694931	0.08540053367534364	0.10115810402045208	0.05494521351167818	0.07139960807006938	0.06425899907210597	0.03283471880058198	0.04061922043516081	0.08047265745515124	0.06213559696462179	0.03838672015994597	0.0911939824578565	0.03671859292581117	0.05596499364915084	0.04144592214243137	0.05442956454049516	0.08923431130346464	0.057381925985939254	0.04375711604391674	0.03259075387899195	0.14242362798760136	0.0832366412982698	0.052278442071023834	0.07447422556386675	0.15718103207378226
metabolic_syndrome	0.12355597161761733	0.1302927121840732	0.1905358333759325	0.118631187726425	0.39074794833238735	0.12346192900782808	0.16886624512088355	0.19868168550299545	0.09752866227690847	0.07868018055168632	0.23610833476814513	0.23046977414343456	0.09946443325987979	0.20814083732795766	0.21200043876849753	0.0748880817759593	0.08559007541210321	0.10087338921673246	0.12808846444375221	0.0965299804535612	0.1832863233301485	0.32470013094036193	0.17482400247968966	0.05550775308480816	0.13328384796920956	0.14097834297869682	0.18788287146514765	0.13355447499057302	0.1720108168852019	0.10645723519498508	0.0894158926598421	0.09816252143856764	0.07114076416171239	0.05984392672114918	0.06613689417003023	0.19654028855007605	0.0671904557140939	0.05805137425379553	0.08333442649916216	0.13091701667518194	0.09019308224811466	0.04500682139847386	0.06020071547842863	0.07001721643310631	0.09060290550811914	0.061409009257697766	0.07159971297061762	0.142706092909806	0.09218893580897762
acute_lymphoblastic_leukemia	0.034495764072607175	0.07157708853056928	0.04080086608067517	0.10764849155044719	0.10628594857094135	0.04486916531480185	0.019778297833677932	0.03617314164661028	0.06047707709659654	0.16203550926201912	0.032290492316947104	0.07079227394107286	0.0574912764915407	0.042045491280159365	0.06263336144394914	0.04214580621940236	0.027803035861441255	0.04305177778370088	0.0581771335998622	0.046285230534362266	0.07675856905003241	0.06935033053927976	0.12695460629494926	0.03964997827886791	0.050015580238488365	0.03403719382621194	0.15725295905385	0.04928464411201425	0.03699693223177468	0.040258451289799844	0.060228570594956676	0.21266813656170416	0.049504168798636956	0.037132886194860604	0.048583307358057735	0.043064579238149756	0.08964908944549443	0.07050630827907178	0.020231700857463616	0.09115495561422049	0.18779256532430688	0.022946811277603573	0.04923970870155191	0.019737117273469103	0.06373025037765107	0.02866900636594009	0.03351162917380958	0.036768414290639	0.03773032320066771
alzheimer's_disease	0.04256161799137146	0.04587667006881864	0.06741355286567373	0.047415327877783506	0.048657357456927355	0.05537320421071032	0.0583383477267218	0.08769678474503668	0.04908017503956856	0.09813122966171073	0.06324435430498283	0.08244861958503569	0.04998440621117803	0.03789810349783325	0.04042510387326604	0.03164037086729321	0.09555405394025379	0.05199728582896279	0.048530748808079026	0.06290098544782288	0.07430014779308984	0.050391486225920566	0.0417589341806197	0.0664258275352183	0.05570592735055024	0.0816765831836994	0.06817307291001953	0.0687703163144058	0.040573686715495286	0.08265901183257238	0.03957129651649926	0.06409523191541021	0.0335670031493434	0.0296644814219755	0.060757630483546723	0.041094048359446626	0.026409389902946803	0.02806455597343852	0.032159646139711826	0.04550104130491298	0.03672864514319103	0.03318298483265724	0.05596420590917121	0.038708869155672274	0.03018599472887312	0.045727878195137434	0.029906638476814944	0.040049461309162294	0.10318136715775816
amyotrophic_lateral_sclerosis	0.0954366541056823	0.13392711103124263	0.12388903882414752	0.09927015901350329	0.19409527374280156	0.09600035053969126	0.21629040355768184	0.06073659544526781	0.12095810970330399	0.13721043535693733	0.15721091624520922	0.18393889815678763	0.12870856751919107	0.11437771927258385	0.053730960826019865	0.09202676594026414	0.08244206521189884	0.07874313351638428	0.06557461604204246	0.07436509723648292	0.2195313912555204	0.27558279702713756	0.11529766867018072	0.07940427030199321	0.08538122655966619	0.10655012044328165	0.08962131794730632	0.10368178129649136	0.066893454494914	0.09342830204585588	0.08376964372701708	0.1127372314424834	0.07608807484672216	0.061442861786788344	0.07277603577781103	0.06456984510300381	0.05508521265563612	0.13027160975937313	0.0720286994575497	0.07249280694776387	0.20153899690716295	0.06485508035626532	0.10253541303530428	0.038347640754841934	0.09092947114277418	0.06081797517238555	0.16905208018700843	0.08692186410776194	0.11312150999870893
asthma	0.017099616597207917	0.022697558888660586	0.015130896012637873	0.016594391621286397	0.017930166533962552	0.018410963722953932	0.023623322468680288	0.01931245478890603	0.018678793106802958	0.015060110504083594	0.033754968578765476	0.012473233465565411	0.015106749146624894	0.016025532438783043	0.01783477906652825	0.012089176493331372	0.017012642140560957	0.02298252771961066	0.01802224252118347	0.014303493790375581	0.011559515223786223	0.015289038441487908	0.015374133656416206	0.02370422940878705	0.021785336114833246	0.013477567460293214	0.020254872852518514	0.01653968573743117	0.043633444179068434	0.030918439193423655	0.0415505003597778	0.020320436910249002	0.012369325563985732	0.059921379988611766	0.03516656090190851	0.014928568627740156	0.02009214816148338	0.02550358136858884	0.013035596951350413	0.009865475424193845	0.09674543508924038	0.01017400924077961	0.028528989596969277	0.010065606397706213	0.00819132843060359	0.02711527866312095	0.010005577114193021	0.02015934955448781	0.02114761127207975
atrial_fibrillation	0.04010206130472242	0.033771034210024815	0.03441116297723432	0.0354629041815293	0.04168509121025674	0.06790251861268386	0.0241750585240708	0.024571682610464895	0.020380984018921383	0.040883685490857816	0.02859071064318926	0.07201833828261514	0.06862615309353162	0.04453132840894267	0.022217564604436805	0.03804083550191685	0.032576307451974165	0.01662087199261269	0.01865267622540575	0.034451121696184	0.042646142823481434	0.06005142499264409	0.04614180286855402	0.07037316448067282	0.04491310705373138	0.022593411158656807	0.03818172927874236	0.04439035695794342	0.029696901929686065	0.03263295212817194	0.04348662833927226	0.04572831803191769	0.024803196484677128	0.02265831408480423	0.021278075132350475	0.026593959668861984	0.02702187003957444	0.02924656194593288	0.030952326232320786	0.028934964200751003	0.023467140577785525	0.019847173735956136	0.023409936282464794	0.032901241797428565	0.0266148263730235	0.057033401560390246	0.021623807142047473	0.03172686190957896	0.029928529735335396
bipolar_disorder	0.03897118693348943	0.020335949169474017	0.027407658475644917	0.03479838527098474	0.029184194930595944	0.01877796092269214	0.016764818909105233	0.027569335115585746	0.019319413971417478	0.01719104593315246	0.01829179388484516	0.027517229502349774	0.014773914934968638	0.01195369022141906	0.03255649125571694	0.022397522889948347	0.03383735257591558	0.030064158434209225	0.010024091309496903	0.015380795220171191	0.02144388006678251	0.029477498059734476	0.02232925945557824	0.00761154275810485	0.014804721120754625	0.020133088408711437	0.03322998874665555	0.01705501835552777	0.0287833046052591	0.010804182365978405	0.02525908066669238	0.013533334951019388	0.00888855712243214	0.016353446020615645	0.019600463315869055	0.01700611245257756	0.015326656624993487	0.008763613261091685	0.009141781207104788	0.013250026794342878	0.02638577977374149	0.013610472884871666	0.017837128541052273	0.008573272053996809	0.010864860392632581	0.017196935897906822	0.00920599596236069	0.013533697312730521	0.021446512055761677
breast_carcinoma	0.061576071950502576	0.02769543382105253	0.025678519869985473	0.03671356607309089	0.04369883912378598	0.07431093701285463	0.03624916840476332	0.04539977521374573	0.04216312272944569	0.06861193147678982	0.04221956115647994	0.07807840454049832	0.027249568699238207	0.025241266514884893	0.04331735695274189	0.05589542050611534	0.034923737754523905	0.04777742656118782	0.04395509593046137	0.02018570359042945	0.025987617078698136	0.030745975361599735	0.0831247243459175	0.025499404695447127	0.02826835826718825	0.023626771099744807	0.19481837272747696	0.028066868299493317	0.024369422259481344	0.03774187014574273	0.05967214296772089	0.04287939708974117	0.021446977904173152	0.01841890918903265	0.05348567841044314	0.06819123048900474	0.018757332334308638	0.03619770386714654	0.02701073002995697	0.023171554778157306	0.08681932035270251	0.01896014628627685	0.05903166648214879	0.0358513671657031	0.034710383086695384	0.058727408520948605	0.04751914523921128	0.019021116048191268	0.05319495987672124
cancer	0.032176774428726886	0.024521045654325873	0.020756882290629438	0.018172165917005417	0.030762348952719263	0.06963415350909288	0.031150003228937795	0.054348218597924464	0.02153811179148532	0.04610403464401142	0.04589422450278812	0.1118545103127246	0.02433533672502339	0.04298966479117748	0.0681016953265886	0.013651557595504472	0.0430545936545526	0.02774776279538452	0.01741207915156393	0.030822119094978218	0.04191556388606415	0.052764996295467124	0.03833583057409864	0.03779660790654316	0.018539201346073893	0.023842494345403243	0.0688839214668341	0.03870285489225638	0.03964015780682371	0.04209377062120829	0.07058957047337398	0.03314154206660939	0.013009665192745653	0.03571907022713965	0.05057015290812116	0.01830254537585353	0.037155385575045746	0.05985518546987573	0.03380518304516803	0.013001031710924796	0.1241694659297917	0.02917529476679311	0.03489524663644253	0.023806397476778964	0.030640280877945163	0.05888311571302673	0.03338467214399893	0.014426693381723855	0.02453461879056488
cardiovascular_disease	0.02845137846706688	0.03204987325159801	0.061210879748546686	0.040020382824966394	0.03759043255173672	0.04532747245799755	0.02379685202784365	0.045095192253722854	0.019452908765862646	0.0373501820733147	0.047703644165961276	0.09772419936314494	0.059717520589759085	0.03606028008527447	0.09233136751416604	0.0222086065127427	0.03821413542691476	0.02646192225549589	0.04451577437044032	0.036862857545663395	0.0278055488072736	0.05326586076035976	0.028281921602987196	0.05808675062034244	0.04994336314345454	0.024783040643805338	0.03642038764902712	0.037252264884226435	0.029229224798831943	0.04727081934014703	0.04736913463402731	0.05241160637298517	0.021511288421380042	0.03056867943481025	0.02255997171453452	0.028867746883375088	0.015669586801657802	0.04067646828088512	0.039827607425557396	0.01947675239148624	0.04315714508929989	0.04338489390575297	0.049566643729452395	0.020660184872357906	0.05012023906003493	0.0396999580543542	0.016406650856078717	0.023207229668441545	0.04219700388835745
chronic_obstructive_pulmonary_disease	0.13046817552399484	0.18758336505003237	0.11286185849671293	0.13540403662473466	0.1495813768634041	0.14021668131811202	0.10800339799724672	0.12085481098815479	0.10630062987117897	0.1164761690744831	0.15768529240455612	0.17500827585689308	0.15278419957109649	0.15453731839514223	0.17758855402102058	0.12097536451674261	0.17530300961065073	0.19621596305450004	0.19322148801174066	0.1274692076974262	0.12740326245033556	0.08983488766338527	0.14210002195437849	0.11385633417837461	0.13601493869768227	0.13405271963183468	0.19863072163715947	0.14389743802045743	0.11800958722656776	0.12133787927324449	0.10786860327897223	0.12475889792975489	0.18880529846703045	0.12831741567983024	0.12616378631125666	0.1596903774664394	0.12776565808973536	0.11674795357831308	0.12740826975974795	0.16293422554734052	0.16011113375981054	0.1476725635943627	0.15456807750910279	0.12527972887548458	0.16027293424085046	0.11547703298236253	0.17950850250941577	0.19002641643936274	0.16152552492978184
crohn's_disease	0.039919290516852945	0.019465902418958715	0.011727906457825725	0.02607569930626858	0.06474443644963793	0.029516059284652042	0.014357927706238498	0.08126782304936993	0.02831635975519223	0.017033605074352243	0.047234426173927736	0.0091348716348346	0.025035067748737556	0.017140232433288796	0.03778002845026351	0.014865131970811813	0.016306504215210176	0.013205449764988613	0.03761931953161831	0.012647988815550673	0.034679521704775534	0.05860467585961535	0.019010079640676972	0.027191261774878076	0.023371641820804194	0.027457624421513175	0.021586279663632572	0.03650493193082133	0.042049967045666145	0.0250166110722085	0.0478073900898746	0.05266136544418378	0.011387922161522193	0.02544377912228697	0.05096428733190147	0.013510200035661895	0.009110646839864458	0.030052024309659045	0.03286902980694306	0.020419036758530844	0.07886738008868228	0.014218373630665627	0.023821570744202374	0.009825579381396572	0.022906068013917567	0.017755747146668634	0.022333767716463993	0.011864211892898265	0.027133318810469615
cutaneous_melanoma	0.0036280171109404073	0.018815659447340805	0.0068325278440845025	0.017737308607364815	0.0038223589203215357	0.03956374246011701	0.004817758596830493	0.004981823835856287	0.0063313544345962435	0.015359677802641346	0.018910065558315127	0.01267394262908587	0.0149192808298955	0.007414154300081718	0.005701433051967848	0.003643003991089807	0.008687690317967681	0.005035035052171591	0.018351151904292998	0.009897127992020258	0.005437297926811744	0.010122999910096152	0.0033810561434148914	0.004241950720588442	0.004542721665373575	0.019499082889585753	0.0033358111307605644	0.0073444872127358335	0.005536305025805529	0.012037828511744831	0.018532376656436377	0.009181251169364565	0.0021177245873705546	0.020841943688768044	0.0055295496967794275	0.015923476161075163	0.004815414652470458	0.0035987192840301755	0.012644445927647673	0.00500301119395931	0.02784916943681548	0.009591277080934924	0.01928128606186507	0.009751220485104737	0.010549353930977237	0.00529431676051369	0.0020296082994579814	0.0036497871516763024	0.012078903987703282
diabetes_mellitus	0.04037580498793408	0.03868248529647129	0.09660829957490082	0.063085929549699	0.049745125277227985	0.052655737630325425	0.09081569373110691	0.06835045016227657	0.03350230676255395	0.026945803146769306	0.0411087194886932	0.17953470715690456	0.06638667736178697	0.06141173848915036	0.12933669846722937	0.024045281838027538	0.061019927466869114	0.02766685337235418	0.07595163749381034	0.060485992097897075	0.06182109489953154	0.09726832503050274	0.06421306988992884	0.05769093795303958	0.04559564344220027	0.030004213402705104	0.09565922494837624	0.03437373943532399	0.08330040156528555	0.035012855009525674	0.05008576479060754	0.09518200791382565	0.029707310030392883	0.053511892715482116	0.054372325590087096	0.02610204655043286	0.029618472953181436	0.09064208314892602	0.07194527871293073	0.052431159850161536	0.18759716856669234	0.02459412645982568	0.0614334970389181	0.04314112481916636	0.042340772580937915	0.10617558018423517	0.038433924485088915	0.020420493852560024	0.04261477266208012
diabetic_nephropathy	0.3326258681693154	0.18362496851580704	0.24588724899067405	0.15898736383868967	0.25954951440527746	0.11127554528265043	0.10319146040390977	0.09628576069066752	0.09918116261643675	0.28190108142631304	0.10358243044931408	0.3105683742085584	0.24836385095756938	0.15159591800101707	0.2878702716883134	0.06693679886619605	0.20410897286731738	0.2882907482704509	0.1459703870220455	0.11850495673804957	0.40942442908371535	0.24714414843637375	0.06702373978000398	0.10627529152410796	0.31904796019766957	0.13460357616671495	0.17724589509775718	0.37888757658669603	0.2365196089506521	0.1352540392803183	0.3245264951811298	0.1169819553297804	0.08006775091491575	0.06317274291115667	0.08109032060988791	0.1922908555774873	0.07865534234780619	0.038028757272479244	0.044172255868386905	0.12366691466957483	0.15565433139226167	0.1146045207617522	0.06703291048841446	0.05556478115252199	0.04893912620065296	0.1473586580284144	0.2421774167123071	0.31799649439035554	0.1648217877291841
digestive_system_disease	0.02138964116208317	0.024122715919201915	0.020445286755673222	0.023113135909503594	0.026030278834500545	0.025980675453176758	0.02540204991532842	0.020891029909252325	0.01465337773353918	0.022025935289996565	0.02473171424033833	0.02363434294699651	0.02624240023484488	0.019724490950176757	0.021953328215036767	0.01769961980261414	0.025988259006088397	0.019523678590695787	0.018266073609700572	0.024266846418716136	0.01922779558017119	0.019694130197437452	0.022434840908019917	0.0251136937578296	0.019782033860548418	0.020064544265521234	0.025933000674802326	0.019391854723597418	0.018027417752103227	0.03000679069578383	0.021418824194521565	0.021674274312510698	0.020967615080457545	0.01796173691220689	0.019672765752739886	0.025470697381431196	0.014164527676183328	0.01345040345820256	0.019207635244094568	0.012274235709703854	0.02608246577781752	0.013149480253961742	0.018493425102151385	0.015610075639853411	0.01746244405758703	0.023931134599339324	0.013487052826157532	0.016176494401641425	0.02009567126236171
epilepsy	0.11419157257025608	0.086031309344722	0.1566081520051441	0.4153166350072842	0.24306298199612902	0.21388530419513327	0.1369368102511221	0.15909624952234147	0.16629503307111274	0.20324406962201982	0.195936330790037	0.14269810565316718	0.10371516527768457	0.12423116145505339	0.05692075884965029	0.05566040949503984	0.19944125013961397	0.14816291259285894	0.10565885193848307	0.10059265994490717	0.1358864755209946	0.22079235837607886	0.1088776148892698	0.07377099401859354	0.22646892639412522	0.20119680924361472	0.43478048792233004	0.15230212645271116	0.10381721075011485	0.35335399284824526	0.15393084015808253	0.22280176366865834	0.11846325393689672	0.07516124340217964	0.13752816339333987	0.11268767898930493	0.09884905026164631	0.1889676944760319	0.11140201760448536	0.08440130537510497	0.12654515538693903	0.10339766019450577	0.1620436029534507	0.10328391187750861	0.14043674998082775	0.16337074257163028	0.14029164507036926	0.061691303815214864	0.10173204200915485
glaucoma	0.06558105963609279	0.0206012904643092	0.006077714221775964	0.005937357595196569	0.016481397676318853	0.02554840342334609	0.007067295446095918	0.017862043371460423	0.018999649369270448	0.022456134387038588	0.04542980675931876	0.04264170682843655	0.02530447449597856	0.002143935582442039	0.006342575768833137	0.009801609989716091	0.024372995985218755	0.006929864874250097	0.008123456669946046	0.0031399129695718524	0.020746802647628022	0.03616884457380317	0.007651880800338903	0.019395255614312025	0.008942646343917691	0.029696204556743638	0.006395027452524584	0.030362764863116648	0.028737225184614336	0.0365524864579781	0.019614591473595087	0.004259452444043259	0.005246729665432246	0.007121821008445426	0.011391458771303459	0.02398002316801166	0.003549749633556486	0.024157610226114384	0.009111557197381681	0.004826088367138064	0.025839507167604095	0.004543231508312349	0.002722324443456695	0.00400613701986304	0.006102038997558908	0.007966559223375424	0.01136080260106952	0.005217515767464876	0.0164382685764255
hypertension	0.0512579797572792	0.06774935526910775	0.02993640356402976	0.061083670503086884	0.055274255975259784	0.10297394149175959	0.04273374721425523	0.07222395554368585	0.06566530325658536	0.05840549617452816	0.0652398488385039	0.0956280978423992	0.12632903798184678	0.03593100761936128	0.046821142797487794	0.044643783949970706	0.03255725533692757	0.029866179466247672	0.04360454933248293	0.03976796311641186	0.05961005097863652	0.12492830973428294	0.03845484439245039	0.056048577280307633	0.0758278708463553	0.038400935362422214	0.04992853103907141	0.05167882016759509	0.05052507507702088	0.045244886345273176	0.03855523864332352	0.07493049871782065	0.04442549059042885	0.02547539819512307	0.027950384145192252	0.055037019701682156	0.0347479437036278	0.020171689825425235	0.04617228324236011	0.023681903752125633	0.05190227587653921	0.0257745340293776	0.021592672193546332	0.0320081819681892	0.027915370190394233	0.030960994337238604	0.027606661041699957	0.04053881883984217	0.05828812535333549
immune_system_disease	0.015359569729756323	0.0185027474882595	0.027296707293081753	0.025685682858480257	0.06574727943058184	0.036337799494321824	0.01621294889844114	0.045845341580727623	0.01723289128052319	0.03494634061915621	0.03978199144044683	0.026206200656264063	0.012247295129694724	0.02600530006103019	0.05203824366425182	0.019712297710907	0.018108640055899117	0.024713503660018475	0.030258913271218636	0.015949319740335952	0.03345566975628642	0.0292904582010538	0.03326902432321158	0.023994817176801856	0.018006387192878746	0.02208259740006488	0.041389839791232085	0.02348950031693521	0.042898665653734416	0.022215576472919742	0.05956101994152573	0.04618967599657682	0.020908683844305023	0.039776860653434415	0.07502732820950413	0.034100788185698276	0.03732435674542017	0.057164356634301215	0.0413308726616331	0.023246413002205382	0.13989781686846886	0.012897821371133288	0.025225885689410348	0.016717372455465253	0.0381626681203888	0.02149796447347765	0.02943287515008374	0.019647229246514887	0.02013328306069591
lung_adenocarcinoma	0.05502545719712357	0.0682461687541944	0.039483351764761025	0.0962125511635846	0.06207384076416829	0.1718445846884349	0.11147471300916326	0.14506978212900287	0.08911081509063458	0.07992262862391376	0.3240048303906474	0.08459119781882153	0.12750795627509373	0.051621435451637054	0.09570909306727178	0.06789703336002641	0.1014204902416448	0.11128286851801546	0.14846885031512583	0.1667121484747471	0.060967767543174435	0.09520445791699896	0.09306127819550401	0.021496584111212712	0.06467023897308528	0.05786785022226785	0.0601476930262815	0.1225335947598039	0.11621598142026812	0.2646050023626879	0.08230156759071411	0.07486705925857368	0.1304751851477161	0.14689793608573057	0.1988679598749314	0.15300316069540196	0.10140721414567681	0.07215886578984412	0.07204108151876673	0.09691030970847467	0.0872824742593197	0.026843318505346936	0.030856885495808593	0.026884419689196182	0.03804087574167953	0.09321665715203914	0.029157771199774574	0.15501936619917797	0.03150601123523271
lymphoma	0.04116243795821477	0.047979523447370824	0.028908874444557264	0.025935515525139844	0.08197935794248853	0.04642240863338418	0.022078542380268452	0.02433834602228141	0.04009663325504384	0.10036800576372296	0.03063159801853873	0.052166836079665296	0.07348054924249829	0.030653887561785245	0.02685406297346415	0.02231193901480077	0.034682117818736445	0.01995214473681542	0.027203291388897658	0.04792848643773778	0.05795940007494924	0.052164729678365926	0.06967864744209921	0.035909942921552446	0.030733798775999313	0.020701746165640467	0.09916532116120184	0.02581550920960952	0.0358560653154579	0.03915903573415656	0.034140220476079376	0.138596241006174	0.02254280551196239	0.028490507077348844	0.03081676294048018	0.04750980656311656	0.04435803935094389	0.05993667891248048	0.024812819252291365	0.03895050088669623	0.13872663255397413	0.024826806940486532	0.0395486262390883	0.01948150186788289	0.027892741422617266	0.039874816661660456	0.016813248280642564	0.022291111697793065	0.03037267954733334
periodontitis	0.045139084756821476	0.06877179820446694	0.1336334899704297	0.14070993796223222	0.10658054376498073	0.0695954077005484	0.13330453817363383	0.09825083204129269	0.1501276086932162	0.031371577964675344	0.17653360505124727	0.18672015065842124	0.057701402312303904	0.04962039761296844	0.11293584190043289	0.02959802257286339	0.12216698066877005	0.0881011136203546	0.12402310966519427	0.09985104407942087	0.04851661758250965	0.08074255280570163	0.07192326755624054	0.06980573412273196	0.11549374438478806	0.14180795166012333	0.13454886869582025	0.14740998231398952	0.08161414996913055	0.2756296388673091	0.07380524939966451	0.05998013008863426	0.04790393145192577	0.07566222857010474	0.07908092677929718	0.05781707545514501	0.0790641840960623	0.06374974738709745	0.05504639676525018	0.081531979143004	0.05384669649865997	0.11541074342525168	0.060228235511754026	0.08896730779067993	0.10587840802975437	0.0940375107502128	0.03539386902774622	0.05439777783009517	0.06802976030480562
psoriasis	0.02400122834470546	0.02212135523820693	0.03068152961370825	0.03191269775091274	0.04795188656985219	0.05212454579175852	0.022378750859589156	0.118941290723044	0.029120573476834534	0.06943195292486651	0.05592201375247079	0.025893024330811334	0.02862693614553487	0.040664412006558334	0.062049823767327254	0.024713348678643388	0.02693709385729672	0.029981993669206848	0.02640590118797563	0.025503103748146887	0.02213294467642673	0.034202391039886634	0.04767790799861522	0.02055987296812634	0.03191229779768681	0.03554024509611245	0.03743508447254004	0.029469312026848028	0.09180976569375207	0.03719429108949829	0.07934346781326936	0.0492859274997753	0.028040646671589755	0.027003488508269082	0.05879713367264915	0.03560550544346539	0.01478394465331023	0.026593951100981388	0.05117350251954652	0.011250780191672818	0.09985082028704573	0.03699207956099624	0.022183086077962107	0.01132863341565761	0.027269075088822186	0.035118643849941955	0.02965582765899575	0.011599566674410219	0.01692084016515731
mental_or_behavioural_disorder	0.04242790808616603	0.03735166592364224	0.0867617050480019	0.028430273287326474	0.05424481965167699	0.028085583563632572	0.02663639159122464	0.037039649114933196	0.02391363207817198	0.03953870157248549	0.05503366468326255	0.07563603129772714	0.029689536651764707	0.0440978337457932	0.1155496512181059	0.021621528788064972	0.053821052571125357	0.024790803784753686	0.04078787053235033	0.024613930520412334	0.06058042810916829	0.0757611723363543	0.034904681830222585	0.025336750116298754	0.030552152512542827	0.03907632386570442	0.05678284689677082	0.030481239764051052	0.027621533977498666	0.04870171669613326	0.04501595455692644	0.020404264558173776	0.020838300416970938	0.019719432233496013	0.029545429152429213	0.028805161317643692	0.047676872093492216	0.02020969854648119	0.04791445444243107	0.04844274091592753	0.031273871233686495	0.027163369965581555	0.03235686274847808	0.026330347583829086	0.03853041767048851	0.03485343192947458	0.0201512627786218	0.032890990125657056	0.03379923064135244
respiratory_system_disease	0.03634520352398876	0.03874294693074326	0.024465554316675808	0.037087034394208455	0.03678475443082516	0.03939289663248219	0.029012314209269828	0.03320510731027927	0.028728738573965344	0.032307211365237995	0.03937230787419102	0.02638832342886207	0.03767026258629934	0.026007930852885774	0.03526564951950709	0.01806239236087504	0.039396298732526154	0.020882756132333976	0.028625654220808316	0.028368447102431242	0.028886474673711426	0.021468670159294923	0.028338985985984538	0.024044730388592023	0.03146909035688643	0.0309889738876587	0.03927919930352668	0.03427449195041186	0.0342356621849453	0.040680286248966996	0.04188553969357429	0.02292966760871557	0.027707506766737805	0.0444232131977381	0.025851010210425428	0.022919515567058738	0.028132768414737018	0.02736196506570359	0.02723829833045209	0.0162511160145718	0.059970139617901895	0.02602376292839796	0.02234853209863463	0.020756012075882607	0.03238307876360867	0.03224017509876935	0.0187460174275937	0.02308270833490437	0.036691471705480275
rheumatoid_arthritis	0.020519880355456488	0.03868886758671522	0.03117162217210108	0.05207885345783912	0.0965875465364804	0.020395964637756135	0.01463756426261966	0.05605339479712058	0.018798677779318335	0.042823022367837464	0.047698490268811414	0.02623611135177816	0.01714857691469086	0.013312725282625197	0.04120525752491278	0.02281734259718576	0.018103691993274	0.012883731766504283	0.01943205382250758	0.02861389592030388	0.026648448987143157	0.03578797766082726	0.016892222288818946	0.009372649660119812	0.014791244189093507	0.02896886848137318	0.018064866150776904	0.026032713442000876	0.06656012034072778	0.0543549426762189	0.023028368097043787	0.07407405971681989	0.041544972885403035	0.05487942900465591	0.08356225963889678	0.03326488885647914	0.011599170226256056	0.0654829735368603	0.03952601855937728	0.017108504240454087	0.13254851902172185	0.010316026284993444	0.046387559619206736	0.02216608587907838	0.018053962077151903	0.02228781247723524	0.058620842542336876	0.02449178625748205	0.030143663193295808
schizophrenia	0.013684830087910244	0.01703354831594609	0.058248769670353924	0.024518481551902525	0.03199670132884974	0.025698059617686248	0.027279707053011103	0.03428904292767178	0.009991373830291236	0.04085550004853372	0.04990039379373155	0.050848956243051156	0.025525949040903568	0.03589475639776741	0.07616269694236591	0.018040682459304385	0.034077175695437466	0.013655046028753694	0.037171182277910546	0.022235789481781496	0.021338463706055737	0.044177877804977235	0.023188867474642987	0.011209087841754456	0.03613316046192572	0.01451010565268815	0.045873374106164724	0.017480688950571734	0.01662045073311224	0.04549858272356152	0.026056165612079574	0.04061813708982595	0.011586909993849606	0.014388117967403502	0.01620291113643878	0.012016657532359264	0.02654524118493954	0.01967703396585882	0.01565312648034485	0.03038761238840599	0.03351306734980173	0.029640687630587744	0.025556662041747086	0.029215112131177643	0.0268382456206988	0.04151087072479754	0.007744984321144687	0.02437027178121285	0.034079587362163336
skin_disease	0.00845643353480461	0.007202088102245921	0.019920954917687608	0.011132968349627638	0.022184308997177597	0.020618126653280455	0.008056449621138903	0.021671881101532224	0.007692776820387317	0.01598219247193958	0.018459570375135678	0.009182157732806957	0.00912467899119998	0.010555794391096529	0.02783594559573935	0.006257366314885747	0.007349845244241242	0.008783867502900779	0.008948268902116335	0.009802056047387698	0.014359466082916095	0.015704038710634485	0.018661043799631013	0.005974296262759526	0.01000723715883045	0.00955015860267668	0.010717602672134934	0.011109442296464427	0.021860847986735255	0.01861262018228848	0.030576719295686533	0.010160858631609902	0.006825004877176693	0.01636778627552589	0.016765551426629915	0.006278553580643272	0.005143147084135106	0.02411333168985099	0.014771093018989389	0.006507971970018821	0.05062383657123761	0.01035688456099288	0.012849625472360593	0.00466042545104355	0.008717080873085984	0.012514093725091121	0.012978528929792652	0.006540165733050437	0.006485604931793893
squamous_cell_carcinoma	0.04681233587152245	0.06848155706216986	0.06667472718051233	0.0615540900163302	0.12810229820086586	0.0676369358011129	0.09391917622800601	0.06029806344601366	0.03388757920339809	0.04416463243790076	0.03382032007787896	0.033015995793901555	0.06470232063070785	0.050485382080251065	0.11164555192478341	0.03861891084172449	0.056470666011091304	0.027296491851376718	0.07785389770673685	0.10734098731557405	0.05314997446780476	0.05235547634692484	0.074967474500858	0.07857913220394197	0.17343166856104242	0.034316329990606256	0.03337072875638732	0.0515569162245409	0.07440041647085499	0.21216493039972198	0.05671408930986372	0.05775064460466496	0.09252782835172507	0.08733430226025746	0.02216251638818605	0.06655999892898791	0.07739349132493534	0.08044469705427962	0.03665204024416547	0.06581767022664106	0.20949401631841663	0.012620725794839258	0.03135411827451758	0.08525756733873659	0.07824744616887955	0.08365774027363898	0.02322052618565339	0.030658256938076597	0.044780435797775235
squamous_cell_lung_carcinoma	0.13392680495009507	0.14374754236940263	0.12558463855937976	0.24005231920922573	0.4506186008536036	0.10602273977675014	0.3582431318178744	0.10426735001384324	0.12039926969052044	0.1447306677953657	0.3895346581164075	0.0781874805377313	0.39765936172750727	0.17189288653840323	0.23449298132462898	0.1258168286858946	0.13786138348327592	0.09272800230798481	0.21530741655928137	0.08149441531317883	0.09898315906581656	0.07322393364785652	0.15122779386976232	0.1486999882270403	0.39943790782454697	0.10802948496171864	0.22038290409841335	0.13422704060497756	0.14848853031080728	0.3411665081600104	0.12494075261797655	0.3101612657198233	0.26953779050134735	0.15714587156688886	0.09648295966503666	0.19565871391857098	0.1611094714748559	0.09955473071547026	0.13629581538800528	0.0739762338932179	0.3650484253855698	0.13526012921904207	0.07098967550122588	0.12595639059366792	0.0826944934637594	0.17410727516329152	0.08728509155422974	0.16763109877711121	0.0956278370941748
stroke	0.09611541884214952	0.11080944735904417	0.03780045594497238	0.11035849643071938	0.05086433199576012	0.11609407597371213	0.0206304684312151	0.050585222600500496	0.04406428494113383	0.03341201201434899	0.06550098820062049	0.22676169781665673	0.0189214969970344	0.04126504372861489	0.12650055965191	0.034804055476405825	0.04237971336386753	0.03746612127930844	0.0493483170283573	0.051350642248584565	0.10589541066043108	0.1360840773675285	0.11281922813982646	0.14507297991971466	0.0639046955496162	0.03556095511944888	0.05582745297155356	0.16731583816463544	0.0463958262552664	0.08762044152971066	0.028647951136151466	0.09600286148891794	0.0325557196393339	0.07283324242874953	0.0675594031448387	0.06519010420147481	0.05782442947999307	0.02438212445430333	0.03310419381419223	0.02671786339479017	0.031831256593017256	0.04854435468817048	0.024254418330242042	0.05615393312942421	0.1240745405272322	0.022285675503534472	0.025461933934617667	0.09070186772046089	0.07798918172196706
systemic_scleroderma	0.02962269207611215	0.03408518067752241	0.009222727455784814	0.03966114290561046	0.024079094236347107	0.05468212535994507	0.01239536144695806	0.01223463023409277	0.013405213339725299	0.01993789436041986	0.011162005193534953	0.008454464829661579	0.015342884390474466	0.027724356689605902	0.045144200423236754	0.01545486140223808	0.03252843992095433	0.02776316922540583	0.009888341073679367	0.015528696377739418	0.028617240808008166	0.022768811920239912	0.01995479777215633	0.021411791916042	0.022609195210425224	0.04262347284762067	0.026606265278793135	0.02087424635891303	0.02282658096701987	0.07155490330933681	0.0340060961636215	0.08945229925917363	0.03305898347313462	0.04828378232865227	0.03222928969117659	0.02457374714209238	0.023433001040186766	0.013169392707370711	0.012444219774256247	0.01819977313508427	0.07765290714569369	0.021432864635762536	0.03956547664651635	0.030584451891693825	0.022664032199111738	0.015964791567224027	0.009950461155443664	0.017428822458632198	0.03367314151225238
ulcerative_colitis	0.024538234554360355	0.021143111089331475	0.015694527438430358	0.018115732820676432	0.051318541479840704	0.03788827958555296	0.025311707746526704	0.06499122051910745	0.021902265275088866	0.026722114574085267	0.044629701430877015	0.019468496613088235	0.025798602198750308	0.013257577478606772	0.04170490137931349	0.01094277908890872	0.0234733956554228	0.018478421835710915	0.03749604169217513	0.015877318448746777	0.048561932380020906	0.0637260188330457	0.03122522823548041	0.012008599557759554	0.04660458643985557	0.042558849305625195	0.01984818788691898	0.025270099612893483	0.06923556879970726	0.049585119270242846	0.07243676073048991	0.029941929928934095	0.012811561498001167	0.027956868358105912	0.06290401636271431	0.02018630058193481	0.017886264436595245	0.021045725834281652	0.013351099906700345	0.030678178925495087	0.07392275687954773	0.016218003715123445	0.03196299553408879	0.013417942575496803	0.012979333202747398	0.01265485589169278	0.018279733175352985	0.010970769646327271	0.022961058197369048
uterine_fibroid	0.11198389996239352	0.09248189046490002	0.09294164984795851	0.14209617489024765	0.10994668511538268	0.21052982735573078	0.10960244950747758	0.19890752019235278	0.14663879879735514	0.19914612939709755	0.30564499682980006	0.07469495537236986	0.27331066600899573	0.0689897614835007	0.2297714030776633	0.1405241039310569	0.1683200485819122	0.05161590228981871	0.11825651898095922	0.16533831912285413	0.10281702492096756	0.06892334829795668	0.2163499855611848	0.07974421615418424	0.16792394240928482	0.08323786437430111	0.10775730848685507	0.16437940905209744	0.08715195643537617	0.19402097550774963	0.25123461786478374	0.13375516248897637	0.14390754585617793	0.11937017981622505	0.12085322719022992	0.07300294891536502	0.13973655633569707	0.0808903007602066	0.053900428765124984	0.17788610693465415	0.3084456035931932	0.17415815615716698	0.09259142198275205	0.0814334957933777	0.10556493645133466	0.08195935256121291	0.05625771224094713	0.11519667436584498	0.09590040327568196
melanoma	0.016388750926379664	0.04036306106144668	0.00872598370973688	0.03535268499799974	0.012696490165401305	0.04416929036352856	0.02103648625709998	0.018251934147504385	0.011255497357811875	0.0442839621361388	0.03179947990847931	0.030512074117632678	0.016011896744143123	0.011139399126097476	0.015804579196594302	0.010705080142170064	0.008167187594591108	0.011135908947026485	0.022473866029454243	0.01838405477011017	0.016746269889718626	0.02227046632235644	0.023433504757308456	0.009511481772185259	0.026393183708646215	0.036369874191473375	0.018377358740261945	0.014827236608524905	0.017871483234706744	0.030468729204693044	0.04012652480806484	0.02027004450097671	0.01200297074070101	0.0433111489241961	0.009430354387117191	0.014355336961090275	0.014731905623040826	0.011087477474267839	0.02359132221364989	0.01618238359981466	0.04236591085887675	0.026904589320774774	0.03927947765054068	0.02881494574405222	0.024643770306668967	0.01630318047236251	0.010389268580144802	0.009247517116859392	0.02830742217502151
hiv_infection	0.15409665581623647	0.23067160873103792	0.17009216135699673	0.13947966377191248	0.1563237920559579	0.17574354213340776	0.15117081986289138	0.2272244141393434	0.1402541057613584	0.1124160774739079	0.12226514732936379	0.3601822537133389	0.1580296964324393	0.12452454713172574	0.10291405598690727	0.10716060351045681	0.1225158348553849	0.3572414633307141	0.2308420959447297	0.25175012623258597	0.1304171858487416	0.16909250341049237	0.1512246517749509	0.1946051777794807	0.1476126329751545	0.1485628493199398	0.11253049893299469	0.1404279679104296	0.12717141919835204	0.10298829714754063	0.12664927066470655	0.13747265779138382	0.10211166530933229	0.13721661223202464	0.11670858145626552	0.16007338670467292	0.11962660257808018	0.11897138018089858	0.14638013308562758	0.12190243571468382	0.08743566572075083	0.09721340121782036	0.13221533547913822	0.11163570870629942	0.311824772277912	0.21294522163509186	0.08054254726142628	0.12292441853107693	0.2029437376778338
celiac_disease	0.012674717219756026	0.014120426586961369	0.01714513239835246	0.03498957205716591	0.010995051363009713	0.040266847597018346	0.01217106948906826	0.03337250412575043	0.03686212553906826	0.07768607115300913	0.06375021604671079	0.018325304474017628	0.036703621585614125	0.0182358151043233	0.036935444360944585	0.012836332425651704	0.034984151028228536	0.013016638325726913	0.022519041063345308	0.015185623743123678	0.017758794588174698	0.027002221971388456	0.06933901680934028	0.010537128396597772	0.056465965347968466	0.01981572110530957	0.03473254448701477	0.026936079590000418	0.05411229590117994	0.05332443844712321	0.03655493522855374	0.043290218931975724	0.024755526223925375	0.06132215166899948	0.03483909440690157	0.029048498356322228	0.020687384666332305	0.02266855549961861	0.011761230141997234	0.021228050724538327	0.15244265494624612	0.043228426638440884	0.04792899947207568	0.02296834298486908	0.019927101998737852	0.011110511666631413	0.009984588549466726	0.01278454996777845	0.041107578906098716
endometriosis	0.09012985164587596	0.0977715449664874	0.07526592293305644	0.09663913878590123	0.06896507412201432	0.1107993935578147	0.09134194781388877	0.10175120716329122	0.11587200535925707	0.10691578319524377	0.11377917051611772	0.3072858491260895	0.1242787760116723	0.039170366561692184	0.09616201711244371	0.07578216461762784	0.11509790943919479	0.06363126064690966	0.10796699315220823	0.0704869713711808	0.2409901957431113	0.1556334359026152	0.17933634932178977	0.0827021146608186	0.22549025503469863	0.12180917276663264	0.13417326987925696	0.1642145421964831	0.09503375681266972	0.1617619419072283	0.2079386576803308	0.0738952845255377	0.06598251626664273	0.06655691015925515	0.2248343141328534	0.1102934256690558	0.044997697596272805	0.08552167753541477	0.18512341255847709	0.1073240032061571	0.08120451216858093	0.15513266745531729	0.16191621718005006	0.08420173858695101	0.08502738821465936	0.27758705729630934	0.14236423694118466	0.2117484928968711	0.1782855568146879
lung_carcinoma	0.17580118838905476	0.09989622475516617	0.15611200446189735	0.10008299560462515	0.15255202504950147	0.1815740192805232	0.15032050478743744	0.12286125072825585	0.10515393015230473	0.1107756541557333	0.15894479899881833	0.0688930732574992	0.15113822178715491	0.07155659628706018	0.2747905284188051	0.07881934366232396	0.08661009832059231	0.15906636168049185	0.10308579763763737	0.08661102962974948	0.10828866098463462	0.07741488619394377	0.1441952482416063	0.09353306414355016	0.09528787038438889	0.06867015058662036	0.14219013304073275	0.11285831238081949	0.1465177783179808	0.2925142327863716	0.12370922826614851	0.12677740340887808	0.17869589880341755	0.16524401187061527	0.15910169055500634	0.14357621193076933	0.1227146655443579	0.07793422623078905	0.054472197181676806	0.05957991265144121	0.12012435426357225	0.07839469124371375	0.07635611032403092	0.08082935017154232	0.12980700410347476	0.11941868258318962	0.06347661292047789	0.054860868845595594	0.10348697379266077
obesity	0.08362287266747902	0.06920639717693239	0.10603419008148299	0.06948758348694369	0.06675486116498293	0.07092662817918184	0.061204601118165614	0.09734401890298984	0.08340862670991357	0.09141047306090337	0.19038276777382257	0.04068435827506092	0.08008130091865479	0.09235362961388476	0.08725067199915636	0.03351895127941299	0.036946921441767706	0.05406938440945687	0.07998263922248151	0.079862262356099	0.03139023378097161	0.09591965411594273	0.06772661932725861	0.07396364026071478	0.033507664976729114	0.03680912070414834	0.18424960670087115	0.04867744435687653	0.04835026467568383	0.07321030661392244	0.049569191332383584	0.08860588611089973	0.04682251530164395	0.044585663827057184	0.06404977954877034	0.055174345766211406	0.029391538467484036	0.05012709696948642	0.024167277048213975	0.09850026059734876	0.08599929526967122	0.02193453073494433	0.034561736675232595	0.0254942622809804	0.04967527835849341	0.1088472267788212	0.05875045757948261	0.04917586542774554	0.053579084351002976
ovarian_carcinoma	0.0069253543138147085	0.003503683853738134	0.00899737559669882	0.010795989962471275	0.0073656835051326055	0.012033255808642616	0.0035984048468616797	0.0047608135480914585	0.0024991465716465	0.001992653457006859	0.0010477542475313363	0.006572945201185016	0.004111077219674179	0.004762668424391257	0.0035197779491862318	0.0043039023972520725	0.011103812437990747	4.652935421721458e-4	0.0018744154057688883	0.0060299018627950835	0.004843684508592224	0.008418584996518928	0.00703807312026222	8.141200607039284e-4	0.01699021471686637	0.0027641903604714068	0.010612557908041153	0.0044284101845158946	0.011394337755167997	0.005673818752090244	0.001920885343464533	0.001505358365873734	0.001539363234497448	0.001015702036656904	0.00504034765685945	0.007562478704648628	0.003869005695641881	8.149705943082947e-4	0.007164285501031957	0.003914530045607574	0.013481857573613221	0.0015087600684192837	0.004636009587948343	0.0025327981359902405	8.93802456782174e-4	0.011326146545513092	0.003948203208264646	0.002525698357626267	0.005150715224553458
type_i_diabetes_mellitus	0.06595781584105587	0.046840703022134805	0.0389504991757184	0.06340865923190067	0.1318756595072264	0.17536202591829592	0.21039888855630842	0.08563128035172263	0.13347444563884345	0.11167269537291712	0.03445063912635738	0.08350661449580626	0.06840352230891776	0.04364606222832913	0.10712552632413636	0.028350085628757717	0.12177631006371453	0.05497581714870873	0.08705199504505154	0.04754841255451073	0.12229909813772291	0.11376750449400128	0.07592599099229838	0.028531349274144305	0.07955842590154205	0.06364766080280164	0.16797011018369887	0.04528553175863163	0.07339489395077545	0.07894480506007187	0.09934251359498314	0.043540310372070984	0.04621766154779867	0.0804714313636244	0.03629306746604099	0.058981518366643886	0.06248667684525933	0.049684417941549895	0.05790191485900149	0.03848304763187336	0.338514338642013	0.09696637140529225	0.11921071241909055	0.04342597614132773	0.03540895945620415	0.057013889495003314	0.06833418112157941	0.040863320230447	0.1058276516943405
type_ii_diabetes_mellitus	0.04002868053563344	0.030704097429909257	0.07703176126050774	0.06851498334037487	0.057871762574847344	0.07557610921209384	0.04467823809585656	0.05931501645230347	0.030902088224478954	0.036051049004353	0.031573186805111605	0.15704590648145347	0.0494935103895541	0.059835888166399474	0.10398255373042867	0.026677321971858476	0.060191725917188146	0.02303983464693391	0.05909538014435773	0.041807312107181666	0.05441600201978108	0.08947640419425307	0.07273268964434478	0.04032948644844935	0.04670892606553719	0.032709303428548185	0.061784723603737726	0.040221127703903736	0.07851727871239454	0.02664944013977438	0.027269136393659698	0.12290228047734958	0.023471722455543364	0.04382526259029296	0.046672606782924786	0.03106988243608039	0.03682991168263269	0.07733873280440048	0.06282539531937811	0.052452849842473503	0.10786540464715257	0.02140471227833698	0.039000016605854435	0.035775690906191294	0.02747760876183111	0.10327401450402007	0.02453862312311766	0.02336679871173716	0.04981625598286932
age-related_macular_degeneration	0.11820183654758469	0.252378969136415	0.15080493854857255	0.16124982846807923	0.12271147486510464	0.1514365796573956	0.1663766693204717	0.0787102763642081	0.09600589999295266	0.24473168976295676	0.09252361468837217	0.2665584929202751	0.19037045995306487	0.04548480492322959	0.24284040169227095	0.0500142224711985	0.10980305931872643	0.045905854526649824	0.13937430503403442	0.14046313741779987	0.15443085110408497	0.11828477395915725	0.30593533443276816	0.06575453655402436	0.10154149323167318	0.08073698748439224	0.2222472711478202	0.061167787681038255	0.14995766951827497	0.12883715942813176	0.12233489538924078	0.18351785896439318	0.10139140564471881	0.056810541269434654	0.17583755702005208	0.051725174433173475	0.06187404208542979	0.03877355658582134	0.11314564555136578	0.13238682593551357	0.08546977721130819	0.12201708243062133	0.08254185621531093	0.06790616031373234	0.2044144434835884	0.13319172558398906	0.12104045269066545	0.03963159334317873	0.3093781560381703
multiple_myeloma	0.10085035285596024	0.056361179348405066	0.08226479979568606	0.08840311918618468	0.11097739088267496	0.03795859074046074	0.11984290899596735	0.04245841751187326	0.07764035966506647	0.11779566516403346	0.09190337707359844	0.06883518941133757	0.0905865743147465	0.06362134867061915	0.08658773883828282	0.023870250222884883	0.038224060075801106	0.021301845044936665	0.05007624554113572	0.07978717057025193	0.07048014838014426	0.05650530092144979	0.1038127773239068	0.04238468036415682	0.05323292209997607	0.10822257929890969	0.059436114004367074	0.07353907077059887	0.05337484565535077	0.04520619509320101	0.049490014874949986	0.20311216816185876	0.04655622418032931	0.07200820856391885	0.07549425766252083	0.06778004897826542	0.06130376221182344	0.06226854593424393	0.034830235079296945	0.029876650221140628	0.12190370864705756	0.03365401317526166	0.04724052138761042	0.023996413083123554	0.03574252539969312	0.0457485197054555	0.13237797188108458	0.062250527921946804	0.04577950311352431
liver_disease	0.06822522316957956	0.04033780488211304	0.027213632104729397	0.05642180668778401	0.06758672307386387	0.05040179446395298	0.02921537182392275	0.09336418448858394	0.0499986060614007	0.0701302149649484	0.08357412560357994	0.027498685623971487	0.054484503537690125	0.03212708392461651	0.04793546714012346	0.023940872647835787	0.045093064638543644	0.026975791249381785	0.06096087759338657	0.03286079860571893	0.06057703338124063	0.08058355010295541	0.057546174141956556	0.03069606198195967	0.06237971733563772	0.029008042565725076	0.05209833155357221	0.06316063005526283	0.06699040066684274	0.04991115597426033	0.06770200122405494	0.038689700150022904	0.03126920288932813	0.038165592822004574	0.0567351894631421	0.04401949999901275	0.04066132441453212	0.03824122035662689	0.06425882707190873	0.0349859812830797	0.08909419984420192	0.032818443469962565	0.023193096238717778	0.02217880835117183	0.02981947244220067	0.038770559848043847	0.030995046687733386	0.028958760152003122	0.04274637808920752
cirrhosis_of_liver	0.007627524184231787	0.012719790450602	0.01972119778725373	0.018941018840389328	0.01237966554414114	0.010520691567290418	0.031784311550725	0.04234054690369088	0.02729723753593967	0.028560835423278308	0.024511142458979836	0.037479595704375715	0.012270927605714873	0.01105915247219628	0.010881388471676037	0.017545431814453474	0.037750963171659414	0.020927079233871108	0.04527799867637862	0.02566912909223821	0.033096498670319795	0.030664263152698913	0.023240572254663718	0.013215926809481086	0.01693059766223741	0.04190289072921017	0.017743943610455268	0.021257251056321615	0.013898489452022022	0.017733677056070214	0.012728817811356824	0.05392750969649732	0.04589311459628052	0.04464861443078057	0.04691523370334139	0.050344093015166146	0.016469344573386106	0.006954352151013313	0.03251151974360528	0.016988261189271926	0.06894855733254772	0.020780375663358656	0.018675894772030285	0.020706781561211036	0.018122887257896	0.036188441917409754	0.007925730376441615	0.014662758900049231	0.031683552553027135
coronary_artery_disease	0.0348432582237091	0.04502996205160802	0.0648138048873717	0.05453007268586064	0.04676872967210615	0.036281918762080166	0.03632864658582928	0.03751792943637458	0.040307200309973805	0.061258725465065514	0.07000013526268647	0.0882505424335114	0.05840401508170172	0.028030548139208855	0.06148158590192043	0.02810016226432993	0.04644145274688058	0.027419257370597264	0.0447464596062785	0.04400136685550606	0.033152112900824045	0.028573069990406656	0.05160360284368561	0.061255870697734485	0.04159617497714174	0.04787792079585408	0.05633143488237792	0.04294483005084831	0.040358862697839344	0.050323438430945854	0.05000220829482261	0.06157899883054439	0.036464348246274245	0.033529757961573335	0.03091525551164814	0.027705359924316223	0.03339364498874887	0.03759466732553634	0.04924781746448909	0.024355282134817694	0.03714824205269818	0.057677826616872825	0.04160062940204544	0.02790629875602668	0.03636028090411965	0.04725155970047882	0.028992822120296954	0.03209949879774675	0.07416573898533477
prostate_carcinoma	0.022374603936311844	0.019154565568886183	0.026732753101007128	0.01122857198663335	0.02383558817774232	0.09923506346568937	0.04267845959043554	0.059269241787903694	0.010013014131064748	0.027016426905262673	0.039336796079906644	0.02045504858648898	0.014803934870857335	0.02601691908609447	0.033842629662117756	0.02843138895142411	0.018581368182239877	0.015629574013560018	0.010520601052572567	0.015879628287849418	0.037721440541058096	0.04156173202003312	0.0221403882770191	0.010372215098503437	0.027979439889512413	0.024925231040250635	0.10672740880631815	0.03444941758946894	0.030105885139660123	0.02398727252359631	0.027433136753317645	0.028471639312063906	0.019226872146465523	0.02327366279796479	0.038425261303173204	0.022944689939766852	0.011178668556259666	0.009632724707989081	0.01970423926248933	0.013570976008376149	0.06497004048440272	0.019955231537683294	0.022822899773104845	0.01063048908214427	0.015832003185922712	0.019898814838349238	0.02299806601947222	0.023000301336628066	0.021934413072545265
osteoarthritis	0.02527140058591207	0.017604524199590185	0.037452080456615	0.03043921745635163	0.010100042401987721	0.025114674024753945	0.02666393082930768	0.01157355860188553	0.02227595962020231	0.08399449377766627	0.005525938723571814	0.0827327541555777	0.008964284652402316	0.013087662323456463	0.07976149906172554	0.0114226696335144	0.02823965563454609	0.006551947712533595	0.020149344090567213	0.008306843813004748	0.033405575862554736	0.05605631069348568	0.07214168166589369	0.013594326967090958	0.06355688133777963	0.018163801476669492	0.07277791115345171	0.031301463364802454	0.02379956099022735	0.020639362477507205	0.01243253234339942	0.029080549464364332	0.04372328127439019	0.03341841140934003	0.023517817687777855	0.02427894703271157	0.040587628375807185	0.03586703680151297	0.08167122826470431	0.021114038564549912	0.04536456579414733	0.06523388373833802	0.013988472815515946	0.007830473532970481	0.005517047231348765	0.01220920120095577	0.03436692917430886	0.02855903511903812	0.08315334572960842
parkinson's_disease	0.09691656095054704	0.14730157955367018	0.08499920243377806	0.06608526402764567	0.057154917706777573	0.1142809588208475	0.09245740380890137	0.13725689702434427	0.09258190500281736	0.10217442725868214	0.0573805750136109	0.07866767512092411	0.08821879040699884	0.04838565696276032	0.08097026924653752	0.04518028604709308	0.04321388263153776	0.03630241464624908	0.09169273242718491	0.059894146203162225	0.06804291561721042	0.13653448210002067	0.064978839768064	0.07540641718842343	0.04396513371954018	0.054358744881830734	0.06095352274653848	0.05755808885304922	0.043603204680240336	0.04657648162238535	0.04559648914605499	0.13875824416759291	0.0841302621291614	0.06277350759651673	0.060012598248968436	0.07501543221167066	0.05965921217922531	0.031932555954792004	0.05994619213657376	0.033725612959478055	0.04288713924691553	0.055809271825968614	0.0368648251931561	0.04790998557211305	0.048792453999768226	0.07777027748025674	0.03184735488434161	0.0875742032310759	0.10855872193800854
juvenile_idiopathic_arthritis	0.01760054419073412	0.015336730469537097	0.021755442346630453	0.032377455032250875	0.031115798899608454	0.028439907701223104	0.028999303369608483	0.038550438882933344	0.022413399274003824	0.04056708076710886	0.022060465832733783	0.03467759905728755	0.022793062945359994	0.019912299012522203	0.018452944276749112	0.019622458101199804	0.04346239359432332	0.02643653823791769	0.020370290056654954	0.02008603787732136	0.050725867552929106	0.06768870747395969	0.10353002731574316	0.034802906824625814	0.05077452179087016	0.025875833187734322	0.02510229125119029	0.03274302498812149	0.030343636284078872	0.014751901065334281	0.038724922729866204	0.024030824771053703	0.011702930124094919	0.07364833334292585	0.025539276974813015	0.035611728019505566	0.0201517733453733	0.017094379288132927	0.021237206343886914	0.03245274024385309	0.09996673387309182	0.024249041366314537	0.035784892391057414	0.023726913218502222	0.013514110045840183	0.014232105553349202	0.015587727446326296	0.01886378631787914	0.02551777200577142
pancreatic_carcinoma	0.007104753821925961	0.005743505402728572	0.003632142589098863	0.013532831146386638	0.003657771154765117	0.0020836939877829403	0.009516711194566058	0.009728595205448725	0.012903876123981731	0.01596673290964564	0.008823215148612194	0.009666350898430997	0.0030277345269443387	0.0029407617685352546	0.01086252259234534	0.00625235246362225	0.010750472395123637	0.01439897459083739	0.004955205151107714	0.011225365701633091	0.012892088553937482	0.009745699347968657	0.007870605605244095	0.004917189784638142	0.006160573295680416	0.014675040046812431	0.010080781354099132	0.02446386873205241	0.007231102244160102	0.005497009750629259	0.007283579376685463	0.005352942240905442	0.0025089146116240822	0.004855877668590873	0.008060255083729645	0.009263546827123721	0.008963292617709557	0.005919999954642959	0.0025654369081239883	0.004498630167477025	0.009268121235904524	0.003012103857794168	0.008230745683374155	0.004917026931279889	0.008110629325159038	0.005436891519234124	0.003055126597237339	0.0011816062328894035	0.00495960912730332
systemic_lupus_erythematosus	0.014157933396320677	0.012715386937537609	0.009176460174026797	0.018835820133786638	0.011771770479291135	0.012531812114848318	0.009600292555651086	0.0071003869577146725	0.010584348354467307	0.02347652195288996	0.008230460763074479	0.006288408727687525	0.007022375487012926	0.006013147202584593	0.013308216861753144	0.005567684379848872	0.007462789263205878	0.009968546887806547	0.0167472127426432	0.007492644236485174	0.027889009522531316	0.025793804645600903	0.019291249085657384	0.018673202370302518	0.009269122239567443	0.014765220919514061	0.02397162166860436	0.010695399937790742	0.018857224161633677	0.017132347903946785	0.008436417994503252	0.039819497206303164	0.019443295079113965	0.016738184612409106	0.022093354105489408	0.009156177035370134	0.00931681411614661	0.0036707197126141264	0.004775108675118468	0.008541932613124336	0.0508851870641255	0.01633236807815915	0.02040743565789691	0.008209999411201766	0.008484472311954983	0.008663836539132917	0.0075628523167970306	0.008733077734471774	0.009284916915172418
non-small_cell_lung_carcinoma	0.03976536044216783	0.11277343282323478	0.07115705174298542	0.06768968916770157	0.10474368163489554	0.2673889899550575	0.16946493085884273	0.12443757628062008	0.06693297789771005	0.18725610121550992	0.22723357918045503	0.11077074710257453	0.12610812791241835	0.03649950801733067	0.13236633951421467	0.04264867557295159	0.0975511585488898	0.15434319789859988	0.11786061978695103	0.13061449250740081	0.0606394829481126	0.02720882857134202	0.06261885241849166	0.04845808119859227	0.1000077876609591	0.04209842098054259	0.05612194125613465	0.1403120184173211	0.07118818283964105	0.19079907196352247	0.10679205460129763	0.09506415863291395	0.10428463233506241	0.11356802819295593	0.09914154990140547	0.09467991703928859	0.07877088729944141	0.05560525798411468	0.047350466712224225	0.07794141744042667	0.04668873583273749	0.05579951803936346	0.05733715958769694	0.025067646597003026	0.05348540129789887	0.06351006651480955	0.0594125949456643	0.09841551109365004	0.08539820611173905
kidney_disease	0.023051907116340243	0.010300408672794052	0.01920811208806759	0.025675942832862918	0.015025209152688922	0.02071011238775123	0.021168918902597565	0.034037065053751085	0.015720486387285997	0.028153869479922308	0.01248008105381165	0.03333860287613282	0.02719889664612178	0.008197985615294744	0.019640444302488496	0.013709274333615084	0.03512784469808335	0.01222755030659162	0.02875873217186074	0.00821889802520025	0.040304188113537025	0.03611375934189674	0.020399493407591212	0.0257279365141008	0.03475965591438081	0.010767631676673576	0.0423421655714751	0.024303943949587566	0.025715716636183977	0.016784393245521365	0.03149194545907258	0.015978895929066712	0.02157770263591664	0.007793494174804057	0.03921911368397476	0.029981420770100256	0.01793407876251402	0.035215744259313085	0.018001483901648824	0.008544138503890826	0.07122527860861133	0.012159894495016983	0.02693906544117323	0.006091016737602295	0.01704630477030274	0.012298084903933536	0.03624166908847025	0.019249446536814617	0.01349409146332637
non-alcoholic_fatty_liver_disease	0.2656714746615054	0.12161283758691432	0.21128626776539522	0.19353021834317588	0.24031394666984837	0.1706644881189283	0.16652240096324494	0.11991159331870407	0.31407280959423306	0.3530484390775089	0.25777250965543175	0.10234423333153982	0.2673298660698912	0.12624377193994457	0.18731984847457836	0.15791498705468943	0.21768455379588217	0.22672289118451552	0.2014470256440437	0.36845480237964867	0.3945963176283292	0.39903463349917856	0.3038469983936871	0.16148781437888587	0.4547767313147658	0.13525784264558816	0.24300679670209147	0.2639308250899568	0.150874135166657	0.2696725212086583	0.15842846214876397	0.14479981674506498	0.18147915484148228	0.13133840753941664	0.15021934709980847	0.18438639067236573	0.13196624945870836	0.08679709999008531	0.10386805362395053	0.07720563186365387	0.12744471311555652	0.13914233585797164	0.1171129506350858	0.08620909030431255	0.27452352524448054	0.11424261483565955	0.12601766613911575	0.20030517514684962	0.14663444808643383
peripheral_neuropathy	0.09559654963903667	0.06555732543332003	0.08488328144714888	0.07160638147604984	0.11651108640537329	0.08315514189895457	0.1292556891940665	0.08095772383695551	0.09125212656320372	0.06691921663630004	0.1075971863229622	0.13926156908882384	0.07671055474802545	0.07229883729589817	0.05172059615669263	0.03117344890622489	0.05097103504568213	0.0807129476110713	0.0551560291663443	0.05712096859773617	0.1188731839045525	0.16094773006827498	0.0835420113537411	0.04641029894134476	0.05843767236020635	0.05430258167889155	0.06653190244931023	0.09935461500707202	0.07089284809639218	0.11810530393490436	0.10719769326421973	0.042743128533342584	0.04389340730003715	0.03738732601246361	0.04007843318109962	0.054126024794380334	0.05014340262618921	0.07621373615534334	0.0419842864411272	0.032008540438151566	0.05596905508629659	0.059345890001026656	0.051615400861776274	0.025838174828108493	0.048011301226843515	0.040835152040870036	0.0914487969508511	0.06953589228151347	0.04731750089793238
heart_failure	0.027165504180580547	0.02152277692579652	0.10348568366951684	0.08733218256170944	0.06638077159029365	0.14109384483996198	0.03482340542163883	0.028533130099020036	0.050834501822732574	0.02022045188214198	0.03907481141893197	0.2011399314585747	0.0699513483048673	0.033587086543074934	0.07238966060813254	0.024923869680132965	0.04885698815833839	0.08391053919351743	0.04918248719883404	0.052358983963313045	0.023608166010879044	0.06157730805360615	0.12037403851549786	0.059470859592796174	0.05631962916191129	0.056384297630099604	0.04019165662710729	0.046684628240887135	0.03297251831580706	0.04165603821618571	0.09550392643329561	0.08830518975146533	0.05527351263144013	0.019774382151761288	0.0429751012219106	0.054516712675976034	0.02938260813864856	0.03155643190576646	0.019433280067191347	0.05327103743770408	0.04766846682304658	0.009707743262978297	0.00976490335601664	0.021969332923309683	0.014035500418739685	0.026236522078082188	0.01771006949085611	0.07722705021866039	0.06335740351935876
autism_spectrum_disorder	0.034317532653544765	0.030730262750893994	0.03638422166053697	0.05479989519124368	0.02574447293365043	0.03855997815171014	0.05728478363050718	0.04910717401392702	0.03349161637152272	0.023607955882699115	0.025037761849660684	0.05122905642463662	0.017520034751903897	0.011723234999519935	0.008657576277165091	0.013489736581395498	0.06175326410306946	0.014901524041203092	0.03350462340273567	0.016806224335506083	0.019818209738068235	0.019253877185206818	0.01913937682344605	0.03333985392437865	0.022326117189204256	0.023095336079266598	0.057178344593234114	0.02766351014429454	0.07030651289020143	0.018420182444218867	0.05603355287901	0.017916945113668873	0.04300363822510209	0.03314368708881123	0.03240247154725513	0.037558063267527725	0.023504174251834046	0.018651906298024136	0.026124769931227393	0.022084016494642644	0.019670132151156823	0.01834310390443297	0.015243039248401516	0.055081932276452084	0.018259623372511965	0.025297384837119543	0.03267146756873299	0.012736031399632825	0.021899570910072212
unipolar_depression	0.15773381674127512	0.07924090984113166	0.12753301448978274	0.07881409311748877	0.13151463681844408	0.08368491226948511	0.08258160537460052	0.08560724907295116	0.06323875715515935	0.06604876768787649	0.09404467112826922	0.12312490723395862	0.05369908759570915	0.10789638700025402	0.14431938439626185	0.0714742911706303	0.07718512929530308	0.08407595761115728	0.05379278889918178	0.10352382006506164	0.09408065177945589	0.11286593155237633	0.08843694170596476	0.11048451094100402	0.08494031055941205	0.06311419454929423	0.08765163873781989	0.10005515250041692	0.1236854365536709	0.07459577708744204	0.1296377780531344	0.08138030330251338	0.13241045132279394	0.060306173917073616	0.08417362100044003	0.07320234666613609	0.11439912217053595	0.04824910172863529	0.10320017240580646	0.06454117619275042	0.06106797364363845	0.051557583264573936	0.059596847821875944	0.05902643175177411	0.1182078813664742	0.09424072576791855	0.04401561769764734	0.11693236549568485	0.08153429856416236
inflammatory_bowel_disease	0.023596940205997112	0.02490310755586688	0.024043796583989543	0.028579660736800818	0.07833470706563658	0.039429713428428347	0.024543293453350153	0.08112676207185837	0.029091108414658038	0.02794394982146998	0.04827564174529257	0.03555141814038951	0.024216599769073456	0.016012828394964294	0.054310581809365335	0.019119594586384354	0.015924488782406994	0.0144879467126605	0.03726585874589371	0.01921275278679947	0.03851905265027348	0.056347503511291336	0.023235637538622855	0.013788449543525174	0.02320043815718282	0.042295580465532806	0.019106729905178907	0.027233977773032044	0.0473831450307888	0.027386670577675316	0.06803430874860039	0.046638780825433296	0.011349259273534959	0.03197391098136121	0.06953109120848582	0.021889622018196633	0.016398995570604036	0.03159072597342962	0.031415216312308133	0.02148218480478441	0.08484013175444038	0.008353188933222556	0.023414122640581084	0.010024944779481487	0.02411691801238929	0.017451573442422545	0.018057133145484832	0.013883831760329713	0.01857058296529248
allergy	0.02517816183219295	0.027044628936085793	0.017002457656006033	0.10856961333436575	0.03619065465082095	0.04134447403781296	0.05271908620813477	0.0312723999791506	0.022455406084085097	0.03996348893741339	0.023668506148765058	0.028447805237057467	0.027283363432118818	0.030511282299345854	0.07604034299406924	0.027990684710566788	0.016936897795739023	0.08075767241365792	0.025764101384800744	0.07687054565611749	0.03253499145180434	0.05254763958715456	0.04238456296632315	0.03089738565406629	0.022687113221290373	0.029561353661293366	0.05011308795604225	0.027868160122534034	0.07124243791624835	0.07158782837819737	0.0959926131120328	0.029100510429242516	0.0692896551491637	0.07299067013391218	0.08136599307145789	0.020405067026271807	0.040928130128332726	0.060329326267772765	0.015428097580553995	0.018951306283579168	0.2296807644696156	0.030938198400803585	0.09307997961816206	0.027499327177967353	0.023167243419117134	0.045138706774245065	0.05078710788795668	0.016198977074148944	0.031751602185676325
dental_caries	0.06786766561558824	0.17080102764563665	0.12697910344071034	0.047001665398953375	0.09064006183327446	0.24113005195927079	0.058446360850529684	0.11197576686528059	0.05687005771974782	0.16219351280855124	0.06395195306155976	0.22958031201202742	0.06472020577874738	0.04270260786332666	0.17681237067093056	0.0675879848622091	0.05026776050596686	0.04803926843521695	0.2061569371095025	0.06890706199183978	0.048127110962045055	0.16206790255695128	0.11541703043268699	0.06190291058694266	0.15856485329470402	0.13671132989340185	0.2050035020204846	0.05488672506589868	0.15642816142196256	0.12545851382584808	0.09678838785613314	0.1421828337470058	0.038703452345272775	0.03696213018502227	0.03637170922070698	0.08367922420910981	0.0787919285862191	0.05148291849091142	0.12843789352453563	0.1259958375735677	0.047604778568807696	0.0436546630006227	0.0472216551211564	0.05038362436905073	0.04868270166083512	0.03937900843951448	0.02883043842271389	0.05129330961344552	0.05543749815762506
migraine_disorder	0.022426907905715325	0.00943244714112692	0.059229265504965274	0.04000385606947851	0.015380053213614936	0.06989904334807792	0.029323144268342382	0.014715855247684232	0.01666470455914292	0.03642637387040984	0.03545365411641124	0.04406315988236252	0.03996332689107277	0.05341554746909422	0.05796542917679618	0.0261687697020787	0.005152767906071677	0.0420416422092	0.033593115549944146	0.04026608250691045	0.05040256155070141	0.054238984737570724	0.036873642496427196	0.015705755061900976	0.04777987593161167	0.049143545696205784	0.013390056850598806	0.014786708340349617	0.027410406160954214	0.02738126866901973	0.010164307140066	0.014580741750883332	0.03068886402145857	0.026417727993611317	0.026805765349864938	0.01918066937940374	0.009703035278041196	0.010452545899776936	0.04499499342171003	0.02342376704632183	0.03949487324207767	0.0151157726486055	0.024607419701264822	0.006751149284136051	0.01971549217403134	0.023815750876013675	0.010289842070637243	0.025105333823682553	0.022047365900469403
alcohol_dependence	0.23282973389133413	0.09179897332731445	0.13298106651939523	0.1740526007167944	0.23512261100950266	0.16520191344788332	0.18720966421779964	0.17702012360091926	0.15707220227976315	0.1307669040142722	0.157064412958489	0.11767822242340421	0.22361625158139933	0.22870902027040768	0.28762818080992264	0.12204278632582896	0.11995038932584338	0.0959354441908924	0.138625247315281	0.12535631966830893	0.1305888629276334	0.08986381610886701	0.10773414914979854	0.10432391418412137	0.24881090628438957	0.14005164175091372	0.28857705765394415	0.15102931436351266	0.15127493898475022	0.3247109395580783	0.10018205797852824	0.15893773592038757	0.09481446553025705	0.07392089341534645	0.08685392655928859	0.14411882819404784	0.12659288598522866	0.1265797820133705	0.06793306047763562	0.06181424245797798	0.10607689297320758	0.19138817685459367	0.121501005964968	0.07799146072900005	0.188318926252279	0.07506267636497437	0.16344772949302927	0.07273310956288943	0.12705968946575658
retinopathy	0.026399695318141812	0.00635713868998945	0.007592092623509396	0.08085525448879899	0.07767814332618735	0.1203508492511661	0.018610466788129155	0.028677726380024086	0.014901785368330301	0.02256253949206537	0.0334846326655768	0.05898278824933998	0.18703866786129025	0.05637923908936499	0.1223808235945714	0.02283589146205363	0.013792157448790112	0.027824442618848054	0.026157623604564535	0.06577789277324603	0.02608115435577848	0.057131798005458374	0.08771323727938704	0.017312188470015075	0.02865232015897645	0.024818093992481804	0.11233515717267424	0.018831207366265156	0.05222363037973745	0.02995941341371749	0.11084183755904452	0.05099912103543963	0.03951892815031831	0.030945621714526868	0.023829533629255186	0.038168622327174544	0.04215886017070236	0.03197390767419886	0.014418095243178254	0.03419332849849125	0.0141126374184338	0.022045720287616755	0.019502755703086953	0.035755073628398054	0.02748071040042877	0.0571106643944794	0.010731407076077197	0.026211524810757374	0.13122347776669097
chronic_kidney_disease	0.07659437575423067	0.029586666158623907	0.03509313965373105	0.06580037244298599	0.02213397637388604	0.06560750127644614	0.04268419248519781	0.026896443070570028	0.02112864450295858	0.08198571719994104	0.03792706599401672	0.03256259271757429	0.09767580408143094	0.023866547974909197	0.02613276249344573	0.031496916382917906	0.051513051550001354	0.037495561439207896	0.016662274624896552	0.026008970481128418	0.062001713779371984	0.06170054320441263	0.07531393328327002	0.024180705922672095	0.0505826647829493	0.03010696278500739	0.031640343230788	0.06587144826888208	0.03169549865687448	0.05599206291090999	0.04132382069282235	0.02098701308843656	0.026046573710004156	0.022792211685978704	0.01989891519771911	0.024890624289748316	0.051465970814110966	0.059681505134927	0.03789221826406576	0.021916335710169207	0.01790357216794405	0.04683710605035284	0.04098131920295053	0.03135543036735915	0.02051926936934068	0.046067262055552435	0.0346259012608588	0.03557619730911727	0.03142179087147349
multiple_sclerosis	0.027697068844994052	0.04898654126493344	0.02169572321229109	0.032291653596188345	0.06338013261263241	0.06295763289490142	0.02061186442715717	0.045655800388590406	0.015426126865663569	0.046331451798270654	0.06545878903110451	0.0241171946003545	0.02174979483797498	0.018109949260563977	0.048178592575444545	0.010913535464752998	0.028433591171437473	0.015401065613019784	0.029705570394833587	0.024408878543714794	0.0377945799668595	0.06941315285277529	0.034330450323512667	0.021043881770064433	0.03932371368787125	0.030197875887711213	0.030723343238431216	0.022950049301342455	0.018323501222304323	0.079463392633868	0.04816430254162874	0.09576029663288597	0.025232555768998494	0.07277975065191244	0.11035791688920232	0.07061183015412326	0.028475264241269897	0.04373488723058479	0.01791600642474567	0.021588590153255257	0.14982404456136997	0.015778372416745737	0.048220434400789894	0.02631092090020207	0.022441105983689418	0.018370924352668752	0.03340198121097552	0.01281753153543039	0.05869831893593833
attention_deficit_hyperactivity_disorder	0.13797186778905163	0.0784381980189344	0.0872872437315378	0.0797465478686344	0.15370222438256737	0.07947020438658216	0.09004440921187268	0.11448409299131407	0.04731704977505823	0.09931622708126116	0.08125502649090187	0.16802212196433125	0.07942486900412858	0.09326739890016233	0.07957912805488469	0.08223568325668285	0.1439646688331168	0.07723551506967716	0.1352825150943212	0.06504136408052709	0.16382181163129014	0.2003403896402502	0.1199290165773586	0.20186640685135548	0.08874651543410382	0.08212239758389593	0.05585237167900476	0.1467751546304163	0.1964062955840864	0.06557490571283717	0.13755113644051803	0.05624320657263963	0.06261331863236723	0.04729730992210497	0.0807700393750246	0.06406517835304638	0.09414422065395145	0.04348185731856349	0.04917033336535221	0.13023170041162074	0.053030258216501036	0.11680255974025572	0.04137321009706309	0.09399703141055467	0.042659046154707836	0.08297160292151316	0.03254979989041006	0.07980774181237674	0.102978082124787
drug_dependence	0.15853694511216201	0.13025240481097558	0.2569431412941391	0.25546468832972824	0.379130820052836	0.12981871012042587	0.3418700262423031	0.2059128917793431	0.1667287587518428	0.1253421437428641	0.20849069020125016	0.12132229966823477	0.12269759705169803	0.1631862867968747	0.23513541031914528	0.1270512595419738	0.15287555578587844	0.091816435879347	0.1299799656551308	0.13213552309916962	0.13813953518500474	0.12183768024892454	0.19514352372825308	0.13840193091287034	0.23504493481311037	0.12342524986580705	0.14237925316138733	0.12095771684775075	0.14781607481745307	0.4899294335218448	0.09222144557658184	0.1272028780118233	0.10195897346507825	0.10977417208350763	0.07122161120043813	0.1974170075979411	0.1465603905996397	0.10056706228082608	0.08646236277838167	0.15042469047361823	0.1287518728861444	0.21005715220448506	0.14383288614122866	0.15030263373014585	0.1191283309311951	0.1436430564986428	0.05999200746311375	0.06619687776486753	0.1631679857266138
ankylosing_spondylitis	0.026463865496993866	0.03508619100642938	0.028968869975644695	0.038301590361318943	0.05348127978936262	0.040906744602388585	0.02915779186527932	0.10671607072226237	0.028557403093722615	0.052178636423347954	0.08887820402011919	0.023354329396758626	0.03882356541634841	0.03313702763387086	0.06580106328460522	0.029988697466949786	0.027881871701078333	0.022395785376944193	0.058385269804288965	0.016777896136874297	0.0318639640336114	0.07014442692758238	0.03867022913492562	0.021317719874066925	0.05012040298894119	0.04106812537343905	0.04103665141071041	0.04750406044183716	0.11238380439380453	0.04996085015383486	0.07610097668503454	0.04695084360392187	0.015702626286841503	0.06348152644116029	0.08701727434875803	0.0357429705656156	0.016016893389668375	0.04164945431952447	0.032435032891440514	0.025769004153049908	0.10687427622473684	0.027213140048864135	0.04326451721506892	0.019281076457914898	0.017044510847280682	0.023348066247010198	0.030924869477935404	0.011530538579879146	0.05160904258693717
atherosclerosis	0.01864279138763867	0.005405372090822893	0.05942362621928455	0.028484653997070536	0.03807026821502495	0.04128876691848441	0.017775333469689174	0.02087432720437087	0.030205505264956533	0.03894344761688548	0.03876360359354668	0.03195369908127367	0.02699379794115833	0.05582008556290097	0.018660057414275497	0.022738918525762705	0.03325802958267281	0.016675420868155513	0.05435904455982176	0.012774986865811988	0.08225879207235706	0.09474842424398078	0.04498003335625985	0.028817614938026974	0.017705390379490975	0.011813965335797892	0.05780267713185465	0.018516254982735136	0.04798649072486364	0.026557391146689688	0.050575311353272465	0.03212921569451175	0.007361642065074643	0.025057963186843616	0.02572850810752268	0.02789616817436041	0.012259608173011517	0.013915026664055198	0.024251118055886534	0.0086668440071630045	0.042543311603364636	0.011684888045535823	0.022008269175884505	0.014359997995350737	0.014104244885399766	0.01396973945314565	0.008245692436667	0.02696837308219495	0.02370368325078756
neuropathy	0.09907484292505304	0.06998075885479103	0.09258228914578949	0.0728994790058671	0.11594447907765672	0.06497612800178704	0.14694729202054646	0.0832469595199174	0.07991289490100259	0.08513119894602657	0.12358371531086668	0.12899402618758174	0.06889184891917967	0.08531968945564693	0.043936541803612374	0.036418033945225144	0.06540419428596644	0.06002793378396338	0.048913187953895404	0.03991462640472021	0.11091802924146543	0.15386816256781757	0.08103878258508236	0.04437881923296153	0.06482069772710461	0.05993899676516258	0.07621343940470111	0.09824493563328435	0.07412529435799699	0.09833435060449237	0.11074022330551896	0.04489758409634552	0.04489693470647558	0.04404735870012082	0.04334715508119703	0.052564546627088135	0.03950128929216999	0.07289932783287012	0.04350727642903861	0.027573980767622307	0.06046322628941069	0.0461594366424184	0.04010874892897283	0.036398049469428394	0.0415636118609238	0.05160025104367075	0.08919913018596488	0.06423940248552505	0.07841000731081432
anorexia_nervosa	0.06910831497242056	0.04120943789570216	0.054354224870275074	0.0970512826286501	0.021952426475513872	0.044381070494994394	0.09247178879324568	0.11324053946373061	0.058841998905796764	0.08963212063266646	0.04582316083414667	0.056992305697846544	0.04794173133554646	0.01633485885174214	0.017319631310782478	0.06566586365696561	0.07900525800711616	0.047740425724974125	0.11269997990354487	0.07167198270538246	0.03536660436738988	0.07659112637031139	0.09236627662410259	0.0807941212254233	0.06013416785529409	0.034922971128622714	0.05354838761257906	0.030456617090829488	0.06991438052948935	0.06104226056708592	0.08325145861726173	0.05947754040596744	0.0717087086648552	0.08020681051614896	0.059334663102852354	0.040206942820836825	0.048665372465971905	0.038107767067069746	0.026011934143987243	0.03891367467768774	0.10219106578812064	0.06910353526437125	0.07296782501237427	0.058743860205773345	0.04334159030389924	0.08509879798045343	0.06650292859510816	0.012318068033978686	0.03898691246107863
obsessive-compulsive_disorder	0.0032991835050641054	9.24442351420911e-4	0.001931581445294463	9.937916531791793e-4	0.0015783143875603297	0.0013551290574689355	0.0024191268578070196	0.0038400362324031343	0.0024557253838133537	0.0020471201453545543	0.0016693590758738886	0.0017356869210569438	7.402120073872696e-4	9.151876802124171e-4	9.764987861913305e-4	0.001475771399337731	8.886879710841458e-4	7.220313935678567e-4	0.0021401057959793885	0.0014796123540749661	9.126999879438599e-4	0.001059400180437845	6.935174139802747e-4	0.001236033564811136	0.00174708551848724	9.690763759172499e-4	8.882799574526505e-4	0.0018987558776488995	0.0015773626678746726	0.0015299423570232986	0.0032246041890182544	0.0018659331164225224	0.002728019124543895	0.002066395250532489	0.0025448939723502375	0.002283865291298554	0.002091340742828363	0.0023444018540076097	0.0017675906254960374	0.002581874640333421	0.0022619415635247004	0.0028693374709328635	0.0019439538922217667	0.002644401971662444	0.002347319105381928	0.001871679173355936	0.0028726491558510496	0.0018773742417182143	4.196523845899815e-4
mood_disorder	0.15079780698000816	0.05993862763593073	0.13830317431736244	0.06430057874723706	0.10957712409196754	0.04826605553940732	0.04928121549253703	0.051616122774538066	0.028648800741372757	0.046696322402040774	0.03821759904344508	0.10326911800831261	0.0523151290074342	0.0629997906573237	0.16103843806036897	0.05479048520299626	0.07057541771673091	0.10520554269842404	0.04682850804901003	0.05865321269638132	0.06437079349535986	0.12839900051295564	0.06834651438864868	0.06179306448251899	0.06424292558245993	0.03217764884089811	0.07601640838152403	0.06820176819463987	0.08393119210560232	0.055197910235273435	0.10233636125208918	0.034161128872030926	0.08063957977167943	0.036347637927403885	0.043056888661993545	0.041337704796457105	0.09253229444757169	0.03368647974689508	0.0743876524524979	0.06258664851507181	0.02623468981465936	0.021606007488899036	0.026256948733917988	0.027723897308322882	0.046668647755216924	0.0449138191178893	0.025718586048327118	0.08367896907466585	0.037879196306425764
neurotic_disorder	0.003965857424965887	0.002472136111049392	0.0023276596048376055	0.010498647326278044	0.009471846902698871	0.0025736799571157818	0.0017822000698626624	0.00341444732426488	0.0021279800627404958	0.0026771082733363706	0.0037854489815846866	0.002629584640498806	0.0071736422903865785	0.0012837826993555587	0.0038033760929850956	0.0012400200012398024	0.00430266364774877	0.0021581405788588604	0.002521958618783589	0.0015680197146452	0.006593069339306399	0.006939739640606763	0.004012793887901064	0.0011789887027691915	0.0044873411802043494	0.006194819987808593	0.0025854173269288677	0.006907663326975647	0.005433428436183306	0.005165026160584621	0.0016593233951163302	0.005687728504867562	0.0018896438575949767	0.003314966053443738	0.0043576245141560875	0.002198281255302397	0.0047361108366356	0.0015944400869137094	0.003432114539452041	0.004537096565550783	0.007011806737046749	0.002327534231292138	0.005452223386521394	0.0051494021799809485	0.00468608021162934	0.0022941239793138352	0.001780155187877049	0.0021741254761684144	0.0016911412688629128
peripheral_arterial_disease	0.035889736690871595	0.01901225653996053	0.05347460050536447	0.001789978261292862	0.043056165197053436	0.008608864889603558	0.02454091461228359	0.028627461704157805	0.0426829036611561	0.039474610146887544	0.050552399421536734	0.027936444770573412	0.012215630156326202	0.054320753094342145	0.05993982004500065	0.009500178735615752	0.02164675289537905	0.021006941098376503	0.03460297676900368	0.031087818659897418	0.0648508560411706	0.0645476663370581	0.07490921190926236	0.015043468180666354	0.01190535539592449	0.0035832203519409237	0.028588578673271	0.01620850026774195	0.032484119121427436	0.031114585952044232	0.02455642321616473	0.008676376706066868	0.024409776070924764	0.008601933763648643	0.021580856386661497	0.019987924253793338	0.006510379552395461	0.021934189793830525	0.026247327569718613	0.007961712129602547	0.048825162196843706	0.00645662334944908	0.034285593121167884	0.024209687727151246	0.01171748454299695	0.02825455131051734	0.003914980773656776	0.007503049863286556	0.005831350307814218
sclerosing_cholangitis	0.04439294135670231	0.0371541708704805	0.02607442242990762	0.033391826414831335	0.03886168175241001	0.0724679872583445	0.01401719228285981	0.11168211996100334	0.022633621109567244	0.057253956905008195	0.06541451342758155	0.016684129309990234	0.02748081710505786	0.03427662424559041	0.06289861883734388	0.01637270026129092	0.027962978204163658	0.025967561451083847	0.036596780703871505	0.020060344068692882	0.04843228355407824	0.07253673139897843	0.045453099220237214	0.019368571953499024	0.058509685892089915	0.02997019922498333	0.03811085287514994	0.05639162974313094	0.12123090622649686	0.04841547179420227	0.05947376429559718	0.059011698995359116	0.02240058568527771	0.038848135960020985	0.08456834241777604	0.03678726017518257	0.011363243869530726	0.024975859837023343	0.03314661106482588	0.02589718575364678	0.10137164297283888	0.02687181269485135	0.03840790490811103	0.016800023250383846	0.024155923154198584	0.020825424398778634	0.03147904897087614	0.021184185901413653	0.033996773839064666
cardiac_arrhythmia	0.06486549709850685	0.04636887325088517	0.04545220533694916	0.06315420225925708	0.04249178593865934	0.09790337114579933	0.0402566379673754	0.036740968903072636	0.033298457990440115	0.04992971134884	0.04709776401129208	0.07190855159219901	0.07038725997705074	0.08136950160498917	0.03361013941662524	0.0553976709534473	0.06120270507911514	0.025918444793288	0.03170934907852649	0.03484049108041216	0.05270759337267584	0.06504421213173281	0.04798313054352533	0.06435900301216985	0.034722900118303084	0.035082497061758575	0.040687075097080964	0.050138420508315976	0.037913478931921867	0.03814938519954141	0.04109554139363391	0.054560362213727676	0.036697613039743344	0.03172608391783797	0.03456683635488286	0.042800034286072125	0.0279266144031888	0.0356001038818363	0.04390778322547035	0.0400265521427417	0.03589776189742652	0.030225504079407328	0.03781720619270121	0.04405010505910214	0.03196146180730394	0.08399364075028179	0.025673438337435937	0.03637490252053631	0.046514157942412024
scoliosis	0.1500352139722852	0.05130534687873878	0.15380375795509568	0.0969802375153783	0.17742941387528008	0.0844746220881325	0.2035694564711414	0.09576886910859043	0.060920517515429456	0.09482781073275308	0.09293704331443081	0.1414172823451482	0.0830853127957862	0.11063286049993752	0.167723866757723	0.06844389403217653	0.17627127828781256	0.12741109277772608	0.11208096834965182	0.08193757822097761	0.1323653472872236	0.2177094830091421	0.08163021963831402	0.1198406033135536	0.07978122196884434	0.06597760454345213	0.08362238141672519	0.1085238572320678	0.06389505335036115	0.0896011760169019	0.1693609270509898	0.09477762060861658	0.04603310366454694	0.05852949134844151	0.06732020878255285	0.08901325016100485	0.03768825442465797	0.04955953681836034	0.15099480942025642	0.05956500850147879	0.09021182330518623	0.05926434557806939	0.17247689802029548	0.06727762745983655	0.096309090480632	0.11068399583664336	0.08587027351733047	0.13471622092367075	0.08201273274004982
gout	0.2267552636002435	0.1266280291300197	0.11467092356015746	0.30012219226701775	0.2974854447999301	0.13680482816872205	0.35900076766295075	0.34827707132491725	0.2389790352658159	0.20497639915261334	0.1987674973495675	0.23053854007493227	0.203444310092273	0.11096833236315214	0.12406524153103593	0.116731777102365	0.20935942314303144	0.09936744124707109	0.12103079793395188	0.19387342496572274	0.44985090442358283	0.16799621133751774	0.3490366029581195	0.16466567604354065	0.16148070708127904	0.20883855574452007	0.28460730686954816	0.16511177198265625	0.106054747992302	0.15824702289080328	0.17924541847973374	0.5620688183895235	0.12128137073880824	0.16285577588733058	0.11635752853050238	0.24237782277688477	0.17306807265102095	0.2021989552832304	0.24821768230189187	0.1374007217123102	0.11620435566142132	0.09368754730907373	0.06908744945271976	0.15384433382964083	0.1402100356213694	0.13203859830884024	0.07127204747010113	0.1490639370111588	0.19381292151407845
movement_disorder	0.008351127986833443	0.0071843735326891705	0.0024220416501266094	0.004661984093201095	0.004504464672758493	0.010446045726954905	0.013123249757898837	0.012803086267116934	0.010383397779682111	0.006137238155118739	0.003132361535643869	0.010697474279908916	0.003725426994925854	0.0016943609257068367	0.002490878585376566	0.0018309235609634369	0.008142578781616781	0.005931926869332238	0.003806025252294686	0.003092131181666503	0.007016323998568792	0.007689732737241442	0.010908194316855458	0.002602729467368745	0.005003333344071096	0.009381381670263327	0.003949221077726045	0.0022459191471487384	0.010716720804363658	0.0012422419911538184	0.007814182093165327	0.002148456879676797	0.004568613751905509	0.002585492717773424	0.007383720866650077	0.004558779970899414	0.0034089768583942556	0.002676426491215563	0.0024137009097482042	0.005203636736386313	0.004423581621718603	0.007138988040151007	0.004001313333825173	0.0036840810372042857	0.0033029829514052474	0.0021817479777422317	0.00465594535863088	0.0019610758573474474	0.005984896473788318
venous_thromboembolism	0.1385092058632211	0.12794045355763461	0.2099231804755687	0.07667017200358331	0.13641726689401845	0.19285543416345438	0.12551046847477618	0.19498720156045204	0.11955987383479715	0.1657902872648753	0.06882265213855464	0.04410424047340403	0.1149854669710192	0.029950644396635077	0.14070426535450348	0.0753438297678473	0.0394529998623781	0.07800509117595784	0.06673385459200004	0.051212603407864425	0.0820434833557466	0.07774063314358602	0.10558879594081308	0.035734730064235984	0.08862983522490914	0.08955323599457497	0.10904188262664691	0.06782234544711925	0.045188198984638966	0.13219690212272084	0.10176224411828892	0.11679820337661471	0.04361599824799625	0.0606457008893931	0.1291879400620921	0.10887652058653711	0.03568144391296987	0.03560266874558333	0.0360066890351368	0.06150281418572297	0.04614136601684501	0.06940097757090193	0.08404950848960281	0.04473313183450581	0.09613869339679529	0.11874052085874545	0.03485189472398655	0.032474075849931144	0.07589082518607233
lymphoid_leukemia	0.04024112658351481	0.08340442975006548	0.03575949275752295	0.11470121995795948	0.08459975215724579	0.08722626492000364	0.029097855149903616	0.042359228258248886	0.03871882887702837	0.12020704289391378	0.04740713150417242	0.07192225470836085	0.05034483398829256	0.04258291312727611	0.07319878981800695	0.038574413680378956	0.04543666070592599	0.02301833096313383	0.07144093802665451	0.04508304021112511	0.04880057695722585	0.049612096788608714	0.12774789575253853	0.039343744494758026	0.05794898543936811	0.03773790100852724	0.15725694848340044	0.03828129206279361	0.06025198665015389	0.048573675293799475	0.05161535484186765	0.1928462216219135	0.05136214066657125	0.0386613964779322	0.059102988353609304	0.060979656267348144	0.09184732535799418	0.057861314022957785	0.02896392559392917	0.09163651672253337	0.1760166005479949	0.019790026050612634	0.05018335003510616	0.020456504426661932	0.06831708897054238	0.036191265282338715	0.027259279230709876	0.036798584363680616	0.03044775983543561
childhood_onset_asthma	0.00848624643443909	0.006020278731615068	0.009199978831354275	0.01095538225193115	0.009883605858879601	0.011822318769962453	0.012062846931900057	0.010681588250442839	0.006663378523148062	0.009621181239977735	0.01456597113508117	0.009803086951367196	0.009360753956867198	0.006053772871593522	0.007751728991066884	0.006515793893662457	0.008916007541028708	0.005970571740090386	0.0068951830330251105	0.00912720527842753	0.007203662008405506	0.008581936892166719	0.007814549145581952	0.005901870081636698	0.01819588840093351	0.00939302484725689	0.008155294832273965	0.013030052701493995	0.010778964970086338	0.008464730156143178	0.009994538130232978	0.009354517793136492	0.005402701106788979	0.022929613436883007	0.010670734650873545	0.008226123409074979	0.011734813143383482	0.005364259150342175	0.011166894755899472	0.017985211389764753	0.034708637171113915	0.010104289657211565	0.022544795008632983	0.011112080189234068	0.013012913955125797	0.015035452973988665	0.003575036973437299	0.008945517922981096	0.005896980877354827
hypothyroidism	0.14728552493516556	0.11033763548033929	0.040960901038045054	0.118845418780496	0.06184481512635548	0.10450311974885365	0.046402268674405424	0.07237358634651568	0.04799671423501788	0.08593808077472556	0.04371863666020807	0.031079176693119655	0.07017509049786982	0.026964960843780653	0.0904343319324617	0.028748144144594222	0.055948905933544846	0.02989101953650563	0.056315899946062294	0.03571969682460539	0.06357517278530231	0.09922996034529824	0.04047475716017602	0.11506505585519572	0.06523084020746746	0.03445410594244631	0.09249070458254635	0.04208420681848374	0.10820396969997657	0.052157451831659554	0.06326839253079376	0.04682987898227913	0.028032206643278948	0.1360598287065657	0.07701583511218563	0.03720776889680283	0.06947743725806445	0.04319186478722226	0.047832039626830566	0.03845969774736509	0.31490046976676966	0.07175324451965132	0.11764424666156302	0.03896553291340442	0.04508137046855378	0.03508859448197775	0.022758899102609424	0.0455532320850464	0.06600830552976604
tourette_syndrome	0.02408240209371198	0.01216486206555286	0.0064893481122663445	0.005956503742629137	0.009572272660197181	0.03815828864075867	0.04631978168280608	0.039649659573097865	0.037280267968271524	0.018250266127861237	0.013724541998575644	0.028623114622360737	0.014765434952935853	0.007524118763468994	0.003493527606241975	0.009090191289308266	0.021163541490483592	0.00629451495396452	0.011657003473602004	0.008747503867553078	0.009650782836946651	0.009560474467763326	0.027851277723711404	0.008545732648093735	0.010763500255556117	0.019760849704338532	0.01396912044649297	0.009377534182924968	0.02062677134687725	0.01407984288643065	0.0314998733033187	0.011153473254379738	0.016433575156595666	0.015954015850899173	0.022196017139925164	0.026115576837663093	0.011316734671204406	0.0032773839558847824	0.008720251133641038	0.007644998196633034	0.02388996462983306	0.013220829195555174	0.014307357473384474	0.016216760882475405	0.008771462212978892	0.01775651150463315	0.01583846544194985	0.003145529831244313	0.016542449273421383
autoimmune_disease	0.012779147640315073	0.017361684989360127	0.030904416191504906	0.015345057071646961	0.0655571143638623	0.02692282045877336	0.015776993962040728	0.04960018093808532	0.01690181113176724	0.02064686195841427	0.029006633332303182	0.027520050916587813	0.010928993194614729	0.01944048323252607	0.036879794756345	0.01732914174472606	0.01864822304273779	0.01704950557518331	0.03185416889312283	0.02435461132786314	0.040294840993561655	0.03991356301923771	0.023571544328762937	0.019568426361688644	0.012288560092195817	0.0227469706657828	0.03329889044589925	0.02559326338700292	0.03842611725045924	0.011861129466576232	0.051726324603037145	0.04161114687666444	0.01783894472651113	0.0382862579764581	0.08065284606490289	0.03208748898865906	0.02448419973418304	0.05038674419822114	0.033407293132089025	0.01861142809730839	0.12233421374752983	0.005815140973002198	0.02549861010397308	0.0101556950434188	0.026154861259844692	0.009623621495472516	0.033847749269075154	0.018066843798254704	0.015137000790466766
eating_disorder	0.07292064623382832	0.04685039167982781	0.04735390059600637	0.04509035977177337	0.031929585797833275	0.06477144102902808	0.09982537877708902	0.07868491854673361	0.040971454004292106	0.11793767850118793	0.04642863683618106	0.064794204212945	0.05532387120903425	0.033917671746386796	0.046612739861974097	0.02880708616740197	0.0714350523050909	0.028653187529186913	0.0636488040939945	0.06396232631970372	0.05150370567705943	0.07802185229015463	0.11826418543282607	0.07024024539162445	0.0810637205023711	0.03990448042776241	0.04280516202440558	0.042953130844754564	0.08396106960988271	0.07744184422207719	0.06080491952440923	0.07849462714626074	0.038636003748240805	0.05825401997511898	0.043614123660631526	0.036971561973906525	0.04462671355118524	0.01625870789002482	0.04185065289781515	0.029887205371815245	0.10142289429925781	0.06749837477176404	0.05937957374432583	0.04534841231656912	0.02669813252674889	0.07776284683025407	0.06086615879710799	0.022151327847890125	0.03951391358740445
colorectal_adenoma	0.0023084310484685695	0.0034688287347827717	0.0033780551901871026	0.005361834020644747	0.0031510165662355085	0.007952330632606565	0.0069479914768157255	0.0030606408007521108	0.00401271901663074	0.004219970351296829	0.0031657335723814595	0.0028123007296993823	0.002469212278653243	0.003165317663620213	0.0038434640533744706	0.0031105299931659036	0.0023269227158477044	0.003674417297610459	0.0030684938986400663	0.003102754450281219	0.006681782553250464	0.007907091046494402	0.003067298275620752	0.004409319083425974	0.003169070637929153	0.002854176547300484	0.0025110062801681717	0.007874894408086638	0.0036653679131774036	0.0033523530383997857	0.00253299730743524	0.002552089631418512	0.0025068441270049693	0.0038185230901987407	0.003868219183242175	0.002325196521166143	0.0020396038482162733	0.0028683641191085208	0.0024400940703154573	0.002540659740064701	0.0025144034682815417	0.002784030495583987	0.0021392341018493595	0.002095628963537721	0.0019447276999756456	0.0028398459845194643	0.004153312395308183	0.002115756694178662	0.0028222140658459498
psychosis	0.013990423268246021	0.013004933250041675	0.04795809453581736	0.026924707415007316	0.02470944307135576	0.01863447334466989	0.012119655576980687	0.0351990221841526	0.009092768650763762	0.04092424420606927	0.03272215054636199	0.038569009204854	0.02047281888840682	0.014528350078294713	0.05333107934231274	0.01057707704206849	0.016383816495093684	0.012653303091902855	0.03592853760064303	0.015583881530700094	0.018272423565074112	0.03689688267880326	0.014137011281925018	0.01418019281642714	0.02057944785529484	0.014632772591998335	0.037747016049730416	0.013522216289471862	0.01389621934500235	0.036973435773673034	0.014467823010022515	0.02849161605067454	0.009455421663014588	0.010479001068578598	0.018727705070906094	0.011392153519183743	0.01517934992803521	0.01745509533073047	0.016746771603732807	0.01910758237853914	0.022055100305263458	0.019903096499720507	0.01811050738192081	0.02104663657529683	0.020228670262731313	0.024222858882235618	0.007278546504231954	0.017553220525047906	0.022000219499747595
adolescent_idiopathic_scoliosis	0.15788094056562987	0.07391415910265445	0.15436044286538753	0.0806414740034739	0.17375800410504458	0.08941157943926303	0.19378892430335395	0.07549494792835483	0.06947266810074637	0.07702722559065761	0.0928252803658227	0.14589802224693324	0.08231567906072083	0.09563761774031157	0.17547854331078977	0.07431151579559601	0.17224331521663616	0.12405877805406643	0.10906973109934216	0.06942039672813498	0.13111270433416428	0.195848004288178	0.08897353266151904	0.11866359648406336	0.09431256691264178	0.07197929759942762	0.07979823068582169	0.0994632012320927	0.06767684580403031	0.08061420402963262	0.14769449106304036	0.09374514390027264	0.06612537685722693	0.052212334519839115	0.04620436332392791	0.06836625984527152	0.04162782249435775	0.043460420979760904	0.1503493110180628	0.07164969311884062	0.09446974931952078	0.06710131713401137	0.16136759736535178	0.0632015345365562	0.08600514968596314	0.10336176294073879	0.08108736068075013	0.1291684401727887	0.0651444152098544
colorectal_cancer	0.01612734248797201	0.019023131189561403	0.017096699688504476	0.042634076021571245	0.026806375015636163	0.038294436019730344	0.009629109395136833	0.057875861470753714	0.021303507397777095	0.028903105837779847	0.03348154558932126	0.028760166631070443	0.013241914192796538	0.012854882289790108	0.024920883047032567	0.007792451096253078	0.011135788601412656	0.012533580670720343	0.009339978546951382	0.008576991530472205	0.03284305603564695	0.060841466673315234	0.011558097801620851	0.016886487103031013	0.013831578067290991	0.023249094723400587	0.010388848786930811	0.02373635154048229	0.016288049045548543	0.018965065407618043	0.005140208658399438	0.03100021868091278	0.010371124777381667	0.008751350266807437	0.017781435207031532	0.006241614203632133	0.008474538980070431	0.026250667904625193	0.02953303417549475	0.012577763481592572	0.003767433408432298	0.030388871896778764	0.006072143157902993	0.006284665604293304	0.013020059448604394	0.030028680160085752	0.016522157952481756	0.007214360979089555	0.018005723651696337
allergic_rhinitis	0.05510837427030811	0.028934695391024463	0.047827914537594635	0.11798490830618444	0.09305759835377153	0.043329816920992435	0.07846082591097994	0.05524674959373322	0.04287382503139925	0.02231273791203957	0.041061466983968176	0.015550660664386769	0.07649082408890341	0.029775441650768616	0.05576831799731849	0.034244353074485215	0.08238762722811259	0.04844157320630145	0.05067321240981051	0.08531631559151434	0.03307032997956122	0.04285499235454493	0.03699980736975062	0.05346895270033034	0.04553368388995811	0.02267024869218451	0.05060652157990384	0.03912066240296976	0.06667979868389712	0.048830555313533905	0.0635010613375099	0.03823581719283289	0.03116786091186743	0.07495348454318973	0.12187144457290384	0.027422941689420145	0.03898981245714881	0.04782192767507453	0.03260396148907745	0.03142538284297593	0.2376720727004683	0.06031704393359395	0.11834100324324003	0.04521364063426603	0.03168963579224414	0.03529365809458105	0.046389761014993265	0.05511330961206802	0.029554529547373514
non-hodgkins_lymphoma	0.039011608139057845	0.06549594922520782	0.04198974730057835	0.07015067383295147	0.12382311874469278	0.07906015181716385	0.031475600526206474	0.0360540401023726	0.05225215738310419	0.1494886783106239	0.06802911838906843	0.07488033194144968	0.07505912537684313	0.05506074341421258	0.07191037990524059	0.0393133776298498	0.02566927989418951	0.03501352405522757	0.04458552877691987	0.037971270455158815	0.054688341089087524	0.057539202798686906	0.11199183366486691	0.0419815344154769	0.037974558337949556	0.04234068294250505	0.16544303638021524	0.045996880250078635	0.04115812076393657	0.049832293848208094	0.051496593403398946	0.17368610099221035	0.049181300140178574	0.04209257464974317	0.0464086166727728	0.05127248009995388	0.06906986173759572	0.0665007431855708	0.023955764001826408	0.06888013759957137	0.18691927308382547	0.034172440410842414	0.05623044757545967	0.02825174910304956	0.049051574007942945	0.03708062606991524	0.033271923758750405	0.029582466926292305	0.04474587437339835
anxiety_disorder	0.006712563688689101	0.004809376713423364	0.00616414183522613	0.023268586158157446	0.012599446532084833	0.009752195289082262	0.006363804957995978	0.016139916366361817	0.005311789703939633	0.0267681092528931	0.0074834701163393235	0.003200342518238478	0.015926810343360104	0.00797990226705651	0.015490949595607888	0.005083167535048925	0.007477519044442262	0.012577058898180754	0.0030120825318226806	0.010911830718828924	0.014108193457354019	0.015455369763152486	0.011368480144092969	0.00231779275372934	0.00546687324609847	0.006126618760220742	0.008235914862727142	0.006789604553523915	0.0028425195703577796	0.010399384851875255	0.018643250329198596	0.003247394133939394	0.0023985672754973674	0.001749310353686893	0.010477893676197975	0.011522499505697009	0.0027100666595453946	0.002381849140521707	0.0037011321958875768	0.010038013385253728	0.004251882946328521	0.01185056910843318	0.003655156526313233	0.0018444192633749019	0.0071100846182137155	0.001432773138851504	0.014029725110805425	0.00632136672389785	0.004304006053203158
autoimmune_thyroid_disease	0.12418720977857602	0.11662237318534263	0.03979463221007836	0.10876989241728466	0.08367774368265307	0.09393589095492606	0.07695509269404519	0.07483367093078198	0.07152838032022274	0.07828265516482841	0.076087446328946165	0.05534093965695899	0.08972219632591397	0.05105418244954752	0.033103166143342966	0.028103845063118346	0.04413353832573896	0.057673507268809834	0.14741956359685737	0.0779363208704626	0.09152624707474044	0.1606160052098356	0.07115740359122721	0.048703227119913935	0.05423588590182533	0.06164460975372567	0.17870098914423324	0.09420182702702219	0.1479307524728585	0.10322867460164517	0.08374543712102694	0.05704920041086557	0.07594431867931743	0.1036691483435454	0.11568288107874804	0.05590474621162732	0.05971090710269846	0.07662017040348813	0.07264811211737236	0.08158007468945055	0.3617498831645045	0.044598200059278774	0.07626874135667171	0.027723480240129345	0.09659949777078848	0.07757880128828037	0.031126981369240716	0.06309915640988224	0.06885677444706277
non-melanoma_skin_carcinoma	0.014664640555995912	0.013739466595111764	0.015995135200149762	0.01737770205188245	0.031133779877293117	0.02786551965853053	0.012487185309602083	0.010480557734069236	0.016211985184707504	0.030732134598177373	0.02341436743075832	0.010745605636671356	0.013206351085208286	0.012725354817295321	0.021105741259114724	0.014775542772649105	0.02125820049646073	0.008435890873404975	0.011375599582321282	0.016143240073105487	0.03695693779618494	0.03037820264783814	0.02022386468049779	0.01569475508875187	0.027416108194096428	0.016136530772330057	0.04226651703964114	0.02008487160659022	0.017092296587902636	0.03549657042887199	0.013420207815184647	0.01325266826103267	0.009081112696571431	0.02718276784288933	0.009075213076198612	0.01804902693802671	0.014578998395364919	0.023947887846396225	0.01648943008626858	0.014152624435215031	0.04952749439986421	0.006988803456794993	0.013987379477803596	0.009148813428008312	0.016871754935136152	0.017174512313966935	0.00667360147225757	0.009814014258197827	0.013372774408562502
female_reproductive_system_disease	0.03091249136395869	0.032026784580639255	0.04997378454223086	0.03417156325360041	0.04750369142801695	0.12019283235622262	0.02163411842893102	0.05430295871238473	0.022166813577212913	0.030007394478129064	0.04682921718940236	0.05705133725076659	0.06322322408040638	0.025315451785094964	0.07227563861079722	0.017006817822081972	0.05469757030528155	0.022604717823563294	0.034468592360504785	0.030800086617593283	0.05041950539341913	0.06673608356534898	0.027731173573338347	0.01970059951066548	0.1842077936764749	0.03802929275551598	0.039330369851037335	0.06852068572030545	0.03209294670007499	0.04940825137430904	0.062269062212432114	0.05216989484181519	0.033347372687296026	0.038195894063523916	0.024112914656688193	0.03607061136846518	0.03455530849953896	0.017357365333004873	0.054628588730486316	0.03226671273895695	0.08252480332861224	0.029428721211174604	0.02572821563610118	0.01835083961263802	0.03189069722406286	0.023312537315601713	0.012180772757208205	0.041641553890594256	0.027309615249867285
diverticular_disease	0.07474911030786527	0.05545500660705793	0.06645305043572394	0.03988193437042172	0.0538273861397235	0.0943257305137029	0.052918286452174224	0.025927893976368254	0.030685835109122893	0.06054524387559557	0.07068363318117547	0.1141832669970924	0.04402678444593617	0.02299579226292603	0.09644138786725978	0.03483383535819063	0.10302887361494316	0.037266205089690724	0.04433270297183557	0.12964898961538762	0.038217233763100454	0.08250638421606629	0.12102232806922701	0.025244512270239015	0.0577498376393912	0.0382270451142107	0.044700209951563846	0.09339151698076063	0.058162448537695956	0.08335123867021953	0.1076834085338431	0.031413530177086486	0.07146514069801699	0.12846647774395625	0.02872213909389038	0.03096289088709928	0.04613422066248601	0.058000480129348865	0.035166943522727694	0.025621768571446372	0.07371923664405924	0.05309225391283679	0.08730463804817716	0.015877823533625598	0.020821048618756686	0.05137988228729317	0.04710140759777899	0.05003010164608334	0.04290175172122226
keratinocyte_carcinoma	0.005949126611015403	0.008367096656411492	0.006838712685771497	0.010646643843365734	0.009803157580180683	0.009560931965582267	0.005706591350105427	0.005509065962076917	0.007737147872569804	0.009632168323237697	0.005230389149572985	0.005702536949637908	0.006729075128854963	0.00519832697246813	0.009392075947699934	0.006146392968018464	0.01371424838457392	0.005329195402510014	0.0062384912347489335	0.01180829486589057	0.023097551805910287	0.020300939336583952	0.01249470954683905	0.010777979057836878	0.008212624498297943	0.012661619735776274	0.01937324571397971	0.01627287596572057	0.011822158386314372	0.015899625980308422	0.00910151123459913	0.011618386656481463	0.005089127469753775	0.014554011502757697	0.01202453749504524	0.007237505832815561	0.0064374663971567886	0.01085809472948421	0.00896607320689042	0.007432242500399836	0.025760577051161172	0.006531601055787451	0.011501794653906812	0.007834628043343799	0.0063500475815872854	0.007270470107567858	0.004933637560287357	0.006199857179693315	0.00828316935538571
atopic_asthma	0.00689248841603995	0.005072424519379947	0.0063772177692776	0.007214653969372585	0.007929890107580072	0.01211729160902546	0.005221537290103452	0.008015792663604554	0.008650707169794896	0.009119019261290837	0.008189746721893347	0.004667597628967021	0.008653500819030982	0.005010346485566859	0.005594928002755891	0.0042204717391008265	0.006633762793984848	0.005958363566245215	0.0062283691788700465	0.006230139399013319	0.010325204540905327	0.010108457069813868	0.007520055462998057	0.007110212208972723	0.008727528523245582	0.006616663819368562	0.008452129439890902	0.013291658320628437	0.012003476420503414	0.007287524900911588	0.005738056810539526	0.01008093817457708	0.004118601787016247	0.017662348107801314	0.007155168780260979	0.00707936938188875	0.011793553236819364	0.0037748899036331575	0.008696557580261843	0.016777993469103927	0.02422391186195087	0.012467569260839181	0.017494686655915796	0.012850846481299636	0.015962695079366318	0.013577861972602134	0.0036378926323044247	0.008520962136230341	0.00623564281818712
digestive_system_carcinoma	0.014034549114939052	0.0030881154492940883	0.0047413765792379235	0.006260160141428735	0.005616424845911664	0.005882091076795607	0.0029150860937387285	0.010438058721184966	0.005212824744035265	0.010701698542624365	0.0044029725108012145	0.0042816314818372	0.0030415242327606626	0.0024590752047778434	0.004681620073594454	0.0030012968191305707	0.010135164370625194	0.005358135798706148	0.002315973947472022	0.006066171421658429	0.01623106300718771	0.01601106184550445	0.00457217822576054	0.003990687746748459	0.005231275709595841	0.01183437235729936	0.010670710818481952	0.0073205561168371925	0.005757412800202652	0.005936217709536214	0.009445165649428398	0.00271634358943619	0.0068240969192434305	0.002704354256935666	0.009247469879398923	0.004845119269527001	0.0027367248366873867	0.008590188336503397	0.0024305627248196377	0.00353594675089336	0.011126410527443575	0.002183823347142843	0.004385667505908833	0.002121268874774794	0.0046332205796477816	0.009013981035903274	0.008619464148668324	0.0032272377005092474	0.0037532526894907344
hypersensitivity_reaction_disease	0.014438638238912583	0.012630694994714498	0.02361847589070344	0.021983819368507396	0.042985674799105714	0.028420258004013335	0.012976213862738704	0.026003346012548605	0.015821103950351443	0.027823317433501207	0.032877342872052864	0.013774862546766574	0.015668316316563728	0.0244651486019278	0.036930853487677356	0.016308996757926054	0.018447042207578073	0.019558275956970142	0.0197329221177185	0.0125197079503257	0.022785480530018117	0.01983398714989023	0.025620944178392637	0.012640907973669206	0.015078197882107658	0.01418908149224594	0.02547146857351295	0.017823272622321615	0.04020563261276779	0.022676804803135105	0.03766213132705528	0.03429663558457114	0.019037656283766916	0.030731356817952683	0.05528641545733019	0.022870928682343517	0.02228654406101655	0.04077459576948238	0.022206648763996018	0.013094741341273782	0.11065168219700527	0.011780773694624257	0.029192624692900786	0.01181622943699817	0.021284660429091416	0.015361043801947949	0.030734589858568213	0.01628507195453652	0.015410409013072182
adult_onset_asthma	0.018933024647240202	0.02706685121171257	0.020790785387286088	0.05848667595534999	0.02837456414780216	0.023264584964640195	0.023633171332696896	0.04525282568376375	0.03699326072756937	0.04935925449682556	0.04379524168673214	0.016707616615690132	0.03006710401854287	0.024397020540038398	0.05599893525845102	0.019716156954544147	0.05646066615746191	0.010971914291276634	0.014350846457708006	0.010766719621926641	0.03570686184213039	0.04176338124258787	0.022656151411397474	0.042996212929049024	0.030993792277773553	0.047304875303411306	0.03338742095193928	0.026071791376036307	0.045540481191200195	0.03040918947446963	0.024199179356863595	0.04087540908411178	0.029519965656399104	0.08410016577609664	0.030123611459645875	0.012434566170934993	0.03171477111584354	0.027215270143752485	0.07487421460283845	0.03442274817016703	0.16181342611513427	0.02738558352853917	0.08115112365486178	0.057399927967540766	0.05290228245953564	0.036304086956975457	0.01618519024018549	0.0484389610065355	0.060523856778985224
[truncated: 78 more columns]
