# Supplementary material for: Disease-specific prioritization of non-coding GWAS variants based on chromatin accessibility
Source: HGG Adv. 2024 May 21;5(3):100310. doi: 10.1016/j.xhgg.2024.100310 (PMC11259938; doi:10.1016/j.xhgg.2024.100310)
Supplement: Data S1. Legends for Supplemental Data SD1 - SD25 [file mmc2.zip › supp_dat/sup_data_pairwise-tis-weighted-individual.csv]

score1	score1_median	score2	score2_median	disease	measure	p_value	higher_median
Genoskyline-Weighted	0.1712	DHS-Weighted	0.2175	acute_lymphoblastic_leukemia	pr	1.863e-09	DHS-Weighted
Genoskyline-Weighted	0.1712	Fitcons2-Weighted	0.1693	acute_lymphoblastic_leukemia	pr	7.303e-01	Genoskyline-Weighted
DHS-Weighted	0.2175	Fitcons2-Weighted	0.1693	acute_lymphoblastic_leukemia	pr	1.863e-09	DHS-Weighted
Genoskyline-Weighted	0.1080	DHS-Weighted	0.1276	adolescent_idiopathic_scoliosis	pr	1.863e-09	DHS-Weighted
Genoskyline-Weighted	0.1080	Fitcons2-Weighted	0.0994	adolescent_idiopathic_scoliosis	pr	1.863e-09	Genoskyline-Weighted
DHS-Weighted	0.1276	Fitcons2-Weighted	0.0994	adolescent_idiopathic_scoliosis	pr	1.863e-09	DHS-Weighted
Genoskyline-Weighted	0.1844	DHS-Weighted	0.2349	adult_onset_asthma	pr	1.863e-09	DHS-Weighted
Genoskyline-Weighted	0.1844	Fitcons2-Weighted	0.2188	adult_onset_asthma	pr	1.863e-09	Fitcons2-Weighted
DHS-Weighted	0.2349	Fitcons2-Weighted	0.2188	adult_onset_asthma	pr	1.991e-06	DHS-Weighted
Genoskyline-Weighted	0.1118	DHS-Weighted	0.1231	age-related_macular_degeneration	pr	2.552e-07	DHS-Weighted
Genoskyline-Weighted	0.1118	Fitcons2-Weighted	0.1264	age-related_macular_degeneration	pr	1.863e-09	Fitcons2-Weighted
DHS-Weighted	0.1231	Fitcons2-Weighted	0.1264	age-related_macular_degeneration	pr	8.794e-02	Fitcons2-Weighted
Genoskyline-Weighted	0.0974	DHS-Weighted	0.1151	alcohol_dependence	pr	1.863e-09	DHS-Weighted
Genoskyline-Weighted	0.0974	Fitcons2-Weighted	0.0920	alcohol_dependence	pr	3.475e-03	Genoskyline-Weighted
DHS-Weighted	0.1151	Fitcons2-Weighted	0.0920	alcohol_dependence	pr	1.863e-09	DHS-Weighted
Genoskyline-Weighted	0.1958	DHS-Weighted	0.2303	allergic_rhinitis	pr	1.863e-09	DHS-Weighted
Genoskyline-Weighted	0.1958	Fitcons2-Weighted	0.1947	allergic_rhinitis	pr	8.078e-01	Genoskyline-Weighted
DHS-Weighted	0.2303	Fitcons2-Weighted	0.1947	allergic_rhinitis	pr	1.863e-09	DHS-Weighted
Genoskyline-Weighted	0.1757	DHS-Weighted	0.2060	allergy	pr	1.863e-09	DHS-Weighted
Genoskyline-Weighted	0.1757	Fitcons2-Weighted	0.1794	allergy	pr	4.032e-03	Fitcons2-Weighted
DHS-Weighted	0.2060	Fitcons2-Weighted	0.1794	allergy	pr	1.863e-09	DHS-Weighted
Genoskyline-Weighted	0.1338	DHS-Weighted	0.1490	alzheimer's_disease	pr	1.863e-09	DHS-Weighted
Genoskyline-Weighted	0.1338	Fitcons2-Weighted	0.1210	alzheimer's_disease	pr	1.863e-09	Genoskyline-Weighted
DHS-Weighted	0.1490	Fitcons2-Weighted	0.1210	alzheimer's_disease	pr	1.863e-09	DHS-Weighted
Genoskyline-Weighted	0.1573	DHS-Weighted	0.1371	amyotrophic_lateral_sclerosis	pr	5.588e-09	Genoskyline-Weighted
Genoskyline-Weighted	0.1573	Fitcons2-Weighted	0.1197	amyotrophic_lateral_sclerosis	pr	1.863e-09	Genoskyline-Weighted
DHS-Weighted	0.1371	Fitcons2-Weighted	0.1197	amyotrophic_lateral_sclerosis	pr	9.313e-09	DHS-Weighted
Genoskyline-Weighted	0.1933	DHS-Weighted	0.2815	ankylosing_spondylitis	pr	1.863e-09	DHS-Weighted
Genoskyline-Weighted	0.1933	Fitcons2-Weighted	0.2070	ankylosing_spondylitis	pr	9.313e-09	Fitcons2-Weighted
DHS-Weighted	0.2815	Fitcons2-Weighted	0.2070	ankylosing_spondylitis	pr	1.863e-09	DHS-Weighted
Genoskyline-Weighted	0.1248	DHS-Weighted	0.1333	anorexia_nervosa	pr	6.147e-08	DHS-Weighted
Genoskyline-Weighted	0.1248	Fitcons2-Weighted	0.1153	anorexia_nervosa	pr	1.061e-05	Genoskyline-Weighted
DHS-Weighted	0.1333	Fitcons2-Weighted	0.1153	anorexia_nervosa	pr	1.863e-09	DHS-Weighted
Genoskyline-Weighted	0.1207	DHS-Weighted	0.1223	anxiety_disorder	pr	3.744e-03	DHS-Weighted
Genoskyline-Weighted	0.1207	Fitcons2-Weighted	0.1127	anxiety_disorder	pr	3.725e-09	Genoskyline-Weighted
DHS-Weighted	0.1223	Fitcons2-Weighted	0.1127	anxiety_disorder	pr	1.863e-09	DHS-Weighted
Genoskyline-Weighted	0.1568	DHS-Weighted	0.1924	asthma	pr	1.863e-09	DHS-Weighted
Genoskyline-Weighted	0.1568	Fitcons2-Weighted	0.1406	asthma	pr	1.863e-09	Genoskyline-Weighted
DHS-Weighted	0.1924	Fitcons2-Weighted	0.1406	asthma	pr	1.863e-09	DHS-Weighted
Genoskyline-Weighted	0.1416	DHS-Weighted	0.1598	atherosclerosis	pr	1.863e-09	DHS-Weighted
Genoskyline-Weighted	0.1416	Fitcons2-Weighted	0.1106	atherosclerosis	pr	1.863e-09	Genoskyline-Weighted
DHS-Weighted	0.1598	Fitcons2-Weighted	0.1106	atherosclerosis	pr	1.863e-09	DHS-Weighted
Genoskyline-Weighted	0.1866	DHS-Weighted	0.2276	atopic_asthma	pr	1.863e-09	DHS-Weighted
Genoskyline-Weighted	0.1866	Fitcons2-Weighted	0.1897	atopic_asthma	pr	4.045e-01	Fitcons2-Weighted
DHS-Weighted	0.2276	Fitcons2-Weighted	0.1897	atopic_asthma	pr	1.863e-09	DHS-Weighted
Genoskyline-Weighted	0.1761	DHS-Weighted	0.2208	atrial_fibrillation	pr	1.863e-09	DHS-Weighted
Genoskyline-Weighted	0.1761	Fitcons2-Weighted	0.1492	atrial_fibrillation	pr	1.863e-09	Genoskyline-Weighted
DHS-Weighted	0.2208	Fitcons2-Weighted	0.1492	atrial_fibrillation	pr	1.863e-09	DHS-Weighted
Genoskyline-Weighted	0.1175	DHS-Weighted	0.1362	attention_deficit_hyperactivity_disorder	pr	1.863e-09	DHS-Weighted
Genoskyline-Weighted	0.1175	Fitcons2-Weighted	0.1149	attention_deficit_hyperactivity_disorder	pr	3.492e-01	Genoskyline-Weighted
DHS-Weighted	0.1362	Fitcons2-Weighted	0.1149	attention_deficit_hyperactivity_disorder	pr	1.863e-09	DHS-Weighted
Genoskyline-Weighted	0.1235	DHS-Weighted	0.1316	autism_spectrum_disorder	pr	3.856e-07	DHS-Weighted
Genoskyline-Weighted	0.1235	Fitcons2-Weighted	0.1115	autism_spectrum_disorder	pr	5.588e-09	Genoskyline-Weighted
DHS-Weighted	0.1316	Fitcons2-Weighted	0.1115	autism_spectrum_disorder	pr	1.863e-09	DHS-Weighted
Genoskyline-Weighted	0.1742	DHS-Weighted	0.2232	autoimmune_disease	pr	1.863e-09	DHS-Weighted
Genoskyline-Weighted	0.1742	Fitcons2-Weighted	0.1673	autoimmune_disease	pr	1.024e-07	Genoskyline-Weighted
DHS-Weighted	0.2232	Fitcons2-Weighted	0.1673	autoimmune_disease	pr	1.863e-09	DHS-Weighted
Genoskyline-Weighted	0.1672	DHS-Weighted	0.2101	autoimmune_thyroid_disease	pr	1.863e-09	DHS-Weighted
Genoskyline-Weighted	0.1672	Fitcons2-Weighted	0.1941	autoimmune_thyroid_disease	pr	3.725e-09	Fitcons2-Weighted
DHS-Weighted	0.2101	Fitcons2-Weighted	0.1941	autoimmune_thyroid_disease	pr	3.801e-04	DHS-Weighted
Genoskyline-Weighted	0.1133	DHS-Weighted	0.1156	bipolar_disorder	pr	7.994e-06	DHS-Weighted
Genoskyline-Weighted	0.1133	Fitcons2-Weighted	0.1134	bipolar_disorder	pr	4.898e-01	Fitcons2-Weighted
DHS-Weighted	0.1156	Fitcons2-Weighted	0.1134	bipolar_disorder	pr	3.801e-04	DHS-Weighted
Genoskyline-Weighted	0.1356	DHS-Weighted	0.1383	breast_carcinoma	pr	2.689e-05	DHS-Weighted
Genoskyline-Weighted	0.1356	Fitcons2-Weighted	0.1301	breast_carcinoma	pr	1.863e-09	Genoskyline-Weighted
DHS-Weighted	0.1383	Fitcons2-Weighted	0.1301	breast_carcinoma	pr	1.863e-09	DHS-Weighted
Genoskyline-Weighted	0.1350	DHS-Weighted	0.1438	cancer	pr	1.863e-09	DHS-Weighted
Genoskyline-Weighted	0.1350	Fitcons2-Weighted	0.1208	cancer	pr	1.863e-09	Genoskyline-Weighted
DHS-Weighted	0.1438	Fitcons2-Weighted	0.1208	cancer	pr	1.863e-09	DHS-Weighted
Genoskyline-Weighted	0.1666	DHS-Weighted	0.2157	cardiac_arrhythmia	pr	1.863e-09	DHS-Weighted
Genoskyline-Weighted	0.1666	Fitcons2-Weighted	0.1324	cardiac_arrhythmia	pr	1.863e-09	Genoskyline-Weighted
DHS-Weighted	0.2157	Fitcons2-Weighted	0.1324	cardiac_arrhythmia	pr	1.863e-09	DHS-Weighted
Genoskyline-Weighted	0.1455	DHS-Weighted	0.1553	cardiovascular_disease	pr	1.863e-09	DHS-Weighted
Genoskyline-Weighted	0.1455	Fitcons2-Weighted	0.1213	cardiovascular_disease	pr	1.863e-09	Genoskyline-Weighted
DHS-Weighted	0.1553	Fitcons2-Weighted	0.1213	cardiovascular_disease	pr	1.863e-09	DHS-Weighted
Genoskyline-Weighted	0.1929	DHS-Weighted	0.3005	celiac_disease	pr	1.863e-09	DHS-Weighted
Genoskyline-Weighted	0.1929	Fitcons2-Weighted	0.2388	celiac_disease	pr	1.639e-07	Fitcons2-Weighted
DHS-Weighted	0.3005	Fitcons2-Weighted	0.2388	celiac_disease	pr	1.863e-09	DHS-Weighted
Genoskyline-Weighted	0.1711	DHS-Weighted	0.1929	childhood_onset_asthma	pr	1.863e-09	DHS-Weighted
Genoskyline-Weighted	0.1711	Fitcons2-Weighted	0.1576	childhood_onset_asthma	pr	1.192e-06	Genoskyline-Weighted
DHS-Weighted	0.1929	Fitcons2-Weighted	0.1576	childhood_onset_asthma	pr	1.863e-09	DHS-Weighted
Genoskyline-Weighted	0.1365	DHS-Weighted	0.1345	chronic_kidney_disease	pr	1.191e-01	Genoskyline-Weighted
Genoskyline-Weighted	0.1365	Fitcons2-Weighted	0.1401	chronic_kidney_disease	pr	4.971e-02	Fitcons2-Weighted
DHS-Weighted	0.1345	Fitcons2-Weighted	0.1401	chronic_kidney_disease	pr	7.057e-05	Fitcons2-Weighted
Genoskyline-Weighted	0.2315	DHS-Weighted	0.2858	chronic_lymphocytic_leukemia	pr	1.863e-09	DHS-Weighted
Genoskyline-Weighted	0.2315	Fitcons2-Weighted	0.2439	chronic_lymphocytic_leukemia	pr	1.546e-02	Fitcons2-Weighted
DHS-Weighted	0.2858	Fitcons2-Weighted	0.2439	chronic_lymphocytic_leukemia	pr	1.304e-07	DHS-Weighted
Genoskyline-Weighted	0.1174	DHS-Weighted	0.1172	chronic_obstructive_pulmonary_disease	pr	5.978e-01	Genoskyline-Weighted
Genoskyline-Weighted	0.1174	Fitcons2-Weighted	0.1067	chronic_obstructive_pulmonary_disease	pr	1.304e-08	Genoskyline-Weighted
DHS-Weighted	0.1172	Fitcons2-Weighted	0.1067	chronic_obstructive_pulmonary_disease	pr	1.863e-09	DHS-Weighted
Genoskyline-Weighted	0.2194	DHS-Weighted	0.2062	cirrhosis_of_liver	pr	3.128e-04	Genoskyline-Weighted
Genoskyline-Weighted	0.2194	Fitcons2-Weighted	0.1770	cirrhosis_of_liver	pr	3.725e-09	Genoskyline-Weighted
DHS-Weighted	0.2062	Fitcons2-Weighted	0.1770	cirrhosis_of_liver	pr	8.009e-08	DHS-Weighted
Genoskyline-Weighted	0.1928	DHS-Weighted	0.2341	colorectal_adenoma	pr	1.863e-09	DHS-Weighted
Genoskyline-Weighted	0.1928	Fitcons2-Weighted	0.1704	colorectal_adenoma	pr	1.218e-05	Genoskyline-Weighted
DHS-Weighted	0.2341	Fitcons2-Weighted	0.1704	colorectal_adenoma	pr	1.863e-09	DHS-Weighted
Genoskyline-Weighted	0.1471	DHS-Weighted	0.1574	colorectal_cancer	pr	3.725e-09	DHS-Weighted
Genoskyline-Weighted	0.1471	Fitcons2-Weighted	0.1237	colorectal_cancer	pr	1.863e-09	Genoskyline-Weighted
DHS-Weighted	0.1574	Fitcons2-Weighted	0.1237	colorectal_cancer	pr	1.863e-09	DHS-Weighted
Genoskyline-Weighted	0.1711	DHS-Weighted	0.1897	coronary_artery_disease	pr	1.863e-09	DHS-Weighted
Genoskyline-Weighted	0.1711	Fitcons2-Weighted	0.1398	coronary_artery_disease	pr	1.863e-09	Genoskyline-Weighted
DHS-Weighted	0.1897	Fitcons2-Weighted	0.1398	coronary_artery_disease	pr	1.863e-09	DHS-Weighted
Genoskyline-Weighted	0.2035	DHS-Weighted	0.2619	crohn's_disease	pr	1.863e-09	DHS-Weighted
Genoskyline-Weighted	0.2035	Fitcons2-Weighted	0.2041	crohn's_disease	pr	5.561e-01	Fitcons2-Weighted
DHS-Weighted	0.2619	Fitcons2-Weighted	0.2041	crohn's_disease	pr	1.863e-09	DHS-Weighted
Genoskyline-Weighted	0.1773	DHS-Weighted	0.2273	cutaneous_melanoma	pr	3.725e-09	DHS-Weighted
Genoskyline-Weighted	0.1773	Fitcons2-Weighted	0.1662	cutaneous_melanoma	pr	4.712e-07	Genoskyline-Weighted
DHS-Weighted	0.2273	Fitcons2-Weighted	0.1662	cutaneous_melanoma	pr	1.863e-09	DHS-Weighted
Genoskyline-Weighted	0.1080	DHS-Weighted	0.1108	dental_caries	pr	3.454e-02	DHS-Weighted
Genoskyline-Weighted	0.1080	Fitcons2-Weighted	0.1109	dental_caries	pr	2.449e-01	Fitcons2-Weighted
DHS-Weighted	0.1108	Fitcons2-Weighted	0.1109	dental_caries	pr	6.702e-01	Fitcons2-Weighted
Genoskyline-Weighted	0.1407	DHS-Weighted	0.1432	diabetes_mellitus	pr	3.725e-09	DHS-Weighted
Genoskyline-Weighted	0.1407	Fitcons2-Weighted	0.1267	diabetes_mellitus	pr	1.863e-09	Genoskyline-Weighted
DHS-Weighted	0.1432	Fitcons2-Weighted	0.1267	diabetes_mellitus	pr	1.863e-09	DHS-Weighted
Genoskyline-Weighted	0.1295	DHS-Weighted	0.1073	diabetic_nephropathy	pr	1.863e-09	Genoskyline-Weighted
Genoskyline-Weighted	0.1295	Fitcons2-Weighted	0.1119	diabetic_nephropathy	pr	1.863e-08	Genoskyline-Weighted
DHS-Weighted	0.1073	Fitcons2-Weighted	0.1119	diabetic_nephropathy	pr	1.004e-01	Fitcons2-Weighted
Genoskyline-Weighted	0.1337	DHS-Weighted	0.1326	digestive_system_carcinoma	pr	2.367e-01	Genoskyline-Weighted
Genoskyline-Weighted	0.1337	Fitcons2-Weighted	0.1149	digestive_system_carcinoma	pr	1.863e-09	Genoskyline-Weighted
DHS-Weighted	0.1326	Fitcons2-Weighted	0.1149	digestive_system_carcinoma	pr	5.588e-09	DHS-Weighted
Genoskyline-Weighted	0.1431	DHS-Weighted	0.1521	digestive_system_disease	pr	1.863e-09	DHS-Weighted
Genoskyline-Weighted	0.1431	Fitcons2-Weighted	0.1221	digestive_system_disease	pr	1.863e-09	Genoskyline-Weighted
DHS-Weighted	0.1521	Fitcons2-Weighted	0.1221	digestive_system_disease	pr	1.863e-09	DHS-Weighted
Genoskyline-Weighted	0.1406	DHS-Weighted	0.1429	diverticular_disease	pr	7.000e-01	DHS-Weighted
Genoskyline-Weighted	0.1406	Fitcons2-Weighted	0.1255	diverticular_disease	pr	1.863e-09	Genoskyline-Weighted
DHS-Weighted	0.1429	Fitcons2-Weighted	0.1255	diverticular_disease	pr	1.991e-06	DHS-Weighted
Genoskyline-Weighted	0.0995	DHS-Weighted	0.1023	drug_dependence	pr	2.341e-02	DHS-Weighted
Genoskyline-Weighted	0.0995	Fitcons2-Weighted	0.1074	drug_dependence	pr	2.080e-05	Fitcons2-Weighted
DHS-Weighted	0.1023	Fitcons2-Weighted	0.1074	drug_dependence	pr	4.665e-03	Fitcons2-Weighted
Genoskyline-Weighted	0.1114	DHS-Weighted	0.1216	eating_disorder	pr	6.147e-08	DHS-Weighted
Genoskyline-Weighted	0.1114	Fitcons2-Weighted	0.1014	eating_disorder	pr	9.313e-09	Genoskyline-Weighted
DHS-Weighted	0.1216	Fitcons2-Weighted	0.1014	eating_disorder	pr	1.863e-09	DHS-Weighted
Genoskyline-Weighted	0.1165	DHS-Weighted	0.1070	endometriosis	pr	9.220e-06	Genoskyline-Weighted
Genoskyline-Weighted	0.1165	Fitcons2-Weighted	0.1004	endometriosis	pr	8.009e-08	Genoskyline-Weighted
DHS-Weighted	0.1070	Fitcons2-Weighted	0.1004	endometriosis	pr	9.932e-03	DHS-Weighted
Genoskyline-Weighted	0.1010	DHS-Weighted	0.1081	epilepsy	pr	1.341e-03	DHS-Weighted
Genoskyline-Weighted	0.1010	Fitcons2-Weighted	0.0945	epilepsy	pr	1.519e-01	Genoskyline-Weighted
DHS-Weighted	0.1081	Fitcons2-Weighted	0.0945	epilepsy	pr	1.061e-05	DHS-Weighted
Genoskyline-Weighted	0.1179	DHS-Weighted	0.1177	female_reproductive_system_disease	pr	1.000e+00	Genoskyline-Weighted
Genoskyline-Weighted	0.1179	Fitcons2-Weighted	0.1092	female_reproductive_system_disease	pr	1.863e-09	Genoskyline-Weighted
DHS-Weighted	0.1177	Fitcons2-Weighted	0.1092	female_reproductive_system_disease	pr	1.863e-09	DHS-Weighted
Genoskyline-Weighted	0.2265	DHS-Weighted	0.2127	glaucoma	pr	1.639e-07	Genoskyline-Weighted
Genoskyline-Weighted	0.2265	Fitcons2-Weighted	0.1671	glaucoma	pr	1.863e-09	Genoskyline-Weighted
DHS-Weighted	0.2127	Fitcons2-Weighted	0.1671	glaucoma	pr	1.863e-09	DHS-Weighted
Genoskyline-Weighted	0.1022	DHS-Weighted	0.1227	gout	pr	3.790e-06	DHS-Weighted
Genoskyline-Weighted	0.1022	Fitcons2-Weighted	0.1367	gout	pr	1.639e-07	Fitcons2-Weighted
DHS-Weighted	0.1227	Fitcons2-Weighted	0.1367	gout	pr	7.111e-03	Fitcons2-Weighted
Genoskyline-Weighted	0.1300	DHS-Weighted	0.1197	heart_failure	pr	1.106e-04	Genoskyline-Weighted
Genoskyline-Weighted	0.1300	Fitcons2-Weighted	0.1010	heart_failure	pr	1.863e-09	Genoskyline-Weighted
DHS-Weighted	0.1197	Fitcons2-Weighted	0.1010	heart_failure	pr	1.863e-08	DHS-Weighted
Genoskyline-Weighted	0.1041	DHS-Weighted	0.1078	hiv_infection	pr	1.457e-03	DHS-Weighted
Genoskyline-Weighted	0.1041	Fitcons2-Weighted	0.1042	hiv_infection	pr	9.193e-01	Fitcons2-Weighted
DHS-Weighted	0.1078	Fitcons2-Weighted	0.1042	hiv_infection	pr	2.766e-03	DHS-Weighted
Genoskyline-Weighted	0.1277	DHS-Weighted	0.1150	hiv-1_infection	pr	3.539e-08	Genoskyline-Weighted
Genoskyline-Weighted	0.1277	Fitcons2-Weighted	0.1122	hiv-1_infection	pr	1.863e-09	Genoskyline-Weighted
DHS-Weighted	0.1150	Fitcons2-Weighted	0.1122	hiv-1_infection	pr	1.643e-02	DHS-Weighted
Genoskyline-Weighted	0.1734	DHS-Weighted	0.2317	hypersensitivity_reaction_disease	pr	1.863e-09	DHS-Weighted
Genoskyline-Weighted	0.1734	Fitcons2-Weighted	0.1709	hypersensitivity_reaction_disease	pr	2.367e-05	Genoskyline-Weighted
DHS-Weighted	0.2317	Fitcons2-Weighted	0.1709	hypersensitivity_reaction_disease	pr	1.863e-09	DHS-Weighted
Genoskyline-Weighted	0.1593	DHS-Weighted	0.1781	hypertension	pr	1.863e-09	DHS-Weighted
Genoskyline-Weighted	0.1593	Fitcons2-Weighted	0.1248	hypertension	pr	1.863e-09	Genoskyline-Weighted
DHS-Weighted	0.1781	Fitcons2-Weighted	0.1248	hypertension	pr	1.863e-09	DHS-Weighted
Genoskyline-Weighted	0.1768	DHS-Weighted	0.2468	hypothyroidism	pr	1.863e-09	DHS-Weighted
Genoskyline-Weighted	0.1768	Fitcons2-Weighted	0.2025	hypothyroidism	pr	9.313e-09	Fitcons2-Weighted
DHS-Weighted	0.2468	Fitcons2-Weighted	0.2025	hypothyroidism	pr	1.863e-09	DHS-Weighted
Genoskyline-Weighted	0.1665	DHS-Weighted	0.2160	immune_system_disease	pr	1.863e-09	DHS-Weighted
Genoskyline-Weighted	0.1665	Fitcons2-Weighted	0.1625	immune_system_disease	pr	5.588e-09	Genoskyline-Weighted
DHS-Weighted	0.2160	Fitcons2-Weighted	0.1625	immune_system_disease	pr	1.863e-09	DHS-Weighted
Genoskyline-Weighted	0.1930	DHS-Weighted	0.2466	inflammatory_bowel_disease	pr	1.863e-09	DHS-Weighted
Genoskyline-Weighted	0.1930	Fitcons2-Weighted	0.1947	inflammatory_bowel_disease	pr	1.004e-01	Fitcons2-Weighted
DHS-Weighted	0.2466	Fitcons2-Weighted	0.1947	inflammatory_bowel_disease	pr	1.863e-09	DHS-Weighted
Genoskyline-Weighted	0.1506	DHS-Weighted	0.1584	juvenile_idiopathic_arthritis	pr	1.130e-02	DHS-Weighted
Genoskyline-Weighted	0.1506	Fitcons2-Weighted	0.1434	juvenile_idiopathic_arthritis	pr	1.294e-01	Genoskyline-Weighted
DHS-Weighted	0.1584	Fitcons2-Weighted	0.1434	juvenile_idiopathic_arthritis	pr	3.223e-03	DHS-Weighted
Genoskyline-Weighted	0.1437	DHS-Weighted	0.1486	keratinocyte_carcinoma	pr	8.326e-07	DHS-Weighted
Genoskyline-Weighted	0.1437	Fitcons2-Weighted	0.1318	keratinocyte_carcinoma	pr	3.725e-09	Genoskyline-Weighted
DHS-Weighted	0.1486	Fitcons2-Weighted	0.1318	keratinocyte_carcinoma	pr	1.863e-09	DHS-Weighted
Genoskyline-Weighted	0.1560	DHS-Weighted	0.1677	kidney_disease	pr	1.863e-09	DHS-Weighted
Genoskyline-Weighted	0.1560	Fitcons2-Weighted	0.1457	kidney_disease	pr	1.863e-09	Genoskyline-Weighted
DHS-Weighted	0.1677	Fitcons2-Weighted	0.1457	kidney_disease	pr	1.863e-09	DHS-Weighted
Genoskyline-Weighted	0.1572	DHS-Weighted	0.2004	liver_disease	pr	1.863e-09	DHS-Weighted
Genoskyline-Weighted	0.1572	Fitcons2-Weighted	0.1466	liver_disease	pr	1.863e-09	Genoskyline-Weighted
DHS-Weighted	0.2004	Fitcons2-Weighted	0.1466	liver_disease	pr	1.863e-09	DHS-Weighted
Genoskyline-Weighted	0.1363	DHS-Weighted	0.1157	lung_adenocarcinoma	pr	3.725e-09	Genoskyline-Weighted
Genoskyline-Weighted	0.1363	Fitcons2-Weighted	0.1325	lung_adenocarcinoma	pr	1.094e-01	Genoskyline-Weighted
DHS-Weighted	0.1157	Fitcons2-Weighted	0.1325	lung_adenocarcinoma	pr	2.367e-05	Fitcons2-Weighted
Genoskyline-Weighted	0.1199	DHS-Weighted	0.1190	lung_carcinoma	pr	6.408e-01	Genoskyline-Weighted
Genoskyline-Weighted	0.1199	Fitcons2-Weighted	0.1140	lung_carcinoma	pr	1.024e-07	Genoskyline-Weighted
DHS-Weighted	0.1190	Fitcons2-Weighted	0.1140	lung_carcinoma	pr	4.601e-04	DHS-Weighted
Genoskyline-Weighted	0.1689	DHS-Weighted	0.2116	lymphoid_leukemia	pr	1.863e-09	DHS-Weighted
Genoskyline-Weighted	0.1689	Fitcons2-Weighted	0.1667	lymphoid_leukemia	pr	8.394e-01	Genoskyline-Weighted
DHS-Weighted	0.2116	Fitcons2-Weighted	0.1667	lymphoid_leukemia	pr	1.863e-09	DHS-Weighted
Genoskyline-Weighted	0.1668	DHS-Weighted	0.2119	lymphoma	pr	1.863e-09	DHS-Weighted
Genoskyline-Weighted	0.1668	Fitcons2-Weighted	0.1497	lymphoma	pr	9.313e-09	Genoskyline-Weighted
DHS-Weighted	0.2119	Fitcons2-Weighted	0.1497	lymphoma	pr	1.863e-09	DHS-Weighted
Genoskyline-Weighted	0.1693	DHS-Weighted	0.2093	melanoma	pr	1.863e-09	DHS-Weighted
Genoskyline-Weighted	0.1693	Fitcons2-Weighted	0.1576	melanoma	pr	3.856e-07	Genoskyline-Weighted
DHS-Weighted	0.2093	Fitcons2-Weighted	0.1576	melanoma	pr	1.863e-09	DHS-Weighted
Genoskyline-Weighted	0.1114	DHS-Weighted	0.1171	mental_or_behavioural_disorder	pr	1.863e-09	DHS-Weighted
Genoskyline-Weighted	0.1114	Fitcons2-Weighted	0.1066	mental_or_behavioural_disorder	pr	1.863e-09	Genoskyline-Weighted
DHS-Weighted	0.1171	Fitcons2-Weighted	0.1066	mental_or_behavioural_disorder	pr	1.863e-09	DHS-Weighted
Genoskyline-Weighted	0.1315	DHS-Weighted	0.1633	metabolic_syndrome	pr	4.657e-08	DHS-Weighted
Genoskyline-Weighted	0.1315	Fitcons2-Weighted	0.1109	metabolic_syndrome	pr	1.863e-09	Genoskyline-Weighted
DHS-Weighted	0.1633	Fitcons2-Weighted	0.1109	metabolic_syndrome	pr	1.863e-09	DHS-Weighted
Genoskyline-Weighted	0.1449	DHS-Weighted	0.1417	migraine_disorder	pr	4.265e-02	Genoskyline-Weighted
Genoskyline-Weighted	0.1449	Fitcons2-Weighted	0.1220	migraine_disorder	pr	1.863e-09	Genoskyline-Weighted
DHS-Weighted	0.1417	Fitcons2-Weighted	0.1220	migraine_disorder	pr	1.863e-09	DHS-Weighted
Genoskyline-Weighted	0.1113	DHS-Weighted	0.1176	mood_disorder	pr	1.863e-09	DHS-Weighted
Genoskyline-Weighted	0.1113	Fitcons2-Weighted	0.1077	mood_disorder	pr	1.863e-09	Genoskyline-Weighted
DHS-Weighted	0.1176	Fitcons2-Weighted	0.1077	mood_disorder	pr	1.863e-09	DHS-Weighted
Genoskyline-Weighted	0.1325	DHS-Weighted	0.1268	movement_disorder	pr	1.397e-05	Genoskyline-Weighted
Genoskyline-Weighted	0.1325	Fitcons2-Weighted	0.1110	movement_disorder	pr	1.863e-09	Genoskyline-Weighted
DHS-Weighted	0.1268	Fitcons2-Weighted	0.1110	movement_disorder	pr	9.313e-09	DHS-Weighted
Genoskyline-Weighted	0.1529	DHS-Weighted	0.1400	multiple_myeloma	pr	3.801e-04	Genoskyline-Weighted
Genoskyline-Weighted	0.1529	Fitcons2-Weighted	0.1127	multiple_myeloma	pr	1.863e-09	Genoskyline-Weighted
DHS-Weighted	0.1400	Fitcons2-Weighted	0.1127	multiple_myeloma	pr	1.304e-08	DHS-Weighted
Genoskyline-Weighted	0.2025	DHS-Weighted	0.2823	multiple_sclerosis	pr	1.863e-09	DHS-Weighted
Genoskyline-Weighted	0.2025	Fitcons2-Weighted	0.1952	multiple_sclerosis	pr	7.057e-05	Genoskyline-Weighted
DHS-Weighted	0.2823	Fitcons2-Weighted	0.1952	multiple_sclerosis	pr	1.863e-09	DHS-Weighted
Genoskyline-Weighted	0.1879	DHS-Weighted	0.2410	neoplasm_of_mature_b-cells	pr	1.863e-09	DHS-Weighted
Genoskyline-Weighted	0.1879	Fitcons2-Weighted	0.1673	neoplasm_of_mature_b-cells	pr	3.539e-08	Genoskyline-Weighted
DHS-Weighted	0.2410	Fitcons2-Weighted	0.1673	neoplasm_of_mature_b-cells	pr	1.863e-09	DHS-Weighted
Genoskyline-Weighted	0.1370	DHS-Weighted	0.1305	neuropathy	pr	5.145e-06	Genoskyline-Weighted
Genoskyline-Weighted	0.1370	Fitcons2-Weighted	0.1136	neuropathy	pr	1.863e-09	Genoskyline-Weighted
DHS-Weighted	0.1305	Fitcons2-Weighted	0.1136	neuropathy	pr	1.863e-09	DHS-Weighted
Genoskyline-Weighted	0.1636	DHS-Weighted	0.1415	neurotic_disorder	pr	3.725e-09	Genoskyline-Weighted
Genoskyline-Weighted	0.1636	Fitcons2-Weighted	0.1245	neurotic_disorder	pr	1.863e-09	Genoskyline-Weighted
DHS-Weighted	0.1415	Fitcons2-Weighted	0.1245	neurotic_disorder	pr	1.106e-04	DHS-Weighted
Genoskyline-Weighted	0.1002	DHS-Weighted	0.1019	non-alcoholic_fatty_liver_disease	pr	5.226e-02	DHS-Weighted
Genoskyline-Weighted	0.1002	Fitcons2-Weighted	0.0873	non-alcoholic_fatty_liver_disease	pr	2.349e-06	Genoskyline-Weighted
DHS-Weighted	0.1019	Fitcons2-Weighted	0.0873	non-alcoholic_fatty_liver_disease	pr	5.588e-09	DHS-Weighted
Genoskyline-Weighted	0.1710	DHS-Weighted	0.2219	non-hodgkins_lymphoma	pr	1.863e-09	DHS-Weighted
Genoskyline-Weighted	0.1710	Fitcons2-Weighted	0.1660	non-hodgkins_lymphoma	pr	2.621e-01	Genoskyline-Weighted
DHS-Weighted	0.2219	Fitcons2-Weighted	0.1660	non-hodgkins_lymphoma	pr	1.863e-09	DHS-Weighted
Genoskyline-Weighted	0.1356	DHS-Weighted	0.1444	non-melanoma_skin_carcinoma	pr	1.024e-07	DHS-Weighted
Genoskyline-Weighted	0.1356	Fitcons2-Weighted	0.1275	non-melanoma_skin_carcinoma	pr	3.790e-06	Genoskyline-Weighted
DHS-Weighted	0.1444	Fitcons2-Weighted	0.1275	non-melanoma_skin_carcinoma	pr	1.863e-09	DHS-Weighted
Genoskyline-Weighted	0.1343	DHS-Weighted	0.1239	non-small_cell_lung_carcinoma	pr	2.608e-08	Genoskyline-Weighted
Genoskyline-Weighted	0.1343	Fitcons2-Weighted	0.1244	non-small_cell_lung_carcinoma	pr	3.148e-07	Genoskyline-Weighted
DHS-Weighted	0.1239	Fitcons2-Weighted	0.1244	non-small_cell_lung_carcinoma	pr	5.425e-01	Fitcons2-Weighted
Genoskyline-Weighted	0.1285	DHS-Weighted	0.1230	obesity	pr	1.981e-01	Genoskyline-Weighted
Genoskyline-Weighted	0.1285	Fitcons2-Weighted	0.1105	obesity	pr	3.790e-06	Genoskyline-Weighted
DHS-Weighted	0.1230	Fitcons2-Weighted	0.1105	obesity	pr	3.904e-05	DHS-Weighted
Genoskyline-Weighted	0.1171	DHS-Weighted	0.1250	obsessive-compulsive_disorder	pr	5.974e-06	DHS-Weighted
Genoskyline-Weighted	0.1171	Fitcons2-Weighted	0.1119	obsessive-compulsive_disorder	pr	1.341e-03	Genoskyline-Weighted
DHS-Weighted	0.1250	Fitcons2-Weighted	0.1119	obsessive-compulsive_disorder	pr	1.024e-07	DHS-Weighted
Genoskyline-Weighted	0.1665	DHS-Weighted	0.1662	osteoarthritis	pr	2.054e-01	Genoskyline-Weighted
Genoskyline-Weighted	0.1665	Fitcons2-Weighted	0.1355	osteoarthritis	pr	3.725e-09	Genoskyline-Weighted
DHS-Weighted	0.1662	Fitcons2-Weighted	0.1355	osteoarthritis	pr	1.863e-09	DHS-Weighted
Genoskyline-Weighted	0.1202	DHS-Weighted	0.1245	ovarian_carcinoma	pr	4.184e-04	DHS-Weighted
Genoskyline-Weighted	0.1202	Fitcons2-Weighted	0.1116	ovarian_carcinoma	pr	2.020e-03	Genoskyline-Weighted
DHS-Weighted	0.1245	Fitcons2-Weighted	0.1116	ovarian_carcinoma	pr	3.239e-06	DHS-Weighted
Genoskyline-Weighted	0.1430	DHS-Weighted	0.1383	pancreatic_carcinoma	pr	3.387e-01	Genoskyline-Weighted
Genoskyline-Weighted	0.1430	Fitcons2-Weighted	0.1212	pancreatic_carcinoma	pr	1.863e-09	Genoskyline-Weighted
DHS-Weighted	0.1383	Fitcons2-Weighted	0.1212	pancreatic_carcinoma	pr	9.313e-09	DHS-Weighted
Genoskyline-Weighted	0.1398	DHS-Weighted	0.1486	parkinson's_disease	pr	1.991e-06	DHS-Weighted
Genoskyline-Weighted	0.1398	Fitcons2-Weighted	0.1259	parkinson's_disease	pr	1.863e-09	Genoskyline-Weighted
DHS-Weighted	0.1486	Fitcons2-Weighted	0.1259	parkinson's_disease	pr	1.863e-09	DHS-Weighted
Genoskyline-Weighted	0.1150	DHS-Weighted	0.1191	periodontitis	pr	1.909e-01	DHS-Weighted
Genoskyline-Weighted	0.1150	Fitcons2-Weighted	0.1014	periodontitis	pr	3.856e-07	Genoskyline-Weighted
DHS-Weighted	0.1191	Fitcons2-Weighted	0.1014	periodontitis	pr	1.863e-09	DHS-Weighted
Genoskyline-Weighted	0.1363	DHS-Weighted	0.1547	peripheral_arterial_disease	pr	6.910e-07	DHS-Weighted
Genoskyline-Weighted	0.1363	Fitcons2-Weighted	0.1216	peripheral_arterial_disease	pr	5.588e-09	Genoskyline-Weighted
DHS-Weighted	0.1547	Fitcons2-Weighted	0.1216	peripheral_arterial_disease	pr	3.725e-09	DHS-Weighted
Genoskyline-Weighted	0.1366	DHS-Weighted	0.1256	peripheral_neuropathy	pr	9.313e-09	Genoskyline-Weighted
Genoskyline-Weighted	0.1366	Fitcons2-Weighted	0.1126	peripheral_neuropathy	pr	1.863e-09	Genoskyline-Weighted
DHS-Weighted	0.1256	Fitcons2-Weighted	0.1126	peripheral_neuropathy	pr	1.863e-09	DHS-Weighted
Genoskyline-Weighted	0.1334	DHS-Weighted	0.1323	prostate_carcinoma	pr	7.922e-01	Genoskyline-Weighted
Genoskyline-Weighted	0.1334	Fitcons2-Weighted	0.1171	prostate_carcinoma	pr	1.863e-09	Genoskyline-Weighted
DHS-Weighted	0.1323	Fitcons2-Weighted	0.1171	prostate_carcinoma	pr	3.725e-09	DHS-Weighted
Genoskyline-Weighted	0.1792	DHS-Weighted	0.2451	psoriasis	pr	1.863e-09	DHS-Weighted
Genoskyline-Weighted	0.1792	Fitcons2-Weighted	0.1828	psoriasis	pr	1.981e-01	Fitcons2-Weighted
DHS-Weighted	0.2451	Fitcons2-Weighted	0.1828	psoriasis	pr	1.863e-09	DHS-Weighted
Genoskyline-Weighted	0.1158	DHS-Weighted	0.1207	psychosis	pr	1.863e-09	DHS-Weighted
Genoskyline-Weighted	0.1158	Fitcons2-Weighted	0.1122	psychosis	pr	1.863e-09	Genoskyline-Weighted
DHS-Weighted	0.1207	Fitcons2-Weighted	0.1122	psychosis	pr	1.863e-09	DHS-Weighted
Genoskyline-Weighted	0.1353	DHS-Weighted	0.1529	respiratory_system_disease	pr	1.863e-09	DHS-Weighted
Genoskyline-Weighted	0.1353	Fitcons2-Weighted	0.1219	respiratory_system_disease	pr	1.863e-09	Genoskyline-Weighted
DHS-Weighted	0.1529	Fitcons2-Weighted	0.1219	respiratory_system_disease	pr	1.863e-09	DHS-Weighted
Genoskyline-Weighted	0.1139	DHS-Weighted	0.1178	retinopathy	pr	1.583e-03	DHS-Weighted
Genoskyline-Weighted	0.1139	Fitcons2-Weighted	0.1187	retinopathy	pr	3.450e-04	Fitcons2-Weighted
DHS-Weighted	0.1178	Fitcons2-Weighted	0.1187	retinopathy	pr	7.151e-01	Fitcons2-Weighted
Genoskyline-Weighted	0.1735	DHS-Weighted	0.2212	rheumatoid_arthritis	pr	1.863e-09	DHS-Weighted
Genoskyline-Weighted	0.1735	Fitcons2-Weighted	0.1726	rheumatoid_arthritis	pr	5.425e-01	Genoskyline-Weighted
DHS-Weighted	0.2212	Fitcons2-Weighted	0.1726	rheumatoid_arthritis	pr	1.863e-09	DHS-Weighted
Genoskyline-Weighted	0.1157	DHS-Weighted	0.1215	schizophrenia	pr	1.863e-09	DHS-Weighted
Genoskyline-Weighted	0.1157	Fitcons2-Weighted	0.1121	schizophrenia	pr	1.863e-09	Genoskyline-Weighted
DHS-Weighted	0.1215	Fitcons2-Weighted	0.1121	schizophrenia	pr	1.863e-09	DHS-Weighted
Genoskyline-Weighted	0.2074	DHS-Weighted	0.3064	sclerosing_cholangitis	pr	1.863e-09	DHS-Weighted
Genoskyline-Weighted	0.2074	Fitcons2-Weighted	0.2303	sclerosing_cholangitis	pr	1.863e-09	Fitcons2-Weighted
DHS-Weighted	0.3064	Fitcons2-Weighted	0.2303	sclerosing_cholangitis	pr	1.863e-09	DHS-Weighted
Genoskyline-Weighted	0.1076	DHS-Weighted	0.1277	scoliosis	pr	1.863e-09	DHS-Weighted
Genoskyline-Weighted	0.1076	Fitcons2-Weighted	0.1008	scoliosis	pr	8.009e-08	Genoskyline-Weighted
DHS-Weighted	0.1277	Fitcons2-Weighted	0.1008	scoliosis	pr	1.863e-09	DHS-Weighted
Genoskyline-Weighted	0.1575	DHS-Weighted	0.1878	skin_disease	pr	1.863e-09	DHS-Weighted
Genoskyline-Weighted	0.1575	Fitcons2-Weighted	0.1430	skin_disease	pr	1.863e-09	Genoskyline-Weighted
DHS-Weighted	0.1878	Fitcons2-Weighted	0.1430	skin_disease	pr	1.863e-09	DHS-Weighted
Genoskyline-Weighted	0.1353	DHS-Weighted	0.1242	squamous_cell_carcinoma	pr	7.911e-05	Genoskyline-Weighted
Genoskyline-Weighted	0.1353	Fitcons2-Weighted	0.1186	squamous_cell_carcinoma	pr	2.552e-07	Genoskyline-Weighted
DHS-Weighted	0.1242	Fitcons2-Weighted	0.1186	squamous_cell_carcinoma	pr	1.060e-02	DHS-Weighted
Genoskyline-Weighted	0.1024	DHS-Weighted	0.0993	squamous_cell_lung_carcinoma	pr	7.457e-01	Genoskyline-Weighted
Genoskyline-Weighted	0.1024	Fitcons2-Weighted	0.1081	squamous_cell_lung_carcinoma	pr	1.840e-01	Fitcons2-Weighted
DHS-Weighted	0.0993	Fitcons2-Weighted	0.1081	squamous_cell_lung_carcinoma	pr	1.241e-01	Fitcons2-Weighted
Genoskyline-Weighted	0.1372	DHS-Weighted	0.1323	stroke	pr	3.453e-05	Genoskyline-Weighted
Genoskyline-Weighted	0.1372	Fitcons2-Weighted	0.1243	stroke	pr	2.608e-08	Genoskyline-Weighted
DHS-Weighted	0.1323	Fitcons2-Weighted	0.1243	stroke	pr	2.210e-02	DHS-Weighted
Genoskyline-Weighted	0.2133	DHS-Weighted	0.2519	systemic_lupus_erythematosus	pr	1.863e-09	DHS-Weighted
Genoskyline-Weighted	0.2133	Fitcons2-Weighted	0.2174	systemic_lupus_erythematosus	pr	4.522e-01	Fitcons2-Weighted
DHS-Weighted	0.2519	Fitcons2-Weighted	0.2174	systemic_lupus_erythematosus	pr	1.863e-09	DHS-Weighted
Genoskyline-Weighted	0.2188	DHS-Weighted	0.3086	systemic_scleroderma	pr	1.863e-09	DHS-Weighted
Genoskyline-Weighted	0.2188	Fitcons2-Weighted	0.2429	systemic_scleroderma	pr	1.024e-07	Fitcons2-Weighted
DHS-Weighted	0.3086	Fitcons2-Weighted	0.2429	systemic_scleroderma	pr	1.863e-09	DHS-Weighted
Genoskyline-Weighted	0.1214	DHS-Weighted	0.1242	tourette_syndrome	pr	5.769e-02	DHS-Weighted
Genoskyline-Weighted	0.1214	Fitcons2-Weighted	0.1157	tourette_syndrome	pr	3.450e-04	Genoskyline-Weighted
DHS-Weighted	0.1242	Fitcons2-Weighted	0.1157	tourette_syndrome	pr	7.057e-05	DHS-Weighted
Genoskyline-Weighted	0.1479	DHS-Weighted	0.1973	type_i_diabetes_mellitus	pr	1.863e-09	DHS-Weighted
Genoskyline-Weighted	0.1479	Fitcons2-Weighted	0.1241	type_i_diabetes_mellitus	pr	2.349e-06	Genoskyline-Weighted
DHS-Weighted	0.1973	Fitcons2-Weighted	0.1241	type_i_diabetes_mellitus	pr	1.863e-09	DHS-Weighted
Genoskyline-Weighted	0.1421	DHS-Weighted	0.1433	type_ii_diabetes_mellitus	pr	5.776e-03	DHS-Weighted
Genoskyline-Weighted	0.1421	Fitcons2-Weighted	0.1291	type_ii_diabetes_mellitus	pr	1.863e-09	Genoskyline-Weighted
DHS-Weighted	0.1433	Fitcons2-Weighted	0.1291	type_ii_diabetes_mellitus	pr	1.863e-09	DHS-Weighted
Genoskyline-Weighted	0.2085	DHS-Weighted	0.2765	ulcerative_colitis	pr	1.863e-09	DHS-Weighted
Genoskyline-Weighted	0.2085	Fitcons2-Weighted	0.2168	ulcerative_colitis	pr	6.287e-05	Fitcons2-Weighted
DHS-Weighted	0.2765	Fitcons2-Weighted	0.2168	ulcerative_colitis	pr	1.863e-09	DHS-Weighted
Genoskyline-Weighted	0.1142	DHS-Weighted	0.1183	unipolar_depression	pr	4.657e-08	DHS-Weighted
Genoskyline-Weighted	0.1142	Fitcons2-Weighted	0.1068	unipolar_depression	pr	1.863e-09	Genoskyline-Weighted
DHS-Weighted	0.1183	Fitcons2-Weighted	0.1068	unipolar_depression	pr	1.863e-09	DHS-Weighted
Genoskyline-Weighted	0.1407	DHS-Weighted	0.1676	uterine_fibroid	pr	5.588e-09	DHS-Weighted
Genoskyline-Weighted	0.1407	Fitcons2-Weighted	0.1263	uterine_fibroid	pr	1.863e-09	Genoskyline-Weighted
DHS-Weighted	0.1676	Fitcons2-Weighted	0.1263	uterine_fibroid	pr	1.863e-09	DHS-Weighted
Genoskyline-Weighted	0.1473	DHS-Weighted	0.1418	venous_thromboembolism	pr	1.341e-03	Genoskyline-Weighted
Genoskyline-Weighted	0.1473	Fitcons2-Weighted	0.1299	venous_thromboembolism	pr	3.239e-06	Genoskyline-Weighted
DHS-Weighted	0.1418	Fitcons2-Weighted	0.1299	venous_thromboembolism	pr	4.338e-03	DHS-Weighted
Genoskyline-Weighted	0.6688	DHS-Weighted	0.6759	acute_lymphoblastic_leukemia	roc	2.085e-02	DHS-Weighted
Genoskyline-Weighted	0.6688	Fitcons2-Weighted	0.6513	acute_lymphoblastic_leukemia	roc	2.552e-07	Genoskyline-Weighted
DHS-Weighted	0.6759	Fitcons2-Weighted	0.6513	acute_lymphoblastic_leukemia	roc	3.539e-08	DHS-Weighted
Genoskyline-Weighted	0.5609	DHS-Weighted	0.6220	adolescent_idiopathic_scoliosis	roc	1.863e-09	DHS-Weighted
Genoskyline-Weighted	0.5609	Fitcons2-Weighted	0.5286	adolescent_idiopathic_scoliosis	roc	1.863e-09	Genoskyline-Weighted
DHS-Weighted	0.6220	Fitcons2-Weighted	0.5286	adolescent_idiopathic_scoliosis	roc	1.863e-09	DHS-Weighted
Genoskyline-Weighted	0.6482	DHS-Weighted	0.6790	adult_onset_asthma	roc	2.608e-08	DHS-Weighted
Genoskyline-Weighted	0.6482	Fitcons2-Weighted	0.7057	adult_onset_asthma	roc	1.863e-09	Fitcons2-Weighted
DHS-Weighted	0.6790	Fitcons2-Weighted	0.7057	adult_onset_asthma	roc	2.762e-06	Fitcons2-Weighted
Genoskyline-Weighted	0.5413	DHS-Weighted	0.5657	age-related_macular_degeneration	roc	1.684e-06	DHS-Weighted
Genoskyline-Weighted	0.5413	Fitcons2-Weighted	0.5716	age-related_macular_degeneration	roc	1.684e-06	Fitcons2-Weighted
DHS-Weighted	0.5657	Fitcons2-Weighted	0.5716	age-related_macular_degeneration	roc	4.645e-01	Fitcons2-Weighted
Genoskyline-Weighted	0.5073	DHS-Weighted	0.5667	alcohol_dependence	roc	1.304e-08	DHS-Weighted
Genoskyline-Weighted	0.5073	Fitcons2-Weighted	0.4994	alcohol_dependence	roc	7.324e-02	Genoskyline-Weighted
DHS-Weighted	0.5667	Fitcons2-Weighted	0.4994	alcohol_dependence	roc	1.863e-09	DHS-Weighted
Genoskyline-Weighted	0.6642	DHS-Weighted	0.6807	allergic_rhinitis	roc	5.145e-06	DHS-Weighted
Genoskyline-Weighted	0.6642	Fitcons2-Weighted	0.6818	allergic_rhinitis	roc	6.147e-08	Fitcons2-Weighted
DHS-Weighted	0.6807	Fitcons2-Weighted	0.6818	allergic_rhinitis	roc	2.129e-01	Fitcons2-Weighted
Genoskyline-Weighted	0.6591	DHS-Weighted	0.6641	allergy	roc	5.593e-05	DHS-Weighted
Genoskyline-Weighted	0.6591	Fitcons2-Weighted	0.6767	allergy	roc	1.863e-09	Fitcons2-Weighted
DHS-Weighted	0.6641	Fitcons2-Weighted	0.6767	allergy	roc	1.304e-07	Fitcons2-Weighted
Genoskyline-Weighted	0.5993	DHS-Weighted	0.6110	alzheimer's_disease	roc	6.147e-08	DHS-Weighted
Genoskyline-Weighted	0.5993	Fitcons2-Weighted	0.5993	alzheimer's_disease	roc	9.193e-01	Genoskyline-Weighted
DHS-Weighted	0.6110	Fitcons2-Weighted	0.5993	alzheimer's_disease	roc	1.863e-08	DHS-Weighted
Genoskyline-Weighted	0.6001	DHS-Weighted	0.6184	amyotrophic_lateral_sclerosis	roc	5.548e-04	DHS-Weighted
Genoskyline-Weighted	0.6001	Fitcons2-Weighted	0.5805	amyotrophic_lateral_sclerosis	roc	1.863e-08	Genoskyline-Weighted
DHS-Weighted	0.6184	Fitcons2-Weighted	0.5805	amyotrophic_lateral_sclerosis	roc	1.304e-08	DHS-Weighted
Genoskyline-Weighted	0.6984	DHS-Weighted	0.7289	ankylosing_spondylitis	roc	1.863e-09	DHS-Weighted
Genoskyline-Weighted	0.6984	Fitcons2-Weighted	0.7226	ankylosing_spondylitis	roc	1.863e-09	Fitcons2-Weighted
DHS-Weighted	0.7289	Fitcons2-Weighted	0.7226	ankylosing_spondylitis	roc	1.454e-02	DHS-Weighted
Genoskyline-Weighted	0.5591	DHS-Weighted	0.5749	anorexia_nervosa	roc	1.232e-03	DHS-Weighted
Genoskyline-Weighted	0.5591	Fitcons2-Weighted	0.5854	anorexia_nervosa	roc	9.220e-06	Fitcons2-Weighted
DHS-Weighted	0.5749	Fitcons2-Weighted	0.5854	anorexia_nervosa	roc	3.223e-03	Fitcons2-Weighted
Genoskyline-Weighted	0.5522	DHS-Weighted	0.5589	anxiety_disorder	roc	2.020e-03	DHS-Weighted
Genoskyline-Weighted	0.5522	Fitcons2-Weighted	0.5734	anxiety_disorder	roc	3.856e-07	Fitcons2-Weighted
DHS-Weighted	0.5589	Fitcons2-Weighted	0.5734	anxiety_disorder	roc	2.608e-08	Fitcons2-Weighted
Genoskyline-Weighted	0.6473	DHS-Weighted	0.6626	asthma	roc	1.863e-09	DHS-Weighted
Genoskyline-Weighted	0.6473	Fitcons2-Weighted	0.6448	asthma	roc	1.529e-04	Genoskyline-Weighted
DHS-Weighted	0.6626	Fitcons2-Weighted	0.6448	asthma	roc	1.863e-09	DHS-Weighted
Genoskyline-Weighted	0.5862	DHS-Weighted	0.6249	atherosclerosis	roc	1.863e-09	DHS-Weighted
Genoskyline-Weighted	0.5862	Fitcons2-Weighted	0.5535	atherosclerosis	roc	4.712e-07	Genoskyline-Weighted
DHS-Weighted	0.6249	Fitcons2-Weighted	0.5535	atherosclerosis	roc	1.863e-09	DHS-Weighted
Genoskyline-Weighted	0.6600	DHS-Weighted	0.7125	atopic_asthma	roc	1.863e-09	DHS-Weighted
Genoskyline-Weighted	0.6600	Fitcons2-Weighted	0.6916	atopic_asthma	roc	1.863e-09	Fitcons2-Weighted
DHS-Weighted	0.7125	Fitcons2-Weighted	0.6916	atopic_asthma	roc	5.145e-06	DHS-Weighted
Genoskyline-Weighted	0.6502	DHS-Weighted	0.6925	atrial_fibrillation	roc	1.863e-09	DHS-Weighted
Genoskyline-Weighted	0.6502	Fitcons2-Weighted	0.6383	atrial_fibrillation	roc	5.145e-06	Genoskyline-Weighted
DHS-Weighted	0.6925	Fitcons2-Weighted	0.6383	atrial_fibrillation	roc	1.863e-09	DHS-Weighted
Genoskyline-Weighted	0.5589	DHS-Weighted	0.5933	attention_deficit_hyperactivity_disorder	roc	1.863e-09	DHS-Weighted
Genoskyline-Weighted	0.5589	Fitcons2-Weighted	0.5670	attention_deficit_hyperactivity_disorder	roc	2.188e-03	Fitcons2-Weighted
DHS-Weighted	0.5933	Fitcons2-Weighted	0.5670	attention_deficit_hyperactivity_disorder	roc	1.863e-09	DHS-Weighted
Genoskyline-Weighted	0.5594	DHS-Weighted	0.5692	autism_spectrum_disorder	roc	8.857e-05	DHS-Weighted
Genoskyline-Weighted	0.5594	Fitcons2-Weighted	0.5781	autism_spectrum_disorder	roc	1.863e-09	Fitcons2-Weighted
DHS-Weighted	0.5692	Fitcons2-Weighted	0.5781	autism_spectrum_disorder	roc	1.038e-03	Fitcons2-Weighted
Genoskyline-Weighted	0.6793	DHS-Weighted	0.6973	autoimmune_disease	roc	1.863e-09	DHS-Weighted
Genoskyline-Weighted	0.6793	Fitcons2-Weighted	0.6808	autoimmune_disease	roc	7.911e-05	Fitcons2-Weighted
DHS-Weighted	0.6973	Fitcons2-Weighted	0.6808	autoimmune_disease	roc	1.863e-09	DHS-Weighted
Genoskyline-Weighted	0.6226	DHS-Weighted	0.6296	autoimmune_thyroid_disease	roc	2.054e-01	DHS-Weighted
Genoskyline-Weighted	0.6226	Fitcons2-Weighted	0.6708	autoimmune_thyroid_disease	roc	1.863e-09	Fitcons2-Weighted
DHS-Weighted	0.6296	Fitcons2-Weighted	0.6708	autoimmune_thyroid_disease	roc	9.313e-09	Fitcons2-Weighted
Genoskyline-Weighted	0.5584	DHS-Weighted	0.5663	bipolar_disorder	roc	4.712e-07	DHS-Weighted
Genoskyline-Weighted	0.5584	Fitcons2-Weighted	0.5790	bipolar_disorder	roc	3.725e-09	Fitcons2-Weighted
DHS-Weighted	0.5663	Fitcons2-Weighted	0.5790	bipolar_disorder	roc	9.313e-09	Fitcons2-Weighted
Genoskyline-Weighted	0.6000	DHS-Weighted	0.6014	breast_carcinoma	roc	2.210e-02	DHS-Weighted
Genoskyline-Weighted	0.6000	Fitcons2-Weighted	0.6189	breast_carcinoma	roc	1.863e-09	Fitcons2-Weighted
DHS-Weighted	0.6014	Fitcons2-Weighted	0.6189	breast_carcinoma	roc	1.863e-09	Fitcons2-Weighted
Genoskyline-Weighted	0.6134	DHS-Weighted	0.6201	cancer	roc	1.863e-09	DHS-Weighted
Genoskyline-Weighted	0.6134	Fitcons2-Weighted	0.6133	cancer	roc	8.705e-03	Genoskyline-Weighted
DHS-Weighted	0.6201	Fitcons2-Weighted	0.6133	cancer	roc	1.863e-09	DHS-Weighted
Genoskyline-Weighted	0.6414	DHS-Weighted	0.6839	cardiac_arrhythmia	roc	1.863e-09	DHS-Weighted
Genoskyline-Weighted	0.6414	Fitcons2-Weighted	0.6263	cardiac_arrhythmia	roc	2.689e-05	Genoskyline-Weighted
DHS-Weighted	0.6839	Fitcons2-Weighted	0.6263	cardiac_arrhythmia	roc	1.863e-09	DHS-Weighted
Genoskyline-Weighted	0.6262	DHS-Weighted	0.6382	cardiovascular_disease	roc	1.863e-09	DHS-Weighted
Genoskyline-Weighted	0.6262	Fitcons2-Weighted	0.6079	cardiovascular_disease	roc	1.863e-09	Genoskyline-Weighted
DHS-Weighted	0.6382	Fitcons2-Weighted	0.6079	cardiovascular_disease	roc	1.863e-09	DHS-Weighted
Genoskyline-Weighted	0.7061	DHS-Weighted	0.7389	celiac_disease	roc	9.313e-09	DHS-Weighted
Genoskyline-Weighted	0.7061	Fitcons2-Weighted	0.7029	celiac_disease	roc	1.706e-01	Genoskyline-Weighted
DHS-Weighted	0.7389	Fitcons2-Weighted	0.7029	celiac_disease	roc	1.863e-09	DHS-Weighted
Genoskyline-Weighted	0.6592	DHS-Weighted	0.6720	childhood_onset_asthma	roc	6.147e-08	DHS-Weighted
Genoskyline-Weighted	0.6592	Fitcons2-Weighted	0.6656	childhood_onset_asthma	roc	7.057e-05	Fitcons2-Weighted
DHS-Weighted	0.6720	Fitcons2-Weighted	0.6656	childhood_onset_asthma	roc	1.583e-03	DHS-Weighted
Genoskyline-Weighted	0.5968	DHS-Weighted	0.5821	chronic_kidney_disease	roc	3.790e-06	Genoskyline-Weighted
Genoskyline-Weighted	0.5968	Fitcons2-Weighted	0.6075	chronic_kidney_disease	roc	3.050e-05	Fitcons2-Weighted
DHS-Weighted	0.5821	Fitcons2-Weighted	0.6075	chronic_kidney_disease	roc	1.863e-09	Fitcons2-Weighted
Genoskyline-Weighted	0.7439	DHS-Weighted	0.7409	chronic_lymphocytic_leukemia	roc	6.850e-01	Genoskyline-Weighted
Genoskyline-Weighted	0.7439	Fitcons2-Weighted	0.7432	chronic_lymphocytic_leukemia	roc	1.000e+00	Genoskyline-Weighted
DHS-Weighted	0.7409	Fitcons2-Weighted	0.7432	chronic_lymphocytic_leukemia	roc	7.000e-01	Fitcons2-Weighted
Genoskyline-Weighted	0.5539	DHS-Weighted	0.5774	chronic_obstructive_pulmonary_disease	roc	5.588e-09	DHS-Weighted
Genoskyline-Weighted	0.5539	Fitcons2-Weighted	0.5356	chronic_obstructive_pulmonary_disease	roc	1.991e-06	Genoskyline-Weighted
DHS-Weighted	0.5774	Fitcons2-Weighted	0.5356	chronic_obstructive_pulmonary_disease	roc	1.863e-09	DHS-Weighted
Genoskyline-Weighted	0.6986	DHS-Weighted	0.6522	cirrhosis_of_liver	roc	1.863e-09	Genoskyline-Weighted
Genoskyline-Weighted	0.6986	Fitcons2-Weighted	0.6513	cirrhosis_of_liver	roc	1.863e-09	Genoskyline-Weighted
DHS-Weighted	0.6522	Fitcons2-Weighted	0.6513	cirrhosis_of_liver	roc	6.408e-01	DHS-Weighted
Genoskyline-Weighted	0.6840	DHS-Weighted	0.7152	colorectal_adenoma	roc	1.304e-08	DHS-Weighted
Genoskyline-Weighted	0.6840	Fitcons2-Weighted	0.6785	colorectal_adenoma	roc	1.060e-02	Genoskyline-Weighted
DHS-Weighted	0.7152	Fitcons2-Weighted	0.6785	colorectal_adenoma	roc	1.863e-09	DHS-Weighted
Genoskyline-Weighted	0.6308	DHS-Weighted	0.6341	colorectal_cancer	roc	1.853e-02	DHS-Weighted
Genoskyline-Weighted	0.6308	Fitcons2-Weighted	0.6240	colorectal_cancer	roc	1.863e-09	Genoskyline-Weighted
DHS-Weighted	0.6341	Fitcons2-Weighted	0.6240	colorectal_cancer	roc	2.762e-06	DHS-Weighted
Genoskyline-Weighted	0.6652	DHS-Weighted	0.6777	coronary_artery_disease	roc	1.863e-09	DHS-Weighted
Genoskyline-Weighted	0.6652	Fitcons2-Weighted	0.6513	coronary_artery_disease	roc	1.863e-09	Genoskyline-Weighted
DHS-Weighted	0.6777	Fitcons2-Weighted	0.6513	coronary_artery_disease	roc	1.863e-09	DHS-Weighted
Genoskyline-Weighted	0.7027	DHS-Weighted	0.7247	crohn's_disease	roc	1.863e-09	DHS-Weighted
Genoskyline-Weighted	0.7027	Fitcons2-Weighted	0.7262	crohn's_disease	roc	1.863e-09	Fitcons2-Weighted
DHS-Weighted	0.7247	Fitcons2-Weighted	0.7262	crohn's_disease	roc	2.894e-01	Fitcons2-Weighted
Genoskyline-Weighted	0.6741	DHS-Weighted	0.6909	cutaneous_melanoma	roc	1.886e-04	DHS-Weighted
Genoskyline-Weighted	0.6741	Fitcons2-Weighted	0.6820	cutaneous_melanoma	roc	6.666e-02	Fitcons2-Weighted
DHS-Weighted	0.6909	Fitcons2-Weighted	0.6820	cutaneous_melanoma	roc	1.719e-03	DHS-Weighted
Genoskyline-Weighted	0.5157	DHS-Weighted	0.5454	dental_caries	roc	5.718e-07	DHS-Weighted
Genoskyline-Weighted	0.5157	Fitcons2-Weighted	0.5339	dental_caries	roc	1.131e-03	Fitcons2-Weighted
DHS-Weighted	0.5454	Fitcons2-Weighted	0.5339	dental_caries	roc	3.272e-02	DHS-Weighted
Genoskyline-Weighted	0.6286	DHS-Weighted	0.6305	diabetes_mellitus	roc	3.453e-05	DHS-Weighted
Genoskyline-Weighted	0.6286	Fitcons2-Weighted	0.6240	diabetes_mellitus	roc	1.863e-09	Genoskyline-Weighted
DHS-Weighted	0.6305	Fitcons2-Weighted	0.6240	diabetes_mellitus	roc	1.863e-09	DHS-Weighted
Genoskyline-Weighted	0.5844	DHS-Weighted	0.5491	diabetic_nephropathy	roc	3.725e-09	Genoskyline-Weighted
Genoskyline-Weighted	0.5844	Fitcons2-Weighted	0.5512	diabetic_nephropathy	roc	1.419e-06	Genoskyline-Weighted
DHS-Weighted	0.5491	Fitcons2-Weighted	0.5512	diabetic_nephropathy	roc	8.033e-02	Fitcons2-Weighted
Genoskyline-Weighted	0.6005	DHS-Weighted	0.5973	digestive_system_carcinoma	roc	5.226e-02	Genoskyline-Weighted
Genoskyline-Weighted	0.6005	Fitcons2-Weighted	0.5778	digestive_system_carcinoma	roc	1.863e-09	Genoskyline-Weighted
DHS-Weighted	0.5973	Fitcons2-Weighted	0.5778	digestive_system_carcinoma	roc	1.863e-09	DHS-Weighted
Genoskyline-Weighted	0.6352	DHS-Weighted	0.6374	digestive_system_disease	roc	1.863e-09	DHS-Weighted
Genoskyline-Weighted	0.6352	Fitcons2-Weighted	0.6183	digestive_system_disease	roc	1.863e-09	Genoskyline-Weighted
DHS-Weighted	0.6374	Fitcons2-Weighted	0.6183	digestive_system_disease	roc	1.863e-09	DHS-Weighted
Genoskyline-Weighted	0.6471	DHS-Weighted	0.6012	diverticular_disease	roc	9.313e-09	Genoskyline-Weighted
Genoskyline-Weighted	0.6471	Fitcons2-Weighted	0.6331	diverticular_disease	roc	1.883e-05	Genoskyline-Weighted
DHS-Weighted	0.6012	Fitcons2-Weighted	0.6331	diverticular_disease	roc	3.453e-05	Fitcons2-Weighted
Genoskyline-Weighted	0.5093	DHS-Weighted	0.5372	drug_dependence	roc	3.539e-08	DHS-Weighted
Genoskyline-Weighted	0.5093	Fitcons2-Weighted	0.5135	drug_dependence	roc	1.460e-01	Fitcons2-Weighted
DHS-Weighted	0.5372	Fitcons2-Weighted	0.5135	drug_dependence	roc	1.024e-07	DHS-Weighted
Genoskyline-Weighted	0.5324	DHS-Weighted	0.5565	eating_disorder	roc	1.233e-04	DHS-Weighted
Genoskyline-Weighted	0.5324	Fitcons2-Weighted	0.5398	eating_disorder	roc	4.898e-01	Fitcons2-Weighted
DHS-Weighted	0.5565	Fitcons2-Weighted	0.5398	eating_disorder	roc	3.475e-03	DHS-Weighted
Genoskyline-Weighted	0.5380	DHS-Weighted	0.5261	endometriosis	roc	1.457e-03	Genoskyline-Weighted
Genoskyline-Weighted	0.5380	Fitcons2-Weighted	0.5118	endometriosis	roc	9.903e-05	Genoskyline-Weighted
DHS-Weighted	0.5261	Fitcons2-Weighted	0.5118	endometriosis	roc	4.971e-02	DHS-Weighted
Genoskyline-Weighted	0.5047	DHS-Weighted	0.5170	epilepsy	roc	1.981e-01	DHS-Weighted
Genoskyline-Weighted	0.5047	Fitcons2-Weighted	0.5129	epilepsy	roc	2.621e-01	Fitcons2-Weighted
DHS-Weighted	0.5170	Fitcons2-Weighted	0.5129	epilepsy	roc	8.236e-01	DHS-Weighted
Genoskyline-Weighted	0.5754	DHS-Weighted	0.5695	female_reproductive_system_disease	roc	6.287e-05	Genoskyline-Weighted
Genoskyline-Weighted	0.5754	Fitcons2-Weighted	0.5765	female_reproductive_system_disease	roc	7.457e-01	Fitcons2-Weighted
DHS-Weighted	0.5695	Fitcons2-Weighted	0.5765	female_reproductive_system_disease	roc	3.239e-06	Fitcons2-Weighted
Genoskyline-Weighted	0.6991	DHS-Weighted	0.6798	glaucoma	roc	1.863e-09	Genoskyline-Weighted
Genoskyline-Weighted	0.6991	Fitcons2-Weighted	0.7115	glaucoma	roc	3.725e-09	Fitcons2-Weighted
DHS-Weighted	0.6798	Fitcons2-Weighted	0.7115	glaucoma	roc	1.863e-09	Fitcons2-Weighted
Genoskyline-Weighted	0.5009	DHS-Weighted	0.5544	gout	roc	1.304e-08	DHS-Weighted
Genoskyline-Weighted	0.5009	Fitcons2-Weighted	0.5437	gout	roc	1.598e-05	Fitcons2-Weighted
DHS-Weighted	0.5544	Fitcons2-Weighted	0.5437	gout	roc	7.612e-03	DHS-Weighted
Genoskyline-Weighted	0.5874	DHS-Weighted	0.5839	heart_failure	roc	5.425e-01	Genoskyline-Weighted
Genoskyline-Weighted	0.5874	Fitcons2-Weighted	0.5162	heart_failure	roc	1.863e-09	Genoskyline-Weighted
DHS-Weighted	0.5839	Fitcons2-Weighted	0.5162	heart_failure	roc	5.588e-09	DHS-Weighted
Genoskyline-Weighted	0.5362	DHS-Weighted	0.5665	hiv_infection	roc	2.608e-08	DHS-Weighted
Genoskyline-Weighted	0.5362	Fitcons2-Weighted	0.5185	hiv_infection	roc	2.049e-07	Genoskyline-Weighted
DHS-Weighted	0.5665	Fitcons2-Weighted	0.5185	hiv_infection	roc	3.725e-09	DHS-Weighted
Genoskyline-Weighted	0.5836	DHS-Weighted	0.5578	hiv-1_infection	roc	1.863e-09	Genoskyline-Weighted
Genoskyline-Weighted	0.5836	Fitcons2-Weighted	0.5618	hiv-1_infection	roc	1.863e-09	Genoskyline-Weighted
DHS-Weighted	0.5578	Fitcons2-Weighted	0.5618	hiv-1_infection	roc	2.623e-02	Fitcons2-Weighted
Genoskyline-Weighted	0.6786	DHS-Weighted	0.7014	hypersensitivity_reaction_disease	roc	1.863e-09	DHS-Weighted
Genoskyline-Weighted	0.6786	Fitcons2-Weighted	0.6854	hypersensitivity_reaction_disease	roc	1.863e-09	Fitcons2-Weighted
DHS-Weighted	0.7014	Fitcons2-Weighted	0.6854	hypersensitivity_reaction_disease	roc	1.863e-09	DHS-Weighted
Genoskyline-Weighted	0.6247	DHS-Weighted	0.6574	hypertension	roc	1.863e-09	DHS-Weighted
Genoskyline-Weighted	0.6247	Fitcons2-Weighted	0.6002	hypertension	roc	1.863e-09	Genoskyline-Weighted
DHS-Weighted	0.6574	Fitcons2-Weighted	0.6002	hypertension	roc	1.863e-09	DHS-Weighted
Genoskyline-Weighted	0.6943	DHS-Weighted	0.6730	hypothyroidism	roc	1.639e-07	Genoskyline-Weighted
Genoskyline-Weighted	0.6943	Fitcons2-Weighted	0.7087	hypothyroidism	roc	4.712e-07	Fitcons2-Weighted
DHS-Weighted	0.6730	Fitcons2-Weighted	0.7087	hypothyroidism	roc	3.725e-09	Fitcons2-Weighted
Genoskyline-Weighted	0.6691	DHS-Weighted	0.6883	immune_system_disease	roc	1.863e-09	DHS-Weighted
Genoskyline-Weighted	0.6691	Fitcons2-Weighted	0.6720	immune_system_disease	roc	1.863e-09	Fitcons2-Weighted
DHS-Weighted	0.6883	Fitcons2-Weighted	0.6720	immune_system_disease	roc	1.863e-09	DHS-Weighted
Genoskyline-Weighted	0.6974	DHS-Weighted	0.7189	inflammatory_bowel_disease	roc	1.863e-09	DHS-Weighted
Genoskyline-Weighted	0.6974	Fitcons2-Weighted	0.7064	inflammatory_bowel_disease	roc	1.863e-09	Fitcons2-Weighted
DHS-Weighted	0.7189	Fitcons2-Weighted	0.7064	inflammatory_bowel_disease	roc	1.863e-09	DHS-Weighted
Genoskyline-Weighted	0.5765	DHS-Weighted	0.5901	juvenile_idiopathic_arthritis	roc	5.013e-03	DHS-Weighted
Genoskyline-Weighted	0.5765	Fitcons2-Weighted	0.6105	juvenile_idiopathic_arthritis	roc	3.725e-09	Fitcons2-Weighted
DHS-Weighted	0.5901	Fitcons2-Weighted	0.6105	juvenile_idiopathic_arthritis	roc	9.518e-04	Fitcons2-Weighted
Genoskyline-Weighted	0.6085	DHS-Weighted	0.6155	keratinocyte_carcinoma	roc	3.842e-02	DHS-Weighted
Genoskyline-Weighted	0.6085	Fitcons2-Weighted	0.6294	keratinocyte_carcinoma	roc	1.863e-09	Fitcons2-Weighted
DHS-Weighted	0.6155	Fitcons2-Weighted	0.6294	keratinocyte_carcinoma	roc	1.639e-07	Fitcons2-Weighted
Genoskyline-Weighted	0.6426	DHS-Weighted	0.6498	kidney_disease	roc	1.639e-07	DHS-Weighted
Genoskyline-Weighted	0.6426	Fitcons2-Weighted	0.6407	kidney_disease	roc	7.111e-03	Genoskyline-Weighted
DHS-Weighted	0.6498	Fitcons2-Weighted	0.6407	kidney_disease	roc	2.608e-08	DHS-Weighted
Genoskyline-Weighted	0.6479	DHS-Weighted	0.6655	liver_disease	roc	1.863e-09	DHS-Weighted
Genoskyline-Weighted	0.6479	Fitcons2-Weighted	0.6364	liver_disease	roc	3.725e-09	Genoskyline-Weighted
DHS-Weighted	0.6655	Fitcons2-Weighted	0.6364	liver_disease	roc	1.863e-09	DHS-Weighted
Genoskyline-Weighted	0.6156	DHS-Weighted	0.5492	lung_adenocarcinoma	roc	1.863e-09	Genoskyline-Weighted
Genoskyline-Weighted	0.6156	Fitcons2-Weighted	0.6263	lung_adenocarcinoma	roc	2.766e-03	Fitcons2-Weighted
DHS-Weighted	0.5492	Fitcons2-Weighted	0.6263	lung_adenocarcinoma	roc	1.863e-09	Fitcons2-Weighted
Genoskyline-Weighted	0.5688	DHS-Weighted	0.5585	lung_carcinoma	roc	5.383e-03	Genoskyline-Weighted
Genoskyline-Weighted	0.5688	Fitcons2-Weighted	0.5834	lung_carcinoma	roc	3.725e-09	Fitcons2-Weighted
DHS-Weighted	0.5585	Fitcons2-Weighted	0.5834	lung_carcinoma	roc	1.863e-09	Fitcons2-Weighted
Genoskyline-Weighted	0.6659	DHS-Weighted	0.6610	lymphoid_leukemia	roc	4.280e-01	Genoskyline-Weighted
Genoskyline-Weighted	0.6659	Fitcons2-Weighted	0.6445	lymphoid_leukemia	roc	1.304e-08	Genoskyline-Weighted
DHS-Weighted	0.6610	Fitcons2-Weighted	0.6445	lymphoid_leukemia	roc	1.991e-06	DHS-Weighted
Genoskyline-Weighted	0.6670	DHS-Weighted	0.6730	lymphoma	roc	8.143e-03	DHS-Weighted
Genoskyline-Weighted	0.6670	Fitcons2-Weighted	0.6375	lymphoma	roc	1.863e-09	Genoskyline-Weighted
DHS-Weighted	0.6730	Fitcons2-Weighted	0.6375	lymphoma	roc	1.863e-09	DHS-Weighted
Genoskyline-Weighted	0.6512	DHS-Weighted	0.6626	melanoma	roc	2.689e-05	DHS-Weighted
Genoskyline-Weighted	0.6512	Fitcons2-Weighted	0.6613	melanoma	roc	6.918e-06	Fitcons2-Weighted
DHS-Weighted	0.6626	Fitcons2-Weighted	0.6613	melanoma	roc	4.280e-01	DHS-Weighted
Genoskyline-Weighted	0.5584	DHS-Weighted	0.5746	mental_or_behavioural_disorder	roc	1.863e-09	DHS-Weighted
Genoskyline-Weighted	0.5584	Fitcons2-Weighted	0.5671	mental_or_behavioural_disorder	roc	1.863e-09	Fitcons2-Weighted
DHS-Weighted	0.5746	Fitcons2-Weighted	0.5671	mental_or_behavioural_disorder	roc	1.863e-09	DHS-Weighted
Genoskyline-Weighted	0.6274	DHS-Weighted	0.6314	metabolic_syndrome	roc	4.161e-01	DHS-Weighted
Genoskyline-Weighted	0.6274	Fitcons2-Weighted	0.5536	metabolic_syndrome	roc	1.863e-09	Genoskyline-Weighted
DHS-Weighted	0.6314	Fitcons2-Weighted	0.5536	metabolic_syndrome	roc	1.863e-09	DHS-Weighted
Genoskyline-Weighted	0.5979	DHS-Weighted	0.5848	migraine_disorder	roc	3.539e-08	Genoskyline-Weighted
Genoskyline-Weighted	0.5979	Fitcons2-Weighted	0.5729	migraine_disorder	roc	1.863e-09	Genoskyline-Weighted
DHS-Weighted	0.5848	Fitcons2-Weighted	0.5729	migraine_disorder	roc	1.131e-03	DHS-Weighted
Genoskyline-Weighted	0.5551	DHS-Weighted	0.5726	mood_disorder	roc	1.863e-09	DHS-Weighted
Genoskyline-Weighted	0.5551	Fitcons2-Weighted	0.5665	mood_disorder	roc	1.863e-09	Fitcons2-Weighted
DHS-Weighted	0.5726	Fitcons2-Weighted	0.5665	mood_disorder	roc	1.639e-07	DHS-Weighted
Genoskyline-Weighted	0.5718	DHS-Weighted	0.5692	movement_disorder	roc	1.094e-01	Genoskyline-Weighted
Genoskyline-Weighted	0.5718	Fitcons2-Weighted	0.5730	movement_disorder	roc	7.151e-01	Fitcons2-Weighted
DHS-Weighted	0.5692	Fitcons2-Weighted	0.5730	movement_disorder	roc	3.599e-01	Fitcons2-Weighted
Genoskyline-Weighted	0.6179	DHS-Weighted	0.5576	multiple_myeloma	roc	9.313e-09	Genoskyline-Weighted
Genoskyline-Weighted	0.6179	Fitcons2-Weighted	0.5416	multiple_myeloma	roc	3.725e-09	Genoskyline-Weighted
DHS-Weighted	0.5576	Fitcons2-Weighted	0.5416	multiple_myeloma	roc	1.579e-01	DHS-Weighted
Genoskyline-Weighted	0.7100	DHS-Weighted	0.7315	multiple_sclerosis	roc	1.863e-09	DHS-Weighted
Genoskyline-Weighted	0.7100	Fitcons2-Weighted	0.7217	multiple_sclerosis	roc	1.863e-09	Fitcons2-Weighted
DHS-Weighted	0.7315	Fitcons2-Weighted	0.7217	multiple_sclerosis	roc	6.147e-08	DHS-Weighted
Genoskyline-Weighted	0.6847	DHS-Weighted	0.6877	neoplasm_of_mature_b-cells	roc	2.710e-01	DHS-Weighted
Genoskyline-Weighted	0.6847	Fitcons2-Weighted	0.6644	neoplasm_of_mature_b-cells	roc	3.725e-09	Genoskyline-Weighted
DHS-Weighted	0.6877	Fitcons2-Weighted	0.6644	neoplasm_of_mature_b-cells	roc	1.863e-09	DHS-Weighted
Genoskyline-Weighted	0.5723	DHS-Weighted	0.5959	neuropathy	roc	2.049e-07	DHS-Weighted
Genoskyline-Weighted	0.5723	Fitcons2-Weighted	0.5727	neuropathy	roc	3.931e-01	Fitcons2-Weighted
DHS-Weighted	0.5959	Fitcons2-Weighted	0.5727	neuropathy	roc	1.863e-08	DHS-Weighted
Genoskyline-Weighted	0.5986	DHS-Weighted	0.5938	neurotic_disorder	roc	1.853e-02	Genoskyline-Weighted
Genoskyline-Weighted	0.5986	Fitcons2-Weighted	0.5752	neurotic_disorder	roc	1.684e-06	Genoskyline-Weighted
DHS-Weighted	0.5938	Fitcons2-Weighted	0.5752	neurotic_disorder	roc	1.886e-04	DHS-Weighted
Genoskyline-Weighted	0.5142	DHS-Weighted	0.5048	non-alcoholic_fatty_liver_disease	roc	6.850e-01	Genoskyline-Weighted
Genoskyline-Weighted	0.5142	Fitcons2-Weighted	0.4812	non-alcoholic_fatty_liver_disease	roc	5.383e-03	Genoskyline-Weighted
DHS-Weighted	0.5048	Fitcons2-Weighted	0.4812	non-alcoholic_fatty_liver_disease	roc	7.994e-06	DHS-Weighted
Genoskyline-Weighted	0.6744	DHS-Weighted	0.6755	non-hodgkins_lymphoma	roc	8.712e-01	DHS-Weighted
Genoskyline-Weighted	0.6744	Fitcons2-Weighted	0.6503	non-hodgkins_lymphoma	roc	1.863e-09	Genoskyline-Weighted
DHS-Weighted	0.6755	Fitcons2-Weighted	0.6503	non-hodgkins_lymphoma	roc	1.863e-09	DHS-Weighted
Genoskyline-Weighted	0.5901	DHS-Weighted	0.6084	non-melanoma_skin_carcinoma	roc	8.876e-06	DHS-Weighted
Genoskyline-Weighted	0.5901	Fitcons2-Weighted	0.6250	non-melanoma_skin_carcinoma	roc	1.863e-09	Fitcons2-Weighted
DHS-Weighted	0.6084	Fitcons2-Weighted	0.6250	non-melanoma_skin_carcinoma	roc	9.313e-09	Fitcons2-Weighted
Genoskyline-Weighted	0.6092	DHS-Weighted	0.5732	non-small_cell_lung_carcinoma	roc	6.147e-08	Genoskyline-Weighted
Genoskyline-Weighted	0.6092	Fitcons2-Weighted	0.6155	non-small_cell_lung_carcinoma	roc	1.981e-01	Fitcons2-Weighted
DHS-Weighted	0.5732	Fitcons2-Weighted	0.6155	non-small_cell_lung_carcinoma	roc	6.147e-08	Fitcons2-Weighted
Genoskyline-Weighted	0.5898	DHS-Weighted	0.5641	obesity	roc	1.419e-06	Genoskyline-Weighted
Genoskyline-Weighted	0.5898	Fitcons2-Weighted	0.5361	obesity	roc	4.657e-08	Genoskyline-Weighted
DHS-Weighted	0.5641	Fitcons2-Weighted	0.5361	obesity	roc	1.218e-05	DHS-Weighted
Genoskyline-Weighted	0.5380	DHS-Weighted	0.5585	obsessive-compulsive_disorder	roc	1.824e-05	DHS-Weighted
Genoskyline-Weighted	0.5380	Fitcons2-Weighted	0.5617	obsessive-compulsive_disorder	roc	1.863e-09	Fitcons2-Weighted
DHS-Weighted	0.5585	Fitcons2-Weighted	0.5617	obsessive-compulsive_disorder	roc	2.479e-02	Fitcons2-Weighted
Genoskyline-Weighted	0.6711	DHS-Weighted	0.6306	osteoarthritis	roc	1.863e-09	Genoskyline-Weighted
Genoskyline-Weighted	0.6711	Fitcons2-Weighted	0.6296	osteoarthritis	roc	1.863e-09	Genoskyline-Weighted
DHS-Weighted	0.6306	Fitcons2-Weighted	0.6296	osteoarthritis	roc	7.611e-01	DHS-Weighted
Genoskyline-Weighted	0.5759	DHS-Weighted	0.5782	ovarian_carcinoma	roc	1.966e-02	DHS-Weighted
Genoskyline-Weighted	0.5759	Fitcons2-Weighted	0.5769	ovarian_carcinoma	roc	8.394e-01	Fitcons2-Weighted
DHS-Weighted	0.5782	Fitcons2-Weighted	0.5769	ovarian_carcinoma	roc	2.621e-01	DHS-Weighted
Genoskyline-Weighted	0.5899	DHS-Weighted	0.6174	pancreatic_carcinoma	roc	1.863e-08	DHS-Weighted
Genoskyline-Weighted	0.5899	Fitcons2-Weighted	0.5917	pancreatic_carcinoma	roc	2.367e-01	Fitcons2-Weighted
DHS-Weighted	0.6174	Fitcons2-Weighted	0.5917	pancreatic_carcinoma	roc	1.304e-08	DHS-Weighted
Genoskyline-Weighted	0.6065	DHS-Weighted	0.6110	parkinson's_disease	roc	3.931e-01	DHS-Weighted
Genoskyline-Weighted	0.6065	Fitcons2-Weighted	0.6229	parkinson's_disease	roc	2.608e-08	Fitcons2-Weighted
DHS-Weighted	0.6110	Fitcons2-Weighted	0.6229	parkinson's_disease	roc	1.886e-04	Fitcons2-Weighted
Genoskyline-Weighted	0.5300	DHS-Weighted	0.5432	periodontitis	roc	2.129e-01	DHS-Weighted
Genoskyline-Weighted	0.5300	Fitcons2-Weighted	0.5112	periodontitis	roc	7.296e-04	Genoskyline-Weighted
DHS-Weighted	0.5432	Fitcons2-Weighted	0.5112	periodontitis	roc	2.367e-05	DHS-Weighted
Genoskyline-Weighted	0.5908	DHS-Weighted	0.6254	peripheral_arterial_disease	roc	1.024e-07	DHS-Weighted
Genoskyline-Weighted	0.5908	Fitcons2-Weighted	0.5819	peripheral_arterial_disease	roc	1.130e-02	Genoskyline-Weighted
DHS-Weighted	0.6254	Fitcons2-Weighted	0.5819	peripheral_arterial_disease	roc	9.313e-09	DHS-Weighted
Genoskyline-Weighted	0.5685	DHS-Weighted	0.5910	peripheral_neuropathy	roc	1.863e-09	DHS-Weighted
Genoskyline-Weighted	0.5685	Fitcons2-Weighted	0.5698	peripheral_neuropathy	roc	7.000e-01	Fitcons2-Weighted
DHS-Weighted	0.5910	Fitcons2-Weighted	0.5698	peripheral_neuropathy	roc	3.725e-09	DHS-Weighted
Genoskyline-Weighted	0.6065	DHS-Weighted	0.5806	prostate_carcinoma	roc	1.863e-09	Genoskyline-Weighted
Genoskyline-Weighted	0.6065	Fitcons2-Weighted	0.6002	prostate_carcinoma	roc	1.374e-04	Genoskyline-Weighted
DHS-Weighted	0.5806	Fitcons2-Weighted	0.6002	prostate_carcinoma	roc	1.863e-08	Fitcons2-Weighted
Genoskyline-Weighted	0.6709	DHS-Weighted	0.6979	psoriasis	roc	1.863e-09	DHS-Weighted
Genoskyline-Weighted	0.6709	Fitcons2-Weighted	0.6907	psoriasis	roc	1.863e-09	Fitcons2-Weighted
DHS-Weighted	0.6979	Fitcons2-Weighted	0.6907	psoriasis	roc	8.326e-07	DHS-Weighted
Genoskyline-Weighted	0.5598	DHS-Weighted	0.5667	psychosis	roc	3.725e-09	DHS-Weighted
Genoskyline-Weighted	0.5598	Fitcons2-Weighted	0.5793	psychosis	roc	1.863e-09	Fitcons2-Weighted
DHS-Weighted	0.5667	Fitcons2-Weighted	0.5793	psychosis	roc	1.863e-09	Fitcons2-Weighted
Genoskyline-Weighted	0.6054	DHS-Weighted	0.6200	respiratory_system_disease	roc	1.863e-09	DHS-Weighted
Genoskyline-Weighted	0.6054	Fitcons2-Weighted	0.6005	respiratory_system_disease	roc	9.313e-09	Genoskyline-Weighted
DHS-Weighted	0.6200	Fitcons2-Weighted	0.6005	respiratory_system_disease	roc	1.863e-09	DHS-Weighted
Genoskyline-Weighted	0.5541	DHS-Weighted	0.5605	retinopathy	roc	2.766e-03	DHS-Weighted
Genoskyline-Weighted	0.5541	Fitcons2-Weighted	0.5721	retinopathy	roc	3.050e-05	Fitcons2-Weighted
DHS-Weighted	0.5605	Fitcons2-Weighted	0.5721	retinopathy	roc	1.131e-03	Fitcons2-Weighted
Genoskyline-Weighted	0.6765	DHS-Weighted	0.6880	rheumatoid_arthritis	roc	9.313e-09	DHS-Weighted
Genoskyline-Weighted	0.6765	Fitcons2-Weighted	0.6872	rheumatoid_arthritis	roc	3.725e-09	Fitcons2-Weighted
DHS-Weighted	0.6880	Fitcons2-Weighted	0.6872	rheumatoid_arthritis	roc	7.303e-01	DHS-Weighted
Genoskyline-Weighted	0.5594	DHS-Weighted	0.5693	schizophrenia	roc	1.863e-09	DHS-Weighted
Genoskyline-Weighted	0.5594	Fitcons2-Weighted	0.5797	schizophrenia	roc	1.863e-09	Fitcons2-Weighted
DHS-Weighted	0.5693	Fitcons2-Weighted	0.5797	schizophrenia	roc	1.863e-09	Fitcons2-Weighted
Genoskyline-Weighted	0.7199	DHS-Weighted	0.7556	sclerosing_cholangitis	roc	1.863e-09	DHS-Weighted
Genoskyline-Weighted	0.7199	Fitcons2-Weighted	0.7484	sclerosing_cholangitis	roc	1.863e-09	Fitcons2-Weighted
DHS-Weighted	0.7556	Fitcons2-Weighted	0.7484	sclerosing_cholangitis	roc	1.366e-02	DHS-Weighted
Genoskyline-Weighted	0.5587	DHS-Weighted	0.6196	scoliosis	roc	1.863e-09	DHS-Weighted
Genoskyline-Weighted	0.5587	Fitcons2-Weighted	0.5248	scoliosis	roc	5.588e-09	Genoskyline-Weighted
DHS-Weighted	0.6196	Fitcons2-Weighted	0.5248	scoliosis	roc	1.863e-09	DHS-Weighted
Genoskyline-Weighted	0.6451	DHS-Weighted	0.6596	skin_disease	roc	1.863e-09	DHS-Weighted
Genoskyline-Weighted	0.6451	Fitcons2-Weighted	0.6468	skin_disease	roc	3.128e-04	Fitcons2-Weighted
DHS-Weighted	0.6596	Fitcons2-Weighted	0.6468	skin_disease	roc	1.863e-09	DHS-Weighted
Genoskyline-Weighted	0.5833	DHS-Weighted	0.5662	squamous_cell_carcinoma	roc	2.316e-04	Genoskyline-Weighted
Genoskyline-Weighted	0.5833	Fitcons2-Weighted	0.6024	squamous_cell_carcinoma	roc	1.397e-05	Fitcons2-Weighted
DHS-Weighted	0.5662	Fitcons2-Weighted	0.6024	squamous_cell_carcinoma	roc	2.552e-07	Fitcons2-Weighted
Genoskyline-Weighted	0.4930	DHS-Weighted	0.5070	squamous_cell_lung_carcinoma	roc	5.492e-02	DHS-Weighted
Genoskyline-Weighted	0.4930	Fitcons2-Weighted	0.5300	squamous_cell_lung_carcinoma	roc	1.341e-03	Fitcons2-Weighted
DHS-Weighted	0.5070	Fitcons2-Weighted	0.5300	squamous_cell_lung_carcinoma	roc	3.454e-02	Fitcons2-Weighted
Genoskyline-Weighted	0.6247	DHS-Weighted	0.5759	stroke	roc	1.863e-09	Genoskyline-Weighted
Genoskyline-Weighted	0.6247	Fitcons2-Weighted	0.6120	stroke	roc	1.598e-05	Genoskyline-Weighted
DHS-Weighted	0.5759	Fitcons2-Weighted	0.6120	stroke	roc	8.326e-07	Fitcons2-Weighted
Genoskyline-Weighted	0.6858	DHS-Weighted	0.7238	systemic_lupus_erythematosus	roc	1.863e-09	DHS-Weighted
Genoskyline-Weighted	0.6858	Fitcons2-Weighted	0.7086	systemic_lupus_erythematosus	roc	5.588e-09	Fitcons2-Weighted
DHS-Weighted	0.7238	Fitcons2-Weighted	0.7086	systemic_lupus_erythematosus	roc	1.863e-08	DHS-Weighted
Genoskyline-Weighted	0.7156	DHS-Weighted	0.7655	systemic_scleroderma	roc	1.863e-09	DHS-Weighted
Genoskyline-Weighted	0.7156	Fitcons2-Weighted	0.7589	systemic_scleroderma	roc	1.863e-09	Fitcons2-Weighted
DHS-Weighted	0.7655	Fitcons2-Weighted	0.7589	systemic_scleroderma	roc	3.223e-03	DHS-Weighted
Genoskyline-Weighted	0.5528	DHS-Weighted	0.5570	tourette_syndrome	roc	1.460e-01	DHS-Weighted
Genoskyline-Weighted	0.5528	Fitcons2-Weighted	0.5769	tourette_syndrome	roc	2.608e-08	Fitcons2-Weighted
DHS-Weighted	0.5570	Fitcons2-Weighted	0.5769	tourette_syndrome	roc	1.598e-05	Fitcons2-Weighted
Genoskyline-Weighted	0.6527	DHS-Weighted	0.6236	type_i_diabetes_mellitus	roc	3.856e-07	Genoskyline-Weighted
Genoskyline-Weighted	0.6527	Fitcons2-Weighted	0.5950	type_i_diabetes_mellitus	roc	1.863e-09	Genoskyline-Weighted
DHS-Weighted	0.6236	Fitcons2-Weighted	0.5950	type_i_diabetes_mellitus	roc	3.539e-08	DHS-Weighted
Genoskyline-Weighted	0.6260	DHS-Weighted	0.6271	type_ii_diabetes_mellitus	roc	1.366e-02	DHS-Weighted
Genoskyline-Weighted	0.6260	Fitcons2-Weighted	0.6288	type_ii_diabetes_mellitus	roc	2.762e-06	Fitcons2-Weighted
DHS-Weighted	0.6271	Fitcons2-Weighted	0.6288	type_ii_diabetes_mellitus	roc	9.610e-02	Fitcons2-Weighted
Genoskyline-Weighted	0.7063	DHS-Weighted	0.7268	ulcerative_colitis	roc	1.863e-09	DHS-Weighted
Genoskyline-Weighted	0.7063	Fitcons2-Weighted	0.7213	ulcerative_colitis	roc	1.863e-09	Fitcons2-Weighted
DHS-Weighted	0.7268	Fitcons2-Weighted	0.7213	ulcerative_colitis	roc	6.918e-06	DHS-Weighted
Genoskyline-Weighted	0.5585	DHS-Weighted	0.5651	unipolar_depression	roc	5.145e-06	DHS-Weighted
Genoskyline-Weighted	0.5585	Fitcons2-Weighted	0.5613	unipolar_depression	roc	3.085e-01	Fitcons2-Weighted
DHS-Weighted	0.5651	Fitcons2-Weighted	0.5613	unipolar_depression	roc	2.987e-03	DHS-Weighted
Genoskyline-Weighted	0.6317	DHS-Weighted	0.6122	uterine_fibroid	roc	5.593e-05	Genoskyline-Weighted
Genoskyline-Weighted	0.6317	Fitcons2-Weighted	0.6241	uterine_fibroid	roc	2.188e-03	Genoskyline-Weighted
DHS-Weighted	0.6122	Fitcons2-Weighted	0.6241	uterine_fibroid	roc	1.347e-01	Fitcons2-Weighted
Genoskyline-Weighted	0.6112	DHS-Weighted	0.5629	venous_thromboembolism	roc	1.863e-09	Genoskyline-Weighted
Genoskyline-Weighted	0.6112	Fitcons2-Weighted	0.5899	venous_thromboembolism	roc	9.313e-09	Genoskyline-Weighted
DHS-Weighted	0.5629	Fitcons2-Weighted	0.5899	venous_thromboembolism	roc	5.593e-05	Fitcons2-Weighted
