# Supplementary material for: Disease-specific prioritization of non-coding GWAS variants based on chromatin accessibility
Source: HGG Adv. 2024 May 21;5(3):100310. doi: 10.1016/j.xhgg.2024.100310 (PMC11259938; doi:10.1016/j.xhgg.2024.100310)
Supplement: Data S1. Legends for Supplemental Data SD1 - SD25 [file mmc2.zip › supp_dat/supplemental_table_ST3.csv]

score	win	lose	tie	win-aggre	lose-aggre	tie-aggre
GenoCanyon	375	144	36	4	0	1
DHS	375	127	53	4	0	1
LINSIGHT	342	184	29	3	2	0
eigen	273	250	32	2	3	0
GWAVA	186	338	31	1	4	0
CADD	19	527	9	0	5	0
