# Supplementary material for: Disease-specific prioritization of non-coding GWAS variants based on chromatin accessibility
Source: HGG Adv. 2024 May 21;5(3):100310. doi: 10.1016/j.xhgg.2024.100310 (PMC11259938; doi:10.1016/j.xhgg.2024.100310)
Supplement: Data S1. Legends for Supplemental Data SD1 - SD25 [file mmc2.zip › supp_dat/supplemental_table_ST2.csv]

score	win-aggre	lose-aggre	tie-aggre	win	lose	tie
DHS-Weighted	2	0	0	138	54	30
Fitcons2-Weighted	0	1	1	80	111	31
Genoskyline-Weighted	0	1	1	69	122	31
