# Supplementary material for: Disease-specific prioritization of non-coding GWAS variants based on chromatin accessibility
Source: HGG Adv. 2024 May 21;5(3):100310. doi: 10.1016/j.xhgg.2024.100310 (PMC11259938; doi:10.1016/j.xhgg.2024.100310)
Supplement: Data S1. Legends for Supplemental Data SD1 - SD25 [file mmc2.zip › supp_dat/sup_data_perf-divan-our-vs-chen.csv]

disease	GenoCanyon_better_our	GenoCanyon_better_chen
alcoholism	FALSE	TRUE
alzheimer_disease	TRUE	FALSE
amyotrophic_lateral_sclerosis	FALSE	FALSE
arthritis,_rheumatoid	FALSE	FALSE
asthma	TRUE	FALSE
attention_deficit_disorder_with_hyperactivity	FALSE	FALSE
bipolar_disorder	FALSE	FALSE
breast_neoplasms	TRUE	TRUE
cardiovascular_diseases	TRUE	TRUE
colitis,_ulcerative	FALSE	FALSE
coronary_artery_disease	TRUE	FALSE
crohn_disease	FALSE	FALSE
depressive_disorder,_major	TRUE	FALSE
diabetes_mellitus,_type_1	FALSE	FALSE
diabetes_mellitus,_type_2	FALSE	FALSE
heart_failure	FALSE	FALSE
hypertension	TRUE	FALSE
inflammatory_bowel_diseases	TRUE	TRUE
lupus_erythematosus,_systemic	FALSE	TRUE
macular_degeneration	FALSE	TRUE
metabolic_syndrome_x	FALSE	TRUE
multiple_sclerosis	TRUE	FALSE
myocardial_infarction	TRUE	FALSE
obesity	TRUE	FALSE
psoriasis	TRUE	FALSE
schizophrenia	TRUE	FALSE
stroke	TRUE	TRUE
