# Supplementary material for: Disease-specific prioritization of non-coding GWAS variants based on chromatin accessibility
Source: HGG Adv. 2024 May 21;5(3):100310. doi: 10.1016/j.xhgg.2024.100310 (PMC11259938; doi:10.1016/j.xhgg.2024.100310)
Supplement: Data S1. Legends for Supplemental Data SD1 - SD25 [file mmc2.zip › supp_dat/sup_data_pairwise-tis-individual.csv]

score1	score1_median	score2	score2_median	disease	measure	p_value	higher_median
Genoskyline-Weighted	0.1712	Genoskyline-Mean	0.1511	acute_lymphoblastic_leukemia	pr	1.863e-09	Genoskyline-Weighted
DHS-Weighted	0.2175	DHS-Mean	0.1428	acute_lymphoblastic_leukemia	pr	1.863e-09	DHS-Weighted
Fitcons2-Weighted	0.1693	Fitcons2-Mean	0.1293	acute_lymphoblastic_leukemia	pr	1.863e-09	Fitcons2-Weighted
Genoskyline-Weighted	0.1080	Genoskyline-Mean	0.1061	adolescent_idiopathic_scoliosis	pr	2.689e-05	Genoskyline-Weighted
DHS-Weighted	0.1276	DHS-Mean	0.1101	adolescent_idiopathic_scoliosis	pr	1.863e-09	DHS-Weighted
Fitcons2-Weighted	0.0994	Fitcons2-Mean	0.0966	adolescent_idiopathic_scoliosis	pr	2.563e-04	Fitcons2-Weighted
Genoskyline-Weighted	0.1844	Genoskyline-Mean	0.1581	adult_onset_asthma	pr	1.863e-09	Genoskyline-Weighted
DHS-Weighted	0.2349	DHS-Mean	0.1518	adult_onset_asthma	pr	1.863e-09	DHS-Weighted
Fitcons2-Weighted	0.2188	Fitcons2-Mean	0.1415	adult_onset_asthma	pr	1.863e-09	Fitcons2-Weighted
Genoskyline-Weighted	0.1118	Genoskyline-Mean	0.1091	age-related_macular_degeneration	pr	5.978e-01	Genoskyline-Weighted
DHS-Weighted	0.1231	DHS-Mean	0.1188	age-related_macular_degeneration	pr	1.060e-02	DHS-Weighted
Fitcons2-Weighted	0.1264	Fitcons2-Mean	0.1212	age-related_macular_degeneration	pr	2.762e-06	Fitcons2-Weighted
Genoskyline-Weighted	0.0974	Genoskyline-Mean	0.1019	alcohol_dependence	pr	1.546e-02	Genoskyline-Mean
DHS-Weighted	0.1151	DHS-Mean	0.0968	alcohol_dependence	pr	3.725e-09	DHS-Weighted
Fitcons2-Weighted	0.0920	Fitcons2-Mean	0.0978	alcohol_dependence	pr	4.601e-04	Fitcons2-Mean
Genoskyline-Weighted	0.1958	Genoskyline-Mean	0.1680	allergic_rhinitis	pr	1.863e-09	Genoskyline-Weighted
DHS-Weighted	0.2303	DHS-Mean	0.1539	allergic_rhinitis	pr	1.863e-09	DHS-Weighted
Fitcons2-Weighted	0.1947	Fitcons2-Mean	0.1348	allergic_rhinitis	pr	1.863e-09	Fitcons2-Weighted
Genoskyline-Weighted	0.1757	Genoskyline-Mean	0.1478	allergy	pr	1.863e-09	Genoskyline-Weighted
DHS-Weighted	0.2060	DHS-Mean	0.1405	allergy	pr	1.863e-09	DHS-Weighted
Fitcons2-Weighted	0.1794	Fitcons2-Mean	0.1285	allergy	pr	1.863e-09	Fitcons2-Weighted
Genoskyline-Weighted	0.1338	Genoskyline-Mean	0.1168	alzheimer's_disease	pr	1.863e-09	Genoskyline-Weighted
DHS-Weighted	0.1490	DHS-Mean	0.1247	alzheimer's_disease	pr	1.863e-09	DHS-Weighted
Fitcons2-Weighted	0.1210	Fitcons2-Mean	0.1163	alzheimer's_disease	pr	1.863e-09	Fitcons2-Weighted
Genoskyline-Weighted	0.1573	Genoskyline-Mean	0.1476	amyotrophic_lateral_sclerosis	pr	1.863e-09	Genoskyline-Weighted
DHS-Weighted	0.1371	DHS-Mean	0.1272	amyotrophic_lateral_sclerosis	pr	9.984e-07	DHS-Weighted
Fitcons2-Weighted	0.1197	Fitcons2-Mean	0.1135	amyotrophic_lateral_sclerosis	pr	6.147e-08	Fitcons2-Weighted
Genoskyline-Weighted	0.1933	Genoskyline-Mean	0.1682	ankylosing_spondylitis	pr	1.863e-09	Genoskyline-Weighted
DHS-Weighted	0.2815	DHS-Mean	0.1724	ankylosing_spondylitis	pr	1.863e-09	DHS-Weighted
Fitcons2-Weighted	0.2070	Fitcons2-Mean	0.1458	ankylosing_spondylitis	pr	1.863e-09	Fitcons2-Weighted
Genoskyline-Weighted	0.1248	Genoskyline-Mean	0.1201	anorexia_nervosa	pr	6.147e-08	Genoskyline-Weighted
DHS-Weighted	0.1333	DHS-Mean	0.1214	anorexia_nervosa	pr	1.863e-09	DHS-Weighted
Fitcons2-Weighted	0.1153	Fitcons2-Mean	0.1103	anorexia_nervosa	pr	3.801e-04	Fitcons2-Weighted
Genoskyline-Weighted	0.1207	Genoskyline-Mean	0.1162	anxiety_disorder	pr	1.863e-09	Genoskyline-Weighted
DHS-Weighted	0.1223	DHS-Mean	0.1162	anxiety_disorder	pr	3.725e-09	DHS-Weighted
Fitcons2-Weighted	0.1127	Fitcons2-Mean	0.1055	anxiety_disorder	pr	5.588e-09	Fitcons2-Weighted
Genoskyline-Weighted	0.1568	Genoskyline-Mean	0.1416	asthma	pr	1.863e-09	Genoskyline-Weighted
DHS-Weighted	0.1924	DHS-Mean	0.1352	asthma	pr	1.863e-09	DHS-Weighted
Fitcons2-Weighted	0.1406	Fitcons2-Mean	0.1235	asthma	pr	1.863e-09	Fitcons2-Weighted
Genoskyline-Weighted	0.1416	Genoskyline-Mean	0.1344	atherosclerosis	pr	1.991e-06	Genoskyline-Weighted
DHS-Weighted	0.1598	DHS-Mean	0.1438	atherosclerosis	pr	5.588e-09	DHS-Weighted
Fitcons2-Weighted	0.1106	Fitcons2-Mean	0.1113	atherosclerosis	pr	6.408e-01	Fitcons2-Mean
Genoskyline-Weighted	0.1866	Genoskyline-Mean	0.1433	atopic_asthma	pr	1.863e-09	Genoskyline-Weighted
DHS-Weighted	0.2276	DHS-Mean	0.1481	atopic_asthma	pr	1.863e-09	DHS-Weighted
Fitcons2-Weighted	0.1897	Fitcons2-Mean	0.1636	atopic_asthma	pr	1.863e-09	Fitcons2-Weighted
Genoskyline-Weighted	0.1761	Genoskyline-Mean	0.1543	atrial_fibrillation	pr	1.863e-09	Genoskyline-Weighted
DHS-Weighted	0.2208	DHS-Mean	0.1436	atrial_fibrillation	pr	1.863e-09	DHS-Weighted
Fitcons2-Weighted	0.1492	Fitcons2-Mean	0.1231	atrial_fibrillation	pr	1.863e-09	Fitcons2-Weighted
Genoskyline-Weighted	0.1175	Genoskyline-Mean	0.1126	attention_deficit_hyperactivity_disorder	pr	1.863e-09	Genoskyline-Weighted
DHS-Weighted	0.1362	DHS-Mean	0.1189	attention_deficit_hyperactivity_disorder	pr	1.863e-09	DHS-Weighted
Fitcons2-Weighted	0.1149	Fitcons2-Mean	0.1023	attention_deficit_hyperactivity_disorder	pr	1.863e-09	Fitcons2-Weighted
Genoskyline-Weighted	0.1235	Genoskyline-Mean	0.1181	autism_spectrum_disorder	pr	1.024e-07	Genoskyline-Weighted
DHS-Weighted	0.1316	DHS-Mean	0.1218	autism_spectrum_disorder	pr	9.313e-09	DHS-Weighted
Fitcons2-Weighted	0.1115	Fitcons2-Mean	0.1065	autism_spectrum_disorder	pr	1.863e-09	Fitcons2-Weighted
Genoskyline-Weighted	0.1742	Genoskyline-Mean	0.1549	autoimmune_disease	pr	1.863e-09	Genoskyline-Weighted
DHS-Weighted	0.2232	DHS-Mean	0.1493	autoimmune_disease	pr	1.863e-09	DHS-Weighted
Fitcons2-Weighted	0.1673	Fitcons2-Mean	0.1252	autoimmune_disease	pr	1.863e-09	Fitcons2-Weighted
Genoskyline-Weighted	0.1672	Genoskyline-Mean	0.1386	autoimmune_thyroid_disease	pr	1.863e-09	Genoskyline-Weighted
DHS-Weighted	0.2101	DHS-Mean	0.1265	autoimmune_thyroid_disease	pr	1.863e-09	DHS-Weighted
Fitcons2-Weighted	0.1941	Fitcons2-Mean	0.1267	autoimmune_thyroid_disease	pr	1.863e-09	Fitcons2-Weighted
Genoskyline-Weighted	0.1133	Genoskyline-Mean	0.1107	bipolar_disorder	pr	1.863e-09	Genoskyline-Weighted
DHS-Weighted	0.1156	DHS-Mean	0.1136	bipolar_disorder	pr	1.233e-04	DHS-Weighted
Fitcons2-Weighted	0.1134	Fitcons2-Mean	0.1086	bipolar_disorder	pr	1.863e-09	Fitcons2-Weighted
Genoskyline-Weighted	0.1356	Genoskyline-Mean	0.1315	breast_carcinoma	pr	1.863e-09	Genoskyline-Weighted
DHS-Weighted	0.1383	DHS-Mean	0.1279	breast_carcinoma	pr	1.863e-09	DHS-Weighted
Fitcons2-Weighted	0.1301	Fitcons2-Mean	0.1289	breast_carcinoma	pr	1.863e-08	Fitcons2-Weighted
Genoskyline-Weighted	0.1350	Genoskyline-Mean	0.1317	cancer	pr	1.863e-09	Genoskyline-Weighted
DHS-Weighted	0.1438	DHS-Mean	0.1290	cancer	pr	1.863e-09	DHS-Weighted
Fitcons2-Weighted	0.1208	Fitcons2-Mean	0.1193	cancer	pr	1.863e-09	Fitcons2-Weighted
Genoskyline-Weighted	0.1666	Genoskyline-Mean	0.1486	cardiac_arrhythmia	pr	1.863e-09	Genoskyline-Weighted
DHS-Weighted	0.2157	DHS-Mean	0.1428	cardiac_arrhythmia	pr	1.863e-09	DHS-Weighted
Fitcons2-Weighted	0.1324	Fitcons2-Mean	0.1190	cardiac_arrhythmia	pr	1.863e-09	Fitcons2-Weighted
Genoskyline-Weighted	0.1455	Genoskyline-Mean	0.1408	cardiovascular_disease	pr	1.863e-09	Genoskyline-Weighted
DHS-Weighted	0.1553	DHS-Mean	0.1346	cardiovascular_disease	pr	1.863e-09	DHS-Weighted
Fitcons2-Weighted	0.1213	Fitcons2-Mean	0.1184	cardiovascular_disease	pr	1.863e-09	Fitcons2-Weighted
Genoskyline-Weighted	0.1929	Genoskyline-Mean	0.1534	celiac_disease	pr	1.863e-09	Genoskyline-Weighted
DHS-Weighted	0.3005	DHS-Mean	0.1404	celiac_disease	pr	1.863e-09	DHS-Weighted
Fitcons2-Weighted	0.2388	Fitcons2-Mean	0.1167	celiac_disease	pr	1.863e-09	Fitcons2-Weighted
Genoskyline-Weighted	0.1711	Genoskyline-Mean	0.1477	childhood_onset_asthma	pr	1.863e-09	Genoskyline-Weighted
DHS-Weighted	0.1929	DHS-Mean	0.1385	childhood_onset_asthma	pr	1.863e-09	DHS-Weighted
Fitcons2-Weighted	0.1576	Fitcons2-Mean	0.1300	childhood_onset_asthma	pr	1.863e-09	Fitcons2-Weighted
Genoskyline-Weighted	0.1365	Genoskyline-Mean	0.1218	chronic_kidney_disease	pr	1.863e-09	Genoskyline-Weighted
DHS-Weighted	0.1345	DHS-Mean	0.1244	chronic_kidney_disease	pr	1.863e-09	DHS-Weighted
Fitcons2-Weighted	0.1401	Fitcons2-Mean	0.1267	chronic_kidney_disease	pr	1.863e-09	Fitcons2-Weighted
Genoskyline-Weighted	0.2315	Genoskyline-Mean	0.1839	chronic_lymphocytic_leukemia	pr	1.863e-09	Genoskyline-Weighted
DHS-Weighted	0.2858	DHS-Mean	0.1619	chronic_lymphocytic_leukemia	pr	1.863e-09	DHS-Weighted
Fitcons2-Weighted	0.2439	Fitcons2-Mean	0.1430	chronic_lymphocytic_leukemia	pr	1.863e-09	Fitcons2-Weighted
Genoskyline-Weighted	0.1174	Genoskyline-Mean	0.1085	chronic_obstructive_pulmonary_disease	pr	1.863e-09	Genoskyline-Weighted
DHS-Weighted	0.1172	DHS-Mean	0.0956	chronic_obstructive_pulmonary_disease	pr	1.863e-09	DHS-Weighted
Fitcons2-Weighted	0.1067	Fitcons2-Mean	0.0941	chronic_obstructive_pulmonary_disease	pr	1.863e-09	Fitcons2-Weighted
Genoskyline-Weighted	0.2194	Genoskyline-Mean	0.1774	cirrhosis_of_liver	pr	1.863e-09	Genoskyline-Weighted
DHS-Weighted	0.2062	DHS-Mean	0.1547	cirrhosis_of_liver	pr	1.863e-09	DHS-Weighted
Fitcons2-Weighted	0.1770	Fitcons2-Mean	0.1185	cirrhosis_of_liver	pr	1.863e-09	Fitcons2-Weighted
Genoskyline-Weighted	0.1928	Genoskyline-Mean	0.1807	colorectal_adenoma	pr	1.304e-08	Genoskyline-Weighted
DHS-Weighted	0.2341	DHS-Mean	0.2078	colorectal_adenoma	pr	1.863e-09	DHS-Weighted
Fitcons2-Weighted	0.1704	Fitcons2-Mean	0.1335	colorectal_adenoma	pr	1.863e-09	Fitcons2-Weighted
Genoskyline-Weighted	0.1471	Genoskyline-Mean	0.1418	colorectal_cancer	pr	1.863e-09	Genoskyline-Weighted
DHS-Weighted	0.1574	DHS-Mean	0.1408	colorectal_cancer	pr	1.863e-09	DHS-Weighted
Fitcons2-Weighted	0.1237	Fitcons2-Mean	0.1185	colorectal_cancer	pr	1.863e-09	Fitcons2-Weighted
Genoskyline-Weighted	0.1711	Genoskyline-Mean	0.1608	coronary_artery_disease	pr	1.863e-09	Genoskyline-Weighted
DHS-Weighted	0.1897	DHS-Mean	0.1500	coronary_artery_disease	pr	1.863e-09	DHS-Weighted
Fitcons2-Weighted	0.1398	Fitcons2-Mean	0.1328	coronary_artery_disease	pr	1.863e-09	Fitcons2-Weighted
Genoskyline-Weighted	0.2035	Genoskyline-Mean	0.1762	crohn's_disease	pr	1.863e-09	Genoskyline-Weighted
DHS-Weighted	0.2619	DHS-Mean	0.1773	crohn's_disease	pr	1.863e-09	DHS-Weighted
Fitcons2-Weighted	0.2041	Fitcons2-Mean	0.1309	crohn's_disease	pr	1.863e-09	Fitcons2-Weighted
Genoskyline-Weighted	0.1773	Genoskyline-Mean	0.1456	cutaneous_melanoma	pr	1.863e-09	Genoskyline-Weighted
DHS-Weighted	0.2273	DHS-Mean	0.1500	cutaneous_melanoma	pr	1.863e-09	DHS-Weighted
Fitcons2-Weighted	0.1662	Fitcons2-Mean	0.1527	cutaneous_melanoma	pr	2.608e-08	Fitcons2-Weighted
Genoskyline-Weighted	0.1080	Genoskyline-Mean	0.1027	dental_caries	pr	8.718e-04	Genoskyline-Weighted
DHS-Weighted	0.1108	DHS-Mean	0.1087	dental_caries	pr	1.966e-02	DHS-Weighted
Fitcons2-Weighted	0.1109	Fitcons2-Mean	0.1002	dental_caries	pr	3.904e-05	Fitcons2-Weighted
Genoskyline-Weighted	0.1407	Genoskyline-Mean	0.1369	diabetes_mellitus	pr	1.863e-09	Genoskyline-Weighted
DHS-Weighted	0.1432	DHS-Mean	0.1313	diabetes_mellitus	pr	1.863e-09	DHS-Weighted
Fitcons2-Weighted	0.1267	Fitcons2-Mean	0.1251	diabetes_mellitus	pr	1.863e-09	Fitcons2-Weighted
Genoskyline-Weighted	0.1295	Genoskyline-Mean	0.1186	diabetic_nephropathy	pr	3.725e-09	Genoskyline-Weighted
DHS-Weighted	0.1073	DHS-Mean	0.1114	diabetic_nephropathy	pr	1.454e-02	DHS-Mean
Fitcons2-Weighted	0.1119	Fitcons2-Mean	0.1165	diabetic_nephropathy	pr	1.191e-01	Fitcons2-Mean
Genoskyline-Weighted	0.1337	Genoskyline-Mean	0.1281	digestive_system_carcinoma	pr	1.863e-09	Genoskyline-Weighted
DHS-Weighted	0.1326	DHS-Mean	0.1269	digestive_system_carcinoma	pr	3.725e-09	DHS-Weighted
Fitcons2-Weighted	0.1149	Fitcons2-Mean	0.1094	digestive_system_carcinoma	pr	1.863e-08	Fitcons2-Weighted
Genoskyline-Weighted	0.1431	Genoskyline-Mean	0.1382	digestive_system_disease	pr	1.863e-09	Genoskyline-Weighted
DHS-Weighted	0.1521	DHS-Mean	0.1341	digestive_system_disease	pr	1.863e-09	DHS-Weighted
Fitcons2-Weighted	0.1221	Fitcons2-Mean	0.1191	digestive_system_disease	pr	1.863e-09	Fitcons2-Weighted
Genoskyline-Weighted	0.1406	Genoskyline-Mean	0.1358	diverticular_disease	pr	2.608e-08	Genoskyline-Weighted
DHS-Weighted	0.1429	DHS-Mean	0.1290	diverticular_disease	pr	3.904e-05	DHS-Weighted
Fitcons2-Weighted	0.1255	Fitcons2-Mean	0.1211	diverticular_disease	pr	1.061e-05	Fitcons2-Weighted
Genoskyline-Weighted	0.0995	Genoskyline-Mean	0.0975	drug_dependence	pr	3.098e-02	Genoskyline-Weighted
DHS-Weighted	0.1023	DHS-Mean	0.0972	drug_dependence	pr	9.220e-06	DHS-Weighted
Fitcons2-Weighted	0.1074	Fitcons2-Mean	0.0952	drug_dependence	pr	3.725e-09	Fitcons2-Weighted
Genoskyline-Weighted	0.1114	Genoskyline-Mean	0.1098	eating_disorder	pr	3.454e-02	Genoskyline-Weighted
DHS-Weighted	0.1216	DHS-Mean	0.1091	eating_disorder	pr	1.304e-08	DHS-Weighted
Fitcons2-Weighted	0.1014	Fitcons2-Mean	0.1004	eating_disorder	pr	4.771e-01	Fitcons2-Weighted
Genoskyline-Weighted	0.1165	Genoskyline-Mean	0.1102	endometriosis	pr	1.824e-05	Genoskyline-Weighted
DHS-Weighted	0.1070	DHS-Mean	0.1111	endometriosis	pr	7.296e-04	DHS-Mean
Fitcons2-Weighted	0.1004	Fitcons2-Mean	0.1062	endometriosis	pr	1.374e-04	Fitcons2-Mean
Genoskyline-Weighted	0.1010	Genoskyline-Mean	0.0914	epilepsy	pr	8.857e-05	Genoskyline-Weighted
DHS-Weighted	0.1081	DHS-Mean	0.0914	epilepsy	pr	6.147e-08	DHS-Weighted
Fitcons2-Weighted	0.0945	Fitcons2-Mean	0.0843	epilepsy	pr	3.725e-09	Fitcons2-Weighted
Genoskyline-Weighted	0.1179	Genoskyline-Mean	0.1142	female_reproductive_system_disease	pr	1.863e-09	Genoskyline-Weighted
DHS-Weighted	0.1177	DHS-Mean	0.1147	female_reproductive_system_disease	pr	9.220e-06	DHS-Weighted
Fitcons2-Weighted	0.1092	Fitcons2-Mean	0.1081	female_reproductive_system_disease	pr	1.863e-09	Fitcons2-Weighted
Genoskyline-Weighted	0.2265	Genoskyline-Mean	0.2080	glaucoma	pr	1.863e-09	Genoskyline-Weighted
DHS-Weighted	0.2127	DHS-Mean	0.1759	glaucoma	pr	1.863e-09	DHS-Weighted
Fitcons2-Weighted	0.1671	Fitcons2-Mean	0.1599	glaucoma	pr	1.863e-09	Fitcons2-Weighted
Genoskyline-Weighted	0.1022	Genoskyline-Mean	0.0926	gout	pr	2.762e-06	Genoskyline-Weighted
DHS-Weighted	0.1227	DHS-Mean	0.1020	gout	pr	9.313e-09	DHS-Weighted
Fitcons2-Weighted	0.1367	Fitcons2-Mean	0.0994	gout	pr	1.304e-08	Fitcons2-Weighted
Genoskyline-Weighted	0.1300	Genoskyline-Mean	0.1209	heart_failure	pr	9.220e-06	Genoskyline-Weighted
DHS-Weighted	0.1197	DHS-Mean	0.1156	heart_failure	pr	1.283e-02	DHS-Weighted
Fitcons2-Weighted	0.1010	Fitcons2-Mean	0.1024	heart_failure	pr	5.291e-01	Fitcons2-Mean
Genoskyline-Weighted	0.1041	Genoskyline-Mean	0.1025	hiv_infection	pr	1.232e-03	Genoskyline-Weighted
DHS-Weighted	0.1078	DHS-Mean	0.1036	hiv_infection	pr	4.408e-05	DHS-Weighted
Fitcons2-Weighted	0.1042	Fitcons2-Mean	0.1024	hiv_infection	pr	2.341e-02	Fitcons2-Weighted
Genoskyline-Weighted	0.1277	Genoskyline-Mean	0.1190	hiv-1_infection	pr	1.863e-09	Genoskyline-Weighted
DHS-Weighted	0.1150	DHS-Mean	0.1174	hiv-1_infection	pr	1.403e-01	DHS-Mean
Fitcons2-Weighted	0.1122	Fitcons2-Mean	0.1084	hiv-1_infection	pr	3.801e-04	Fitcons2-Weighted
Genoskyline-Weighted	0.1734	Genoskyline-Mean	0.1529	hypersensitivity_reaction_disease	pr	1.863e-09	Genoskyline-Weighted
DHS-Weighted	0.2317	DHS-Mean	0.1462	hypersensitivity_reaction_disease	pr	1.863e-09	DHS-Weighted
Fitcons2-Weighted	0.1709	Fitcons2-Mean	0.1283	hypersensitivity_reaction_disease	pr	1.863e-09	Fitcons2-Weighted
Genoskyline-Weighted	0.1593	Genoskyline-Mean	0.1538	hypertension	pr	3.725e-09	Genoskyline-Weighted
DHS-Weighted	0.1781	DHS-Mean	0.1506	hypertension	pr	1.863e-09	DHS-Weighted
Fitcons2-Weighted	0.1248	Fitcons2-Mean	0.1186	hypertension	pr	1.863e-08	Fitcons2-Weighted
Genoskyline-Weighted	0.1768	Genoskyline-Mean	0.1575	hypothyroidism	pr	1.863e-09	Genoskyline-Weighted
DHS-Weighted	0.2468	DHS-Mean	0.1397	hypothyroidism	pr	1.863e-09	DHS-Weighted
Fitcons2-Weighted	0.2025	Fitcons2-Mean	0.1292	hypothyroidism	pr	1.863e-09	Fitcons2-Weighted
Genoskyline-Weighted	0.1665	Genoskyline-Mean	0.1498	immune_system_disease	pr	1.863e-09	Genoskyline-Weighted
DHS-Weighted	0.2160	DHS-Mean	0.1431	immune_system_disease	pr	1.863e-09	DHS-Weighted
Fitcons2-Weighted	0.1625	Fitcons2-Mean	0.1248	immune_system_disease	pr	1.863e-09	Fitcons2-Weighted
Genoskyline-Weighted	0.1930	Genoskyline-Mean	0.1705	inflammatory_bowel_disease	pr	1.863e-09	Genoskyline-Weighted
DHS-Weighted	0.2466	DHS-Mean	0.1714	inflammatory_bowel_disease	pr	1.863e-09	DHS-Weighted
Fitcons2-Weighted	0.1947	Fitcons2-Mean	0.1266	inflammatory_bowel_disease	pr	1.863e-09	Fitcons2-Weighted
Genoskyline-Weighted	0.1506	Genoskyline-Mean	0.1446	juvenile_idiopathic_arthritis	pr	1.699e-04	Genoskyline-Weighted
DHS-Weighted	0.1584	DHS-Mean	0.1191	juvenile_idiopathic_arthritis	pr	1.863e-09	DHS-Weighted
Fitcons2-Weighted	0.1434	Fitcons2-Mean	0.1184	juvenile_idiopathic_arthritis	pr	1.863e-09	Fitcons2-Weighted
Genoskyline-Weighted	0.1437	Genoskyline-Mean	0.1304	keratinocyte_carcinoma	pr	1.863e-09	Genoskyline-Weighted
DHS-Weighted	0.1486	DHS-Mean	0.1294	keratinocyte_carcinoma	pr	1.863e-09	DHS-Weighted
Fitcons2-Weighted	0.1318	Fitcons2-Mean	0.1285	keratinocyte_carcinoma	pr	8.009e-08	Fitcons2-Weighted
Genoskyline-Weighted	0.1560	Genoskyline-Mean	0.1417	kidney_disease	pr	1.863e-09	Genoskyline-Weighted
DHS-Weighted	0.1677	DHS-Mean	0.1397	kidney_disease	pr	1.863e-09	DHS-Weighted
Fitcons2-Weighted	0.1457	Fitcons2-Mean	0.1275	kidney_disease	pr	1.863e-09	Fitcons2-Weighted
Genoskyline-Weighted	0.1572	Genoskyline-Mean	0.1477	liver_disease	pr	1.863e-09	Genoskyline-Weighted
DHS-Weighted	0.2004	DHS-Mean	0.1433	liver_disease	pr	1.863e-09	DHS-Weighted
Fitcons2-Weighted	0.1466	Fitcons2-Mean	0.1210	liver_disease	pr	1.863e-09	Fitcons2-Weighted
Genoskyline-Weighted	0.1363	Genoskyline-Mean	0.1220	lung_adenocarcinoma	pr	1.024e-07	Genoskyline-Weighted
DHS-Weighted	0.1157	DHS-Mean	0.1109	lung_adenocarcinoma	pr	6.640e-03	DHS-Weighted
Fitcons2-Weighted	0.1325	Fitcons2-Mean	0.1226	lung_adenocarcinoma	pr	3.790e-06	Fitcons2-Weighted
Genoskyline-Weighted	0.1199	Genoskyline-Mean	0.1158	lung_carcinoma	pr	1.863e-09	Genoskyline-Weighted
DHS-Weighted	0.1190	DHS-Mean	0.1028	lung_carcinoma	pr	1.863e-09	DHS-Weighted
Fitcons2-Weighted	0.1140	Fitcons2-Mean	0.1099	lung_carcinoma	pr	5.588e-09	Fitcons2-Weighted
Genoskyline-Weighted	0.1689	Genoskyline-Mean	0.1500	lymphoid_leukemia	pr	1.863e-09	Genoskyline-Weighted
DHS-Weighted	0.2116	DHS-Mean	0.1396	lymphoid_leukemia	pr	1.863e-09	DHS-Weighted
Fitcons2-Weighted	0.1667	Fitcons2-Mean	0.1285	lymphoid_leukemia	pr	1.863e-09	Fitcons2-Weighted
Genoskyline-Weighted	0.1668	Genoskyline-Mean	0.1497	lymphoma	pr	1.863e-09	Genoskyline-Weighted
DHS-Weighted	0.2119	DHS-Mean	0.1434	lymphoma	pr	1.863e-09	DHS-Weighted
Fitcons2-Weighted	0.1497	Fitcons2-Mean	0.1258	lymphoma	pr	1.863e-09	Fitcons2-Weighted
Genoskyline-Weighted	0.1693	Genoskyline-Mean	0.1418	melanoma	pr	1.863e-09	Genoskyline-Weighted
DHS-Weighted	0.2093	DHS-Mean	0.1349	melanoma	pr	1.863e-09	DHS-Weighted
Fitcons2-Weighted	0.1576	Fitcons2-Mean	0.1442	melanoma	pr	1.863e-09	Fitcons2-Weighted
Genoskyline-Weighted	0.1114	Genoskyline-Mean	0.1089	mental_or_behavioural_disorder	pr	1.863e-09	Genoskyline-Weighted
DHS-Weighted	0.1171	DHS-Mean	0.1098	mental_or_behavioural_disorder	pr	1.863e-09	DHS-Weighted
Fitcons2-Weighted	0.1066	Fitcons2-Mean	0.1041	mental_or_behavioural_disorder	pr	1.863e-09	Fitcons2-Weighted
Genoskyline-Weighted	0.1315	Genoskyline-Mean	0.1266	metabolic_syndrome	pr	3.725e-09	Genoskyline-Weighted
DHS-Weighted	0.1633	DHS-Mean	0.1242	metabolic_syndrome	pr	1.863e-09	DHS-Weighted
Fitcons2-Weighted	0.1109	Fitcons2-Mean	0.1082	metabolic_syndrome	pr	3.223e-03	Fitcons2-Weighted
Genoskyline-Weighted	0.1449	Genoskyline-Mean	0.1370	migraine_disorder	pr	1.863e-08	Genoskyline-Weighted
DHS-Weighted	0.1417	DHS-Mean	0.1329	migraine_disorder	pr	9.313e-09	DHS-Weighted
Fitcons2-Weighted	0.1220	Fitcons2-Mean	0.1149	migraine_disorder	pr	3.725e-09	Fitcons2-Weighted
Genoskyline-Weighted	0.1113	Genoskyline-Mean	0.1084	mood_disorder	pr	1.863e-09	Genoskyline-Weighted
DHS-Weighted	0.1176	DHS-Mean	0.1088	mood_disorder	pr	1.863e-09	DHS-Weighted
Fitcons2-Weighted	0.1077	Fitcons2-Mean	0.1037	mood_disorder	pr	1.863e-09	Fitcons2-Weighted
Genoskyline-Weighted	0.1325	Genoskyline-Mean	0.1292	movement_disorder	pr	3.725e-09	Genoskyline-Weighted
DHS-Weighted	0.1268	DHS-Mean	0.1221	movement_disorder	pr	1.529e-04	DHS-Weighted
Fitcons2-Weighted	0.1110	Fitcons2-Mean	0.1080	movement_disorder	pr	4.408e-05	Fitcons2-Weighted
Genoskyline-Weighted	0.1529	Genoskyline-Mean	0.1405	multiple_myeloma	pr	8.009e-08	Genoskyline-Weighted
DHS-Weighted	0.1400	DHS-Mean	0.1230	multiple_myeloma	pr	6.910e-07	DHS-Weighted
Fitcons2-Weighted	0.1127	Fitcons2-Mean	0.1072	multiple_myeloma	pr	7.111e-03	Fitcons2-Weighted
Genoskyline-Weighted	0.2025	Genoskyline-Mean	0.1727	multiple_sclerosis	pr	1.863e-09	Genoskyline-Weighted
DHS-Weighted	0.2823	DHS-Mean	0.1687	multiple_sclerosis	pr	1.863e-09	DHS-Weighted
Fitcons2-Weighted	0.1952	Fitcons2-Mean	0.1383	multiple_sclerosis	pr	1.863e-09	Fitcons2-Weighted
Genoskyline-Weighted	0.1879	Genoskyline-Mean	0.1659	neoplasm_of_mature_b-cells	pr	1.863e-09	Genoskyline-Weighted
DHS-Weighted	0.2410	DHS-Mean	0.1520	neoplasm_of_mature_b-cells	pr	1.863e-09	DHS-Weighted
Fitcons2-Weighted	0.1673	Fitcons2-Mean	0.1357	neoplasm_of_mature_b-cells	pr	1.863e-09	Fitcons2-Weighted
Genoskyline-Weighted	0.1370	Genoskyline-Mean	0.1296	neuropathy	pr	1.863e-09	Genoskyline-Weighted
DHS-Weighted	0.1305	DHS-Mean	0.1224	neuropathy	pr	1.192e-06	DHS-Weighted
Fitcons2-Weighted	0.1136	Fitcons2-Mean	0.1095	neuropathy	pr	5.718e-07	Fitcons2-Weighted
Genoskyline-Weighted	0.1636	Genoskyline-Mean	0.1507	neurotic_disorder	pr	1.863e-08	Genoskyline-Weighted
DHS-Weighted	0.1415	DHS-Mean	0.1358	neurotic_disorder	pr	6.356e-02	DHS-Weighted
Fitcons2-Weighted	0.1245	Fitcons2-Mean	0.1154	neurotic_disorder	pr	1.991e-06	Fitcons2-Weighted
Genoskyline-Weighted	0.1002	Genoskyline-Mean	0.1051	non-alcoholic_fatty_liver_disease	pr	1.233e-04	Genoskyline-Mean
DHS-Weighted	0.1019	DHS-Mean	0.1025	non-alcoholic_fatty_liver_disease	pr	8.236e-01	DHS-Mean
Fitcons2-Weighted	0.0873	Fitcons2-Mean	0.0965	non-alcoholic_fatty_liver_disease	pr	3.725e-09	Fitcons2-Mean
Genoskyline-Weighted	0.1710	Genoskyline-Mean	0.1525	non-hodgkins_lymphoma	pr	1.863e-09	Genoskyline-Weighted
DHS-Weighted	0.2219	DHS-Mean	0.1441	non-hodgkins_lymphoma	pr	1.863e-09	DHS-Weighted
Fitcons2-Weighted	0.1660	Fitcons2-Mean	0.1298	non-hodgkins_lymphoma	pr	1.863e-09	Fitcons2-Weighted
Genoskyline-Weighted	0.1356	Genoskyline-Mean	0.1230	non-melanoma_skin_carcinoma	pr	3.725e-09	Genoskyline-Weighted
DHS-Weighted	0.1444	DHS-Mean	0.1253	non-melanoma_skin_carcinoma	pr	1.863e-09	DHS-Weighted
Fitcons2-Weighted	0.1275	Fitcons2-Mean	0.1244	non-melanoma_skin_carcinoma	pr	3.148e-07	Fitcons2-Weighted
Genoskyline-Weighted	0.1343	Genoskyline-Mean	0.1222	non-small_cell_lung_carcinoma	pr	1.863e-09	Genoskyline-Weighted
DHS-Weighted	0.1239	DHS-Mean	0.1154	non-small_cell_lung_carcinoma	pr	6.147e-08	DHS-Weighted
Fitcons2-Weighted	0.1244	Fitcons2-Mean	0.1177	non-small_cell_lung_carcinoma	pr	4.657e-08	Fitcons2-Weighted
Genoskyline-Weighted	0.1285	Genoskyline-Mean	0.1210	obesity	pr	3.239e-06	Genoskyline-Weighted
DHS-Weighted	0.1230	DHS-Mean	0.1224	obesity	pr	3.454e-02	DHS-Weighted
Fitcons2-Weighted	0.1105	Fitcons2-Mean	0.0998	obesity	pr	2.608e-08	Fitcons2-Weighted
Genoskyline-Weighted	0.1171	Genoskyline-Mean	0.1141	obsessive-compulsive_disorder	pr	6.084e-04	Genoskyline-Weighted
DHS-Weighted	0.1250	DHS-Mean	0.1230	obsessive-compulsive_disorder	pr	2.020e-03	DHS-Weighted
Fitcons2-Weighted	0.1119	Fitcons2-Mean	0.1060	obsessive-compulsive_disorder	pr	4.657e-08	Fitcons2-Weighted
Genoskyline-Weighted	0.1665	Genoskyline-Mean	0.1562	osteoarthritis	pr	1.863e-09	Genoskyline-Weighted
DHS-Weighted	0.1662	DHS-Mean	0.1468	osteoarthritis	pr	3.725e-09	DHS-Weighted
Fitcons2-Weighted	0.1355	Fitcons2-Mean	0.1278	osteoarthritis	pr	8.326e-07	Fitcons2-Weighted
Genoskyline-Weighted	0.1202	Genoskyline-Mean	0.1143	ovarian_carcinoma	pr	7.994e-06	Genoskyline-Weighted
DHS-Weighted	0.1245	DHS-Mean	0.1201	ovarian_carcinoma	pr	1.024e-07	DHS-Weighted
Fitcons2-Weighted	0.1116	Fitcons2-Mean	0.1087	ovarian_carcinoma	pr	2.560e-03	Fitcons2-Weighted
Genoskyline-Weighted	0.1430	Genoskyline-Mean	0.1323	pancreatic_carcinoma	pr	9.313e-09	Genoskyline-Weighted
DHS-Weighted	0.1383	DHS-Mean	0.1284	pancreatic_carcinoma	pr	1.639e-07	DHS-Weighted
Fitcons2-Weighted	0.1212	Fitcons2-Mean	0.1130	pancreatic_carcinoma	pr	6.147e-08	Fitcons2-Weighted
Genoskyline-Weighted	0.1398	Genoskyline-Mean	0.1303	parkinson's_disease	pr	1.863e-09	Genoskyline-Weighted
DHS-Weighted	0.1486	DHS-Mean	0.1355	parkinson's_disease	pr	1.863e-09	DHS-Weighted
Fitcons2-Weighted	0.1259	Fitcons2-Mean	0.1218	parkinson's_disease	pr	1.863e-09	Fitcons2-Weighted
Genoskyline-Weighted	0.1150	Genoskyline-Mean	0.1095	periodontitis	pr	7.911e-05	Genoskyline-Weighted
DHS-Weighted	0.1191	DHS-Mean	0.1241	periodontitis	pr	6.356e-02	DHS-Mean
Fitcons2-Weighted	0.1014	Fitcons2-Mean	0.1025	periodontitis	pr	4.400e-01	Fitcons2-Mean
Genoskyline-Weighted	0.1363	Genoskyline-Mean	0.1318	peripheral_arterial_disease	pr	4.712e-07	Genoskyline-Weighted
DHS-Weighted	0.1547	DHS-Mean	0.1434	peripheral_arterial_disease	pr	1.684e-06	DHS-Weighted
Fitcons2-Weighted	0.1216	Fitcons2-Mean	0.1133	peripheral_arterial_disease	pr	9.220e-06	Fitcons2-Weighted
Genoskyline-Weighted	0.1366	Genoskyline-Mean	0.1291	peripheral_neuropathy	pr	1.863e-09	Genoskyline-Weighted
DHS-Weighted	0.1256	DHS-Mean	0.1216	peripheral_neuropathy	pr	2.080e-05	DHS-Weighted
Fitcons2-Weighted	0.1126	Fitcons2-Mean	0.1086	peripheral_neuropathy	pr	1.061e-05	Fitcons2-Weighted
Genoskyline-Weighted	0.1334	Genoskyline-Mean	0.1296	prostate_carcinoma	pr	1.863e-09	Genoskyline-Weighted
DHS-Weighted	0.1323	DHS-Mean	0.1217	prostate_carcinoma	pr	1.863e-09	DHS-Weighted
Fitcons2-Weighted	0.1171	Fitcons2-Mean	0.1154	prostate_carcinoma	pr	2.608e-08	Fitcons2-Weighted
Genoskyline-Weighted	0.1792	Genoskyline-Mean	0.1642	psoriasis	pr	1.863e-09	Genoskyline-Weighted
DHS-Weighted	0.2451	DHS-Mean	0.1657	psoriasis	pr	1.863e-09	DHS-Weighted
Fitcons2-Weighted	0.1828	Fitcons2-Mean	0.1421	psoriasis	pr	1.863e-09	Fitcons2-Weighted
Genoskyline-Weighted	0.1158	Genoskyline-Mean	0.1120	psychosis	pr	1.863e-09	Genoskyline-Weighted
DHS-Weighted	0.1207	DHS-Mean	0.1095	psychosis	pr	1.863e-09	DHS-Weighted
Fitcons2-Weighted	0.1122	Fitcons2-Mean	0.1064	psychosis	pr	1.863e-09	Fitcons2-Weighted
Genoskyline-Weighted	0.1353	Genoskyline-Mean	0.1286	respiratory_system_disease	pr	1.863e-09	Genoskyline-Weighted
DHS-Weighted	0.1529	DHS-Mean	0.1197	respiratory_system_disease	pr	1.863e-09	DHS-Weighted
Fitcons2-Weighted	0.1219	Fitcons2-Mean	0.1135	respiratory_system_disease	pr	1.863e-09	Fitcons2-Weighted
Genoskyline-Weighted	0.1139	Genoskyline-Mean	0.1095	retinopathy	pr	6.147e-08	Genoskyline-Weighted
DHS-Weighted	0.1178	DHS-Mean	0.1157	retinopathy	pr	2.988e-01	DHS-Weighted
Fitcons2-Weighted	0.1187	Fitcons2-Mean	0.1144	retinopathy	pr	1.863e-08	Fitcons2-Weighted
Genoskyline-Weighted	0.1735	Genoskyline-Mean	0.1551	rheumatoid_arthritis	pr	1.863e-09	Genoskyline-Weighted
DHS-Weighted	0.2212	DHS-Mean	0.1480	rheumatoid_arthritis	pr	1.863e-09	DHS-Weighted
Fitcons2-Weighted	0.1726	Fitcons2-Mean	0.1301	rheumatoid_arthritis	pr	1.863e-09	Fitcons2-Weighted
Genoskyline-Weighted	0.1157	Genoskyline-Mean	0.1121	schizophrenia	pr	1.863e-09	Genoskyline-Weighted
DHS-Weighted	0.1215	DHS-Mean	0.1092	schizophrenia	pr	1.863e-09	DHS-Weighted
Fitcons2-Weighted	0.1121	Fitcons2-Mean	0.1065	schizophrenia	pr	1.863e-09	Fitcons2-Weighted
Genoskyline-Weighted	0.2074	Genoskyline-Mean	0.1838	sclerosing_cholangitis	pr	1.863e-09	Genoskyline-Weighted
DHS-Weighted	0.3064	DHS-Mean	0.1904	sclerosing_cholangitis	pr	1.863e-09	DHS-Weighted
Fitcons2-Weighted	0.2303	Fitcons2-Mean	0.1478	sclerosing_cholangitis	pr	1.863e-09	Fitcons2-Weighted
Genoskyline-Weighted	0.1076	Genoskyline-Mean	0.1058	scoliosis	pr	2.563e-04	Genoskyline-Weighted
DHS-Weighted	0.1277	DHS-Mean	0.1097	scoliosis	pr	1.863e-09	DHS-Weighted
Fitcons2-Weighted	0.1008	Fitcons2-Mean	0.0956	scoliosis	pr	1.863e-09	Fitcons2-Weighted
Genoskyline-Weighted	0.1575	Genoskyline-Mean	0.1456	skin_disease	pr	1.863e-09	Genoskyline-Weighted
DHS-Weighted	0.1878	DHS-Mean	0.1435	skin_disease	pr	1.863e-09	DHS-Weighted
Fitcons2-Weighted	0.1430	Fitcons2-Mean	0.1312	skin_disease	pr	1.863e-09	Fitcons2-Weighted
Genoskyline-Weighted	0.1353	Genoskyline-Mean	0.1241	squamous_cell_carcinoma	pr	3.148e-07	Genoskyline-Weighted
DHS-Weighted	0.1242	DHS-Mean	0.1128	squamous_cell_carcinoma	pr	4.657e-08	DHS-Weighted
Fitcons2-Weighted	0.1186	Fitcons2-Mean	0.1143	squamous_cell_carcinoma	pr	1.397e-05	Fitcons2-Weighted
Genoskyline-Weighted	0.1024	Genoskyline-Mean	0.1100	squamous_cell_lung_carcinoma	pr	5.383e-03	Genoskyline-Mean
DHS-Weighted	0.0993	DHS-Mean	0.0940	squamous_cell_lung_carcinoma	pr	3.801e-04	DHS-Weighted
Fitcons2-Weighted	0.1081	Fitcons2-Mean	0.1017	squamous_cell_lung_carcinoma	pr	1.966e-02	Fitcons2-Weighted
Genoskyline-Weighted	0.1372	Genoskyline-Mean	0.1332	stroke	pr	9.313e-09	Genoskyline-Weighted
DHS-Weighted	0.1323	DHS-Mean	0.1250	stroke	pr	3.223e-03	DHS-Weighted
Fitcons2-Weighted	0.1243	Fitcons2-Mean	0.1143	stroke	pr	1.863e-08	Fitcons2-Weighted
Genoskyline-Weighted	0.2133	Genoskyline-Mean	0.1481	systemic_lupus_erythematosus	pr	1.863e-09	Genoskyline-Weighted
DHS-Weighted	0.2519	DHS-Mean	0.1443	systemic_lupus_erythematosus	pr	1.863e-09	DHS-Weighted
Fitcons2-Weighted	0.2174	Fitcons2-Mean	0.1231	systemic_lupus_erythematosus	pr	1.863e-09	Fitcons2-Weighted
Genoskyline-Weighted	0.2188	Genoskyline-Mean	0.1684	systemic_scleroderma	pr	1.863e-09	Genoskyline-Weighted
DHS-Weighted	0.3086	DHS-Mean	0.1613	systemic_scleroderma	pr	1.863e-09	DHS-Weighted
Fitcons2-Weighted	0.2429	Fitcons2-Mean	0.1477	systemic_scleroderma	pr	1.863e-09	Fitcons2-Weighted
Genoskyline-Weighted	0.1214	Genoskyline-Mean	0.1183	tourette_syndrome	pr	9.518e-04	Genoskyline-Weighted
DHS-Weighted	0.1242	DHS-Mean	0.1218	tourette_syndrome	pr	1.094e-01	DHS-Weighted
Fitcons2-Weighted	0.1157	Fitcons2-Mean	0.1110	tourette_syndrome	pr	3.539e-08	Fitcons2-Weighted
Genoskyline-Weighted	0.1479	Genoskyline-Mean	0.1371	type_i_diabetes_mellitus	pr	1.863e-09	Genoskyline-Weighted
DHS-Weighted	0.1973	DHS-Mean	0.1326	type_i_diabetes_mellitus	pr	1.863e-09	DHS-Weighted
Fitcons2-Weighted	0.1241	Fitcons2-Mean	0.1110	type_i_diabetes_mellitus	pr	1.863e-09	Fitcons2-Weighted
Genoskyline-Weighted	0.1421	Genoskyline-Mean	0.1384	type_ii_diabetes_mellitus	pr	1.863e-09	Genoskyline-Weighted
DHS-Weighted	0.1433	DHS-Mean	0.1328	type_ii_diabetes_mellitus	pr	1.863e-09	DHS-Weighted
Fitcons2-Weighted	0.1291	Fitcons2-Mean	0.1280	type_ii_diabetes_mellitus	pr	1.863e-09	Fitcons2-Weighted
Genoskyline-Weighted	0.2085	Genoskyline-Mean	0.1765	ulcerative_colitis	pr	1.863e-09	Genoskyline-Weighted
DHS-Weighted	0.2765	DHS-Mean	0.1849	ulcerative_colitis	pr	1.863e-09	DHS-Weighted
Fitcons2-Weighted	0.2168	Fitcons2-Mean	0.1384	ulcerative_colitis	pr	1.863e-09	Fitcons2-Weighted
Genoskyline-Weighted	0.1142	Genoskyline-Mean	0.1081	unipolar_depression	pr	1.863e-09	Genoskyline-Weighted
DHS-Weighted	0.1183	DHS-Mean	0.1085	unipolar_depression	pr	1.863e-09	DHS-Weighted
Fitcons2-Weighted	0.1068	Fitcons2-Mean	0.1026	unipolar_depression	pr	1.863e-09	Fitcons2-Weighted
Genoskyline-Weighted	0.1407	Genoskyline-Mean	0.1270	uterine_fibroid	pr	1.863e-09	Genoskyline-Weighted
DHS-Weighted	0.1676	DHS-Mean	0.1287	uterine_fibroid	pr	1.863e-09	DHS-Weighted
Fitcons2-Weighted	0.1263	Fitcons2-Mean	0.1192	uterine_fibroid	pr	4.408e-05	Fitcons2-Weighted
Genoskyline-Weighted	0.1473	Genoskyline-Mean	0.1376	venous_thromboembolism	pr	9.313e-09	Genoskyline-Weighted
DHS-Weighted	0.1418	DHS-Mean	0.1208	venous_thromboembolism	pr	9.313e-09	DHS-Weighted
Fitcons2-Weighted	0.1299	Fitcons2-Mean	0.1091	venous_thromboembolism	pr	3.725e-09	Fitcons2-Weighted
Genoskyline-Weighted	0.6688	Genoskyline-Mean	0.6592	acute_lymphoblastic_leukemia	roc	2.020e-03	Genoskyline-Weighted
DHS-Weighted	0.6759	DHS-Mean	0.6017	acute_lymphoblastic_leukemia	roc	1.863e-09	DHS-Weighted
Fitcons2-Weighted	0.6513	Fitcons2-Mean	0.6342	acute_lymphoblastic_leukemia	roc	1.304e-08	Fitcons2-Weighted
Genoskyline-Weighted	0.5609	Genoskyline-Mean	0.5608	adolescent_idiopathic_scoliosis	roc	5.158e-01	Genoskyline-Weighted
DHS-Weighted	0.6220	DHS-Mean	0.5704	adolescent_idiopathic_scoliosis	roc	1.863e-09	DHS-Weighted
Fitcons2-Weighted	0.5286	Fitcons2-Mean	0.5437	adolescent_idiopathic_scoliosis	roc	3.539e-08	Fitcons2-Mean
Genoskyline-Weighted	0.6482	Genoskyline-Mean	0.6552	adult_onset_asthma	roc	1.864e-03	Genoskyline-Mean
DHS-Weighted	0.6790	DHS-Mean	0.6396	adult_onset_asthma	roc	5.588e-09	DHS-Weighted
Fitcons2-Weighted	0.7057	Fitcons2-Mean	0.6361	adult_onset_asthma	roc	1.863e-09	Fitcons2-Weighted
Genoskyline-Weighted	0.5413	Genoskyline-Mean	0.5569	age-related_macular_degeneration	roc	6.910e-07	Genoskyline-Mean
DHS-Weighted	0.5657	DHS-Mean	0.5810	age-related_macular_degeneration	roc	1.038e-03	DHS-Mean
Fitcons2-Weighted	0.5716	Fitcons2-Mean	0.5794	age-related_macular_degeneration	roc	4.491e-02	Fitcons2-Mean
Genoskyline-Weighted	0.5073	Genoskyline-Mean	0.5566	alcohol_dependence	roc	5.588e-09	Genoskyline-Mean
DHS-Weighted	0.5667	DHS-Mean	0.5318	alcohol_dependence	roc	1.863e-08	DHS-Weighted
Fitcons2-Weighted	0.4994	Fitcons2-Mean	0.5453	alcohol_dependence	roc	1.863e-09	Fitcons2-Mean
Genoskyline-Weighted	0.6642	Genoskyline-Mean	0.6561	allergic_rhinitis	roc	2.762e-06	Genoskyline-Weighted
DHS-Weighted	0.6807	DHS-Mean	0.6091	allergic_rhinitis	roc	1.863e-09	DHS-Weighted
Fitcons2-Weighted	0.6818	Fitcons2-Mean	0.6292	allergic_rhinitis	roc	1.863e-09	Fitcons2-Weighted
Genoskyline-Weighted	0.6591	Genoskyline-Mean	0.6380	allergy	roc	1.863e-09	Genoskyline-Weighted
DHS-Weighted	0.6641	DHS-Mean	0.5954	allergy	roc	1.863e-09	DHS-Weighted
Fitcons2-Weighted	0.6767	Fitcons2-Mean	0.6193	allergy	roc	1.863e-09	Fitcons2-Weighted
Genoskyline-Weighted	0.5993	Genoskyline-Mean	0.5773	alzheimer's_disease	roc	1.863e-09	Genoskyline-Weighted
DHS-Weighted	0.6110	DHS-Mean	0.5837	alzheimer's_disease	roc	1.863e-09	DHS-Weighted
Fitcons2-Weighted	0.5993	Fitcons2-Mean	0.5947	alzheimer's_disease	roc	7.994e-06	Fitcons2-Weighted
Genoskyline-Weighted	0.6001	Genoskyline-Mean	0.5978	amyotrophic_lateral_sclerosis	roc	4.645e-01	Genoskyline-Weighted
DHS-Weighted	0.6184	DHS-Mean	0.5672	amyotrophic_lateral_sclerosis	roc	1.863e-09	DHS-Weighted
Fitcons2-Weighted	0.5805	Fitcons2-Mean	0.5853	amyotrophic_lateral_sclerosis	roc	2.085e-02	Fitcons2-Mean
Genoskyline-Weighted	0.6984	Genoskyline-Mean	0.6878	ankylosing_spondylitis	roc	5.588e-09	Genoskyline-Weighted
DHS-Weighted	0.7289	DHS-Mean	0.6492	ankylosing_spondylitis	roc	1.863e-09	DHS-Weighted
Fitcons2-Weighted	0.7226	Fitcons2-Mean	0.6640	ankylosing_spondylitis	roc	1.863e-09	Fitcons2-Weighted
Genoskyline-Weighted	0.5591	Genoskyline-Mean	0.5660	anorexia_nervosa	roc	4.968e-05	Genoskyline-Mean
DHS-Weighted	0.5749	DHS-Mean	0.5673	anorexia_nervosa	roc	2.129e-01	DHS-Weighted
Fitcons2-Weighted	0.5854	Fitcons2-Mean	0.5802	anorexia_nervosa	roc	6.989e-02	Fitcons2-Weighted
Genoskyline-Weighted	0.5522	Genoskyline-Mean	0.5578	anxiety_disorder	roc	5.548e-04	Genoskyline-Mean
DHS-Weighted	0.5589	DHS-Mean	0.5579	anxiety_disorder	roc	1.909e-01	DHS-Weighted
Fitcons2-Weighted	0.5734	Fitcons2-Mean	0.5585	anxiety_disorder	roc	3.239e-06	Fitcons2-Weighted
Genoskyline-Weighted	0.6473	Genoskyline-Mean	0.6345	asthma	roc	1.863e-09	Genoskyline-Weighted
DHS-Weighted	0.6626	DHS-Mean	0.5999	asthma	roc	1.863e-09	DHS-Weighted
Fitcons2-Weighted	0.6448	Fitcons2-Mean	0.6196	asthma	roc	1.863e-09	Fitcons2-Weighted
Genoskyline-Weighted	0.5862	Genoskyline-Mean	0.5890	atherosclerosis	roc	2.988e-01	Genoskyline-Mean
DHS-Weighted	0.6249	DHS-Mean	0.6301	atherosclerosis	roc	1.699e-04	DHS-Mean
Fitcons2-Weighted	0.5535	Fitcons2-Mean	0.5825	atherosclerosis	roc	8.326e-07	Fitcons2-Mean
Genoskyline-Weighted	0.6600	Genoskyline-Mean	0.6337	atopic_asthma	roc	5.588e-09	Genoskyline-Weighted
DHS-Weighted	0.7125	DHS-Mean	0.6120	atopic_asthma	roc	1.863e-09	DHS-Weighted
Fitcons2-Weighted	0.6916	Fitcons2-Mean	0.6466	atopic_asthma	roc	1.863e-09	Fitcons2-Weighted
Genoskyline-Weighted	0.6502	Genoskyline-Mean	0.6412	atrial_fibrillation	roc	2.689e-05	Genoskyline-Weighted
DHS-Weighted	0.6925	DHS-Mean	0.5888	atrial_fibrillation	roc	1.863e-09	DHS-Weighted
Fitcons2-Weighted	0.6383	Fitcons2-Mean	0.6154	atrial_fibrillation	roc	1.863e-09	Fitcons2-Weighted
Genoskyline-Weighted	0.5589	Genoskyline-Mean	0.5601	attention_deficit_hyperactivity_disorder	roc	2.710e-01	Genoskyline-Mean
DHS-Weighted	0.5933	DHS-Mean	0.5830	attention_deficit_hyperactivity_disorder	roc	1.192e-06	DHS-Weighted
Fitcons2-Weighted	0.5670	Fitcons2-Mean	0.5591	attention_deficit_hyperactivity_disorder	roc	1.699e-04	Fitcons2-Weighted
Genoskyline-Weighted	0.5594	Genoskyline-Mean	0.5588	autism_spectrum_disorder	roc	8.872e-01	Genoskyline-Weighted
DHS-Weighted	0.5692	DHS-Mean	0.5698	autism_spectrum_disorder	roc	6.408e-01	DHS-Mean
Fitcons2-Weighted	0.5781	Fitcons2-Mean	0.5723	autism_spectrum_disorder	roc	3.643e-02	Fitcons2-Weighted
Genoskyline-Weighted	0.6793	Genoskyline-Mean	0.6654	autoimmune_disease	roc	1.863e-09	Genoskyline-Weighted
DHS-Weighted	0.6973	DHS-Mean	0.6279	autoimmune_disease	roc	1.863e-09	DHS-Weighted
Fitcons2-Weighted	0.6808	Fitcons2-Mean	0.6368	autoimmune_disease	roc	1.863e-09	Fitcons2-Weighted
Genoskyline-Weighted	0.6226	Genoskyline-Mean	0.6176	autoimmune_thyroid_disease	roc	5.769e-02	Genoskyline-Weighted
DHS-Weighted	0.6296	DHS-Mean	0.5680	autoimmune_thyroid_disease	roc	1.863e-09	DHS-Weighted
Fitcons2-Weighted	0.6708	Fitcons2-Mean	0.6163	autoimmune_thyroid_disease	roc	1.863e-09	Fitcons2-Weighted
Genoskyline-Weighted	0.5584	Genoskyline-Mean	0.5591	bipolar_disorder	roc	6.666e-04	Genoskyline-Mean
DHS-Weighted	0.5663	DHS-Mean	0.5598	bipolar_disorder	roc	3.453e-05	DHS-Weighted
Fitcons2-Weighted	0.5790	Fitcons2-Mean	0.5711	bipolar_disorder	roc	3.239e-06	Fitcons2-Weighted
Genoskyline-Weighted	0.6000	Genoskyline-Mean	0.5954	breast_carcinoma	roc	1.863e-08	Genoskyline-Weighted
DHS-Weighted	0.6014	DHS-Mean	0.5804	breast_carcinoma	roc	1.863e-09	DHS-Weighted
Fitcons2-Weighted	0.6189	Fitcons2-Mean	0.6196	breast_carcinoma	roc	1.840e-01	Fitcons2-Mean
Genoskyline-Weighted	0.6134	Genoskyline-Mean	0.6098	cancer	roc	1.863e-09	Genoskyline-Weighted
DHS-Weighted	0.6201	DHS-Mean	0.5916	cancer	roc	1.863e-09	DHS-Weighted
Fitcons2-Weighted	0.6133	Fitcons2-Mean	0.6113	cancer	roc	1.863e-09	Fitcons2-Weighted
Genoskyline-Weighted	0.6414	Genoskyline-Mean	0.6345	cardiac_arrhythmia	roc	2.210e-02	Genoskyline-Weighted
DHS-Weighted	0.6839	DHS-Mean	0.5924	cardiac_arrhythmia	roc	1.863e-09	DHS-Weighted
Fitcons2-Weighted	0.6263	Fitcons2-Mean	0.6085	cardiac_arrhythmia	roc	1.863e-09	Fitcons2-Weighted
Genoskyline-Weighted	0.6262	Genoskyline-Mean	0.6216	cardiovascular_disease	roc	1.863e-09	Genoskyline-Weighted
DHS-Weighted	0.6382	DHS-Mean	0.5984	cardiovascular_disease	roc	1.863e-09	DHS-Weighted
Fitcons2-Weighted	0.6079	Fitcons2-Mean	0.6039	cardiovascular_disease	roc	1.863e-09	Fitcons2-Weighted
Genoskyline-Weighted	0.7061	Genoskyline-Mean	0.6813	celiac_disease	roc	1.863e-09	Genoskyline-Weighted
DHS-Weighted	0.7389	DHS-Mean	0.5900	celiac_disease	roc	1.863e-09	DHS-Weighted
Fitcons2-Weighted	0.7029	Fitcons2-Mean	0.6149	celiac_disease	roc	1.863e-09	Fitcons2-Weighted
Genoskyline-Weighted	0.6592	Genoskyline-Mean	0.6420	childhood_onset_asthma	roc	9.313e-09	Genoskyline-Weighted
DHS-Weighted	0.6720	DHS-Mean	0.5986	childhood_onset_asthma	roc	1.863e-09	DHS-Weighted
Fitcons2-Weighted	0.6656	Fitcons2-Mean	0.6306	childhood_onset_asthma	roc	1.863e-09	Fitcons2-Weighted
Genoskyline-Weighted	0.5968	Genoskyline-Mean	0.5892	chronic_kidney_disease	roc	1.232e-03	Genoskyline-Weighted
DHS-Weighted	0.5821	DHS-Mean	0.5787	chronic_kidney_disease	roc	6.356e-02	DHS-Weighted
Fitcons2-Weighted	0.6075	Fitcons2-Mean	0.5950	chronic_kidney_disease	roc	9.313e-09	Fitcons2-Weighted
Genoskyline-Weighted	0.7439	Genoskyline-Mean	0.7165	chronic_lymphocytic_leukemia	roc	5.588e-09	Genoskyline-Weighted
DHS-Weighted	0.7409	DHS-Mean	0.6255	chronic_lymphocytic_leukemia	roc	1.863e-09	DHS-Weighted
Fitcons2-Weighted	0.7432	Fitcons2-Mean	0.6845	chronic_lymphocytic_leukemia	roc	1.863e-09	Fitcons2-Weighted
Genoskyline-Weighted	0.5539	Genoskyline-Mean	0.5378	chronic_obstructive_pulmonary_disease	roc	2.049e-07	Genoskyline-Weighted
DHS-Weighted	0.5774	DHS-Mean	0.5017	chronic_obstructive_pulmonary_disease	roc	1.863e-09	DHS-Weighted
Fitcons2-Weighted	0.5356	Fitcons2-Mean	0.5236	chronic_obstructive_pulmonary_disease	roc	4.184e-04	Fitcons2-Weighted
Genoskyline-Weighted	0.6986	Genoskyline-Mean	0.6766	cirrhosis_of_liver	roc	1.863e-09	Genoskyline-Weighted
DHS-Weighted	0.6522	DHS-Mean	0.6206	cirrhosis_of_liver	roc	5.588e-09	DHS-Weighted
Fitcons2-Weighted	0.6513	Fitcons2-Mean	0.6156	cirrhosis_of_liver	roc	1.863e-09	Fitcons2-Weighted
Genoskyline-Weighted	0.6840	Genoskyline-Mean	0.6814	colorectal_adenoma	roc	5.028e-01	Genoskyline-Weighted
DHS-Weighted	0.7152	DHS-Mean	0.7076	colorectal_adenoma	roc	6.640e-03	DHS-Weighted
Fitcons2-Weighted	0.6785	Fitcons2-Mean	0.6592	colorectal_adenoma	roc	3.725e-09	Fitcons2-Weighted
Genoskyline-Weighted	0.6308	Genoskyline-Mean	0.6308	colorectal_cancer	roc	8.872e-01	Genoskyline-Weighted
DHS-Weighted	0.6341	DHS-Mean	0.6231	colorectal_cancer	roc	6.910e-07	DHS-Weighted
Fitcons2-Weighted	0.6240	Fitcons2-Mean	0.6170	colorectal_cancer	roc	1.863e-09	Fitcons2-Weighted
Genoskyline-Weighted	0.6652	Genoskyline-Mean	0.6577	coronary_artery_disease	roc	1.863e-09	Genoskyline-Weighted
DHS-Weighted	0.6777	DHS-Mean	0.6295	coronary_artery_disease	roc	1.863e-09	DHS-Weighted
Fitcons2-Weighted	0.6513	Fitcons2-Mean	0.6456	coronary_artery_disease	roc	3.725e-09	Fitcons2-Weighted
Genoskyline-Weighted	0.7027	Genoskyline-Mean	0.6883	crohn's_disease	roc	1.863e-09	Genoskyline-Weighted
DHS-Weighted	0.7247	DHS-Mean	0.6476	crohn's_disease	roc	1.863e-09	DHS-Weighted
Fitcons2-Weighted	0.7262	Fitcons2-Mean	0.6456	crohn's_disease	roc	1.863e-09	Fitcons2-Weighted
Genoskyline-Weighted	0.6741	Genoskyline-Mean	0.6528	cutaneous_melanoma	roc	9.313e-09	Genoskyline-Weighted
DHS-Weighted	0.6909	DHS-Mean	0.6419	cutaneous_melanoma	roc	1.863e-09	DHS-Weighted
Fitcons2-Weighted	0.6820	Fitcons2-Mean	0.6849	cutaneous_melanoma	roc	4.338e-03	Fitcons2-Mean
Genoskyline-Weighted	0.5157	Genoskyline-Mean	0.5341	dental_caries	roc	4.408e-05	Genoskyline-Mean
DHS-Weighted	0.5454	DHS-Mean	0.5577	dental_caries	roc	2.316e-04	DHS-Mean
Fitcons2-Weighted	0.5339	Fitcons2-Mean	0.5394	dental_caries	roc	1.004e-01	Fitcons2-Mean
Genoskyline-Weighted	0.6286	Genoskyline-Mean	0.6240	diabetes_mellitus	roc	1.863e-09	Genoskyline-Weighted
DHS-Weighted	0.6305	DHS-Mean	0.6052	diabetes_mellitus	roc	1.863e-09	DHS-Weighted
Fitcons2-Weighted	0.6240	Fitcons2-Mean	0.6235	diabetes_mellitus	roc	1.131e-03	Fitcons2-Weighted
Genoskyline-Weighted	0.5844	Genoskyline-Mean	0.5920	diabetic_nephropathy	roc	9.220e-06	Genoskyline-Mean
DHS-Weighted	0.5491	DHS-Mean	0.5774	diabetic_nephropathy	roc	3.539e-08	DHS-Mean
Fitcons2-Weighted	0.5512	Fitcons2-Mean	0.5846	diabetic_nephropathy	roc	2.762e-06	Fitcons2-Mean
Genoskyline-Weighted	0.6005	Genoskyline-Mean	0.5999	digestive_system_carcinoma	roc	3.285e-01	Genoskyline-Weighted
DHS-Weighted	0.5973	DHS-Mean	0.5974	digestive_system_carcinoma	roc	5.425e-01	DHS-Mean
Fitcons2-Weighted	0.5778	Fitcons2-Mean	0.5834	digestive_system_carcinoma	roc	3.904e-05	Fitcons2-Mean
Genoskyline-Weighted	0.6352	Genoskyline-Mean	0.6286	digestive_system_disease	roc	1.863e-09	Genoskyline-Weighted
DHS-Weighted	0.6374	DHS-Mean	0.6051	digestive_system_disease	roc	1.863e-09	DHS-Weighted
Fitcons2-Weighted	0.6183	Fitcons2-Mean	0.6130	digestive_system_disease	roc	1.863e-09	Fitcons2-Weighted
Genoskyline-Weighted	0.6471	Genoskyline-Mean	0.6481	diverticular_disease	roc	7.151e-01	Genoskyline-Mean
DHS-Weighted	0.6012	DHS-Mean	0.6025	diverticular_disease	roc	7.922e-01	DHS-Mean
Fitcons2-Weighted	0.6331	Fitcons2-Mean	0.6330	diverticular_disease	roc	3.931e-01	Fitcons2-Weighted
Genoskyline-Weighted	0.5093	Genoskyline-Mean	0.5246	drug_dependence	roc	2.552e-07	Genoskyline-Mean
DHS-Weighted	0.5372	DHS-Mean	0.5257	drug_dependence	roc	3.744e-03	DHS-Weighted
Fitcons2-Weighted	0.5135	Fitcons2-Mean	0.5357	drug_dependence	roc	9.313e-09	Fitcons2-Mean
Genoskyline-Weighted	0.5324	Genoskyline-Mean	0.5516	eating_disorder	roc	6.910e-07	Genoskyline-Mean
DHS-Weighted	0.5565	DHS-Mean	0.5401	eating_disorder	roc	7.057e-05	DHS-Weighted
Fitcons2-Weighted	0.5398	Fitcons2-Mean	0.5495	eating_disorder	roc	4.601e-04	Fitcons2-Mean
Genoskyline-Weighted	0.5380	Genoskyline-Mean	0.5574	endometriosis	roc	3.539e-08	Genoskyline-Mean
DHS-Weighted	0.5261	DHS-Mean	0.5597	endometriosis	roc	1.863e-09	DHS-Mean
Fitcons2-Weighted	0.5118	Fitcons2-Mean	0.5429	endometriosis	roc	5.974e-06	Fitcons2-Mean
Genoskyline-Weighted	0.5047	Genoskyline-Mean	0.4953	epilepsy	roc	3.842e-02	Genoskyline-Weighted
DHS-Weighted	0.5170	DHS-Mean	0.4602	epilepsy	roc	4.657e-08	DHS-Weighted
Fitcons2-Weighted	0.5129	Fitcons2-Mean	0.4750	epilepsy	roc	3.725e-09	Fitcons2-Weighted
Genoskyline-Weighted	0.5754	Genoskyline-Mean	0.5724	female_reproductive_system_disease	roc	6.989e-02	Genoskyline-Weighted
DHS-Weighted	0.5695	DHS-Mean	0.5678	female_reproductive_system_disease	roc	8.078e-01	DHS-Weighted
Fitcons2-Weighted	0.5765	Fitcons2-Mean	0.5768	female_reproductive_system_disease	roc	1.981e-01	Fitcons2-Mean
Genoskyline-Weighted	0.6991	Genoskyline-Mean	0.6971	glaucoma	roc	8.143e-03	Genoskyline-Weighted
DHS-Weighted	0.6798	DHS-Mean	0.6707	glaucoma	roc	7.994e-06	DHS-Weighted
Fitcons2-Weighted	0.7115	Fitcons2-Mean	0.7125	glaucoma	roc	2.621e-01	Fitcons2-Mean
Genoskyline-Weighted	0.5009	Genoskyline-Mean	0.5284	gout	roc	3.801e-04	Genoskyline-Mean
DHS-Weighted	0.5544	DHS-Mean	0.5548	gout	roc	8.394e-01	DHS-Mean
Fitcons2-Weighted	0.5437	Fitcons2-Mean	0.5737	gout	roc	6.910e-07	Fitcons2-Mean
Genoskyline-Weighted	0.5874	Genoskyline-Mean	0.5964	heart_failure	roc	1.131e-03	Genoskyline-Mean
DHS-Weighted	0.5839	DHS-Mean	0.5963	heart_failure	roc	3.801e-04	DHS-Mean
Fitcons2-Weighted	0.5162	Fitcons2-Mean	0.5547	heart_failure	roc	6.147e-08	Fitcons2-Mean
Genoskyline-Weighted	0.5362	Genoskyline-Mean	0.5433	hiv_infection	roc	1.304e-07	Genoskyline-Mean
DHS-Weighted	0.5665	DHS-Mean	0.5316	hiv_infection	roc	3.725e-09	DHS-Weighted
Fitcons2-Weighted	0.5185	Fitcons2-Mean	0.5305	hiv_infection	roc	5.974e-06	Fitcons2-Mean
Genoskyline-Weighted	0.5836	Genoskyline-Mean	0.5855	hiv-1_infection	roc	5.226e-02	Genoskyline-Mean
DHS-Weighted	0.5578	DHS-Mean	0.5643	hiv-1_infection	roc	1.824e-05	DHS-Mean
Fitcons2-Weighted	0.5618	Fitcons2-Mean	0.5680	hiv-1_infection	roc	3.239e-06	Fitcons2-Mean
Genoskyline-Weighted	0.6786	Genoskyline-Mean	0.6633	hypersensitivity_reaction_disease	roc	1.863e-09	Genoskyline-Weighted
DHS-Weighted	0.7014	DHS-Mean	0.6217	hypersensitivity_reaction_disease	roc	1.863e-09	DHS-Weighted
Fitcons2-Weighted	0.6854	Fitcons2-Mean	0.6378	hypersensitivity_reaction_disease	roc	1.863e-09	Fitcons2-Weighted
Genoskyline-Weighted	0.6247	Genoskyline-Mean	0.6237	hypertension	roc	1.048e-01	Genoskyline-Weighted
DHS-Weighted	0.6574	DHS-Mean	0.6105	hypertension	roc	1.863e-09	DHS-Weighted
Fitcons2-Weighted	0.6002	Fitcons2-Mean	0.5980	hypertension	roc	4.032e-03	Fitcons2-Weighted
Genoskyline-Weighted	0.6943	Genoskyline-Mean	0.6854	hypothyroidism	roc	3.725e-09	Genoskyline-Weighted
DHS-Weighted	0.6730	DHS-Mean	0.6104	hypothyroidism	roc	1.863e-09	DHS-Weighted
Fitcons2-Weighted	0.7087	Fitcons2-Mean	0.6584	hypothyroidism	roc	1.863e-09	Fitcons2-Weighted
Genoskyline-Weighted	0.6691	Genoskyline-Mean	0.6545	immune_system_disease	roc	1.863e-09	Genoskyline-Weighted
DHS-Weighted	0.6883	DHS-Mean	0.6133	immune_system_disease	roc	1.863e-09	DHS-Weighted
Fitcons2-Weighted	0.6720	Fitcons2-Mean	0.6299	immune_system_disease	roc	1.863e-09	Fitcons2-Weighted
Genoskyline-Weighted	0.6974	Genoskyline-Mean	0.6823	inflammatory_bowel_disease	roc	1.863e-09	Genoskyline-Weighted
DHS-Weighted	0.7189	DHS-Mean	0.6444	inflammatory_bowel_disease	roc	1.863e-09	DHS-Weighted
Fitcons2-Weighted	0.7064	Fitcons2-Mean	0.6387	inflammatory_bowel_disease	roc	1.863e-09	Fitcons2-Weighted
Genoskyline-Weighted	0.5765	Genoskyline-Mean	0.5886	juvenile_idiopathic_arthritis	roc	3.450e-04	Genoskyline-Mean
DHS-Weighted	0.5901	DHS-Mean	0.5465	juvenile_idiopathic_arthritis	roc	9.313e-09	DHS-Weighted
Fitcons2-Weighted	0.6105	Fitcons2-Mean	0.5849	juvenile_idiopathic_arthritis	roc	5.718e-07	Fitcons2-Weighted
Genoskyline-Weighted	0.6085	Genoskyline-Mean	0.5981	keratinocyte_carcinoma	roc	4.968e-05	Genoskyline-Weighted
DHS-Weighted	0.6155	DHS-Mean	0.5853	keratinocyte_carcinoma	roc	1.863e-09	DHS-Weighted
Fitcons2-Weighted	0.6294	Fitcons2-Mean	0.6317	keratinocyte_carcinoma	roc	5.226e-02	Fitcons2-Mean
Genoskyline-Weighted	0.6426	Genoskyline-Mean	0.6356	kidney_disease	roc	1.863e-09	Genoskyline-Weighted
DHS-Weighted	0.6498	DHS-Mean	0.6076	kidney_disease	roc	1.863e-09	DHS-Weighted
Fitcons2-Weighted	0.6407	Fitcons2-Mean	0.6196	kidney_disease	roc	1.863e-09	Fitcons2-Weighted
Genoskyline-Weighted	0.6479	Genoskyline-Mean	0.6416	liver_disease	roc	9.313e-09	Genoskyline-Weighted
DHS-Weighted	0.6655	DHS-Mean	0.6043	liver_disease	roc	1.863e-09	DHS-Weighted
Fitcons2-Weighted	0.6364	Fitcons2-Mean	0.6125	liver_disease	roc	1.863e-09	Fitcons2-Weighted
Genoskyline-Weighted	0.6156	Genoskyline-Mean	0.6131	lung_adenocarcinoma	roc	1.294e-01	Genoskyline-Weighted
DHS-Weighted	0.5492	DHS-Mean	0.5646	lung_adenocarcinoma	roc	5.548e-04	DHS-Mean
Fitcons2-Weighted	0.6263	Fitcons2-Mean	0.6295	lung_adenocarcinoma	roc	1.094e-01	Fitcons2-Mean
Genoskyline-Weighted	0.5688	Genoskyline-Mean	0.5689	lung_carcinoma	roc	2.710e-01	Genoskyline-Mean
DHS-Weighted	0.5585	DHS-Mean	0.5409	lung_carcinoma	roc	3.790e-06	DHS-Weighted
Fitcons2-Weighted	0.5834	Fitcons2-Mean	0.5862	lung_carcinoma	roc	5.055e-04	Fitcons2-Mean
Genoskyline-Weighted	0.6659	Genoskyline-Mean	0.6573	lymphoid_leukemia	roc	3.239e-06	Genoskyline-Weighted
DHS-Weighted	0.6610	DHS-Mean	0.5937	lymphoid_leukemia	roc	1.863e-09	DHS-Weighted
Fitcons2-Weighted	0.6445	Fitcons2-Mean	0.6315	lymphoid_leukemia	roc	1.863e-08	Fitcons2-Weighted
Genoskyline-Weighted	0.6670	Genoskyline-Mean	0.6594	lymphoma	roc	2.608e-08	Genoskyline-Weighted
DHS-Weighted	0.6730	DHS-Mean	0.6039	lymphoma	roc	1.863e-09	DHS-Weighted
Fitcons2-Weighted	0.6375	Fitcons2-Mean	0.6295	lymphoma	roc	2.608e-08	Fitcons2-Weighted
Genoskyline-Weighted	0.6512	Genoskyline-Mean	0.6340	melanoma	roc	3.725e-09	Genoskyline-Weighted
DHS-Weighted	0.6626	DHS-Mean	0.6071	melanoma	roc	1.863e-09	DHS-Weighted
Fitcons2-Weighted	0.6613	Fitcons2-Mean	0.6605	melanoma	roc	1.909e-01	Fitcons2-Weighted
Genoskyline-Weighted	0.5584	Genoskyline-Mean	0.5554	mental_or_behavioural_disorder	roc	1.863e-09	Genoskyline-Weighted
DHS-Weighted	0.5746	DHS-Mean	0.5537	mental_or_behavioural_disorder	roc	1.863e-09	DHS-Weighted
Fitcons2-Weighted	0.5671	Fitcons2-Mean	0.5604	mental_or_behavioural_disorder	roc	1.863e-09	Fitcons2-Weighted
Genoskyline-Weighted	0.6274	Genoskyline-Mean	0.6232	metabolic_syndrome	roc	4.338e-03	Genoskyline-Weighted
DHS-Weighted	0.6314	DHS-Mean	0.6170	metabolic_syndrome	roc	2.766e-03	DHS-Weighted
Fitcons2-Weighted	0.5536	Fitcons2-Mean	0.5742	metabolic_syndrome	roc	5.974e-06	Fitcons2-Mean
Genoskyline-Weighted	0.5979	Genoskyline-Mean	0.6002	migraine_disorder	roc	3.643e-02	Genoskyline-Mean
DHS-Weighted	0.5848	DHS-Mean	0.5925	migraine_disorder	roc	1.106e-04	DHS-Mean
Fitcons2-Weighted	0.5729	Fitcons2-Mean	0.5777	migraine_disorder	roc	4.726e-02	Fitcons2-Mean
Genoskyline-Weighted	0.5551	Genoskyline-Mean	0.5520	mood_disorder	roc	5.974e-06	Genoskyline-Weighted
DHS-Weighted	0.5726	DHS-Mean	0.5520	mood_disorder	roc	1.863e-09	DHS-Weighted
Fitcons2-Weighted	0.5665	Fitcons2-Mean	0.5573	mood_disorder	roc	1.863e-09	Fitcons2-Weighted
Genoskyline-Weighted	0.5718	Genoskyline-Mean	0.5747	movement_disorder	roc	4.968e-05	Genoskyline-Mean
DHS-Weighted	0.5692	DHS-Mean	0.5748	movement_disorder	roc	2.560e-03	DHS-Mean
Fitcons2-Weighted	0.5730	Fitcons2-Mean	0.5742	movement_disorder	roc	9.195e-02	Fitcons2-Mean
Genoskyline-Weighted	0.6179	Genoskyline-Mean	0.6270	multiple_myeloma	roc	4.422e-06	Genoskyline-Mean
DHS-Weighted	0.5576	DHS-Mean	0.5644	multiple_myeloma	roc	1.294e-01	DHS-Mean
Fitcons2-Weighted	0.5416	Fitcons2-Mean	0.5871	multiple_myeloma	roc	1.024e-07	Fitcons2-Mean
Genoskyline-Weighted	0.7100	Genoskyline-Mean	0.6927	multiple_sclerosis	roc	1.863e-09	Genoskyline-Weighted
DHS-Weighted	0.7315	DHS-Mean	0.6592	multiple_sclerosis	roc	1.863e-09	DHS-Weighted
Fitcons2-Weighted	0.7217	Fitcons2-Mean	0.6775	multiple_sclerosis	roc	1.863e-09	Fitcons2-Weighted
Genoskyline-Weighted	0.6847	Genoskyline-Mean	0.6793	neoplasm_of_mature_b-cells	roc	4.408e-05	Genoskyline-Weighted
DHS-Weighted	0.6877	DHS-Mean	0.6107	neoplasm_of_mature_b-cells	roc	1.863e-09	DHS-Weighted
Fitcons2-Weighted	0.6644	Fitcons2-Mean	0.6476	neoplasm_of_mature_b-cells	roc	1.863e-08	Fitcons2-Weighted
Genoskyline-Weighted	0.5723	Genoskyline-Mean	0.5778	neuropathy	roc	6.666e-02	Genoskyline-Mean
DHS-Weighted	0.5959	DHS-Mean	0.5750	neuropathy	roc	2.608e-08	DHS-Weighted
Fitcons2-Weighted	0.5727	Fitcons2-Mean	0.5751	neuropathy	roc	4.601e-04	Fitcons2-Mean
Genoskyline-Weighted	0.5986	Genoskyline-Mean	0.6124	neurotic_disorder	roc	1.639e-07	Genoskyline-Mean
DHS-Weighted	0.5938	DHS-Mean	0.5930	neurotic_disorder	roc	5.699e-01	DHS-Weighted
Fitcons2-Weighted	0.5752	Fitcons2-Mean	0.5826	neurotic_disorder	roc	1.684e-06	Fitcons2-Mean
Genoskyline-Weighted	0.5142	Genoskyline-Mean	0.5579	non-alcoholic_fatty_liver_disease	roc	1.863e-09	Genoskyline-Mean
DHS-Weighted	0.5048	DHS-Mean	0.5440	non-alcoholic_fatty_liver_disease	roc	6.147e-08	DHS-Mean
Fitcons2-Weighted	0.4812	Fitcons2-Mean	0.5334	non-alcoholic_fatty_liver_disease	roc	1.863e-09	Fitcons2-Mean
Genoskyline-Weighted	0.6744	Genoskyline-Mean	0.6690	non-hodgkins_lymphoma	roc	1.863e-08	Genoskyline-Weighted
DHS-Weighted	0.6755	DHS-Mean	0.6111	non-hodgkins_lymphoma	roc	1.863e-09	DHS-Weighted
Fitcons2-Weighted	0.6503	Fitcons2-Mean	0.6368	non-hodgkins_lymphoma	roc	1.639e-07	Fitcons2-Weighted
Genoskyline-Weighted	0.5901	Genoskyline-Mean	0.5839	non-melanoma_skin_carcinoma	roc	1.060e-02	Genoskyline-Weighted
DHS-Weighted	0.6084	DHS-Mean	0.5828	non-melanoma_skin_carcinoma	roc	1.863e-09	DHS-Weighted
Fitcons2-Weighted	0.6250	Fitcons2-Mean	0.6227	non-melanoma_skin_carcinoma	roc	3.818e-01	Fitcons2-Weighted
Genoskyline-Weighted	0.6092	Genoskyline-Mean	0.6063	non-small_cell_lung_carcinoma	roc	3.454e-02	Genoskyline-Weighted
DHS-Weighted	0.5732	DHS-Mean	0.5762	non-small_cell_lung_carcinoma	roc	3.285e-01	DHS-Mean
Fitcons2-Weighted	0.6155	Fitcons2-Mean	0.6136	non-small_cell_lung_carcinoma	roc	6.120e-01	Fitcons2-Weighted
Genoskyline-Weighted	0.5898	Genoskyline-Mean	0.5891	obesity	roc	1.642e-01	Genoskyline-Weighted
DHS-Weighted	0.5641	DHS-Mean	0.5679	obesity	roc	1.347e-01	DHS-Mean
Fitcons2-Weighted	0.5361	Fitcons2-Mean	0.5557	obesity	roc	1.598e-05	Fitcons2-Mean
Genoskyline-Weighted	0.5380	Genoskyline-Mean	0.5466	obsessive-compulsive_disorder	roc	4.657e-08	Genoskyline-Mean
DHS-Weighted	0.5585	DHS-Mean	0.5619	obsessive-compulsive_disorder	roc	8.857e-05	DHS-Mean
Fitcons2-Weighted	0.5617	Fitcons2-Mean	0.5617	obsessive-compulsive_disorder	roc	7.922e-01	Fitcons2-Weighted
Genoskyline-Weighted	0.6711	Genoskyline-Mean	0.6691	osteoarthritis	roc	1.142e-01	Genoskyline-Weighted
DHS-Weighted	0.6306	DHS-Mean	0.6250	osteoarthritis	roc	5.492e-02	DHS-Weighted
Fitcons2-Weighted	0.6296	Fitcons2-Mean	0.6287	osteoarthritis	roc	5.158e-01	Fitcons2-Weighted
Genoskyline-Weighted	0.5759	Genoskyline-Mean	0.5801	ovarian_carcinoma	roc	2.563e-04	Genoskyline-Mean
DHS-Weighted	0.5782	DHS-Mean	0.5851	ovarian_carcinoma	roc	3.790e-06	DHS-Mean
Fitcons2-Weighted	0.5769	Fitcons2-Mean	0.5884	ovarian_carcinoma	roc	1.598e-05	Fitcons2-Mean
Genoskyline-Weighted	0.5899	Genoskyline-Mean	0.5960	pancreatic_carcinoma	roc	4.601e-04	Genoskyline-Mean
DHS-Weighted	0.6174	DHS-Mean	0.6217	pancreatic_carcinoma	roc	7.296e-04	DHS-Mean
Fitcons2-Weighted	0.5917	Fitcons2-Mean	0.5923	pancreatic_carcinoma	roc	1.706e-01	Fitcons2-Mean
Genoskyline-Weighted	0.6065	Genoskyline-Mean	0.6109	parkinson's_disease	roc	1.546e-02	Genoskyline-Mean
DHS-Weighted	0.6110	DHS-Mean	0.5856	parkinson's_disease	roc	2.349e-06	DHS-Weighted
Fitcons2-Weighted	0.6229	Fitcons2-Mean	0.6232	parkinson's_disease	roc	1.583e-03	Fitcons2-Mean
Genoskyline-Weighted	0.5300	Genoskyline-Mean	0.5475	periodontitis	roc	6.287e-05	Genoskyline-Mean
DHS-Weighted	0.5432	DHS-Mean	0.5641	periodontitis	roc	4.712e-07	DHS-Mean
Fitcons2-Weighted	0.5112	Fitcons2-Mean	0.5555	periodontitis	roc	5.588e-09	Fitcons2-Mean
Genoskyline-Weighted	0.5908	Genoskyline-Mean	0.5959	peripheral_arterial_disease	roc	3.842e-02	Genoskyline-Mean
DHS-Weighted	0.6254	DHS-Mean	0.6297	peripheral_arterial_disease	roc	9.984e-07	DHS-Mean
Fitcons2-Weighted	0.5819	Fitcons2-Mean	0.5881	peripheral_arterial_disease	roc	1.454e-02	Fitcons2-Mean
Genoskyline-Weighted	0.5685	Genoskyline-Mean	0.5731	peripheral_neuropathy	roc	7.979e-04	Genoskyline-Mean
DHS-Weighted	0.5910	DHS-Mean	0.5740	peripheral_neuropathy	roc	3.539e-08	DHS-Weighted
Fitcons2-Weighted	0.5698	Fitcons2-Mean	0.5713	peripheral_neuropathy	roc	4.726e-02	Fitcons2-Mean
Genoskyline-Weighted	0.6065	Genoskyline-Mean	0.6041	prostate_carcinoma	roc	4.726e-02	Genoskyline-Weighted
DHS-Weighted	0.5806	DHS-Mean	0.5768	prostate_carcinoma	roc	5.492e-02	DHS-Weighted
Fitcons2-Weighted	0.6002	Fitcons2-Mean	0.6014	prostate_carcinoma	roc	1.419e-06	Fitcons2-Mean
Genoskyline-Weighted	0.6709	Genoskyline-Mean	0.6638	psoriasis	roc	2.349e-06	Genoskyline-Weighted
DHS-Weighted	0.6979	DHS-Mean	0.6193	psoriasis	roc	1.863e-09	DHS-Weighted
Fitcons2-Weighted	0.6907	Fitcons2-Mean	0.6457	psoriasis	roc	1.863e-09	Fitcons2-Weighted
Genoskyline-Weighted	0.5598	Genoskyline-Mean	0.5577	psychosis	roc	2.316e-04	Genoskyline-Weighted
DHS-Weighted	0.5667	DHS-Mean	0.5466	psychosis	roc	1.863e-09	DHS-Weighted
Fitcons2-Weighted	0.5793	Fitcons2-Mean	0.5659	psychosis	roc	1.863e-09	Fitcons2-Weighted
Genoskyline-Weighted	0.6054	Genoskyline-Mean	0.5999	respiratory_system_disease	roc	1.863e-09	Genoskyline-Weighted
DHS-Weighted	0.6200	DHS-Mean	0.5674	respiratory_system_disease	roc	1.863e-09	DHS-Weighted
Fitcons2-Weighted	0.6005	Fitcons2-Mean	0.5895	respiratory_system_disease	roc	1.863e-09	Fitcons2-Weighted
Genoskyline-Weighted	0.5541	Genoskyline-Mean	0.5595	retinopathy	roc	3.856e-07	Genoskyline-Mean
DHS-Weighted	0.5605	DHS-Mean	0.5704	retinopathy	roc	1.639e-07	DHS-Mean
Fitcons2-Weighted	0.5721	Fitcons2-Mean	0.5754	retinopathy	roc	4.491e-02	Fitcons2-Mean
Genoskyline-Weighted	0.6765	Genoskyline-Mean	0.6686	rheumatoid_arthritis	roc	1.863e-09	Genoskyline-Weighted
DHS-Weighted	0.6880	DHS-Mean	0.6292	rheumatoid_arthritis	roc	1.863e-09	DHS-Weighted
Fitcons2-Weighted	0.6872	Fitcons2-Mean	0.6380	rheumatoid_arthritis	roc	1.863e-09	Fitcons2-Weighted
Genoskyline-Weighted	0.5594	Genoskyline-Mean	0.5574	schizophrenia	roc	2.316e-04	Genoskyline-Weighted
DHS-Weighted	0.5693	DHS-Mean	0.5464	schizophrenia	roc	1.863e-09	DHS-Weighted
Fitcons2-Weighted	0.5797	Fitcons2-Mean	0.5656	schizophrenia	roc	1.863e-09	Fitcons2-Weighted
Genoskyline-Weighted	0.7199	Genoskyline-Mean	0.7090	sclerosing_cholangitis	roc	1.863e-09	Genoskyline-Weighted
DHS-Weighted	0.7556	DHS-Mean	0.6592	sclerosing_cholangitis	roc	1.863e-09	DHS-Weighted
Fitcons2-Weighted	0.7484	Fitcons2-Mean	0.6766	sclerosing_cholangitis	roc	1.863e-09	Fitcons2-Weighted
Genoskyline-Weighted	0.5587	Genoskyline-Mean	0.5600	scoliosis	roc	8.705e-03	Genoskyline-Mean
DHS-Weighted	0.6196	DHS-Mean	0.5706	scoliosis	roc	1.863e-09	DHS-Weighted
Fitcons2-Weighted	0.5248	Fitcons2-Mean	0.5401	scoliosis	roc	3.539e-08	Fitcons2-Mean
Genoskyline-Weighted	0.6451	Genoskyline-Mean	0.6344	skin_disease	roc	1.863e-09	Genoskyline-Weighted
DHS-Weighted	0.6596	DHS-Mean	0.6077	skin_disease	roc	1.863e-09	DHS-Weighted
Fitcons2-Weighted	0.6468	Fitcons2-Mean	0.6308	skin_disease	roc	1.863e-09	Fitcons2-Weighted
Genoskyline-Weighted	0.5833	Genoskyline-Mean	0.5815	squamous_cell_carcinoma	roc	3.818e-01	Genoskyline-Weighted
DHS-Weighted	0.5662	DHS-Mean	0.5611	squamous_cell_carcinoma	roc	1.241e-01	DHS-Weighted
Fitcons2-Weighted	0.6024	Fitcons2-Mean	0.6026	squamous_cell_carcinoma	roc	4.522e-01	Fitcons2-Mean
Genoskyline-Weighted	0.4930	Genoskyline-Mean	0.5423	squamous_cell_lung_carcinoma	roc	1.863e-09	Genoskyline-Mean
DHS-Weighted	0.5070	DHS-Mean	0.5151	squamous_cell_lung_carcinoma	roc	1.403e-01	DHS-Mean
Fitcons2-Weighted	0.5300	Fitcons2-Mean	0.5605	squamous_cell_lung_carcinoma	roc	1.863e-09	Fitcons2-Mean
Genoskyline-Weighted	0.6247	Genoskyline-Mean	0.6268	stroke	roc	1.454e-02	Genoskyline-Mean
DHS-Weighted	0.5759	DHS-Mean	0.5772	stroke	roc	2.054e-01	DHS-Mean
Fitcons2-Weighted	0.6120	Fitcons2-Mean	0.6059	stroke	roc	5.561e-01	Fitcons2-Weighted
Genoskyline-Weighted	0.6858	Genoskyline-Mean	0.6582	systemic_lupus_erythematosus	roc	1.863e-09	Genoskyline-Weighted
DHS-Weighted	0.7238	DHS-Mean	0.6160	systemic_lupus_erythematosus	roc	1.863e-09	DHS-Weighted
Fitcons2-Weighted	0.7086	Fitcons2-Mean	0.6306	systemic_lupus_erythematosus	roc	1.863e-09	Fitcons2-Weighted
Genoskyline-Weighted	0.7156	Genoskyline-Mean	0.6939	systemic_scleroderma	roc	3.239e-06	Genoskyline-Weighted
DHS-Weighted	0.7655	DHS-Mean	0.6490	systemic_scleroderma	roc	1.863e-09	DHS-Weighted
Fitcons2-Weighted	0.7589	Fitcons2-Mean	0.6690	systemic_scleroderma	roc	1.863e-09	Fitcons2-Weighted
Genoskyline-Weighted	0.5528	Genoskyline-Mean	0.5567	tourette_syndrome	roc	1.397e-05	Genoskyline-Mean
DHS-Weighted	0.5570	DHS-Mean	0.5676	tourette_syndrome	roc	4.968e-05	DHS-Mean
Fitcons2-Weighted	0.5769	Fitcons2-Mean	0.5756	tourette_syndrome	roc	2.801e-01	Fitcons2-Weighted
Genoskyline-Weighted	0.6527	Genoskyline-Mean	0.6474	type_i_diabetes_mellitus	roc	5.145e-06	Genoskyline-Weighted
DHS-Weighted	0.6236	DHS-Mean	0.6120	type_i_diabetes_mellitus	roc	7.994e-06	DHS-Weighted
Fitcons2-Weighted	0.5950	Fitcons2-Mean	0.6027	type_i_diabetes_mellitus	roc	5.769e-02	Fitcons2-Mean
Genoskyline-Weighted	0.6260	Genoskyline-Mean	0.6226	type_ii_diabetes_mellitus	roc	1.863e-09	Genoskyline-Weighted
DHS-Weighted	0.6271	DHS-Mean	0.6067	type_ii_diabetes_mellitus	roc	1.863e-09	DHS-Weighted
Fitcons2-Weighted	0.6288	Fitcons2-Mean	0.6284	type_ii_diabetes_mellitus	roc	9.515e-01	Fitcons2-Weighted
Genoskyline-Weighted	0.7063	Genoskyline-Mean	0.6892	ulcerative_colitis	roc	1.863e-09	Genoskyline-Weighted
DHS-Weighted	0.7268	DHS-Mean	0.6535	ulcerative_colitis	roc	1.863e-09	DHS-Weighted
Fitcons2-Weighted	0.7213	Fitcons2-Mean	0.6526	ulcerative_colitis	roc	1.863e-09	Fitcons2-Weighted
Genoskyline-Weighted	0.5585	Genoskyline-Mean	0.5480	unipolar_depression	roc	1.863e-09	Genoskyline-Weighted
DHS-Weighted	0.5651	DHS-Mean	0.5516	unipolar_depression	roc	1.863e-09	DHS-Weighted
Fitcons2-Weighted	0.5613	Fitcons2-Mean	0.5521	unipolar_depression	roc	6.918e-06	Fitcons2-Weighted
Genoskyline-Weighted	0.6317	Genoskyline-Mean	0.6215	uterine_fibroid	roc	4.726e-02	Genoskyline-Weighted
DHS-Weighted	0.6122	DHS-Mean	0.5972	uterine_fibroid	roc	5.383e-03	DHS-Weighted
Fitcons2-Weighted	0.6241	Fitcons2-Mean	0.6275	uterine_fibroid	roc	1.886e-04	Fitcons2-Mean
Genoskyline-Weighted	0.6112	Genoskyline-Mean	0.6096	venous_thromboembolism	roc	3.272e-02	Genoskyline-Weighted
DHS-Weighted	0.5629	DHS-Mean	0.5577	venous_thromboembolism	roc	6.850e-01	DHS-Weighted
Fitcons2-Weighted	0.5899	Fitcons2-Mean	0.5846	venous_thromboembolism	roc	6.702e-01	Fitcons2-Weighted
