# Supplementary material for: Disease-specific prioritization of non-coding GWAS variants based on chromatin accessibility
Source: HGG Adv. 2024 May 21;5(3):100310. doi: 10.1016/j.xhgg.2024.100310 (PMC11259938; doi:10.1016/j.xhgg.2024.100310)
Supplement: Data S1. Legends for Supplemental Data SD1 - SD25 [file mmc2.zip › supp_dat/supplemental_table_ST5.csv]

score	DHS_weighted_win	DHS_weighted_lose	tie
GenoCanyon	57	40	14
LINSIGHT	60	39	12
GWAVA	82	18	11
eigen	73	26	12
CADD	103	4	4
