# Supplementary material for: Disease-specific prioritization of non-coding GWAS variants based on chromatin accessibility
Source: HGG Adv. 2024 May 21;5(3):100310. doi: 10.1016/j.xhgg.2024.100310 (PMC11259938; doi:10.1016/j.xhgg.2024.100310)
Supplement: Data S1. Legends for Supplemental Data SD1 - SD25 [file mmc2.zip › supp_dat/sup_data_standard-epigenomes.csv]

Epigenome.ID..EID.	GROUP	Standardized.Epigenome.name	ANATOMY	TYPE
E001	ESC	ES-I3 Cells	ESC	PrimaryCulture
E002	ESC	ES-WA7 Cells	ESC	PrimaryCulture
E003	ESC	H1 Cells	ESC	PrimaryCulture
E004	ES-deriv	H1 BMP4 Derived Mesendoderm Cultured Cells	ESC_DERIVED	ESCDerived
E005	ES-deriv	H1 BMP4 Derived Trophoblast Cultured Cells	ESC_DERIVED	ESCDerived
E006	ES-deriv	H1 Derived Mesenchymal Stem Cells	ESC_DERIVED	ESCDerived
E007	ES-deriv	H1 Derived Neuronal Progenitor Cultured Cells	ESC_DERIVED	ESCDerived
E008	ESC	H9 Cells	ESC	PrimaryCulture
E009	ES-deriv	H9 Derived Neuronal Progenitor Cultured Cells	ESC_DERIVED	ESCDerived
E010	ES-deriv	H9 Derived Neuron Cultured Cells	ESC_DERIVED	ESCDerived
E011	ES-deriv	hESC Derived CD184+ Endoderm Cultured Cells	ESC_DERIVED	ESCDerived
E012	ES-deriv	hESC Derived CD56+ Ectoderm Cultured Cells	ESC_DERIVED	ESCDerived
E013	ES-deriv	hESC Derived CD56+ Mesoderm Cultured Cells	ESC_DERIVED	ESCDerived
E014	ESC	HUES48 Cells	ESC	PrimaryCulture
E015	ESC	HUES6 Cells	ESC	PrimaryCulture
E016	ESC	HUES64 Cells	ESC	PrimaryCulture
E017	IMR90	IMR90 fetal lung fibroblasts Cell Line	LUNG	CellLine
E018	iPSC	iPS-15b Cells	IPSC	PrimaryCulture
E019	iPSC	iPS-18 Cells	IPSC	PrimaryCulture
E020	iPSC	iPS-20b Cells	IPSC	PrimaryCulture
E021	iPSC	iPS DF 6.9 Cells	IPSC	PrimaryCulture
E022	iPSC	iPS DF 19.11 Cells	IPSC	PrimaryCulture
E023	Mesench	Mesenchymal Stem Cell Derived Adipocyte Cultured Cells	FAT	PrimaryCulture
E024	ESC	ES-UCSF4 Cells	ESC	PrimaryCulture
E025	Mesench	Adipose Derived Mesenchymal Stem Cell Cultured Cells	FAT	PrimaryCulture
E026	Mesench	Bone Marrow Derived Cultured Mesenchymal Stem Cells	STROMAL_CONNECTIVE	PrimaryCulture
E027	Epithelial	Breast Myoepithelial Primary Cells	BREAST	PrimaryCell
E028	Epithelial	Breast variant Human Mammary Epithelial Cells (vHMEC)	BREAST	PrimaryCulture
E029	HSC & B-cell	Primary monocytes from peripheral blood	BLOOD	PrimaryCell
E030	HSC & B-cell	Primary neutrophils from peripheral blood	BLOOD	PrimaryCell
E031	HSC & B-cell	Primary B cells from cord blood	BLOOD	PrimaryCell
E032	HSC & B-cell	Primary B cells from peripheral blood	BLOOD	PrimaryCell
E033	Blood & T-cell	Primary T cells from cord blood	BLOOD	PrimaryCell
E034	Blood & T-cell	Primary T cells from peripheral blood	BLOOD	PrimaryCell
E035	HSC & B-cell	Primary hematopoietic stem cells	BLOOD	PrimaryCell
E036	HSC & B-cell	Primary hematopoietic stem cells short term culture	BLOOD	PrimaryCell
E037	Blood & T-cell	Primary T helper memory cells from peripheral blood 2	BLOOD	PrimaryCell
E038	Blood & T-cell	Primary T helper naive cells from peripheral blood	BLOOD	PrimaryCell
E039	Blood & T-cell	Primary T helper naive cells from peripheral blood	BLOOD	PrimaryCell
E040	Blood & T-cell	Primary T helper memory cells from peripheral blood 1	BLOOD	PrimaryCell
E041	Blood & T-cell	Primary T helper cells PMA-I stimulated	BLOOD	PrimaryCell
E042	Blood & T-cell	Primary T helper 17 cells PMA-I stimulated	BLOOD	PrimaryCell
E043	Blood & T-cell	Primary T helper cells from peripheral blood	BLOOD	PrimaryCell
E044	Blood & T-cell	Primary T regulatory cells from peripheral blood	BLOOD	PrimaryCell
E045	Blood & T-cell	Primary T cells effector/memory enriched from peripheral blood	BLOOD	PrimaryCell
E046	HSC & B-cell	Primary Natural Killer cells from peripheral blood	BLOOD	PrimaryCell
E047	Blood & T-cell	Primary T CD8+ naive cells from peripheral blood	BLOOD	PrimaryCell
E048	Blood & T-cell	Primary T CD8+ memory cells from peripheral blood	BLOOD	PrimaryCell
E049	Mesench	Mesenchymal Stem Cell Derived Chondrocyte Cultured Cells	STROMAL_CONNECTIVE	PrimaryCulture
E050	HSC & B-cell	Primary hematopoietic stem cells G-CSF-mobilized Female	BLOOD	PrimaryCell
E051	HSC & B-cell	Primary hematopoietic stem cells G-CSF-mobilized Male	BLOOD	PrimaryCell
E052	Myosat	Muscle Satellite Cultured Cells	MUSCLE	PrimaryCulture
E053	Neurosph	Cortex derived primary cultured neurospheres	BRAIN	PrimaryCulture
E054	Neurosph	Ganglion Eminence derived primary cultured neurospheres	BRAIN	PrimaryCulture
E055	Epithelial	Foreskin Fibroblast Primary Cells skin01	SKIN	PrimaryCulture
E056	Epithelial	Foreskin Fibroblast Primary Cells skin02	SKIN	PrimaryCulture
E057	Epithelial	Foreskin Keratinocyte Primary Cells skin02	SKIN	PrimaryCulture
E058	Epithelial	Foreskin Keratinocyte Primary Cells skin03	SKIN	PrimaryCulture
E059	Epithelial	Foreskin Melanocyte Primary Cells skin01	SKIN	PrimaryCulture
E061	Epithelial	Foreskin Melanocyte Primary Cells skin03	SKIN	PrimaryCulture
E062	Blood & T-cell	Primary mononuclear cells from peripheral blood	BLOOD	PrimaryCell
E063	Adipose	Adipose Nuclei	FAT	PrimaryTissue
E065	Heart	Aorta	VASCULAR	PrimaryTissue
E066	Other	Liver	LIVER	PrimaryTissue
E067	Brain	Brain Angular Gyrus	BRAIN	PrimaryTissue
E068	Brain	Brain Anterior Caudate	BRAIN	PrimaryTissue
E069	Brain	Brain Cingulate Gyrus	BRAIN	PrimaryTissue
E070	Brain	Brain Germinal Matrix	BRAIN	PrimaryTissue
E071	Brain	Brain Hippocampus Middle	BRAIN	PrimaryTissue
E072	Brain	Brain Inferior Temporal Lobe	BRAIN	PrimaryTissue
E073	Brain	Brain_Dorsolateral_Prefrontal_Cortex	BRAIN	PrimaryTissue
E074	Brain	Brain Substantia Nigra	BRAIN	PrimaryTissue
E075	Digestive	Colonic Mucosa	GI_COLON	PrimaryTissue
E076	Sm. Muscle	Colon Smooth Muscle	GI_COLON	PrimaryTissue
E077	Digestive	Duodenum Mucosa	GI_DUODENUM	PrimaryTissue
E078	Sm. Muscle	Duodenum Smooth Muscle	GI_DUODENUM	PrimaryTissue
E079	Digestive	Esophagus	GI_ESOPHAGUS	PrimaryTissue
E080	Other	Fetal Adrenal Gland	ADRENAL	PrimaryTissue
E081	Brain	Fetal Brain Male	BRAIN	PrimaryTissue
E082	Brain	Fetal Brain Female	BRAIN	PrimaryTissue
E083	Heart	Fetal Heart	HEART	PrimaryTissue
E084	Digestive	Fetal Intestine Large	GI_INTESTINE	PrimaryTissue
E085	Digestive	Fetal Intestine Small	GI_INTESTINE	PrimaryTissue
E086	Other	Fetal Kidney	KIDNEY	PrimaryTissue
E087	Other	Pancreatic Islets	PANCREAS	PrimaryTissue
E088	Other	Fetal Lung	LUNG	PrimaryTissue
E089	Muscle	Fetal Muscle Trunk	MUSCLE	PrimaryTissue
E090	Muscle	Fetal Muscle Leg	MUSCLE_LEG	PrimaryTissue
E091	Other	Placenta	PLACENTA	PrimaryTissue
E092	Digestive	Fetal Stomach	GI_STOMACH	PrimaryTissue
E093	Thymus	Fetal Thymus	THYMUS	PrimaryTissue
E094	Digestive	Gastric	GI_STOMACH	PrimaryTissue
E095	Heart	Left Ventricle	HEART	PrimaryTissue
E096	Other	Lung	LUNG	PrimaryTissue
E097	Other	Ovary	OVARY	PrimaryTissue
E098	Other	Pancreas	PANCREAS	PrimaryTissue
E099	Other	Placenta Amnion	PLACENTA	PrimaryTissue
E100	Muscle	Psoas Muscle	MUSCLE	PrimaryTissue
E101	Digestive	Rectal Mucosa Donor 29	GI_RECTUM	PrimaryTissue
E102	Digestive	Rectal Mucosa Donor 31	GI_RECTUM	PrimaryTissue
E103	Sm. Muscle	Rectal Smooth Muscle	GI_RECTUM	PrimaryTissue
E104	Heart	Right Atrium	HEART	PrimaryTissue
E105	Heart	Right Ventricle	HEART	PrimaryTissue
E106	Digestive	Sigmoid Colon	GI_COLON	PrimaryTissue
E107	Muscle	Skeletal Muscle Male	MUSCLE	PrimaryTissue
E108	Muscle	Skeletal Muscle Female	MUSCLE	PrimaryTissue
E109	Digestive	Small Intestine	GI_INTESTINE	PrimaryTissue
E110	Digestive	Stomach Mucosa	GI_STOMACH	PrimaryTissue
E111	Sm. Muscle	Stomach Smooth Muscle	GI_STOMACH	PrimaryTissue
E112	Thymus	Thymus	THYMUS	PrimaryTissue
E113	Other	Spleen	SPLEEN	PrimaryTissue
E114	ENCODE2012	A549 EtOH 0.02pct Lung Carcinoma Cell Line	LUNG	CellLine
E115	ENCODE2012	Dnd41 TCell Leukemia Cell Line	BLOOD	CellLine
E116	ENCODE2012	GM12878 Lymphoblastoid Cells	BLOOD	PrimaryCulture
E117	ENCODE2012	HeLa-S3 Cervical Carcinoma Cell Line	CERVIX	CellLine
E118	ENCODE2012	HepG2 Hepatocellular Carcinoma Cell Line	LIVER	CellLine
E119	ENCODE2012	HMEC Mammary Epithelial Primary Cells	BREAST	PrimaryCulture
E120	ENCODE2012	HSMM Skeletal Muscle Myoblasts Cells	MUSCLE	PrimaryCulture
E121	ENCODE2012	HSMM cell derived Skeletal Muscle Myotubes Cells	MUSCLE	PrimaryCulture
E122	ENCODE2012	HUVEC Umbilical Vein Endothelial Primary Cells	VASCULAR	PrimaryCulture
E123	ENCODE2012	K562 Leukemia Cells	BLOOD	PrimaryCulture
E124	ENCODE2012	Monocytes-CD14+ RO01746 Primary Cells	BLOOD	PrimaryCell
E125	ENCODE2012	NH-A Astrocytes Primary Cells	BRAIN	PrimaryCulture
E126	ENCODE2012	NHDF-Ad Adult Dermal Fibroblast Primary Cells	SKIN	PrimaryCulture
E127	ENCODE2012	NHEK-Epidermal Keratinocyte Primary Cells	SKIN	PrimaryCulture
E128	ENCODE2012	NHLF Lung Fibroblast Primary Cells	LUNG	PrimaryCulture
E129	ENCODE2012	Osteoblast Primary Cells	BONE	PrimaryCulture
