# Supplementary material for: Disease-specific prioritization of non-coding GWAS variants based on chromatin accessibility
Source: HGG Adv. 2024 May 21;5(3):100310. doi: 10.1016/j.xhgg.2024.100310 (PMC11259938; doi:10.1016/j.xhgg.2024.100310)
Supplement: Data S1. Legends for Supplemental Data SD1 - SD25 [file mmc2.zip › supp_dat/supplemental_table_ST4.csv]

score	DHS_weighted_win	DHS_weighted_lose	tie	winning_percent
GenoCanyon	92	7	12	0.11711711711711711
LINSIGHT	84	17	10	0.1981981981981982
GWAVA	93	12	6	0.13513513513513514
eigen	98	4	9	0.07657657657657657
CADD	107	4	0	0.036036036036036036
