# Supplementary material for: Disease-specific prioritization of non-coding GWAS variants based on chromatin accessibility
Source: HGG Adv. 2024 May 21;5(3):100310. doi: 10.1016/j.xhgg.2024.100310 (PMC11259938; doi:10.1016/j.xhgg.2024.100310)
Supplement: Data S1. Legends for Supplemental Data SD1 - SD25 [file mmc2.zip › supp_dat/sup_data_genetic-correlation.csv]

disease_1	disease_2	genetic_correlation
alzheimer's_disease	amyotrophic_lateral_sclerosis	0.171086
alzheimer's_disease	asthma	0.065942
alzheimer's_disease	atrial_fibrillation	0.014756
alzheimer's_disease	bipolar_disorder	0.182571
alzheimer's_disease	cancer	-0.146616
alzheimer's_disease	crohn's_disease	-0.028955
alzheimer's_disease	diabetes_mellitus	0.111902
alzheimer's_disease	epilepsy	0.010537
alzheimer's_disease	hypertension	-0.006209
alzheimer's_disease	rheumatoid_arthritis	-0.094724
alzheimer's_disease	schizophrenia	0.099608
alzheimer's_disease	ulcerative_colitis	-0.125824
alzheimer's_disease	celiac_disease	-0.029199
alzheimer's_disease	obesity	-9.85e-4
alzheimer's_disease	type_i_diabetes_mellitus	0.088354
alzheimer's_disease	type_ii_diabetes_mellitus	0.088354
age-related_macular_degeneration	alzheimer's_disease	-0.001297
alzheimer's_disease	coronary_artery_disease	0.003068
alzheimer's_disease	osteoarthritis	0.200312
alzheimer's_disease	parkinson's_disease	-0.090077
alzheimer's_disease	systemic_lupus_erythematosus	0.122891
alzheimer's_disease	autism_spectrum_disorder	0.049725
alzheimer's_disease	unipolar_depression	0.058926
alzheimer's_disease	inflammatory_bowel_disease	-0.061345
alzheimer's_disease	migraine_disorder	8.34e-4
alcohol_dependence	alzheimer's_disease	0.240493
alzheimer's_disease	chronic_kidney_disease	-0.056159
alzheimer's_disease	attention_deficit_hyperactivity_disorder	0.060817
alzheimer's_disease	ankylosing_spondylitis	0.076526
alzheimer's_disease	anorexia_nervosa	-0.028367
alzheimer's_disease	obsessive-compulsive_disorder	-0.156098
alzheimer's_disease	neurotic_disorder	0.069822
alzheimer's_disease	sclerosing_cholangitis	-0.167138
alzheimer's_disease	anxiety_disorder	-0.019867
amyotrophic_lateral_sclerosis	asthma	0.025345
amyotrophic_lateral_sclerosis	atrial_fibrillation	-0.08215
amyotrophic_lateral_sclerosis	bipolar_disorder	0.115834
amyotrophic_lateral_sclerosis	cancer	0.064871
amyotrophic_lateral_sclerosis	crohn's_disease	0.100321
amyotrophic_lateral_sclerosis	diabetes_mellitus	-0.052758
amyotrophic_lateral_sclerosis	epilepsy	0.129793
amyotrophic_lateral_sclerosis	hypertension	0.030731
amyotrophic_lateral_sclerosis	rheumatoid_arthritis	0.0865
amyotrophic_lateral_sclerosis	schizophrenia	0.210011
amyotrophic_lateral_sclerosis	ulcerative_colitis	0.059507
amyotrophic_lateral_sclerosis	celiac_disease	0.132552
amyotrophic_lateral_sclerosis	obesity	0.141407
amyotrophic_lateral_sclerosis	type_i_diabetes_mellitus	0.006256
amyotrophic_lateral_sclerosis	type_ii_diabetes_mellitus	0.006256
age-related_macular_degeneration	amyotrophic_lateral_sclerosis	-0.107764
amyotrophic_lateral_sclerosis	coronary_artery_disease	-0.044163
amyotrophic_lateral_sclerosis	osteoarthritis	0.01117
amyotrophic_lateral_sclerosis	parkinson's_disease	-0.019648
amyotrophic_lateral_sclerosis	systemic_lupus_erythematosus	-0.072899
amyotrophic_lateral_sclerosis	autism_spectrum_disorder	-0.097938
amyotrophic_lateral_sclerosis	unipolar_depression	0.054372
amyotrophic_lateral_sclerosis	inflammatory_bowel_disease	0.114771
amyotrophic_lateral_sclerosis	migraine_disorder	0.056094
alcohol_dependence	amyotrophic_lateral_sclerosis	0.019636
amyotrophic_lateral_sclerosis	chronic_kidney_disease	-0.203834
amyotrophic_lateral_sclerosis	attention_deficit_hyperactivity_disorder	0.192479
amyotrophic_lateral_sclerosis	ankylosing_spondylitis	-0.133371
amyotrophic_lateral_sclerosis	anorexia_nervosa	0.156662
amyotrophic_lateral_sclerosis	obsessive-compulsive_disorder	-0.08283
amyotrophic_lateral_sclerosis	neurotic_disorder	0.06023
amyotrophic_lateral_sclerosis	sclerosing_cholangitis	-0.067619
amyotrophic_lateral_sclerosis	anxiety_disorder	0.195662
asthma	atrial_fibrillation	0.084161
asthma	bipolar_disorder	0.066229
asthma	cancer	-0.043409
asthma	crohn's_disease	0.059174
asthma	diabetes_mellitus	0.094881
asthma	epilepsy	0.010266
asthma	hypertension	0.048742
asthma	rheumatoid_arthritis	0.061288
asthma	schizophrenia	0.04015
asthma	ulcerative_colitis	-0.013794
asthma	celiac_disease	0.046971
asthma	obesity	0.147184
asthma	type_i_diabetes_mellitus	0.091112
asthma	type_ii_diabetes_mellitus	0.091112
age-related_macular_degeneration	asthma	-0.010359
asthma	coronary_artery_disease	-3.5e-4
asthma	osteoarthritis	0.195396
asthma	parkinson's_disease	-0.045151
asthma	systemic_lupus_erythematosus	0.002341
asthma	autism_spectrum_disorder	0.034198
asthma	unipolar_depression	0.056078
asthma	inflammatory_bowel_disease	0.04827
asthma	migraine_disorder	-0.041619
alcohol_dependence	asthma	0.077678
asthma	chronic_kidney_disease	-0.030729
asthma	attention_deficit_hyperactivity_disorder	0.133409
ankylosing_spondylitis	asthma	0.070768
anorexia_nervosa	asthma	-0.005842
asthma	obsessive-compulsive_disorder	-0.039053
asthma	neurotic_disorder	0.037135
asthma	sclerosing_cholangitis	-0.052726
anxiety_disorder	asthma	0.241883
atrial_fibrillation	bipolar_disorder	0.019726
atrial_fibrillation	cancer	0.050851
atrial_fibrillation	crohn's_disease	0.037016
atrial_fibrillation	diabetes_mellitus	0.082053
atrial_fibrillation	epilepsy	0.120924
atrial_fibrillation	hypertension	0.228458
atrial_fibrillation	rheumatoid_arthritis	0.095785
atrial_fibrillation	schizophrenia	-0.024172
atrial_fibrillation	ulcerative_colitis	7.81e-4
atrial_fibrillation	celiac_disease	-0.002982
atrial_fibrillation	obesity	0.234969
atrial_fibrillation	type_i_diabetes_mellitus	0.070094
atrial_fibrillation	type_ii_diabetes_mellitus	0.070094
age-related_macular_degeneration	atrial_fibrillation	-0.04949
atrial_fibrillation	coronary_artery_disease	0.048819
atrial_fibrillation	osteoarthritis	0.102282
atrial_fibrillation	parkinson's_disease	-0.004075
atrial_fibrillation	systemic_lupus_erythematosus	0.01358
atrial_fibrillation	autism_spectrum_disorder	0.01741
atrial_fibrillation	unipolar_depression	0.036481
atrial_fibrillation	inflammatory_bowel_disease	0.03555
atrial_fibrillation	migraine_disorder	-0.100567
alcohol_dependence	atrial_fibrillation	0.069243
atrial_fibrillation	chronic_kidney_disease	0.00435
atrial_fibrillation	attention_deficit_hyperactivity_disorder	0.090275
ankylosing_spondylitis	atrial_fibrillation	0.091687
anorexia_nervosa	atrial_fibrillation	-0.033826
atrial_fibrillation	obsessive-compulsive_disorder	-0.011299
atrial_fibrillation	neurotic_disorder	0.009776
atrial_fibrillation	sclerosing_cholangitis	0.114005
anxiety_disorder	atrial_fibrillation	0.136479
bipolar_disorder	cancer	-0.03325
bipolar_disorder	crohn's_disease	0.068961
bipolar_disorder	diabetes_mellitus	-0.087675
bipolar_disorder	epilepsy	-0.067101
bipolar_disorder	hypertension	0.003057
bipolar_disorder	rheumatoid_arthritis	-0.104083
bipolar_disorder	schizophrenia	0.706957
bipolar_disorder	ulcerative_colitis	0.105295
bipolar_disorder	celiac_disease	0.229413
bipolar_disorder	obesity	-0.067996
bipolar_disorder	type_i_diabetes_mellitus	-0.049328
bipolar_disorder	type_ii_diabetes_mellitus	-0.049328
age-related_macular_degeneration	bipolar_disorder	0.014838
bipolar_disorder	coronary_artery_disease	-0.006419
bipolar_disorder	osteoarthritis	-0.046906
bipolar_disorder	parkinson's_disease	-0.086304
bipolar_disorder	systemic_lupus_erythematosus	-0.052267
autism_spectrum_disorder	bipolar_disorder	0.170472
bipolar_disorder	unipolar_depression	0.149241
bipolar_disorder	inflammatory_bowel_disease	0.10343
bipolar_disorder	migraine_disorder	0.018911
alcohol_dependence	bipolar_disorder	0.111792
bipolar_disorder	chronic_kidney_disease	-0.083522
attention_deficit_hyperactivity_disorder	bipolar_disorder	0.092235
ankylosing_spondylitis	bipolar_disorder	0.104059
anorexia_nervosa	bipolar_disorder	0.200596
bipolar_disorder	obsessive-compulsive_disorder	0.341661
bipolar_disorder	neurotic_disorder	0.059073
bipolar_disorder	sclerosing_cholangitis	0.03437
anxiety_disorder	bipolar_disorder	0.109813
cancer	crohn's_disease	0.11017
cancer	diabetes_mellitus	0.027068
cancer	epilepsy	-0.020416
cancer	hypertension	0.044311
cancer	rheumatoid_arthritis	-0.04773
cancer	schizophrenia	0.084078
cancer	ulcerative_colitis	-0.086618
cancer	celiac_disease	0.11009
cancer	obesity	0.146767
cancer	type_i_diabetes_mellitus	0.028297
cancer	type_ii_diabetes_mellitus	0.028297
age-related_macular_degeneration	cancer	0.046626
cancer	coronary_artery_disease	-0.020575
cancer	osteoarthritis	0.140336
cancer	parkinson's_disease	0.078002
cancer	systemic_lupus_erythematosus	-0.058
autism_spectrum_disorder	cancer	0.097399
cancer	unipolar_depression	0.086358
cancer	inflammatory_bowel_disease	0.002039
cancer	migraine_disorder	0.1274
alcohol_dependence	cancer	0.303757
cancer	chronic_kidney_disease	-0.107432
attention_deficit_hyperactivity_disorder	cancer	0.20003
ankylosing_spondylitis	cancer	0.129648
anorexia_nervosa	cancer	0.0339
cancer	obsessive-compulsive_disorder	-0.0143
cancer	neurotic_disorder	0.069589
cancer	sclerosing_cholangitis	-0.0737
anxiety_disorder	cancer	0.149474
crohn's_disease	diabetes_mellitus	-0.013519
crohn's_disease	epilepsy	-0.055658
crohn's_disease	hypertension	0.039889
crohn's_disease	rheumatoid_arthritis	0.061389
crohn's_disease	schizophrenia	0.082835
crohn's_disease	ulcerative_colitis	0.527056
celiac_disease	crohn's_disease	0.168173
crohn's_disease	obesity	0.081463
crohn's_disease	type_i_diabetes_mellitus	-0.001624
crohn's_disease	type_ii_diabetes_mellitus	-0.001624
age-related_macular_degeneration	crohn's_disease	0.044611
coronary_artery_disease	crohn's_disease	0.028372
crohn's_disease	osteoarthritis	-0.002396
crohn's_disease	parkinson's_disease	-0.004477
crohn's_disease	systemic_lupus_erythematosus	-0.096947
autism_spectrum_disorder	crohn's_disease	4.99e-4
crohn's_disease	unipolar_depression	0.047123
crohn's_disease	inflammatory_bowel_disease	0.719168
crohn's_disease	migraine_disorder	-0.032011
alcohol_dependence	crohn's_disease	0.142982
chronic_kidney_disease	crohn's_disease	0.015943
attention_deficit_hyperactivity_disorder	crohn's_disease	0.055641
ankylosing_spondylitis	crohn's_disease	0.298486
anorexia_nervosa	crohn's_disease	0.040592
crohn's_disease	obsessive-compulsive_disorder	0.06222
crohn's_disease	neurotic_disorder	0.035834
crohn's_disease	sclerosing_cholangitis	0.165571
anxiety_disorder	crohn's_disease	0.115625
diabetes_mellitus	epilepsy	0.102368
diabetes_mellitus	hypertension	0.418507
diabetes_mellitus	rheumatoid_arthritis	-0.012544
diabetes_mellitus	schizophrenia	-0.132957
diabetes_mellitus	ulcerative_colitis	-0.048331
celiac_disease	diabetes_mellitus	-0.11289
diabetes_mellitus	obesity	0.541895
diabetes_mellitus	type_i_diabetes_mellitus	0.908874
diabetes_mellitus	type_ii_diabetes_mellitus	0.908874
age-related_macular_degeneration	diabetes_mellitus	-0.026107000000000002
coronary_artery_disease	diabetes_mellitus	0.14186000000000001
diabetes_mellitus	osteoarthritis	0.277202
diabetes_mellitus	parkinson's_disease	-0.158104
diabetes_mellitus	systemic_lupus_erythematosus	0.005484
autism_spectrum_disorder	diabetes_mellitus	0.018062
diabetes_mellitus	unipolar_depression	0.053937
diabetes_mellitus	inflammatory_bowel_disease	-0.024226
diabetes_mellitus	migraine_disorder	-0.09698
alcohol_dependence	diabetes_mellitus	0.048484
chronic_kidney_disease	diabetes_mellitus	0.098048
attention_deficit_hyperactivity_disorder	diabetes_mellitus	0.291425
ankylosing_spondylitis	diabetes_mellitus	0.178775
anorexia_nervosa	diabetes_mellitus	-0.272145
diabetes_mellitus	obsessive-compulsive_disorder	-0.30414
diabetes_mellitus	neurotic_disorder	0.05026
diabetes_mellitus	sclerosing_cholangitis	-0.092429
anxiety_disorder	diabetes_mellitus	0.155879
epilepsy	hypertension	0.064871
epilepsy	rheumatoid_arthritis	0.029212
epilepsy	schizophrenia	0.010714
epilepsy	ulcerative_colitis	-0.03925
celiac_disease	epilepsy	-0.114044
epilepsy	obesity	0.185532
epilepsy	type_i_diabetes_mellitus	0.128797
epilepsy	type_ii_diabetes_mellitus	0.128797
age-related_macular_degeneration	epilepsy	0.011369
coronary_artery_disease	epilepsy	0.053554
epilepsy	osteoarthritis	0.121165
epilepsy	parkinson's_disease	-0.310913
epilepsy	systemic_lupus_erythematosus	-0.174993
autism_spectrum_disorder	epilepsy	-0.13964
epilepsy	unipolar_depression	0.029784
epilepsy	inflammatory_bowel_disease	-0.036028
epilepsy	migraine_disorder	0.030582
alcohol_dependence	epilepsy	0.255726
chronic_kidney_disease	epilepsy	0.023583
attention_deficit_hyperactivity_disorder	epilepsy	0.187921
ankylosing_spondylitis	epilepsy	-0.011676
anorexia_nervosa	epilepsy	0.010713
epilepsy	obsessive-compulsive_disorder	-0.102462
epilepsy	neurotic_disorder	0.021926
epilepsy	sclerosing_cholangitis	0.051394
anxiety_disorder	epilepsy	0.099703
hypertension	rheumatoid_arthritis	0.005284
hypertension	schizophrenia	-0.031188
hypertension	ulcerative_colitis	-0.028578
celiac_disease	hypertension	-0.006431
hypertension	obesity	0.365099
hypertension	type_i_diabetes_mellitus	0.374298
hypertension	type_ii_diabetes_mellitus	0.374298
age-related_macular_degeneration	hypertension	-6.17e-4
coronary_artery_disease	hypertension	0.181159
hypertension	osteoarthritis	0.125523
hypertension	parkinson's_disease	-0.034436
hypertension	systemic_lupus_erythematosus	-0.0598
autism_spectrum_disorder	hypertension	-0.025231
hypertension	unipolar_depression	0.060505
hypertension	inflammatory_bowel_disease	0.030323
hypertension	migraine_disorder	-0.067387
alcohol_dependence	hypertension	0.187665
chronic_kidney_disease	hypertension	0.256319
attention_deficit_hyperactivity_disorder	hypertension	0.155037
ankylosing_spondylitis	hypertension	0.083155
anorexia_nervosa	hypertension	-0.09315
hypertension	obsessive-compulsive_disorder	-0.072786
hypertension	neurotic_disorder	0.09031
hypertension	sclerosing_cholangitis	-0.066213
anxiety_disorder	hypertension	0.196868
rheumatoid_arthritis	schizophrenia	-0.030308
rheumatoid_arthritis	ulcerative_colitis	0.100902
celiac_disease	rheumatoid_arthritis	0.195287
obesity	rheumatoid_arthritis	0.105049
rheumatoid_arthritis	type_i_diabetes_mellitus	-0.024797
rheumatoid_arthritis	type_ii_diabetes_mellitus	-0.024797
age-related_macular_degeneration	rheumatoid_arthritis	-0.015271
coronary_artery_disease	rheumatoid_arthritis	0.022943
osteoarthritis	rheumatoid_arthritis	0.11437
parkinson's_disease	rheumatoid_arthritis	0.041282
rheumatoid_arthritis	systemic_lupus_erythematosus	-0.469202
autism_spectrum_disorder	rheumatoid_arthritis	-0.119911
rheumatoid_arthritis	unipolar_depression	0.015066
inflammatory_bowel_disease	rheumatoid_arthritis	0.089703
migraine_disorder	rheumatoid_arthritis	-0.02793
alcohol_dependence	rheumatoid_arthritis	0.146396
chronic_kidney_disease	rheumatoid_arthritis	-0.017876
attention_deficit_hyperactivity_disorder	rheumatoid_arthritis	0.138695
ankylosing_spondylitis	rheumatoid_arthritis	0.151498
anorexia_nervosa	rheumatoid_arthritis	-0.150122
obsessive-compulsive_disorder	rheumatoid_arthritis	-0.161323
neurotic_disorder	rheumatoid_arthritis	0.020208
rheumatoid_arthritis	sclerosing_cholangitis	0.070081
anxiety_disorder	rheumatoid_arthritis	0.067695
schizophrenia	ulcerative_colitis	0.133472
celiac_disease	schizophrenia	0.095006
obesity	schizophrenia	-0.090019
schizophrenia	type_i_diabetes_mellitus	-0.0532
schizophrenia	type_ii_diabetes_mellitus	-0.0532
age-related_macular_degeneration	schizophrenia	-0.032266
coronary_artery_disease	schizophrenia	-0.013271
osteoarthritis	schizophrenia	-0.088602
parkinson's_disease	schizophrenia	-0.104383
schizophrenia	systemic_lupus_erythematosus	-0.13186
autism_spectrum_disorder	schizophrenia	0.210369
schizophrenia	unipolar_depression	0.168235
inflammatory_bowel_disease	schizophrenia	0.134833
migraine_disorder	schizophrenia	-0.068024
alcohol_dependence	schizophrenia	0.227414
chronic_kidney_disease	schizophrenia	-0.118866
attention_deficit_hyperactivity_disorder	schizophrenia	0.13205
ankylosing_spondylitis	schizophrenia	0.059943
anorexia_nervosa	schizophrenia	0.239109
obsessive-compulsive_disorder	schizophrenia	0.34089
neurotic_disorder	schizophrenia	0.138853
schizophrenia	sclerosing_cholangitis	0.011313
anxiety_disorder	schizophrenia	0.189899
celiac_disease	ulcerative_colitis	0.184205
obesity	ulcerative_colitis	-0.098729
type_i_diabetes_mellitus	ulcerative_colitis	-0.040784
type_ii_diabetes_mellitus	ulcerative_colitis	-0.040784
age-related_macular_degeneration	ulcerative_colitis	-0.042647
coronary_artery_disease	ulcerative_colitis	0.010077
osteoarthritis	ulcerative_colitis	-0.024545
parkinson's_disease	ulcerative_colitis	0.027745
systemic_lupus_erythematosus	ulcerative_colitis	-0.162371
autism_spectrum_disorder	ulcerative_colitis	-0.025873
ulcerative_colitis	unipolar_depression	0.04904
inflammatory_bowel_disease	ulcerative_colitis	1.000836
migraine_disorder	ulcerative_colitis	-0.034204
alcohol_dependence	ulcerative_colitis	-0.013031
chronic_kidney_disease	ulcerative_colitis	-0.137272
attention_deficit_hyperactivity_disorder	ulcerative_colitis	-0.043366
ankylosing_spondylitis	ulcerative_colitis	0.197539
anorexia_nervosa	ulcerative_colitis	0.119137
obsessive-compulsive_disorder	ulcerative_colitis	0.206135
neurotic_disorder	ulcerative_colitis	0.092646
sclerosing_cholangitis	ulcerative_colitis	0.626089
anxiety_disorder	ulcerative_colitis	0.189194
celiac_disease	obesity	-0.170888
celiac_disease	type_i_diabetes_mellitus	-0.04166
celiac_disease	type_ii_diabetes_mellitus	-0.04166
age-related_macular_degeneration	celiac_disease	0.007552
celiac_disease	coronary_artery_disease	0.006711
celiac_disease	osteoarthritis	-0.115828
celiac_disease	parkinson's_disease	-0.009009
celiac_disease	systemic_lupus_erythematosus	-0.1609
autism_spectrum_disorder	celiac_disease	0.090736
celiac_disease	unipolar_depression	-0.009496
celiac_disease	inflammatory_bowel_disease	0.190726
celiac_disease	migraine_disorder	0.045521
alcohol_dependence	celiac_disease	-0.030762
celiac_disease	chronic_kidney_disease	0.165061
attention_deficit_hyperactivity_disorder	celiac_disease	-0.181999
ankylosing_spondylitis	celiac_disease	-0.031531000000000003
anorexia_nervosa	celiac_disease	-0.018452
celiac_disease	obsessive-compulsive_disorder	0.3629
celiac_disease	neurotic_disorder	-0.023622
celiac_disease	sclerosing_cholangitis	0.13745
anxiety_disorder	celiac_disease	7.96e-4
obesity	type_i_diabetes_mellitus	0.395624
obesity	type_ii_diabetes_mellitus	0.395624
age-related_macular_degeneration	obesity	-0.00213
coronary_artery_disease	obesity	0.121921
obesity	osteoarthritis	0.489409
obesity	parkinson's_disease	-0.073888
obesity	systemic_lupus_erythematosus	-0.006312
autism_spectrum_disorder	obesity	0.074817
obesity	unipolar_depression	0.095
inflammatory_bowel_disease	obesity	0.015157
migraine_disorder	obesity	-0.105354
alcohol_dependence	obesity	0.095467
chronic_kidney_disease	obesity	0.133882
attention_deficit_hyperactivity_disorder	obesity	0.441649
ankylosing_spondylitis	obesity	0.173757
anorexia_nervosa	obesity	-0.277971
obesity	obsessive-compulsive_disorder	-0.338151
neurotic_disorder	obesity	-9.98e-4
obesity	sclerosing_cholangitis	-0.193306
anxiety_disorder	obesity	0.050003
type_i_diabetes_mellitus	type_ii_diabetes_mellitus	0.846013
age-related_macular_degeneration	type_i_diabetes_mellitus	-0.021029
coronary_artery_disease	type_i_diabetes_mellitus	0.134048
osteoarthritis	type_i_diabetes_mellitus	0.192661
parkinson's_disease	type_i_diabetes_mellitus	-0.095989
systemic_lupus_erythematosus	type_i_diabetes_mellitus	-0.069225
autism_spectrum_disorder	type_i_diabetes_mellitus	0.011126
type_i_diabetes_mellitus	unipolar_depression	0.052399
inflammatory_bowel_disease	type_i_diabetes_mellitus	-0.018195
migraine_disorder	type_i_diabetes_mellitus	-0.122691
alcohol_dependence	type_i_diabetes_mellitus	0.029583
chronic_kidney_disease	type_i_diabetes_mellitus	0.039158
attention_deficit_hyperactivity_disorder	type_i_diabetes_mellitus	0.254653
ankylosing_spondylitis	type_i_diabetes_mellitus	0.146855
anorexia_nervosa	type_i_diabetes_mellitus	-0.203735
obsessive-compulsive_disorder	type_i_diabetes_mellitus	-0.128695
neurotic_disorder	type_i_diabetes_mellitus	0.037311
sclerosing_cholangitis	type_i_diabetes_mellitus	-0.011848
anxiety_disorder	type_i_diabetes_mellitus	0.133006
age-related_macular_degeneration	type_ii_diabetes_mellitus	-0.021029
coronary_artery_disease	type_ii_diabetes_mellitus	0.134048
osteoarthritis	type_ii_diabetes_mellitus	0.192661
parkinson's_disease	type_ii_diabetes_mellitus	-0.095989
systemic_lupus_erythematosus	type_ii_diabetes_mellitus	-0.069225
autism_spectrum_disorder	type_ii_diabetes_mellitus	0.011126
type_ii_diabetes_mellitus	unipolar_depression	0.052399
inflammatory_bowel_disease	type_ii_diabetes_mellitus	-0.018195
migraine_disorder	type_ii_diabetes_mellitus	-0.122691
alcohol_dependence	type_ii_diabetes_mellitus	0.029583
chronic_kidney_disease	type_ii_diabetes_mellitus	0.039158
attention_deficit_hyperactivity_disorder	type_ii_diabetes_mellitus	0.254653
ankylosing_spondylitis	type_ii_diabetes_mellitus	0.146855
anorexia_nervosa	type_ii_diabetes_mellitus	-0.203735
obsessive-compulsive_disorder	type_ii_diabetes_mellitus	-0.128695
neurotic_disorder	type_ii_diabetes_mellitus	0.037311
sclerosing_cholangitis	type_ii_diabetes_mellitus	-0.011848
anxiety_disorder	type_ii_diabetes_mellitus	0.133006
age-related_macular_degeneration	coronary_artery_disease	0.200543
age-related_macular_degeneration	osteoarthritis	0.006726
age-related_macular_degeneration	parkinson's_disease	0.002104
age-related_macular_degeneration	systemic_lupus_erythematosus	0.044244
age-related_macular_degeneration	autism_spectrum_disorder	-0.030018
age-related_macular_degeneration	unipolar_depression	0.003241
age-related_macular_degeneration	inflammatory_bowel_disease	-0.016387
age-related_macular_degeneration	migraine_disorder	0.00571
age-related_macular_degeneration	alcohol_dependence	-0.158327
age-related_macular_degeneration	chronic_kidney_disease	-0.18752
age-related_macular_degeneration	attention_deficit_hyperactivity_disorder	-0.031701
age-related_macular_degeneration	ankylosing_spondylitis	-0.00767
age-related_macular_degeneration	anorexia_nervosa	-0.047308
age-related_macular_degeneration	obsessive-compulsive_disorder	-0.040464
age-related_macular_degeneration	neurotic_disorder	0.00644
age-related_macular_degeneration	sclerosing_cholangitis	0.059451
age-related_macular_degeneration	anxiety_disorder	-0.06006
coronary_artery_disease	osteoarthritis	0.059217
coronary_artery_disease	parkinson's_disease	-3.36e-4
coronary_artery_disease	systemic_lupus_erythematosus	-0.018633
autism_spectrum_disorder	coronary_artery_disease	-0.025297
coronary_artery_disease	unipolar_depression	0.02369
coronary_artery_disease	inflammatory_bowel_disease	0.031495
coronary_artery_disease	migraine_disorder	-0.043641
alcohol_dependence	coronary_artery_disease	0.01476
chronic_kidney_disease	coronary_artery_disease	0.013259
attention_deficit_hyperactivity_disorder	coronary_artery_disease	0.080767
ankylosing_spondylitis	coronary_artery_disease	0.006222
anorexia_nervosa	coronary_artery_disease	-0.049985
coronary_artery_disease	obsessive-compulsive_disorder	-0.043181
coronary_artery_disease	neurotic_disorder	0.023375
coronary_artery_disease	sclerosing_cholangitis	0.009478
anxiety_disorder	coronary_artery_disease	0.083925
osteoarthritis	parkinson's_disease	-0.130841
osteoarthritis	systemic_lupus_erythematosus	-0.027963
autism_spectrum_disorder	osteoarthritis	-0.080741
osteoarthritis	unipolar_depression	0.141429
inflammatory_bowel_disease	osteoarthritis	0.012031
migraine_disorder	osteoarthritis	0.063166
alcohol_dependence	osteoarthritis	0.229399
chronic_kidney_disease	osteoarthritis	-0.03388
attention_deficit_hyperactivity_disorder	osteoarthritis	0.402985
ankylosing_spondylitis	osteoarthritis	-0.032283
anorexia_nervosa	osteoarthritis	-0.177816
obsessive-compulsive_disorder	osteoarthritis	-0.1673
neurotic_disorder	osteoarthritis	0.105999
osteoarthritis	sclerosing_cholangitis	-0.225848
anxiety_disorder	osteoarthritis	0.128368
parkinson's_disease	systemic_lupus_erythematosus	0.026788
autism_spectrum_disorder	parkinson's_disease	0.116479
parkinson's_disease	unipolar_depression	-0.031736
inflammatory_bowel_disease	parkinson's_disease	0.015217
migraine_disorder	parkinson's_disease	-0.117216
alcohol_dependence	parkinson's_disease	0.04471
chronic_kidney_disease	parkinson's_disease	-0.072355
attention_deficit_hyperactivity_disorder	parkinson's_disease	-0.106837
ankylosing_spondylitis	parkinson's_disease	0.08034
anorexia_nervosa	parkinson's_disease	0.078957
obsessive-compulsive_disorder	parkinson's_disease	-0.045614
neurotic_disorder	parkinson's_disease	-0.022988
parkinson's_disease	sclerosing_cholangitis	-0.015374
anxiety_disorder	parkinson's_disease	-0.408486
autism_spectrum_disorder	systemic_lupus_erythematosus	0.099938
systemic_lupus_erythematosus	unipolar_depression	-0.027737
inflammatory_bowel_disease	systemic_lupus_erythematosus	-0.13913
migraine_disorder	systemic_lupus_erythematosus	-0.1122
alcohol_dependence	systemic_lupus_erythematosus	0.046651
chronic_kidney_disease	systemic_lupus_erythematosus	0.108259
attention_deficit_hyperactivity_disorder	systemic_lupus_erythematosus	-0.093268
ankylosing_spondylitis	systemic_lupus_erythematosus	-0.030576
anorexia_nervosa	systemic_lupus_erythematosus	0.0302
obsessive-compulsive_disorder	systemic_lupus_erythematosus	0.0084
neurotic_disorder	systemic_lupus_erythematosus	-0.011944
sclerosing_cholangitis	systemic_lupus_erythematosus	-0.2364
anxiety_disorder	systemic_lupus_erythematosus	-0.066258
autism_spectrum_disorder	unipolar_depression	0.125921
autism_spectrum_disorder	inflammatory_bowel_disease	-0.041326
autism_spectrum_disorder	migraine_disorder	0.042912
alcohol_dependence	autism_spectrum_disorder	-0.06839
autism_spectrum_disorder	chronic_kidney_disease	0.008701
attention_deficit_hyperactivity_disorder	autism_spectrum_disorder	0.268617
ankylosing_spondylitis	autism_spectrum_disorder	0.025794
anorexia_nervosa	autism_spectrum_disorder	-0.048435
autism_spectrum_disorder	obsessive-compulsive_disorder	0.095231
autism_spectrum_disorder	neurotic_disorder	0.142127
autism_spectrum_disorder	sclerosing_cholangitis	-0.089879
anxiety_disorder	autism_spectrum_disorder	0.086121
inflammatory_bowel_disease	unipolar_depression	0.062381
migraine_disorder	unipolar_depression	0.069091
alcohol_dependence	unipolar_depression	0.184958
chronic_kidney_disease	unipolar_depression	-0.014339
attention_deficit_hyperactivity_disorder	unipolar_depression	0.201768
ankylosing_spondylitis	unipolar_depression	0.074341
anorexia_nervosa	unipolar_depression	0.090255
obsessive-compulsive_disorder	unipolar_depression	0.107124
neurotic_disorder	unipolar_depression	0.24091
sclerosing_cholangitis	unipolar_depression	-0.048652
anxiety_disorder	unipolar_depression	0.306261
inflammatory_bowel_disease	migraine_disorder	-0.0853
alcohol_dependence	inflammatory_bowel_disease	0.035247
chronic_kidney_disease	inflammatory_bowel_disease	-0.103143
attention_deficit_hyperactivity_disorder	inflammatory_bowel_disease	0.020935
ankylosing_spondylitis	inflammatory_bowel_disease	0.288311
anorexia_nervosa	inflammatory_bowel_disease	0.053326
inflammatory_bowel_disease	obsessive-compulsive_disorder	0.123595
inflammatory_bowel_disease	neurotic_disorder	0.080017
inflammatory_bowel_disease	sclerosing_cholangitis	0.43774
anxiety_disorder	inflammatory_bowel_disease	0.179963
alcohol_dependence	migraine_disorder	-0.099911
chronic_kidney_disease	migraine_disorder	-0.122605
attention_deficit_hyperactivity_disorder	migraine_disorder	-0.005978
ankylosing_spondylitis	migraine_disorder	0.003609
anorexia_nervosa	migraine_disorder	0.1098
migraine_disorder	obsessive-compulsive_disorder	0.071
migraine_disorder	neurotic_disorder	0.090905
migraine_disorder	sclerosing_cholangitis	-0.1522
anxiety_disorder	migraine_disorder	0.080477
alcohol_dependence	chronic_kidney_disease	-0.309817
alcohol_dependence	attention_deficit_hyperactivity_disorder	0.342334
alcohol_dependence	ankylosing_spondylitis	-0.244248
alcohol_dependence	anorexia_nervosa	-0.114422
alcohol_dependence	obsessive-compulsive_disorder	-0.21262
alcohol_dependence	neurotic_disorder	0.205153
alcohol_dependence	sclerosing_cholangitis	-0.143239
alcohol_dependence	anxiety_disorder	0.351795
attention_deficit_hyperactivity_disorder	chronic_kidney_disease	0.028806
ankylosing_spondylitis	chronic_kidney_disease	-0.051369
anorexia_nervosa	chronic_kidney_disease	-0.081776
chronic_kidney_disease	obsessive-compulsive_disorder	-0.030566
chronic_kidney_disease	neurotic_disorder	0.036784
chronic_kidney_disease	sclerosing_cholangitis	-0.07296
anxiety_disorder	chronic_kidney_disease	0.193399
ankylosing_spondylitis	attention_deficit_hyperactivity_disorder	0.170846
anorexia_nervosa	attention_deficit_hyperactivity_disorder	-0.240051
attention_deficit_hyperactivity_disorder	obsessive-compulsive_disorder	-0.176058
attention_deficit_hyperactivity_disorder	neurotic_disorder	0.178081
attention_deficit_hyperactivity_disorder	sclerosing_cholangitis	-0.239506
anxiety_disorder	attention_deficit_hyperactivity_disorder	0.260148
ankylosing_spondylitis	anorexia_nervosa	-0.040319
ankylosing_spondylitis	obsessive-compulsive_disorder	0.271991
ankylosing_spondylitis	neurotic_disorder	0.023273
ankylosing_spondylitis	sclerosing_cholangitis	0.345089
ankylosing_spondylitis	anxiety_disorder	-0.031176
anorexia_nervosa	obsessive-compulsive_disorder	0.4836
anorexia_nervosa	neurotic_disorder	0.208137
anorexia_nervosa	sclerosing_cholangitis	0.2778
anorexia_nervosa	anxiety_disorder	0.109791
neurotic_disorder	obsessive-compulsive_disorder	0.220004
obsessive-compulsive_disorder	sclerosing_cholangitis	0.0532
anxiety_disorder	obsessive-compulsive_disorder	0.169826
neurotic_disorder	sclerosing_cholangitis	-0.043048
anxiety_disorder	neurotic_disorder	0.515568
anxiety_disorder	sclerosing_cholangitis	-0.16888
