# Supplementary material for: Disease-specific prioritization of non-coding GWAS variants based on chromatin accessibility
Source: HGG Adv. 2024 May 21;5(3):100310. doi: 10.1016/j.xhgg.2024.100310 (PMC11259938; doi:10.1016/j.xhgg.2024.100310)
Supplement: Data S1. Legends for Supplemental Data SD1 - SD25 [file mmc2.zip › supp_dat/supplemental_table_ST7.csv]

rank	Epigenome.ID..EID.	Standardized.Epigenome.name	ANATOMY	disease	pval
1	E116	GM12878 Lymphoblastoid Cells	BLOOD	systemic_scleroderma	0.038
2	E032	Primary B cells from peripheral blood	BLOOD	systemic_scleroderma	0.161
3	E041	Primary T helper cells PMA-I stimulated	BLOOD	systemic_scleroderma	0.084
4	E123	K562 Leukemia Cells	BLOOD	systemic_scleroderma	1
5	E030	Primary neutrophils from peripheral blood	BLOOD	systemic_scleroderma	0.864
1	E116	GM12878 Lymphoblastoid Cells	BLOOD	sclerosing_cholangitis	<0.001
2	E061	Foreskin Melanocyte Primary Cells skin03	SKIN	sclerosing_cholangitis	0.176
3	E102	Rectal Mucosa Donor 31	GI_RECTUM	sclerosing_cholangitis	<0.001
4	E041	Primary T helper cells PMA-I stimulated	BLOOD	sclerosing_cholangitis	<0.001
5	E029	Primary monocytes from peripheral blood	BLOOD	sclerosing_cholangitis	<0.001
1	E102	Rectal Mucosa Donor 31	GI_RECTUM	colorectal_adenoma	0.051
2	E110	Stomach Mucosa	GI_STOMACH	colorectal_adenoma	0.008
3	E057	Foreskin Keratinocyte Primary Cells skin02	SKIN	colorectal_adenoma	0.116
4	E101	Rectal Mucosa Donor 29	GI_RECTUM	colorectal_adenoma	0.0036
5	E028	Breast variant Human Mammary Epithelial Cells (vHMEC)	BREAST	colorectal_adenoma	0.201
1	E083	Fetal Heart	HEART	atrial_fibrillation	<0.001
2	E108	Skeletal Muscle Female	MUSCLE	atrial_fibrillation	0.013
3	E107	Skeletal Muscle Male	MUSCLE	atrial_fibrillation	0.0085
4	E088	Fetal Lung	LUNG	atrial_fibrillation	0.0016
5	E120	HSMM Skeletal Muscle Myoblasts Cells	MUSCLE	atrial_fibrillation	0.179
1	E061	Foreskin Melanocyte Primary Cells skin03	SKIN	cutaneous_melanoma	0.076
2	E059	Foreskin Melanocyte Primary Cells skin01	SKIN	cutaneous_melanoma	0.076
3	E117	HeLa-S3 Cervical Carcinoma Cell Line	CERVIX	cutaneous_melanoma	0.4
4	E041	Primary T helper cells PMA-I stimulated	BLOOD	cutaneous_melanoma	0.495
5	E122	HUVEC Umbilical Vein Endothelial Primary Cells	VASCULAR	cutaneous_melanoma	0.872
