# Supplementary material for: Disease-specific prioritization of non-coding GWAS variants based on chromatin accessibility
Source: HGG Adv. 2024 May 21;5(3):100310. doi: 10.1016/j.xhgg.2024.100310 (PMC11259938; doi:10.1016/j.xhgg.2024.100310)
Supplement: Data S1. Legends for Supplemental Data SD1 - SD25 [file mmc2.zip › supp_dat/sup_data_beta-model-similarity-dhs.csv]

disease_1	disease_2	model_similarity
chronic_lymphocytic_leukemia	neoplasm_of_mature_b-cells	0.6548108867630406
chronic_lymphocytic_leukemia	hiv-1_infection	6.612191340762358e-4
chronic_lymphocytic_leukemia	metabolic_syndrome	0.024088597711405053
acute_lymphoblastic_leukemia	chronic_lymphocytic_leukemia	0.5835288720683114
alzheimer's_disease	chronic_lymphocytic_leukemia	0.028260333781094497
amyotrophic_lateral_sclerosis	chronic_lymphocytic_leukemia	3.0133428098130815e-4
asthma	chronic_lymphocytic_leukemia	0.30869711252487925
atrial_fibrillation	chronic_lymphocytic_leukemia	0.004895996135913932
bipolar_disorder	chronic_lymphocytic_leukemia	0.0034510523169138958
breast_carcinoma	chronic_lymphocytic_leukemia	0.057676217472285796
cancer	chronic_lymphocytic_leukemia	0.11308376578286236
cardiovascular_disease	chronic_lymphocytic_leukemia	0.053288666628670066
chronic_lymphocytic_leukemia	chronic_obstructive_pulmonary_disease	0.00605839357001282
chronic_lymphocytic_leukemia	crohn's_disease	0.3181355883184133
chronic_lymphocytic_leukemia	cutaneous_melanoma	0.1315911068015022
chronic_lymphocytic_leukemia	diabetes_mellitus	0.05682926060402429
chronic_lymphocytic_leukemia	diabetic_nephropathy	0.013462445402855482
chronic_lymphocytic_leukemia	digestive_system_disease	0.09543098923528756
chronic_lymphocytic_leukemia	epilepsy	4.6599043469041073e-4
chronic_lymphocytic_leukemia	glaucoma	-0.003422331972982845
chronic_lymphocytic_leukemia	hypertension	0.0628548499875548
chronic_lymphocytic_leukemia	immune_system_disease	0.26156089579360825
chronic_lymphocytic_leukemia	lung_adenocarcinoma	0.003994506354110535
chronic_lymphocytic_leukemia	lymphoma	0.4639844254253949
chronic_lymphocytic_leukemia	periodontitis	0.004745786106112767
chronic_lymphocytic_leukemia	psoriasis	0.29737593681657204
chronic_lymphocytic_leukemia	mental_or_behavioural_disorder	0.010057040134747576
chronic_lymphocytic_leukemia	respiratory_system_disease	0.11792278907714793
chronic_lymphocytic_leukemia	rheumatoid_arthritis	0.3741451284376625
chronic_lymphocytic_leukemia	schizophrenia	-0.0014362285281442444
chronic_lymphocytic_leukemia	skin_disease	0.35709206260454074
chronic_lymphocytic_leukemia	squamous_cell_carcinoma	0.09737698489155164
chronic_lymphocytic_leukemia	squamous_cell_lung_carcinoma	0.0026879262076520438
chronic_lymphocytic_leukemia	stroke	-1.465950736456452e-4
chronic_lymphocytic_leukemia	systemic_scleroderma	0.41231870886714567
chronic_lymphocytic_leukemia	ulcerative_colitis	0.2822982460695529
chronic_lymphocytic_leukemia	uterine_fibroid	0.015416194457116556
chronic_lymphocytic_leukemia	melanoma	0.1598709282922177
chronic_lymphocytic_leukemia	hiv_infection	-7.741480442397471e-4
celiac_disease	chronic_lymphocytic_leukemia	0.4678606912447487
chronic_lymphocytic_leukemia	endometriosis	0.007372916992090725
chronic_lymphocytic_leukemia	lung_carcinoma	0.023338845658644213
chronic_lymphocytic_leukemia	obesity	0.011646498165006647
chronic_lymphocytic_leukemia	ovarian_carcinoma	0.006410375656380233
chronic_lymphocytic_leukemia	type_i_diabetes_mellitus	0.09823749475155785
chronic_lymphocytic_leukemia	type_ii_diabetes_mellitus	0.04374079805028619
age-related_macular_degeneration	chronic_lymphocytic_leukemia	0.004809145525791938
chronic_lymphocytic_leukemia	multiple_myeloma	0.12029796135648883
chronic_lymphocytic_leukemia	liver_disease	0.16323207287263142
chronic_lymphocytic_leukemia	cirrhosis_of_liver	0.453934910038126
chronic_lymphocytic_leukemia	coronary_artery_disease	0.03384671183780812
chronic_lymphocytic_leukemia	prostate_carcinoma	0.047105568433227996
chronic_lymphocytic_leukemia	osteoarthritis	0.0069550947492888066
chronic_lymphocytic_leukemia	parkinson's_disease	0.0448157684151322
chronic_lymphocytic_leukemia	juvenile_idiopathic_arthritis	0.23763565884106572
chronic_lymphocytic_leukemia	pancreatic_carcinoma	0.014024984632676428
chronic_lymphocytic_leukemia	systemic_lupus_erythematosus	0.5336897743703501
chronic_lymphocytic_leukemia	non-small_cell_lung_carcinoma	0.014858716256393933
chronic_lymphocytic_leukemia	kidney_disease	0.23244312155129343
chronic_lymphocytic_leukemia	non-alcoholic_fatty_liver_disease	0.001933048320390075
chronic_lymphocytic_leukemia	peripheral_neuropathy	0.006111301328958809
chronic_lymphocytic_leukemia	heart_failure	-4.1028728944529207e-4
autism_spectrum_disorder	chronic_lymphocytic_leukemia	-0.018641570544351664
chronic_lymphocytic_leukemia	unipolar_depression	-0.0023552826161795247
chronic_lymphocytic_leukemia	inflammatory_bowel_disease	0.2474934392067769
allergy	chronic_lymphocytic_leukemia	0.2505881179658569
chronic_lymphocytic_leukemia	dental_caries	-0.002123153556610199
chronic_lymphocytic_leukemia	migraine_disorder	-0.011960814108490776
alcohol_dependence	chronic_lymphocytic_leukemia	0.011863845695122891
chronic_lymphocytic_leukemia	retinopathy	0.028845304397760136
chronic_kidney_disease	chronic_lymphocytic_leukemia	3.054646346121318e-4
chronic_lymphocytic_leukemia	multiple_sclerosis	0.277515476766718
attention_deficit_hyperactivity_disorder	chronic_lymphocytic_leukemia	-0.002200495789056538
chronic_lymphocytic_leukemia	drug_dependence	0.007410976143826681
ankylosing_spondylitis	chronic_lymphocytic_leukemia	0.2955757513725365
atherosclerosis	chronic_lymphocytic_leukemia	0.014090599283447807
chronic_lymphocytic_leukemia	neuropathy	0.004368681738449542
anorexia_nervosa	chronic_lymphocytic_leukemia	-0.012969496215800366
chronic_lymphocytic_leukemia	obsessive-compulsive_disorder	-0.17191937814360914
chronic_lymphocytic_leukemia	mood_disorder	-1.701444619351928e-4
chronic_lymphocytic_leukemia	neurotic_disorder	0.09656176613656159
chronic_lymphocytic_leukemia	peripheral_arterial_disease	0.0033912666957314373
chronic_lymphocytic_leukemia	sclerosing_cholangitis	0.3270436343115101
cardiac_arrhythmia	chronic_lymphocytic_leukemia	0.003183392932581278
chronic_lymphocytic_leukemia	scoliosis	0.0128852925400167
chronic_lymphocytic_leukemia	gout	0.006465035030840448
chronic_lymphocytic_leukemia	movement_disorder	-0.013745351380133584
chronic_lymphocytic_leukemia	venous_thromboembolism	0.017136026189735844
chronic_lymphocytic_leukemia	lymphoid_leukemia	0.5387010264260736
childhood_onset_asthma	chronic_lymphocytic_leukemia	0.34834920085204973
chronic_lymphocytic_leukemia	hypothyroidism	0.2153672863958347
chronic_lymphocytic_leukemia	tourette_syndrome	-0.04605239281129225
autoimmune_disease	chronic_lymphocytic_leukemia	0.33045664805086794
chronic_lymphocytic_leukemia	eating_disorder	-0.004793754546630434
chronic_lymphocytic_leukemia	colorectal_adenoma	0.015697212705716692
chronic_lymphocytic_leukemia	psychosis	-4.6896960403739244e-4
adolescent_idiopathic_scoliosis	chronic_lymphocytic_leukemia	0.013138762702570483
chronic_lymphocytic_leukemia	colorectal_cancer	0.010431805236760043
allergic_rhinitis	chronic_lymphocytic_leukemia	0.1996600219405648
chronic_lymphocytic_leukemia	non-hodgkins_lymphoma	0.5242235208560749
anxiety_disorder	chronic_lymphocytic_leukemia	-0.017155994333240263
autoimmune_thyroid_disease	chronic_lymphocytic_leukemia	0.12143308263347008
chronic_lymphocytic_leukemia	non-melanoma_skin_carcinoma	0.22805691729669456
chronic_lymphocytic_leukemia	female_reproductive_system_disease	0.04169387392032658
chronic_lymphocytic_leukemia	diverticular_disease	0.0010957898063511317
chronic_lymphocytic_leukemia	keratinocyte_carcinoma	0.2627647078512988
atopic_asthma	chronic_lymphocytic_leukemia	0.3730627340670686
chronic_lymphocytic_leukemia	digestive_system_carcinoma	0.012915811136461262
chronic_lymphocytic_leukemia	hypersensitivity_reaction_disease	0.3651066600070044
adult_onset_asthma	chronic_lymphocytic_leukemia	0.16924310461256664
hiv-1_infection	neoplasm_of_mature_b-cells	0.014408773335393048
metabolic_syndrome	neoplasm_of_mature_b-cells	0.054493646374637904
acute_lymphoblastic_leukemia	neoplasm_of_mature_b-cells	0.5952539700977416
alzheimer's_disease	neoplasm_of_mature_b-cells	0.05253769993715146
amyotrophic_lateral_sclerosis	neoplasm_of_mature_b-cells	0.02890974678233708
asthma	neoplasm_of_mature_b-cells	0.42621123730047483
atrial_fibrillation	neoplasm_of_mature_b-cells	0.04489556397929947
bipolar_disorder	neoplasm_of_mature_b-cells	0.07778934543233298
breast_carcinoma	neoplasm_of_mature_b-cells	0.08795078514841821
cancer	neoplasm_of_mature_b-cells	0.1897553305785073
cardiovascular_disease	neoplasm_of_mature_b-cells	0.11595704060014136
chronic_obstructive_pulmonary_disease	neoplasm_of_mature_b-cells	0.010400824895770353
crohn's_disease	neoplasm_of_mature_b-cells	0.26403771861404607
cutaneous_melanoma	neoplasm_of_mature_b-cells	0.1771138043787268
diabetes_mellitus	neoplasm_of_mature_b-cells	0.12334075898782385
diabetic_nephropathy	neoplasm_of_mature_b-cells	0.007930600078586834
digestive_system_disease	neoplasm_of_mature_b-cells	0.163303039476085
epilepsy	neoplasm_of_mature_b-cells	9.721705015599318e-4
glaucoma	neoplasm_of_mature_b-cells	0.002008569578737575
hypertension	neoplasm_of_mature_b-cells	0.10598778273085437
immune_system_disease	neoplasm_of_mature_b-cells	0.3517315829906923
lung_adenocarcinoma	neoplasm_of_mature_b-cells	0.019445844488112485
lymphoma	neoplasm_of_mature_b-cells	0.7569389179152339
neoplasm_of_mature_b-cells	periodontitis	0.008004949401884861
neoplasm_of_mature_b-cells	psoriasis	0.27544780414462616
mental_or_behavioural_disorder	neoplasm_of_mature_b-cells	0.06626358044035814
neoplasm_of_mature_b-cells	respiratory_system_disease	0.2112745906244402
neoplasm_of_mature_b-cells	rheumatoid_arthritis	0.3915212117723617
neoplasm_of_mature_b-cells	schizophrenia	0.04759049699291209
neoplasm_of_mature_b-cells	skin_disease	0.4125269050987135
neoplasm_of_mature_b-cells	squamous_cell_carcinoma	0.15715653173859992
neoplasm_of_mature_b-cells	squamous_cell_lung_carcinoma	0.012517581852757441
neoplasm_of_mature_b-cells	stroke	0.004344565279059978
neoplasm_of_mature_b-cells	systemic_scleroderma	0.3567180037247079
neoplasm_of_mature_b-cells	ulcerative_colitis	0.2192405778038344
neoplasm_of_mature_b-cells	uterine_fibroid	0.04307698965257336
melanoma	neoplasm_of_mature_b-cells	0.22750369657452332
hiv_infection	neoplasm_of_mature_b-cells	-1.8227765663551393e-9
celiac_disease	neoplasm_of_mature_b-cells	0.33289394930700733
endometriosis	neoplasm_of_mature_b-cells	0.015098499950830657
lung_carcinoma	neoplasm_of_mature_b-cells	0.04467996558016255
neoplasm_of_mature_b-cells	obesity	0.029219153439748864
neoplasm_of_mature_b-cells	ovarian_carcinoma	0.03711142816228771
neoplasm_of_mature_b-cells	type_i_diabetes_mellitus	0.08962978551756444
neoplasm_of_mature_b-cells	type_ii_diabetes_mellitus	0.1086325126051928
age-related_macular_degeneration	neoplasm_of_mature_b-cells	0.016556950937567268
multiple_myeloma	neoplasm_of_mature_b-cells	0.44396489228855185
liver_disease	neoplasm_of_mature_b-cells	0.16975454113911578
cirrhosis_of_liver	neoplasm_of_mature_b-cells	0.3643975653788546
coronary_artery_disease	neoplasm_of_mature_b-cells	0.0736631958373347
neoplasm_of_mature_b-cells	prostate_carcinoma	0.03440507814540896
neoplasm_of_mature_b-cells	osteoarthritis	0.004720922046373015
neoplasm_of_mature_b-cells	parkinson's_disease	0.11257311390504207
juvenile_idiopathic_arthritis	neoplasm_of_mature_b-cells	0.12564483423806302
neoplasm_of_mature_b-cells	pancreatic_carcinoma	0.03123557100829489
neoplasm_of_mature_b-cells	systemic_lupus_erythematosus	0.47105546860490793
neoplasm_of_mature_b-cells	non-small_cell_lung_carcinoma	0.043538355748847006
kidney_disease	neoplasm_of_mature_b-cells	0.2745762405011579
neoplasm_of_mature_b-cells	non-alcoholic_fatty_liver_disease	0.005404068006795354
neoplasm_of_mature_b-cells	peripheral_neuropathy	0.061003371950324244
heart_failure	neoplasm_of_mature_b-cells	0.010871233677675993
autism_spectrum_disorder	neoplasm_of_mature_b-cells	0.002031871627128943
neoplasm_of_mature_b-cells	unipolar_depression	0.0036837356286571394
inflammatory_bowel_disease	neoplasm_of_mature_b-cells	0.2180663190614316
allergy	neoplasm_of_mature_b-cells	0.26087219016658997
dental_caries	neoplasm_of_mature_b-cells	3.0437253132387078e-5
migraine_disorder	neoplasm_of_mature_b-cells	-0.0027002118551123907
alcohol_dependence	neoplasm_of_mature_b-cells	0.033226593908728626
neoplasm_of_mature_b-cells	retinopathy	0.06058437405320282
chronic_kidney_disease	neoplasm_of_mature_b-cells	0.006975864487655877
multiple_sclerosis	neoplasm_of_mature_b-cells	0.4528044563520003
attention_deficit_hyperactivity_disorder	neoplasm_of_mature_b-cells	0.006323255603781455
drug_dependence	neoplasm_of_mature_b-cells	0.03616843117310157
ankylosing_spondylitis	neoplasm_of_mature_b-cells	0.2587009954226667
atherosclerosis	neoplasm_of_mature_b-cells	0.03417877521049637
neoplasm_of_mature_b-cells	neuropathy	0.05633097005812259
anorexia_nervosa	neoplasm_of_mature_b-cells	0.0013089301148287843
neoplasm_of_mature_b-cells	obsessive-compulsive_disorder	-0.05578706291220469
mood_disorder	neoplasm_of_mature_b-cells	0.023278029649440368
neoplasm_of_mature_b-cells	neurotic_disorder	0.23380426107762067
neoplasm_of_mature_b-cells	peripheral_arterial_disease	0.02019600418111231
neoplasm_of_mature_b-cells	sclerosing_cholangitis	0.2830847314817772
cardiac_arrhythmia	neoplasm_of_mature_b-cells	0.04196010991055707
neoplasm_of_mature_b-cells	scoliosis	0.02614021569075791
gout	neoplasm_of_mature_b-cells	7.532548132536985e-4
movement_disorder	neoplasm_of_mature_b-cells	0.0021529378597663473
neoplasm_of_mature_b-cells	venous_thromboembolism	0.023050257131641133
lymphoid_leukemia	neoplasm_of_mature_b-cells	0.5665128801230662
childhood_onset_asthma	neoplasm_of_mature_b-cells	0.33995305237412754
hypothyroidism	neoplasm_of_mature_b-cells	0.2787777795547208
neoplasm_of_mature_b-cells	tourette_syndrome	-0.0019222750177595972
autoimmune_disease	neoplasm_of_mature_b-cells	0.3988788360830316
eating_disorder	neoplasm_of_mature_b-cells	0.002704890139921809
colorectal_adenoma	neoplasm_of_mature_b-cells	4.134653532803493e-4
neoplasm_of_mature_b-cells	psychosis	0.048300527051877845
adolescent_idiopathic_scoliosis	neoplasm_of_mature_b-cells	0.026286890726257138
colorectal_cancer	neoplasm_of_mature_b-cells	0.0017402381891529763
allergic_rhinitis	neoplasm_of_mature_b-cells	0.22544934083140108
neoplasm_of_mature_b-cells	non-hodgkins_lymphoma	0.6252567707744616
anxiety_disorder	neoplasm_of_mature_b-cells	1.6933292969532223e-4
autoimmune_thyroid_disease	neoplasm_of_mature_b-cells	0.08203809117194365
neoplasm_of_mature_b-cells	non-melanoma_skin_carcinoma	0.2304488675146025
female_reproductive_system_disease	neoplasm_of_mature_b-cells	0.09751016287028483
diverticular_disease	neoplasm_of_mature_b-cells	0.02821750668794066
keratinocyte_carcinoma	neoplasm_of_mature_b-cells	0.2830213027134144
atopic_asthma	neoplasm_of_mature_b-cells	0.28305638221818746
digestive_system_carcinoma	neoplasm_of_mature_b-cells	0.02959200081490729
hypersensitivity_reaction_disease	neoplasm_of_mature_b-cells	0.46590596277354496
adult_onset_asthma	neoplasm_of_mature_b-cells	0.22251355202059045
hiv-1_infection	metabolic_syndrome	0.04332504106503044
acute_lymphoblastic_leukemia	hiv-1_infection	0.014018721237462265
alzheimer's_disease	hiv-1_infection	-7.513319957618697e-5
amyotrophic_lateral_sclerosis	hiv-1_infection	0.08702815602147328
asthma	hiv-1_infection	0.03369340287584577
atrial_fibrillation	hiv-1_infection	0.019990859840252034
bipolar_disorder	hiv-1_infection	0.18328191666682678
breast_carcinoma	hiv-1_infection	0.02540199670198829
cancer	hiv-1_infection	0.06273839413904223
cardiovascular_disease	hiv-1_infection	0.09135217599443386
chronic_obstructive_pulmonary_disease	hiv-1_infection	0.0027271065666582637
crohn's_disease	hiv-1_infection	0.03708895129306506
cutaneous_melanoma	hiv-1_infection	9.776000569221488e-4
diabetes_mellitus	hiv-1_infection	0.05419012861661363
diabetic_nephropathy	hiv-1_infection	0.04339616557091951
digestive_system_disease	hiv-1_infection	0.17880936996274338
epilepsy	hiv-1_infection	0.016190367670236232
glaucoma	hiv-1_infection	0.010842097789916991
hiv-1_infection	hypertension	0.031768710492812324
hiv-1_infection	immune_system_disease	0.07352095288769726
hiv-1_infection	lung_adenocarcinoma	0.015396644408082834
hiv-1_infection	lymphoma	0.032225931637457704
hiv-1_infection	periodontitis	0.02121505961391793
hiv-1_infection	psoriasis	0.019276137708430837
hiv-1_infection	mental_or_behavioural_disorder	0.14458591431711548
hiv-1_infection	respiratory_system_disease	0.048522484727478624
hiv-1_infection	rheumatoid_arthritis	0.031072678168249976
hiv-1_infection	schizophrenia	0.057955736242421424
hiv-1_infection	skin_disease	0.03212556176343954
hiv-1_infection	squamous_cell_carcinoma	0.047263322741309996
hiv-1_infection	squamous_cell_lung_carcinoma	0.00828662172477407
hiv-1_infection	stroke	0.07179886720900017
hiv-1_infection	systemic_scleroderma	0.0029036727062137302
hiv-1_infection	ulcerative_colitis	0.01976531922318626
hiv-1_infection	uterine_fibroid	0.04286696669422823
hiv-1_infection	melanoma	0.003020782004457657
hiv_infection	hiv-1_infection	0.48116852886344613
celiac_disease	hiv-1_infection	0.01441305753611463
endometriosis	hiv-1_infection	0.04185364484293028
hiv-1_infection	lung_carcinoma	0.011948043024599696
hiv-1_infection	obesity	0.0338481763358983
hiv-1_infection	ovarian_carcinoma	0.04684396304800235
hiv-1_infection	type_i_diabetes_mellitus	0.08989525953351188
hiv-1_infection	type_ii_diabetes_mellitus	0.03232441753458912
age-related_macular_degeneration	hiv-1_infection	0.01772067397749685
hiv-1_infection	multiple_myeloma	0.021869042841866686
hiv-1_infection	liver_disease	0.10357429285551224
cirrhosis_of_liver	hiv-1_infection	0.011548785073724132
coronary_artery_disease	hiv-1_infection	0.04863441240130675
hiv-1_infection	prostate_carcinoma	1.3436477904120703e-5
hiv-1_infection	osteoarthritis	0.004599267903934581
hiv-1_infection	parkinson's_disease	0.05301683408048278
hiv-1_infection	juvenile_idiopathic_arthritis	6.870742516051072e-4
hiv-1_infection	pancreatic_carcinoma	0.006156966512788894
hiv-1_infection	systemic_lupus_erythematosus	0.0061587279773107455
hiv-1_infection	non-small_cell_lung_carcinoma	0.035393453512058845
hiv-1_infection	kidney_disease	0.032232950835557155
hiv-1_infection	non-alcoholic_fatty_liver_disease	0.01703878691328142
hiv-1_infection	peripheral_neuropathy	0.21270689171652576
heart_failure	hiv-1_infection	0.01500206471480882
autism_spectrum_disorder	hiv-1_infection	0.06848347379791798
hiv-1_infection	unipolar_depression	0.1239502419371932
hiv-1_infection	inflammatory_bowel_disease	0.04061449431831781
allergy	hiv-1_infection	9.311691897247201e-4
dental_caries	hiv-1_infection	0.08422137771547716
hiv-1_infection	migraine_disorder	0.05940866851208652
alcohol_dependence	hiv-1_infection	0.07362152234305815
hiv-1_infection	retinopathy	0.0645717060680901
chronic_kidney_disease	hiv-1_infection	0.0070874975326185785
hiv-1_infection	multiple_sclerosis	0.05688849042785988
attention_deficit_hyperactivity_disorder	hiv-1_infection	0.12509730688490237
drug_dependence	hiv-1_infection	0.044266952140000204
ankylosing_spondylitis	hiv-1_infection	0.028976752021566802
atherosclerosis	hiv-1_infection	0.024986243997720762
hiv-1_infection	neuropathy	0.1924785411222997
anorexia_nervosa	hiv-1_infection	0.01910914615288022
hiv-1_infection	obsessive-compulsive_disorder	0.010688844337140678
hiv-1_infection	mood_disorder	0.20907494061359924
hiv-1_infection	neurotic_disorder	0.042050169629790975
hiv-1_infection	peripheral_arterial_disease	0.048897081836904235
hiv-1_infection	sclerosing_cholangitis	0.023887348524217766
cardiac_arrhythmia	hiv-1_infection	0.026625529828014277
hiv-1_infection	scoliosis	0.13345369294250395
gout	hiv-1_infection	0.004839380084565697
hiv-1_infection	movement_disorder	0.04711781420627109
hiv-1_infection	venous_thromboembolism	0.008593209223956053
hiv-1_infection	lymphoid_leukemia	0.01916523842536261
childhood_onset_asthma	hiv-1_infection	0.009165024796305071
hiv-1_infection	hypothyroidism	0.05271566758632714
hiv-1_infection	tourette_syndrome	0.01983623190668346
autoimmune_disease	hiv-1_infection	0.06457988689776901
eating_disorder	hiv-1_infection	0.05238333184397303
colorectal_adenoma	hiv-1_infection	7.076768442235801e-4
hiv-1_infection	psychosis	0.0676356426355219
adolescent_idiopathic_scoliosis	hiv-1_infection	0.1416843024948525
colorectal_cancer	hiv-1_infection	0.02302588308401473
allergic_rhinitis	hiv-1_infection	0.0034203111770925824
hiv-1_infection	non-hodgkins_lymphoma	0.031815747488229865
anxiety_disorder	hiv-1_infection	0.025885491156098346
autoimmune_thyroid_disease	hiv-1_infection	0.02324805160017555
hiv-1_infection	non-melanoma_skin_carcinoma	0.016351953819875177
female_reproductive_system_disease	hiv-1_infection	0.14695853779361073
diverticular_disease	hiv-1_infection	0.04379873264628743
hiv-1_infection	keratinocyte_carcinoma	0.010867221356381592
atopic_asthma	hiv-1_infection	0.0015089181698818013
digestive_system_carcinoma	hiv-1_infection	0.02257873397838579
hiv-1_infection	hypersensitivity_reaction_disease	0.05868480102787815
adult_onset_asthma	hiv-1_infection	0.006605267594743981
acute_lymphoblastic_leukemia	metabolic_syndrome	0.04709973093250084
alzheimer's_disease	metabolic_syndrome	0.1449444399368821
amyotrophic_lateral_sclerosis	metabolic_syndrome	0.100135652082756
asthma	metabolic_syndrome	0.04590996046520522
atrial_fibrillation	metabolic_syndrome	0.03133409674278862
bipolar_disorder	metabolic_syndrome	0.09066779236033409
breast_carcinoma	metabolic_syndrome	0.038420445989663606
cancer	metabolic_syndrome	0.11345247717460093
cardiovascular_disease	metabolic_syndrome	0.2245458761320172
chronic_obstructive_pulmonary_disease	metabolic_syndrome	0.025240714102816985
crohn's_disease	metabolic_syndrome	0.05390264310622681
cutaneous_melanoma	metabolic_syndrome	0.00879705557369313
diabetes_mellitus	metabolic_syndrome	0.15129451681451112
diabetic_nephropathy	metabolic_syndrome	0.04478829015829906
digestive_system_disease	metabolic_syndrome	0.20875996831263866
epilepsy	metabolic_syndrome	-0.0098040173964251
glaucoma	metabolic_syndrome	0.0049540555960407755
hypertension	metabolic_syndrome	0.13687230604138848
immune_system_disease	metabolic_syndrome	0.13815974840713244
lung_adenocarcinoma	metabolic_syndrome	0.009171130527170274
lymphoma	metabolic_syndrome	0.0762320294239927
metabolic_syndrome	periodontitis	0.077881729440601
metabolic_syndrome	psoriasis	0.06598045648240525
mental_or_behavioural_disorder	metabolic_syndrome	0.27701399118540804
metabolic_syndrome	respiratory_system_disease	0.11183593445067162
metabolic_syndrome	rheumatoid_arthritis	0.08120294990961903
metabolic_syndrome	schizophrenia	0.08851015085818678
metabolic_syndrome	skin_disease	0.0498407979155529
metabolic_syndrome	squamous_cell_carcinoma	0.053991132530263754
metabolic_syndrome	squamous_cell_lung_carcinoma	0.0011520290964433023
metabolic_syndrome	stroke	0.02803187944249702
metabolic_syndrome	systemic_scleroderma	0.017571203415346737
metabolic_syndrome	ulcerative_colitis	0.04236280346999498
metabolic_syndrome	uterine_fibroid	0.0030900834379317876
melanoma	metabolic_syndrome	0.0057951331091583074
hiv_infection	metabolic_syndrome	0.03497545137813421
celiac_disease	metabolic_syndrome	8.697324247933328e-4
endometriosis	metabolic_syndrome	0.03448533428360441
lung_carcinoma	metabolic_syndrome	0.05130037390710092
metabolic_syndrome	obesity	0.037402090459211466
metabolic_syndrome	ovarian_carcinoma	0.01859857551597499
metabolic_syndrome	type_i_diabetes_mellitus	0.0923040125457429
metabolic_syndrome	type_ii_diabetes_mellitus	0.15642611345965057
age-related_macular_degeneration	metabolic_syndrome	0.07684579154457698
metabolic_syndrome	multiple_myeloma	0.0713657159417934
liver_disease	metabolic_syndrome	0.11129002557535471
cirrhosis_of_liver	metabolic_syndrome	0.003187618163765398
coronary_artery_disease	metabolic_syndrome	0.2160634666593438
metabolic_syndrome	prostate_carcinoma	2.858747928896602e-4
metabolic_syndrome	osteoarthritis	0.035143178791655905
metabolic_syndrome	parkinson's_disease	0.06925728712764707
juvenile_idiopathic_arthritis	metabolic_syndrome	0.002519099235013254
metabolic_syndrome	pancreatic_carcinoma	0.0024458891392221717
metabolic_syndrome	systemic_lupus_erythematosus	0.01795267168697697
metabolic_syndrome	non-small_cell_lung_carcinoma	0.04020104143024369
kidney_disease	metabolic_syndrome	0.09122157328691573
metabolic_syndrome	non-alcoholic_fatty_liver_disease	0.020142119993383417
metabolic_syndrome	peripheral_neuropathy	0.10524527976755552
heart_failure	metabolic_syndrome	0.06256992148749237
autism_spectrum_disorder	metabolic_syndrome	0.06299993783203604
metabolic_syndrome	unipolar_depression	0.11768540759517421
inflammatory_bowel_disease	metabolic_syndrome	0.0745739347297647
allergy	metabolic_syndrome	0.022523069735285336
dental_caries	metabolic_syndrome	0.0539073317064117
metabolic_syndrome	migraine_disorder	0.0742540071240042
alcohol_dependence	metabolic_syndrome	0.13454580674289218
metabolic_syndrome	retinopathy	0.05263464585170518
chronic_kidney_disease	metabolic_syndrome	0.09078717894946185
metabolic_syndrome	multiple_sclerosis	0.0649230221797031
attention_deficit_hyperactivity_disorder	metabolic_syndrome	0.09257897485460688
drug_dependence	metabolic_syndrome	0.11420232508706843
ankylosing_spondylitis	metabolic_syndrome	0.08115084589782451
atherosclerosis	metabolic_syndrome	0.04086445875472311
metabolic_syndrome	neuropathy	0.11184126864563124
anorexia_nervosa	metabolic_syndrome	0.00662793035579703
metabolic_syndrome	obsessive-compulsive_disorder	0.007220395404151568
metabolic_syndrome	mood_disorder	0.15750816141714954
metabolic_syndrome	neurotic_disorder	0.03885902126681033
metabolic_syndrome	peripheral_arterial_disease	0.026473877296070418
metabolic_syndrome	sclerosing_cholangitis	0.060373252648609994
cardiac_arrhythmia	metabolic_syndrome	0.03738300382912671
metabolic_syndrome	scoliosis	0.07254556413975921
gout	metabolic_syndrome	0.02611226823512607
metabolic_syndrome	movement_disorder	0.030485713667363988
metabolic_syndrome	venous_thromboembolism	0.09587261524587089
lymphoid_leukemia	metabolic_syndrome	0.06615241058293296
childhood_onset_asthma	metabolic_syndrome	0.010722165818407953
hypothyroidism	metabolic_syndrome	0.03753261703379858
metabolic_syndrome	tourette_syndrome	0.005828539468696444
autoimmune_disease	metabolic_syndrome	0.09203790709343747
eating_disorder	metabolic_syndrome	0.007019147336963914
colorectal_adenoma	metabolic_syndrome	3.9394150311179294e-7
metabolic_syndrome	psychosis	0.08040765283453466
adolescent_idiopathic_scoliosis	metabolic_syndrome	0.07447264709154054
colorectal_cancer	metabolic_syndrome	0.04638468033703928
allergic_rhinitis	metabolic_syndrome	0.012215916049933488
metabolic_syndrome	non-hodgkins_lymphoma	0.07810699397922272
anxiety_disorder	metabolic_syndrome	0.03307904286661136
autoimmune_thyroid_disease	metabolic_syndrome	0.03549052637472931
metabolic_syndrome	non-melanoma_skin_carcinoma	0.033235874739042076
female_reproductive_system_disease	metabolic_syndrome	0.04963428875356595
diverticular_disease	metabolic_syndrome	0.05180976193407766
keratinocyte_carcinoma	metabolic_syndrome	0.030108373807739668
atopic_asthma	metabolic_syndrome	0.0024626783100609576
digestive_system_carcinoma	metabolic_syndrome	0.0095293238974885
hypersensitivity_reaction_disease	metabolic_syndrome	0.1064633742148689
adult_onset_asthma	metabolic_syndrome	7.823988074889968e-4
acute_lymphoblastic_leukemia	alzheimer's_disease	0.05332380611526287
acute_lymphoblastic_leukemia	amyotrophic_lateral_sclerosis	0.035852109636423726
acute_lymphoblastic_leukemia	asthma	0.21384484659675954
acute_lymphoblastic_leukemia	atrial_fibrillation	0.015247078020354438
acute_lymphoblastic_leukemia	bipolar_disorder	0.03182650610734007
acute_lymphoblastic_leukemia	breast_carcinoma	0.05909299389760025
acute_lymphoblastic_leukemia	cancer	0.17811147206750705
acute_lymphoblastic_leukemia	cardiovascular_disease	0.11228671579107721
acute_lymphoblastic_leukemia	chronic_obstructive_pulmonary_disease	0.019205496933290492
acute_lymphoblastic_leukemia	crohn's_disease	0.22818214974087925
acute_lymphoblastic_leukemia	cutaneous_melanoma	0.12656019219235623
acute_lymphoblastic_leukemia	diabetes_mellitus	0.09371045383083183
acute_lymphoblastic_leukemia	diabetic_nephropathy	0.01595366341921469
acute_lymphoblastic_leukemia	digestive_system_disease	0.17961047250709122
acute_lymphoblastic_leukemia	epilepsy	0.002011677128987361
acute_lymphoblastic_leukemia	glaucoma	0.005591603693665656
acute_lymphoblastic_leukemia	hypertension	0.07632106151855478
acute_lymphoblastic_leukemia	immune_system_disease	0.3049292506263415
acute_lymphoblastic_leukemia	lung_adenocarcinoma	0.012751732022252967
acute_lymphoblastic_leukemia	lymphoma	0.7398054121188081
acute_lymphoblastic_leukemia	periodontitis	0.004554590415463944
acute_lymphoblastic_leukemia	psoriasis	0.19002368444154702
acute_lymphoblastic_leukemia	mental_or_behavioural_disorder	0.05851349981026336
acute_lymphoblastic_leukemia	respiratory_system_disease	0.14881955007159084
acute_lymphoblastic_leukemia	rheumatoid_arthritis	0.25104302829393194
acute_lymphoblastic_leukemia	schizophrenia	0.02140240014100608
acute_lymphoblastic_leukemia	skin_disease	0.2930502042662188
acute_lymphoblastic_leukemia	squamous_cell_carcinoma	0.12355686084606775
acute_lymphoblastic_leukemia	squamous_cell_lung_carcinoma	0.013120778989593681
acute_lymphoblastic_leukemia	stroke	0.004081255729310092
acute_lymphoblastic_leukemia	systemic_scleroderma	0.2621006146231087
acute_lymphoblastic_leukemia	ulcerative_colitis	0.183372301762832
acute_lymphoblastic_leukemia	uterine_fibroid	0.008576938140559898
acute_lymphoblastic_leukemia	melanoma	0.15127706671621555
acute_lymphoblastic_leukemia	hiv_infection	0.001656667909180464
acute_lymphoblastic_leukemia	celiac_disease	0.2693181179062251
acute_lymphoblastic_leukemia	endometriosis	0.01685744731849289
acute_lymphoblastic_leukemia	lung_carcinoma	0.030812948620524184
acute_lymphoblastic_leukemia	obesity	0.03413949234964136
acute_lymphoblastic_leukemia	ovarian_carcinoma	0.03589174199311571
acute_lymphoblastic_leukemia	type_i_diabetes_mellitus	0.06780365891576373
acute_lymphoblastic_leukemia	type_ii_diabetes_mellitus	0.08136424768241762
acute_lymphoblastic_leukemia	age-related_macular_degeneration	0.03735108602761253
acute_lymphoblastic_leukemia	multiple_myeloma	0.19335196334689442
acute_lymphoblastic_leukemia	liver_disease	0.15717922400986636
acute_lymphoblastic_leukemia	cirrhosis_of_liver	0.3058481778765442
acute_lymphoblastic_leukemia	coronary_artery_disease	0.07957602630851766
acute_lymphoblastic_leukemia	prostate_carcinoma	0.04787786814242947
acute_lymphoblastic_leukemia	osteoarthritis	0.01081283807874111
acute_lymphoblastic_leukemia	parkinson's_disease	0.06329491546215249
acute_lymphoblastic_leukemia	juvenile_idiopathic_arthritis	0.12842959017220176
acute_lymphoblastic_leukemia	pancreatic_carcinoma	0.026076433475742126
acute_lymphoblastic_leukemia	systemic_lupus_erythematosus	0.34824425827093586
acute_lymphoblastic_leukemia	non-small_cell_lung_carcinoma	0.02870525755862905
acute_lymphoblastic_leukemia	kidney_disease	0.20656076806167822
acute_lymphoblastic_leukemia	non-alcoholic_fatty_liver_disease	0.008872712493101642
acute_lymphoblastic_leukemia	peripheral_neuropathy	0.052290270960365225
acute_lymphoblastic_leukemia	heart_failure	0.00338161858796318
acute_lymphoblastic_leukemia	autism_spectrum_disorder	-8.856007601686974e-4
acute_lymphoblastic_leukemia	unipolar_depression	0.004773991648084548
acute_lymphoblastic_leukemia	inflammatory_bowel_disease	0.1861766301420203
acute_lymphoblastic_leukemia	allergy	0.15551662755103826
acute_lymphoblastic_leukemia	dental_caries	0.011899542012446675
acute_lymphoblastic_leukemia	migraine_disorder	-0.004678152813808863
acute_lymphoblastic_leukemia	alcohol_dependence	0.029847178081624202
acute_lymphoblastic_leukemia	retinopathy	0.06772957420737766
acute_lymphoblastic_leukemia	chronic_kidney_disease	0.008352800454195059
acute_lymphoblastic_leukemia	multiple_sclerosis	0.2518808847434057
acute_lymphoblastic_leukemia	attention_deficit_hyperactivity_disorder	0.0064395995700573
acute_lymphoblastic_leukemia	drug_dependence	0.014900007268389347
acute_lymphoblastic_leukemia	ankylosing_spondylitis	0.20224664193921676
acute_lymphoblastic_leukemia	atherosclerosis	0.03310130051849023
acute_lymphoblastic_leukemia	neuropathy	0.049463347312458675
acute_lymphoblastic_leukemia	anorexia_nervosa	-8.691579576006321e-5
acute_lymphoblastic_leukemia	obsessive-compulsive_disorder	-0.0782076526457022
acute_lymphoblastic_leukemia	mood_disorder	0.012628484223665212
acute_lymphoblastic_leukemia	neurotic_disorder	0.1205204570401585
acute_lymphoblastic_leukemia	peripheral_arterial_disease	0.020681801523754435
acute_lymphoblastic_leukemia	sclerosing_cholangitis	0.19626458559932008
acute_lymphoblastic_leukemia	cardiac_arrhythmia	0.01303848528719423
acute_lymphoblastic_leukemia	scoliosis	0.06745317276898466
acute_lymphoblastic_leukemia	gout	0.015872104351413528
acute_lymphoblastic_leukemia	movement_disorder	-0.001499704207159145
acute_lymphoblastic_leukemia	venous_thromboembolism	0.02635378295898828
acute_lymphoblastic_leukemia	lymphoid_leukemia	0.949618660813285
acute_lymphoblastic_leukemia	childhood_onset_asthma	0.17604120775628154
acute_lymphoblastic_leukemia	hypothyroidism	0.2220762184953704
acute_lymphoblastic_leukemia	tourette_syndrome	-0.013125026765144095
acute_lymphoblastic_leukemia	autoimmune_disease	0.26499363747244736
acute_lymphoblastic_leukemia	eating_disorder	0.0010015295252295338
acute_lymphoblastic_leukemia	colorectal_adenoma	0.010988182979913072
acute_lymphoblastic_leukemia	psychosis	0.023801742386706837
acute_lymphoblastic_leukemia	adolescent_idiopathic_scoliosis	0.06576161079660836
acute_lymphoblastic_leukemia	colorectal_cancer	0.017426340160373224
acute_lymphoblastic_leukemia	allergic_rhinitis	0.14913150159481456
acute_lymphoblastic_leukemia	non-hodgkins_lymphoma	0.9018735768194247
acute_lymphoblastic_leukemia	anxiety_disorder	-0.0022743307133401783
acute_lymphoblastic_leukemia	autoimmune_thyroid_disease	0.1092077895382093
acute_lymphoblastic_leukemia	non-melanoma_skin_carcinoma	0.1864968370545527
acute_lymphoblastic_leukemia	female_reproductive_system_disease	0.07991780655818224
acute_lymphoblastic_leukemia	diverticular_disease	0.024206419726551163
acute_lymphoblastic_leukemia	keratinocyte_carcinoma	0.21599629630913333
acute_lymphoblastic_leukemia	atopic_asthma	0.19147120455763839
acute_lymphoblastic_leukemia	digestive_system_carcinoma	0.026295471965370937
acute_lymphoblastic_leukemia	hypersensitivity_reaction_disease	0.308911719540548
acute_lymphoblastic_leukemia	adult_onset_asthma	0.147737322201834
alzheimer's_disease	amyotrophic_lateral_sclerosis	0.06490424840006363
alzheimer's_disease	asthma	0.036339344677460264
alzheimer's_disease	atrial_fibrillation	0.030948347475287692
alzheimer's_disease	bipolar_disorder	0.03203355620547833
alzheimer's_disease	breast_carcinoma	0.08200385349917585
alzheimer's_disease	cancer	0.1325097432467013
alzheimer's_disease	cardiovascular_disease	0.21836869614083512
alzheimer's_disease	chronic_obstructive_pulmonary_disease	0.006316353206338778
alzheimer's_disease	crohn's_disease	0.04556645877242561
alzheimer's_disease	cutaneous_melanoma	0.014475753769145361
alzheimer's_disease	diabetes_mellitus	0.19071067353473448
alzheimer's_disease	diabetic_nephropathy	0.008079480462886533
alzheimer's_disease	digestive_system_disease	0.1846198560095048
alzheimer's_disease	epilepsy	-0.022650111202754432
alzheimer's_disease	glaucoma	0.0071718735694332476
alzheimer's_disease	hypertension	0.11260941150840403
alzheimer's_disease	immune_system_disease	0.08031762199090202
alzheimer's_disease	lung_adenocarcinoma	0.014433334598718407
alzheimer's_disease	lymphoma	0.06668652037051073
alzheimer's_disease	periodontitis	0.1028152905595833
alzheimer's_disease	psoriasis	0.05843292021641904
alzheimer's_disease	mental_or_behavioural_disorder	0.28378807618773194
alzheimer's_disease	respiratory_system_disease	0.07603369619152546
alzheimer's_disease	rheumatoid_arthritis	0.04593952992153731
alzheimer's_disease	schizophrenia	0.09461986591846196
alzheimer's_disease	skin_disease	0.06758330225982341
alzheimer's_disease	squamous_cell_carcinoma	0.053202566024867476
alzheimer's_disease	squamous_cell_lung_carcinoma	5.8590763174036546e-5
alzheimer's_disease	stroke	0.045678813156845584
alzheimer's_disease	systemic_scleroderma	0.020698593548670614
alzheimer's_disease	ulcerative_colitis	0.02697742649958481
alzheimer's_disease	uterine_fibroid	0.01634654405016175
alzheimer's_disease	melanoma	0.01586555518631756
alzheimer's_disease	hiv_infection	0.004358494274953267
alzheimer's_disease	celiac_disease	0.004245880318342137
alzheimer's_disease	endometriosis	3.6326525588753466e-5
alzheimer's_disease	lung_carcinoma	0.017994892867381884
alzheimer's_disease	obesity	0.005648313597981296
alzheimer's_disease	ovarian_carcinoma	0.0222867402932526
alzheimer's_disease	type_i_diabetes_mellitus	0.026971811696294753
alzheimer's_disease	type_ii_diabetes_mellitus	0.24367338440111683
age-related_macular_degeneration	alzheimer's_disease	0.05865480487223371
alzheimer's_disease	multiple_myeloma	0.06578095250219478
alzheimer's_disease	liver_disease	0.06889578077303046
alzheimer's_disease	cirrhosis_of_liver	0.0012428547313364864
alzheimer's_disease	coronary_artery_disease	0.27427979565977395
alzheimer's_disease	prostate_carcinoma	0.029305269296013146
alzheimer's_disease	osteoarthritis	0.07194683315571085
alzheimer's_disease	parkinson's_disease	0.10398882703980647
alzheimer's_disease	juvenile_idiopathic_arthritis	-1.4109951917569616e-5
alzheimer's_disease	pancreatic_carcinoma	0.009501474107746561
alzheimer's_disease	systemic_lupus_erythematosus	0.016974821067094026
alzheimer's_disease	non-small_cell_lung_carcinoma	0.04079139652566835
alzheimer's_disease	kidney_disease	0.10886628978475643
alzheimer's_disease	non-alcoholic_fatty_liver_disease	0.019361209715649596
alzheimer's_disease	peripheral_neuropathy	0.018116756446754544
alzheimer's_disease	heart_failure	0.03923548159409516
alzheimer's_disease	autism_spectrum_disorder	0.026750294656131587
alzheimer's_disease	unipolar_depression	0.00970744998747524
alzheimer's_disease	inflammatory_bowel_disease	0.05275864140360221
allergy	alzheimer's_disease	0.026602073313463225
alzheimer's_disease	dental_caries	0.016656506927420097
alzheimer's_disease	migraine_disorder	0.026596746868788598
alcohol_dependence	alzheimer's_disease	0.020830916941749045
alzheimer's_disease	retinopathy	0.04682555988082866
alzheimer's_disease	chronic_kidney_disease	0.15675152330949735
alzheimer's_disease	multiple_sclerosis	0.044322400511513455
alzheimer's_disease	attention_deficit_hyperactivity_disorder	0.0040700074843325485
alzheimer's_disease	drug_dependence	7.176247638181434e-4
alzheimer's_disease	ankylosing_spondylitis	0.057511670720980367
alzheimer's_disease	atherosclerosis	0.026346294817593336
alzheimer's_disease	neuropathy	0.029418327956179574
alzheimer's_disease	anorexia_nervosa	0.001562338700312764
alzheimer's_disease	obsessive-compulsive_disorder	5.055683029725485e-4
alzheimer's_disease	mood_disorder	0.02738946098453083
alzheimer's_disease	neurotic_disorder	0.03827437461902364
alzheimer's_disease	peripheral_arterial_disease	0.019541393853528283
alzheimer's_disease	sclerosing_cholangitis	0.03616931932318172
alzheimer's_disease	cardiac_arrhythmia	0.03754648175195739
alzheimer's_disease	scoliosis	0.009982208636285066
alzheimer's_disease	gout	0.018987814701287423
alzheimer's_disease	movement_disorder	0.0026972154448950737
alzheimer's_disease	venous_thromboembolism	0.1403447157818437
alzheimer's_disease	lymphoid_leukemia	0.045317517852559615
alzheimer's_disease	childhood_onset_asthma	0.015902867940583078
alzheimer's_disease	hypothyroidism	0.01301903528076696
alzheimer's_disease	tourette_syndrome	-0.00131948349848442
alzheimer's_disease	autoimmune_disease	0.05357446410427069
alzheimer's_disease	eating_disorder	-2.575633021863566e-4
alzheimer's_disease	colorectal_adenoma	0.024658750338590888
alzheimer's_disease	psychosis	0.09759679091946173
adolescent_idiopathic_scoliosis	alzheimer's_disease	0.010216128872281698
alzheimer's_disease	colorectal_cancer	0.09476859333120398
allergic_rhinitis	alzheimer's_disease	0.01043024856790829
alzheimer's_disease	non-hodgkins_lymphoma	0.05574504419490155
alzheimer's_disease	anxiety_disorder	0.02909160917373567
alzheimer's_disease	autoimmune_thyroid_disease	0.008332858937157267
alzheimer's_disease	non-melanoma_skin_carcinoma	0.04272185084355755
alzheimer's_disease	female_reproductive_system_disease	0.02961193600051946
alzheimer's_disease	diverticular_disease	0.048436833348644064
alzheimer's_disease	keratinocyte_carcinoma	0.03363838346838355
alzheimer's_disease	atopic_asthma	0.0020362268208192107
alzheimer's_disease	digestive_system_carcinoma	0.023660461819667543
alzheimer's_disease	hypersensitivity_reaction_disease	0.06651390104345126
adult_onset_asthma	alzheimer's_disease	0.006026130039897866
amyotrophic_lateral_sclerosis	asthma	0.03003012530266466
amyotrophic_lateral_sclerosis	atrial_fibrillation	0.06988170005568438
amyotrophic_lateral_sclerosis	bipolar_disorder	0.09268017688621744
amyotrophic_lateral_sclerosis	breast_carcinoma	0.014555509581128431
amyotrophic_lateral_sclerosis	cancer	0.07485672937418644
amyotrophic_lateral_sclerosis	cardiovascular_disease	0.11499110434127884
amyotrophic_lateral_sclerosis	chronic_obstructive_pulmonary_disease	0.09963202525258688
amyotrophic_lateral_sclerosis	crohn's_disease	0.013695615268338922
amyotrophic_lateral_sclerosis	cutaneous_melanoma	0.015174329063824661
amyotrophic_lateral_sclerosis	diabetes_mellitus	0.10645719600185656
amyotrophic_lateral_sclerosis	diabetic_nephropathy	0.020597747293513085
amyotrophic_lateral_sclerosis	digestive_system_disease	0.14666987595801204
amyotrophic_lateral_sclerosis	epilepsy	0.0013333522685818808
amyotrophic_lateral_sclerosis	glaucoma	0.026583616764838343
amyotrophic_lateral_sclerosis	hypertension	0.04956754777606924
amyotrophic_lateral_sclerosis	immune_system_disease	0.06128549618920122
amyotrophic_lateral_sclerosis	lung_adenocarcinoma	0.004465641939149991
amyotrophic_lateral_sclerosis	lymphoma	0.07366809371201641
amyotrophic_lateral_sclerosis	periodontitis	0.05371193143064163
amyotrophic_lateral_sclerosis	psoriasis	0.012253485140508715
amyotrophic_lateral_sclerosis	mental_or_behavioural_disorder	0.20061110124192696
amyotrophic_lateral_sclerosis	respiratory_system_disease	0.06146686848004239
amyotrophic_lateral_sclerosis	rheumatoid_arthritis	0.010730435001998263
amyotrophic_lateral_sclerosis	schizophrenia	0.05761722335425175
amyotrophic_lateral_sclerosis	skin_disease	0.028119832019062565
amyotrophic_lateral_sclerosis	squamous_cell_carcinoma	0.041724197803998504
amyotrophic_lateral_sclerosis	squamous_cell_lung_carcinoma	-0.010537503731543926
amyotrophic_lateral_sclerosis	stroke	0.0558825522502657
amyotrophic_lateral_sclerosis	systemic_scleroderma	0.008145975563244803
amyotrophic_lateral_sclerosis	ulcerative_colitis	0.009480442181377849
amyotrophic_lateral_sclerosis	uterine_fibroid	-1.0198475978476754e-5
amyotrophic_lateral_sclerosis	melanoma	0.01740475382391532
amyotrophic_lateral_sclerosis	hiv_infection	0.10656372512741218
amyotrophic_lateral_sclerosis	celiac_disease	0.0017310394447468953
amyotrophic_lateral_sclerosis	endometriosis	0.05814975649599738
amyotrophic_lateral_sclerosis	lung_carcinoma	0.01538806959400956
amyotrophic_lateral_sclerosis	obesity	0.11552896442377661
amyotrophic_lateral_sclerosis	ovarian_carcinoma	0.03389820335843012
amyotrophic_lateral_sclerosis	type_i_diabetes_mellitus	0.017548692416647572
amyotrophic_lateral_sclerosis	type_ii_diabetes_mellitus	0.09554443014269842
age-related_macular_degeneration	amyotrophic_lateral_sclerosis	0.15948275840578113
amyotrophic_lateral_sclerosis	multiple_myeloma	0.06677618810494106
amyotrophic_lateral_sclerosis	liver_disease	0.05513886140510724
amyotrophic_lateral_sclerosis	cirrhosis_of_liver	0.006260422370773009
amyotrophic_lateral_sclerosis	coronary_artery_disease	0.08583144108417917
amyotrophic_lateral_sclerosis	prostate_carcinoma	0.011854493898665943
amyotrophic_lateral_sclerosis	osteoarthritis	0.05167939448194597
amyotrophic_lateral_sclerosis	parkinson's_disease	0.11069545385731203
amyotrophic_lateral_sclerosis	juvenile_idiopathic_arthritis	-0.004444823244093114
amyotrophic_lateral_sclerosis	pancreatic_carcinoma	0.023059789067913734
amyotrophic_lateral_sclerosis	systemic_lupus_erythematosus	0.011817654361337882
amyotrophic_lateral_sclerosis	non-small_cell_lung_carcinoma	0.02160191883270582
amyotrophic_lateral_sclerosis	kidney_disease	0.029462005447046434
amyotrophic_lateral_sclerosis	non-alcoholic_fatty_liver_disease	0.0620652560658006
amyotrophic_lateral_sclerosis	peripheral_neuropathy	0.4904429014315921
amyotrophic_lateral_sclerosis	heart_failure	0.09167129208658285
amyotrophic_lateral_sclerosis	autism_spectrum_disorder	0.025027222668905027
amyotrophic_lateral_sclerosis	unipolar_depression	0.10421790513470708
amyotrophic_lateral_sclerosis	inflammatory_bowel_disease	0.01892775738817871
allergy	amyotrophic_lateral_sclerosis	-7.076824721140086e-4
amyotrophic_lateral_sclerosis	dental_caries	0.051858194161778656
amyotrophic_lateral_sclerosis	migraine_disorder	0.039634322376223295
alcohol_dependence	amyotrophic_lateral_sclerosis	0.13586149083113047
amyotrophic_lateral_sclerosis	retinopathy	0.09038781433142437
amyotrophic_lateral_sclerosis	chronic_kidney_disease	0.03586831290888548
amyotrophic_lateral_sclerosis	multiple_sclerosis	0.06720701456917152
amyotrophic_lateral_sclerosis	attention_deficit_hyperactivity_disorder	0.09168474264408698
amyotrophic_lateral_sclerosis	drug_dependence	0.05421651824096028
amyotrophic_lateral_sclerosis	ankylosing_spondylitis	0.012201803307637196
amyotrophic_lateral_sclerosis	atherosclerosis	0.055893167906220356
amyotrophic_lateral_sclerosis	neuropathy	0.49720521640883797
amyotrophic_lateral_sclerosis	anorexia_nervosa	0.01847980930252553
amyotrophic_lateral_sclerosis	obsessive-compulsive_disorder	0.0025720463400581155
amyotrophic_lateral_sclerosis	mood_disorder	0.12362980487789776
amyotrophic_lateral_sclerosis	neurotic_disorder	0.04971525177463495
amyotrophic_lateral_sclerosis	peripheral_arterial_disease	0.05901948551731278
amyotrophic_lateral_sclerosis	sclerosing_cholangitis	0.009378101761142734
amyotrophic_lateral_sclerosis	cardiac_arrhythmia	0.09446770873833724
amyotrophic_lateral_sclerosis	scoliosis	0.1826478752656646
amyotrophic_lateral_sclerosis	gout	0.009025594655513948
amyotrophic_lateral_sclerosis	movement_disorder	0.024800479849860307
amyotrophic_lateral_sclerosis	venous_thromboembolism	0.0573383437666559
amyotrophic_lateral_sclerosis	lymphoid_leukemia	0.038567633107450906
amyotrophic_lateral_sclerosis	childhood_onset_asthma	0.009681886817460083
amyotrophic_lateral_sclerosis	hypothyroidism	0.02224482296703497
amyotrophic_lateral_sclerosis	tourette_syndrome	0.013833322514559826
amyotrophic_lateral_sclerosis	autoimmune_disease	0.04857776986181573
amyotrophic_lateral_sclerosis	eating_disorder	0.027818134344483415
amyotrophic_lateral_sclerosis	colorectal_adenoma	0.003607709026286196
amyotrophic_lateral_sclerosis	psychosis	0.05791990145044573
adolescent_idiopathic_scoliosis	amyotrophic_lateral_sclerosis	0.189568404144017
amyotrophic_lateral_sclerosis	colorectal_cancer	0.02558907644588549
allergic_rhinitis	amyotrophic_lateral_sclerosis	-0.0022083428221592156
amyotrophic_lateral_sclerosis	non-hodgkins_lymphoma	0.051506020493172315
amyotrophic_lateral_sclerosis	anxiety_disorder	0.03202828478059654
amyotrophic_lateral_sclerosis	autoimmune_thyroid_disease	0.008806723047183013
amyotrophic_lateral_sclerosis	non-melanoma_skin_carcinoma	0.019587811992735522
amyotrophic_lateral_sclerosis	female_reproductive_system_disease	0.031081001277543867
amyotrophic_lateral_sclerosis	diverticular_disease	0.04020344766480725
amyotrophic_lateral_sclerosis	keratinocyte_carcinoma	0.015578657864355775
amyotrophic_lateral_sclerosis	atopic_asthma	7.542987494984277e-4
amyotrophic_lateral_sclerosis	digestive_system_carcinoma	0.04175336584626091
amyotrophic_lateral_sclerosis	hypersensitivity_reaction_disease	0.043660367205825897
adult_onset_asthma	amyotrophic_lateral_sclerosis	0.018507647388406018
asthma	atrial_fibrillation	0.07166030754018692
asthma	bipolar_disorder	0.12935252041524514
asthma	breast_carcinoma	0.24874499585551507
asthma	cancer	0.29737208404178533
asthma	cardiovascular_disease	0.1751721215559872
asthma	chronic_obstructive_pulmonary_disease	0.033391829417541014
asthma	crohn's_disease	0.42505762101083633
asthma	cutaneous_melanoma	0.15331410086100947
asthma	diabetes_mellitus	0.1771459851561137
asthma	diabetic_nephropathy	0.01482525438973767
asthma	digestive_system_disease	0.2456015861574902
asthma	epilepsy	-1.0269197082769265e-4
asthma	glaucoma	0.017605885452618642
asthma	hypertension	0.14872530396352387
asthma	immune_system_disease	0.418185046927067
asthma	lung_adenocarcinoma	0.044012209824027634
asthma	lymphoma	0.37333183828907074
asthma	periodontitis	0.017909137717957806
asthma	psoriasis	0.44677353234794476
asthma	mental_or_behavioural_disorder	0.0927875024883335
asthma	respiratory_system_disease	0.5313416615309404
asthma	rheumatoid_arthritis	0.5256748379352733
asthma	schizophrenia	0.04253313594326154
asthma	skin_disease	0.48057346091785
asthma	squamous_cell_carcinoma	0.06994163904995658
asthma	squamous_cell_lung_carcinoma	3.9186208386786305e-4
asthma	stroke	0.03010849850609194
asthma	systemic_scleroderma	0.3534600098035401
asthma	ulcerative_colitis	0.34181767382092315
asthma	uterine_fibroid	0.10668326678307832
asthma	melanoma	0.17238394376471963
asthma	hiv_infection	0.009569698600245494
asthma	celiac_disease	0.4413419331580114
asthma	endometriosis	0.01982931456545587
asthma	lung_carcinoma	0.04762242172868767
asthma	obesity	0.04235128688807534
asthma	ovarian_carcinoma	0.07060758557045767
asthma	type_i_diabetes_mellitus	0.13943493350035457
asthma	type_ii_diabetes_mellitus	0.1639202315223443
age-related_macular_degeneration	asthma	0.006024483891144296
asthma	multiple_myeloma	0.20698195881203324
asthma	liver_disease	0.2988107145565376
asthma	cirrhosis_of_liver	0.498192872042566
asthma	coronary_artery_disease	0.13209432829194773
asthma	prostate_carcinoma	0.1629980487458768
asthma	osteoarthritis	0.05945120618530826
asthma	parkinson's_disease	0.1138137074441338
asthma	juvenile_idiopathic_arthritis	0.21635361666152325
asthma	pancreatic_carcinoma	0.0889117562754515
asthma	systemic_lupus_erythematosus	0.45742019537085066
asthma	non-small_cell_lung_carcinoma	0.05828508482315816
asthma	kidney_disease	0.3399721470570172
asthma	non-alcoholic_fatty_liver_disease	0.010643687326117266
asthma	peripheral_neuropathy	0.08536916973081721
asthma	heart_failure	0.0015404646244097442
asthma	autism_spectrum_disorder	0.0011510610258066473
asthma	unipolar_depression	0.03313819443234042
asthma	inflammatory_bowel_disease	0.37246402437116444
allergy	asthma	0.5183032872164799
asthma	dental_caries	0.0013580748081989487
asthma	migraine_disorder	0.015665000067977452
alcohol_dependence	asthma	0.03946284955568519
asthma	retinopathy	0.046139849187732083
asthma	chronic_kidney_disease	0.0089735470105023
asthma	multiple_sclerosis	0.5663160039954009
asthma	attention_deficit_hyperactivity_disorder	0.016110529392453186
asthma	drug_dependence	0.055661213708864045
ankylosing_spondylitis	asthma	0.37640142366354945
asthma	atherosclerosis	0.08471744358393635
asthma	neuropathy	0.08249005907229398
anorexia_nervosa	asthma	0.006010077288746628
asthma	obsessive-compulsive_disorder	-0.036212484851460273
asthma	mood_disorder	0.07011099318592764
asthma	neurotic_disorder	0.16538142717919285
asthma	peripheral_arterial_disease	0.05366712504384181
asthma	sclerosing_cholangitis	0.42232014444255805
asthma	cardiac_arrhythmia	0.0639279356180683
asthma	scoliosis	0.020567188662192714
asthma	gout	-4.0063270521083303e-4
asthma	movement_disorder	0.003889832601138238
asthma	venous_thromboembolism	0.05086722562957927
asthma	lymphoid_leukemia	0.2208963427785435
asthma	childhood_onset_asthma	0.7304325654924714
asthma	hypothyroidism	0.33554067050968467
asthma	tourette_syndrome	-1.0181770272669544e-5
asthma	autoimmune_disease	0.5244118650608893
asthma	eating_disorder	0.015433726503203656
asthma	colorectal_adenoma	0.04497747427623483
asthma	psychosis	0.04427573127001022
adolescent_idiopathic_scoliosis	asthma	0.024378205507532776
asthma	colorectal_cancer	0.056842382411822365
allergic_rhinitis	asthma	0.46266348286211095
asthma	non-hodgkins_lymphoma	0.2753141993332243
anxiety_disorder	asthma	0.0021499182583626427
asthma	autoimmune_thyroid_disease	0.14438614818483325
asthma	non-melanoma_skin_carcinoma	0.2071207146379594
asthma	female_reproductive_system_disease	0.17120512110227645
asthma	diverticular_disease	0.019108446497352022
asthma	keratinocyte_carcinoma	0.2799607999391962
asthma	atopic_asthma	0.4909291318208486
asthma	digestive_system_carcinoma	0.13219228493862253
asthma	hypersensitivity_reaction_disease	0.6007230971642096
adult_onset_asthma	asthma	0.44680047533884626
atrial_fibrillation	bipolar_disorder	0.1503878249966907
atrial_fibrillation	breast_carcinoma	0.11583997171294537
atrial_fibrillation	cancer	0.09802599604361403
atrial_fibrillation	cardiovascular_disease	0.2617250656423004
atrial_fibrillation	chronic_obstructive_pulmonary_disease	0.042229059820017185
atrial_fibrillation	crohn's_disease	0.02417946011724539
atrial_fibrillation	cutaneous_melanoma	0.05805353279520721
atrial_fibrillation	diabetes_mellitus	0.0998546383830385
atrial_fibrillation	diabetic_nephropathy	0.011359045087171499
atrial_fibrillation	digestive_system_disease	0.0960668158774114
atrial_fibrillation	epilepsy	0.0016178357002304908
atrial_fibrillation	glaucoma	0.17728053072450542
atrial_fibrillation	hypertension	0.12226779230602441
atrial_fibrillation	immune_system_disease	0.07058108891965209
atrial_fibrillation	lung_adenocarcinoma	0.0011060630595881211
atrial_fibrillation	lymphoma	0.049748283140381634
atrial_fibrillation	periodontitis	0.0663712702521385
atrial_fibrillation	psoriasis	0.028869842860813247
atrial_fibrillation	mental_or_behavioural_disorder	0.10992396640515811
atrial_fibrillation	respiratory_system_disease	0.08773952749975751
atrial_fibrillation	rheumatoid_arthritis	0.020482191006768926
atrial_fibrillation	schizophrenia	0.205180670405392
atrial_fibrillation	skin_disease	0.0626347529211022
atrial_fibrillation	squamous_cell_carcinoma	0.018166529931562838
atrial_fibrillation	squamous_cell_lung_carcinoma	-6.557192225870146e-4
atrial_fibrillation	stroke	0.1027691403774171
atrial_fibrillation	systemic_scleroderma	0.012995802209086724
atrial_fibrillation	ulcerative_colitis	0.009184740575880949
atrial_fibrillation	uterine_fibroid	0.04670766953748061
atrial_fibrillation	melanoma	0.06814036253343175
atrial_fibrillation	hiv_infection	0.010272074919217451
atrial_fibrillation	celiac_disease	0.0014605571491932037
atrial_fibrillation	endometriosis	0.02187311987555689
atrial_fibrillation	lung_carcinoma	1.1640224739063332e-4
atrial_fibrillation	obesity	0.023703161903707377
atrial_fibrillation	ovarian_carcinoma	0.018917923097366167
atrial_fibrillation	type_i_diabetes_mellitus	0.008863400873582174
atrial_fibrillation	type_ii_diabetes_mellitus	0.12508428432337387
age-related_macular_degeneration	atrial_fibrillation	0.014437810300803973
atrial_fibrillation	multiple_myeloma	0.08255613334138172
atrial_fibrillation	liver_disease	0.029366145157064826
atrial_fibrillation	cirrhosis_of_liver	0.0033199312794314536
atrial_fibrillation	coronary_artery_disease	0.16814208880916215
atrial_fibrillation	prostate_carcinoma	0.03160624017448575
atrial_fibrillation	osteoarthritis	0.03591905361520857
atrial_fibrillation	parkinson's_disease	0.06499723027002553
atrial_fibrillation	juvenile_idiopathic_arthritis	-2.2532558140538796e-4
atrial_fibrillation	pancreatic_carcinoma	0.019006160674212944
atrial_fibrillation	systemic_lupus_erythematosus	0.018518307951124247
atrial_fibrillation	non-small_cell_lung_carcinoma	0.004769540939115592
atrial_fibrillation	kidney_disease	0.1267689124984339
atrial_fibrillation	non-alcoholic_fatty_liver_disease	0.006090882053299167
atrial_fibrillation	peripheral_neuropathy	0.05970432046982202
atrial_fibrillation	heart_failure	0.10769096387882218
atrial_fibrillation	autism_spectrum_disorder	0.10602364460301193
atrial_fibrillation	unipolar_depression	0.05176212484954714
atrial_fibrillation	inflammatory_bowel_disease	0.025377810932849527
allergy	atrial_fibrillation	0.03373297876233491
atrial_fibrillation	dental_caries	0.0023943823418070957
atrial_fibrillation	migraine_disorder	0.14017763750102957
alcohol_dependence	atrial_fibrillation	0.0159755162514633
atrial_fibrillation	retinopathy	0.0890598100459046
atrial_fibrillation	chronic_kidney_disease	0.13703246650647774
atrial_fibrillation	multiple_sclerosis	0.09056498446330616
atrial_fibrillation	attention_deficit_hyperactivity_disorder	0.07757970442099366
atrial_fibrillation	drug_dependence	0.035665096638440516
ankylosing_spondylitis	atrial_fibrillation	0.02247893715086005
atherosclerosis	atrial_fibrillation	0.011222738664237179
atrial_fibrillation	neuropathy	0.050752442462461925
anorexia_nervosa	atrial_fibrillation	0.06585071369362298
atrial_fibrillation	obsessive-compulsive_disorder	0.08337513750082128
atrial_fibrillation	mood_disorder	0.09550766967457106
atrial_fibrillation	neurotic_disorder	0.043036370088268966
atrial_fibrillation	peripheral_arterial_disease	0.022391017382188946
atrial_fibrillation	sclerosing_cholangitis	0.023210496818413834
atrial_fibrillation	cardiac_arrhythmia	0.9092972819398405
atrial_fibrillation	scoliosis	0.04987571441813163
atrial_fibrillation	gout	0.003114375847830463
atrial_fibrillation	movement_disorder	0.11013926131725114
atrial_fibrillation	venous_thromboembolism	0.038523164040013706
atrial_fibrillation	lymphoid_leukemia	0.013909364882068809
atrial_fibrillation	childhood_onset_asthma	0.022494209933680533
atrial_fibrillation	hypothyroidism	0.03466873692370027
atrial_fibrillation	tourette_syndrome	0.0649900032520701
atrial_fibrillation	autoimmune_disease	0.0543097565343913
atrial_fibrillation	eating_disorder	0.07086042248455895
atrial_fibrillation	colorectal_adenoma	0.09406888093388223
atrial_fibrillation	psychosis	0.19293852465891234
adolescent_idiopathic_scoliosis	atrial_fibrillation	0.050063163535750244
atrial_fibrillation	colorectal_cancer	0.10078670525989136
allergic_rhinitis	atrial_fibrillation	0.02269283533971467
atrial_fibrillation	non-hodgkins_lymphoma	0.024881995978336832
anxiety_disorder	atrial_fibrillation	0.11119521452375462
atrial_fibrillation	autoimmune_thyroid_disease	0.002024214203936212
atrial_fibrillation	non-melanoma_skin_carcinoma	0.032400968690809814
atrial_fibrillation	female_reproductive_system_disease	0.0758548874187366
atrial_fibrillation	diverticular_disease	0.06029410179228795
atrial_fibrillation	keratinocyte_carcinoma	0.04505870670744155
atopic_asthma	atrial_fibrillation	0.0017547372804845795
atrial_fibrillation	digestive_system_carcinoma	0.07110491756504685
atrial_fibrillation	hypersensitivity_reaction_disease	0.07919732840924071
adult_onset_asthma	atrial_fibrillation	0.015249284878559284
bipolar_disorder	breast_carcinoma	0.10111154517638686
bipolar_disorder	cancer	0.1913953303211621
bipolar_disorder	cardiovascular_disease	0.1860840689307192
bipolar_disorder	chronic_obstructive_pulmonary_disease	0.0027846689687150523
bipolar_disorder	crohn's_disease	0.06676986784222935
bipolar_disorder	cutaneous_melanoma	0.06384482469333205
bipolar_disorder	diabetes_mellitus	0.12931674056070885
bipolar_disorder	diabetic_nephropathy	0.0511715240045136
bipolar_disorder	digestive_system_disease	0.24143240800327292
bipolar_disorder	epilepsy	-0.0068685182792965595
bipolar_disorder	glaucoma	0.11652598306773818
bipolar_disorder	hypertension	0.06623601375394222
bipolar_disorder	immune_system_disease	0.13256604977693764
bipolar_disorder	lung_adenocarcinoma	0.04257491316487055
bipolar_disorder	lymphoma	0.10701770179474826
bipolar_disorder	periodontitis	0.01814220964650947
bipolar_disorder	psoriasis	0.06773179027280286
bipolar_disorder	mental_or_behavioural_disorder	0.3319477152951762
bipolar_disorder	respiratory_system_disease	0.12119685821257054
bipolar_disorder	rheumatoid_arthritis	0.058735117180868615
bipolar_disorder	schizophrenia	0.42116133934811645
bipolar_disorder	skin_disease	0.10499258681913744
bipolar_disorder	squamous_cell_carcinoma	0.07058859558966897
bipolar_disorder	squamous_cell_lung_carcinoma	0.006726524969538112
bipolar_disorder	stroke	0.12252904233921819
bipolar_disorder	systemic_scleroderma	0.011891172931867935
bipolar_disorder	ulcerative_colitis	0.029585882057237868
bipolar_disorder	uterine_fibroid	0.06980843505977359
bipolar_disorder	melanoma	0.0778068137858868
bipolar_disorder	hiv_infection	0.07500592404772571
bipolar_disorder	celiac_disease	0.00899930013565932
bipolar_disorder	endometriosis	0.051372435801533056
bipolar_disorder	lung_carcinoma	0.040420103872024694
bipolar_disorder	obesity	0.047540093593151166
bipolar_disorder	ovarian_carcinoma	0.14869035573070088
bipolar_disorder	type_i_diabetes_mellitus	0.055760350577376334
bipolar_disorder	type_ii_diabetes_mellitus	0.13633814971985192
age-related_macular_degeneration	bipolar_disorder	0.026362665578065454
bipolar_disorder	multiple_myeloma	0.13154112268149984
bipolar_disorder	liver_disease	0.12256163515414865
bipolar_disorder	cirrhosis_of_liver	0.020399300440426833
bipolar_disorder	coronary_artery_disease	0.15759138593381333
bipolar_disorder	prostate_carcinoma	0.02105666044545859
bipolar_disorder	osteoarthritis	0.0033358785798071654
bipolar_disorder	parkinson's_disease	0.1491823120822969
bipolar_disorder	juvenile_idiopathic_arthritis	-0.005307253967061561
bipolar_disorder	pancreatic_carcinoma	0.07046524961390284
bipolar_disorder	systemic_lupus_erythematosus	0.022821879931329853
bipolar_disorder	non-small_cell_lung_carcinoma	0.08126403488181312
bipolar_disorder	kidney_disease	0.1625241845199444
bipolar_disorder	non-alcoholic_fatty_liver_disease	0.037719457735517964
bipolar_disorder	peripheral_neuropathy	0.20183132681656615
bipolar_disorder	heart_failure	0.0636142163819017
autism_spectrum_disorder	bipolar_disorder	0.22558024247291047
bipolar_disorder	unipolar_depression	0.20982112092967636
bipolar_disorder	inflammatory_bowel_disease	0.06104900505893462
allergy	bipolar_disorder	0.032757432955266966
bipolar_disorder	dental_caries	0.04946801864092078
bipolar_disorder	migraine_disorder	0.09341354474187849
alcohol_dependence	bipolar_disorder	0.06007963585253008
bipolar_disorder	retinopathy	0.14968732002861185
bipolar_disorder	chronic_kidney_disease	0.13898346706814313
bipolar_disorder	multiple_sclerosis	0.19488124657282935
attention_deficit_hyperactivity_disorder	bipolar_disorder	0.2803566825838319
bipolar_disorder	drug_dependence	0.05802246394614154
ankylosing_spondylitis	bipolar_disorder	0.05151553075754827
atherosclerosis	bipolar_disorder	0.07531291504801717
bipolar_disorder	neuropathy	0.20073873863107963
anorexia_nervosa	bipolar_disorder	0.1615665686576103
bipolar_disorder	obsessive-compulsive_disorder	0.11404411923413875
bipolar_disorder	mood_disorder	0.5164274741181145
bipolar_disorder	neurotic_disorder	0.18147304508888285
bipolar_disorder	peripheral_arterial_disease	0.08900192347261685
bipolar_disorder	sclerosing_cholangitis	0.042644629915967014
bipolar_disorder	cardiac_arrhythmia	0.13864868281452533
bipolar_disorder	scoliosis	0.05617736212567773
bipolar_disorder	gout	-9.78529301517744e-4
bipolar_disorder	movement_disorder	0.2424262503408048
bipolar_disorder	venous_thromboembolism	0.0037910432808190295
bipolar_disorder	lymphoid_leukemia	0.04239776156296449
bipolar_disorder	childhood_onset_asthma	0.02011619790919132
bipolar_disorder	hypothyroidism	0.09354764920431925
bipolar_disorder	tourette_syndrome	0.20137229585837904
autoimmune_disease	bipolar_disorder	0.10907744509996171
bipolar_disorder	eating_disorder	0.15453304420972047
bipolar_disorder	colorectal_adenoma	0.012275875928674624
bipolar_disorder	psychosis	0.42339937747425493
adolescent_idiopathic_scoliosis	bipolar_disorder	0.06027594078061772
bipolar_disorder	colorectal_cancer	0.05555235893383894
allergic_rhinitis	bipolar_disorder	0.04016709269481264
bipolar_disorder	non-hodgkins_lymphoma	0.06600424448071093
anxiety_disorder	bipolar_disorder	0.17419366348328005
autoimmune_thyroid_disease	bipolar_disorder	0.0400709387938706
bipolar_disorder	non-melanoma_skin_carcinoma	0.0333947253369897
bipolar_disorder	female_reproductive_system_disease	0.21241141901364818
bipolar_disorder	diverticular_disease	0.15181421344879753
bipolar_disorder	keratinocyte_carcinoma	0.06413759192722779
atopic_asthma	bipolar_disorder	0.00377978853830258
bipolar_disorder	digestive_system_carcinoma	0.12019512533490627
bipolar_disorder	hypersensitivity_reaction_disease	0.1335011201670417
adult_onset_asthma	bipolar_disorder	0.06299949519587426
breast_carcinoma	cancer	0.445175335327291
breast_carcinoma	cardiovascular_disease	0.17287051636505926
breast_carcinoma	chronic_obstructive_pulmonary_disease	0.04750293198742275
breast_carcinoma	crohn's_disease	0.2127201421916862
breast_carcinoma	cutaneous_melanoma	0.06873686582932159
breast_carcinoma	diabetes_mellitus	0.14874969835325266
breast_carcinoma	diabetic_nephropathy	0.04067153073521608
breast_carcinoma	digestive_system_disease	0.2239277784491383
breast_carcinoma	epilepsy	-0.0157027079850389
breast_carcinoma	glaucoma	0.10322370405972098
breast_carcinoma	hypertension	0.16500250015375992
breast_carcinoma	immune_system_disease	0.20987447227522463
breast_carcinoma	lung_adenocarcinoma	0.052491429698278046
breast_carcinoma	lymphoma	0.1031534164686252
breast_carcinoma	periodontitis	0.039886160457870475
breast_carcinoma	psoriasis	0.21614827217452243
breast_carcinoma	mental_or_behavioural_disorder	0.0784807550308324
breast_carcinoma	respiratory_system_disease	0.22384855253396238
breast_carcinoma	rheumatoid_arthritis	0.1776719701884967
breast_carcinoma	schizophrenia	0.08501270576032172
breast_carcinoma	skin_disease	0.24213013113122211
breast_carcinoma	squamous_cell_carcinoma	0.11443352092787164
breast_carcinoma	squamous_cell_lung_carcinoma	0.007990782025870627
breast_carcinoma	stroke	0.025486177509438577
breast_carcinoma	systemic_scleroderma	0.09323947375905335
breast_carcinoma	ulcerative_colitis	0.13136986215018784
breast_carcinoma	uterine_fibroid	0.06676573332669038
breast_carcinoma	melanoma	0.07705103528614336
breast_carcinoma	hiv_infection	0.021952440525326546
breast_carcinoma	celiac_disease	0.09852162005527113
breast_carcinoma	endometriosis	0.013107685472534695
breast_carcinoma	lung_carcinoma	0.06117882895490083
breast_carcinoma	obesity	0.008305514400314606
breast_carcinoma	ovarian_carcinoma	0.12118790033330724
breast_carcinoma	type_i_diabetes_mellitus	0.08749429928077936
breast_carcinoma	type_ii_diabetes_mellitus	0.15346564389171194
age-related_macular_degeneration	breast_carcinoma	0.0030219039285642874
breast_carcinoma	multiple_myeloma	0.03919009351517058
breast_carcinoma	liver_disease	0.1452064744120028
breast_carcinoma	cirrhosis_of_liver	0.10256590704598159
breast_carcinoma	coronary_artery_disease	0.12552797258085577
breast_carcinoma	prostate_carcinoma	0.20642905023655458
breast_carcinoma	osteoarthritis	0.07400014888461823
breast_carcinoma	parkinson's_disease	0.046018027543663007
breast_carcinoma	juvenile_idiopathic_arthritis	0.08744150053556286
breast_carcinoma	pancreatic_carcinoma	0.10410284217996875
breast_carcinoma	systemic_lupus_erythematosus	0.09854358178011124
breast_carcinoma	non-small_cell_lung_carcinoma	0.07911771829085595
breast_carcinoma	kidney_disease	0.1650930384339664
breast_carcinoma	non-alcoholic_fatty_liver_disease	0.011351603456743744
breast_carcinoma	peripheral_neuropathy	0.034359048295860145
breast_carcinoma	heart_failure	0.010463839749608296
autism_spectrum_disorder	breast_carcinoma	0.017189070623685028
breast_carcinoma	unipolar_depression	0.00450555831251967
breast_carcinoma	inflammatory_bowel_disease	0.18796455142796986
allergy	breast_carcinoma	0.18422846859165526
breast_carcinoma	dental_caries	0.004526392845480021
breast_carcinoma	migraine_disorder	0.055565792540052714
alcohol_dependence	breast_carcinoma	0.0076174322117590915
breast_carcinoma	retinopathy	0.040216590907661665
breast_carcinoma	chronic_kidney_disease	0.05596494144056617
breast_carcinoma	multiple_sclerosis	0.19772939365429826
attention_deficit_hyperactivity_disorder	breast_carcinoma	0.02453714601275631
breast_carcinoma	drug_dependence	0.012398411338367391
ankylosing_spondylitis	breast_carcinoma	0.1757169193655683
atherosclerosis	breast_carcinoma	0.08558659152185351
breast_carcinoma	neuropathy	0.03564091308201738
anorexia_nervosa	breast_carcinoma	0.04118434370748092
breast_carcinoma	obsessive-compulsive_disorder	0.011214161524314963
breast_carcinoma	mood_disorder	0.022674870402134017
breast_carcinoma	neurotic_disorder	0.10659345090725533
breast_carcinoma	peripheral_arterial_disease	0.07804912886858272
breast_carcinoma	sclerosing_cholangitis	0.177619889017235
breast_carcinoma	cardiac_arrhythmia	0.1045792413507357
breast_carcinoma	scoliosis	0.015452237333154295
breast_carcinoma	gout	1.0348954501799613e-4
breast_carcinoma	movement_disorder	0.05310268317869147
breast_carcinoma	venous_thromboembolism	0.02748891311050793
breast_carcinoma	lymphoid_leukemia	0.058540352327678936
breast_carcinoma	childhood_onset_asthma	0.1886112114705421
breast_carcinoma	hypothyroidism	0.14690958350360467
breast_carcinoma	tourette_syndrome	0.023957650441328603
autoimmune_disease	breast_carcinoma	0.2261293615948022
breast_carcinoma	eating_disorder	0.05453043407855471
breast_carcinoma	colorectal_adenoma	0.0698776011637653
breast_carcinoma	psychosis	0.08452883768339421
adolescent_idiopathic_scoliosis	breast_carcinoma	0.016304500010529136
breast_carcinoma	colorectal_cancer	0.12598282657167903
allergic_rhinitis	breast_carcinoma	0.14447912839502713
breast_carcinoma	non-hodgkins_lymphoma	0.075667789765117
anxiety_disorder	breast_carcinoma	0.05011810010450061
autoimmune_thyroid_disease	breast_carcinoma	0.08039786124457293
breast_carcinoma	non-melanoma_skin_carcinoma	0.1936852888402927
breast_carcinoma	female_reproductive_system_disease	0.13322806556074368
breast_carcinoma	diverticular_disease	0.0588701735407494
breast_carcinoma	keratinocyte_carcinoma	0.225513114230937
atopic_asthma	breast_carcinoma	0.0670998947508558
breast_carcinoma	digestive_system_carcinoma	0.188456044121256
breast_carcinoma	hypersensitivity_reaction_disease	0.24406728761593802
adult_onset_asthma	breast_carcinoma	0.12254705619136244
cancer	cardiovascular_disease	0.4550314583089085
cancer	chronic_obstructive_pulmonary_disease	0.07821857113669468
cancer	crohn's_disease	0.2924363323289035
cancer	cutaneous_melanoma	0.09398942778973404
cancer	diabetes_mellitus	0.37567490806856757
cancer	diabetic_nephropathy	0.07839884852420592
cancer	digestive_system_disease	0.6567753226518424
cancer	epilepsy	-0.004334694223342823
cancer	glaucoma	0.10678745171923301
cancer	hypertension	0.2438981153022778
cancer	immune_system_disease	0.5179744286704101
cancer	lung_adenocarcinoma	0.11694872772338531
cancer	lymphoma	0.2728943071007998
cancer	periodontitis	0.06998300008849388
cancer	psoriasis	0.30253070771132207
cancer	mental_or_behavioural_disorder	0.2576996238266027
cancer	respiratory_system_disease	0.5033865353822617
cancer	rheumatoid_arthritis	0.2823596370246872
cancer	schizophrenia	0.1276062674365503
cancer	skin_disease	0.3728554197183144
cancer	squamous_cell_carcinoma	0.14393632476674956
cancer	squamous_cell_lung_carcinoma	0.006521326963412502
cancer	stroke	0.13220243047429295
cancer	systemic_scleroderma	0.06991104349948235
cancer	ulcerative_colitis	0.22650617071636098
cancer	uterine_fibroid	0.0719112141537354
cancer	melanoma	0.10866336681888063
cancer	hiv_infection	0.038304338718223634
cancer	celiac_disease	0.06747680367361207
cancer	endometriosis	0.0484451985182361
cancer	lung_carcinoma	0.18865403702009922
cancer	obesity	0.03020105526916949
cancer	ovarian_carcinoma	0.13550276368036196
cancer	type_i_diabetes_mellitus	0.08949175495047246
cancer	type_ii_diabetes_mellitus	0.3661423370202203
age-related_macular_degeneration	cancer	0.0489403969451519
cancer	multiple_myeloma	0.13223529770725587
cancer	liver_disease	0.3959947785358076
cancer	cirrhosis_of_liver	0.13405725507164432
cancer	coronary_artery_disease	0.3305636633789786
cancer	prostate_carcinoma	0.24915006318985206
cancer	osteoarthritis	0.11708935455197855
cancer	parkinson's_disease	0.10573376539062158
cancer	juvenile_idiopathic_arthritis	0.04975474244174493
cancer	pancreatic_carcinoma	0.13033277180864083
cancer	systemic_lupus_erythematosus	0.1154141346164702
cancer	non-small_cell_lung_carcinoma	0.17131724903169737
cancer	kidney_disease	0.31346364561707196
cancer	non-alcoholic_fatty_liver_disease	0.042907539443401116
cancer	peripheral_neuropathy	0.12345297146243363
cancer	heart_failure	0.07984412317678027
autism_spectrum_disorder	cancer	0.04285633729677063
cancer	unipolar_depression	0.07209938023995421
cancer	inflammatory_bowel_disease	0.32223199891657295
allergy	cancer	0.21366258276258354
cancer	dental_caries	0.04051433766627559
cancer	migraine_disorder	0.05574749286844769
alcohol_dependence	cancer	0.030777404433216596
cancer	retinopathy	0.13270642988692632
cancer	chronic_kidney_disease	0.12208160930834942
cancer	multiple_sclerosis	0.38076944843085053
attention_deficit_hyperactivity_disorder	cancer	0.12231664338933149
cancer	drug_dependence	0.03586721951765133
ankylosing_spondylitis	cancer	0.2753805468570312
atherosclerosis	cancer	0.14658374008156577
cancer	neuropathy	0.12233740680391265
anorexia_nervosa	cancer	0.09556962904539242
cancer	obsessive-compulsive_disorder	0.015646198571281987
cancer	mood_disorder	0.12689631579643507
cancer	neurotic_disorder	0.13646050247510302
cancer	peripheral_arterial_disease	0.14868157529183385
cancer	sclerosing_cholangitis	0.2527355675458853
cancer	cardiac_arrhythmia	0.11856411106775082
cancer	scoliosis	0.08327098386664723
cancer	gout	0.008250078618119855
cancer	movement_disorder	0.08103472947927107
cancer	venous_thromboembolism	0.05310389915716659
cancer	lymphoid_leukemia	0.1963691127975956
cancer	childhood_onset_asthma	0.15110540863155827
cancer	hypothyroidism	0.16053690976084894
cancer	tourette_syndrome	0.0641435627173185
autoimmune_disease	cancer	0.41595830613287754
cancer	eating_disorder	0.12229802898681522
cancer	colorectal_adenoma	0.13475864190922118
cancer	psychosis	0.12642569163002032
adolescent_idiopathic_scoliosis	cancer	0.08692360272981346
cancer	colorectal_cancer	0.2758313832961061
allergic_rhinitis	cancer	0.15123565638579217
cancer	non-hodgkins_lymphoma	0.24622281108376975
anxiety_disorder	cancer	0.10016298633818958
autoimmune_thyroid_disease	cancer	0.08937723823363965
cancer	non-melanoma_skin_carcinoma	0.17902575446742558
cancer	female_reproductive_system_disease	0.3107111775469852
cancer	diverticular_disease	0.09346317789039045
cancer	keratinocyte_carcinoma	0.20648489587338847
atopic_asthma	cancer	0.03190618631140269
cancer	digestive_system_carcinoma	0.2669428297932666
cancer	hypersensitivity_reaction_disease	0.45031759486589773
adult_onset_asthma	cancer	0.12692534825633972
cardiovascular_disease	chronic_obstructive_pulmonary_disease	0.13942590420112955
cardiovascular_disease	crohn's_disease	0.15299434162490155
cardiovascular_disease	cutaneous_melanoma	0.026330509242978153
cardiovascular_disease	diabetes_mellitus	0.42912649643192063
cardiovascular_disease	diabetic_nephropathy	0.08467718142434084
cardiovascular_disease	digestive_system_disease	0.6245058088386461
cardiovascular_disease	epilepsy	-1.7292024273537847e-4
cardiovascular_disease	glaucoma	0.05667025494719202
cardiovascular_disease	hypertension	0.37312737225179426
cardiovascular_disease	immune_system_disease	0.36069989128086194
cardiovascular_disease	lung_adenocarcinoma	0.03455949581357942
cardiovascular_disease	lymphoma	0.15971703498245768
cardiovascular_disease	periodontitis	0.18704427176628063
cardiovascular_disease	psoriasis	0.14935586917572435
cardiovascular_disease	mental_or_behavioural_disorder	0.49716322486285713
cardiovascular_disease	respiratory_system_disease	0.42743440258238297
cardiovascular_disease	rheumatoid_arthritis	0.17474715040557284
cardiovascular_disease	schizophrenia	0.2283009866600041
cardiovascular_disease	skin_disease	0.16849834306879205
cardiovascular_disease	squamous_cell_carcinoma	0.0649873722988934
cardiovascular_disease	squamous_cell_lung_carcinoma	0.006301878348283777
cardiovascular_disease	stroke	0.26913862516717785
cardiovascular_disease	systemic_scleroderma	0.04988402797067983
cardiovascular_disease	ulcerative_colitis	0.11664623919912004
cardiovascular_disease	uterine_fibroid	0.07429698729267664
cardiovascular_disease	melanoma	0.03994313383242329
cardiovascular_disease	hiv_infection	0.05732754278383185
cardiovascular_disease	celiac_disease	0.02481350674928001
cardiovascular_disease	endometriosis	0.03856647508744081
cardiovascular_disease	lung_carcinoma	0.07014775641077016
cardiovascular_disease	obesity	0.042925722497194584
cardiovascular_disease	ovarian_carcinoma	0.03183042329003204
cardiovascular_disease	type_i_diabetes_mellitus	0.07692578109999602
cardiovascular_disease	type_ii_diabetes_mellitus	0.4519013720438841
age-related_macular_degeneration	cardiovascular_disease	0.12977616606255782
cardiovascular_disease	multiple_myeloma	0.12735191183043298
cardiovascular_disease	liver_disease	0.2974063276442751
cardiovascular_disease	cirrhosis_of_liver	0.034294181574680116
cardiovascular_disease	coronary_artery_disease	0.6744867379816422
cardiovascular_disease	prostate_carcinoma	0.087465469777978
cardiovascular_disease	osteoarthritis	0.11650970287297407
cardiovascular_disease	parkinson's_disease	0.09770968787399115
cardiovascular_disease	juvenile_idiopathic_arthritis	0.015988750396493272
cardiovascular_disease	pancreatic_carcinoma	0.03343974093457083
cardiovascular_disease	systemic_lupus_erythematosus	0.05289993645734116
cardiovascular_disease	non-small_cell_lung_carcinoma	0.07766314237270955
cardiovascular_disease	kidney_disease	0.3126732128713327
cardiovascular_disease	non-alcoholic_fatty_liver_disease	0.042976491547261485
cardiovascular_disease	peripheral_neuropathy	0.119998753863063
cardiovascular_disease	heart_failure	0.1351253240384532
autism_spectrum_disorder	cardiovascular_disease	0.10932302444144315
cardiovascular_disease	unipolar_depression	0.19773188480334955
cardiovascular_disease	inflammatory_bowel_disease	0.18616735877930943
allergy	cardiovascular_disease	0.10273462080965179
cardiovascular_disease	dental_caries	0.06277061852859374
cardiovascular_disease	migraine_disorder	0.16752984787848854
alcohol_dependence	cardiovascular_disease	0.05466409845526423
cardiovascular_disease	retinopathy	0.1575199758654358
cardiovascular_disease	chronic_kidney_disease	0.1951535307305013
cardiovascular_disease	multiple_sclerosis	0.196055224265206
attention_deficit_hyperactivity_disorder	cardiovascular_disease	0.18303144170462962
cardiovascular_disease	drug_dependence	0.052683553094140134
ankylosing_spondylitis	cardiovascular_disease	0.17369617144851754
atherosclerosis	cardiovascular_disease	0.08601198777163806
cardiovascular_disease	neuropathy	0.12145622826187855
anorexia_nervosa	cardiovascular_disease	0.07297313548816603
cardiovascular_disease	obsessive-compulsive_disorder	0.028234985522923816
cardiovascular_disease	mood_disorder	0.27107270229943625
cardiovascular_disease	neurotic_disorder	0.056019191098432876
cardiovascular_disease	peripheral_arterial_disease	0.09221617927230447
cardiovascular_disease	sclerosing_cholangitis	0.14965250221094892
cardiac_arrhythmia	cardiovascular_disease	0.3149647556404422
cardiovascular_disease	scoliosis	0.11903499540953381
cardiovascular_disease	gout	0.024825790939792827
cardiovascular_disease	movement_disorder	0.07667651316994505
cardiovascular_disease	venous_thromboembolism	0.11114129912653033
cardiovascular_disease	lymphoid_leukemia	0.12061745199578372
cardiovascular_disease	childhood_onset_asthma	0.06106709555333286
cardiovascular_disease	hypothyroidism	0.11031019808419253
cardiovascular_disease	tourette_syndrome	0.037960386539972975
autoimmune_disease	cardiovascular_disease	0.24371015428438442
cardiovascular_disease	eating_disorder	0.09973739870921101
cardiovascular_disease	colorectal_adenoma	0.08693993311901672
cardiovascular_disease	psychosis	0.22999077370180643
adolescent_idiopathic_scoliosis	cardiovascular_disease	0.12187239355052132
cardiovascular_disease	colorectal_cancer	0.2332165218711345
allergic_rhinitis	cardiovascular_disease	0.08089947714157845
cardiovascular_disease	non-hodgkins_lymphoma	0.14161422762032594
anxiety_disorder	cardiovascular_disease	0.1104781324810595
autoimmune_thyroid_disease	cardiovascular_disease	0.05726901382393122
cardiovascular_disease	non-melanoma_skin_carcinoma	0.05705533937086378
cardiovascular_disease	female_reproductive_system_disease	0.18525212097757707
cardiovascular_disease	diverticular_disease	0.08567325355491208
cardiovascular_disease	keratinocyte_carcinoma	0.0554860164539072
atopic_asthma	cardiovascular_disease	0.020871691636823123
cardiovascular_disease	digestive_system_carcinoma	0.10409594670425991
cardiovascular_disease	hypersensitivity_reaction_disease	0.28101565255557925
adult_onset_asthma	cardiovascular_disease	0.041119721019503286
chronic_obstructive_pulmonary_disease	crohn's_disease	0.00523000534730431
chronic_obstructive_pulmonary_disease	cutaneous_melanoma	0.0026840058713855156
chronic_obstructive_pulmonary_disease	diabetes_mellitus	0.03778451234256227
chronic_obstructive_pulmonary_disease	diabetic_nephropathy	0.018266421418702026
chronic_obstructive_pulmonary_disease	digestive_system_disease	0.046100698595130885
chronic_obstructive_pulmonary_disease	epilepsy	-1.0352689058794762e-4
chronic_obstructive_pulmonary_disease	glaucoma	0.016172917532828023
chronic_obstructive_pulmonary_disease	hypertension	0.06475897642733981
chronic_obstructive_pulmonary_disease	immune_system_disease	0.020184979846571718
chronic_obstructive_pulmonary_disease	lung_adenocarcinoma	0.02044126397492946
chronic_obstructive_pulmonary_disease	lymphoma	0.017406923109777407
chronic_obstructive_pulmonary_disease	periodontitis	0.03140872060767588
chronic_obstructive_pulmonary_disease	psoriasis	0.011647620454746682
chronic_obstructive_pulmonary_disease	mental_or_behavioural_disorder	0.05892304952082543
chronic_obstructive_pulmonary_disease	respiratory_system_disease	0.24194691099433266
chronic_obstructive_pulmonary_disease	rheumatoid_arthritis	0.004268841803468093
chronic_obstructive_pulmonary_disease	schizophrenia	0.003075762115365522
chronic_obstructive_pulmonary_disease	skin_disease	0.003062972380294673
chronic_obstructive_pulmonary_disease	squamous_cell_carcinoma	0.011863371141393554
chronic_obstructive_pulmonary_disease	squamous_cell_lung_carcinoma	0.008125663678027422
chronic_obstructive_pulmonary_disease	stroke	0.049229234918995946
chronic_obstructive_pulmonary_disease	systemic_scleroderma	0.0012370498309133351
chronic_obstructive_pulmonary_disease	ulcerative_colitis	0.0029873934741525034
chronic_obstructive_pulmonary_disease	uterine_fibroid	0.02437148880624114
chronic_obstructive_pulmonary_disease	melanoma	0.009648564999690577
chronic_obstructive_pulmonary_disease	hiv_infection	0.0034175686642052084
celiac_disease	chronic_obstructive_pulmonary_disease	4.8218903992241905e-4
chronic_obstructive_pulmonary_disease	endometriosis	0.09805703704362911
chronic_obstructive_pulmonary_disease	lung_carcinoma	0.0698477741015062
chronic_obstructive_pulmonary_disease	obesity	0.0024648106516287046
chronic_obstructive_pulmonary_disease	ovarian_carcinoma	0.01016120395816578
chronic_obstructive_pulmonary_disease	type_i_diabetes_mellitus	0.0028497454663013798
chronic_obstructive_pulmonary_disease	type_ii_diabetes_mellitus	0.03907404761448012
age-related_macular_degeneration	chronic_obstructive_pulmonary_disease	0.03239810440158848
chronic_obstructive_pulmonary_disease	multiple_myeloma	0.011672752475579024
chronic_obstructive_pulmonary_disease	liver_disease	0.022234777362297342
chronic_obstructive_pulmonary_disease	cirrhosis_of_liver	0.003784904227536538
chronic_obstructive_pulmonary_disease	coronary_artery_disease	0.07932545403482272
chronic_obstructive_pulmonary_disease	prostate_carcinoma	0.012696785165015857
chronic_obstructive_pulmonary_disease	osteoarthritis	0.011727552945823066
chronic_obstructive_pulmonary_disease	parkinson's_disease	0.004258247672794657
chronic_obstructive_pulmonary_disease	juvenile_idiopathic_arthritis	0.011457439525515981
chronic_obstructive_pulmonary_disease	pancreatic_carcinoma	0.012010903989359134
chronic_obstructive_pulmonary_disease	systemic_lupus_erythematosus	0.0035159113426984816
chronic_obstructive_pulmonary_disease	non-small_cell_lung_carcinoma	0.046954435324952526
chronic_obstructive_pulmonary_disease	kidney_disease	0.0016643855137468497
chronic_obstructive_pulmonary_disease	non-alcoholic_fatty_liver_disease	0.02040618692011027
chronic_obstructive_pulmonary_disease	peripheral_neuropathy	0.06298984375916934
chronic_obstructive_pulmonary_disease	heart_failure	0.01818597716323061
autism_spectrum_disorder	chronic_obstructive_pulmonary_disease	-9.59609633677271e-6
chronic_obstructive_pulmonary_disease	unipolar_depression	0.04256251396585825
chronic_obstructive_pulmonary_disease	inflammatory_bowel_disease	0.003415409064634
allergy	chronic_obstructive_pulmonary_disease	0.014297205415941308
chronic_obstructive_pulmonary_disease	dental_caries	0.013907651088329575
chronic_obstructive_pulmonary_disease	migraine_disorder	0.017799466864254546
alcohol_dependence	chronic_obstructive_pulmonary_disease	0.03555095669698808
chronic_obstructive_pulmonary_disease	retinopathy	0.009462153186433063
chronic_kidney_disease	chronic_obstructive_pulmonary_disease	0.006759214985599284
chronic_obstructive_pulmonary_disease	multiple_sclerosis	0.015054960905036675
attention_deficit_hyperactivity_disorder	chronic_obstructive_pulmonary_disease	0.015399535089710155
chronic_obstructive_pulmonary_disease	drug_dependence	0.017959540501076867
ankylosing_spondylitis	chronic_obstructive_pulmonary_disease	0.010582358272368067
atherosclerosis	chronic_obstructive_pulmonary_disease	0.012551671023376641
chronic_obstructive_pulmonary_disease	neuropathy	0.06144709896657385
anorexia_nervosa	chronic_obstructive_pulmonary_disease	0.00976251164301553
chronic_obstructive_pulmonary_disease	obsessive-compulsive_disorder	1.8163614195518013e-4
chronic_obstructive_pulmonary_disease	mood_disorder	0.02813405111452494
chronic_obstructive_pulmonary_disease	neurotic_disorder	0.003880825345960513
chronic_obstructive_pulmonary_disease	peripheral_arterial_disease	0.004804606745016473
chronic_obstructive_pulmonary_disease	sclerosing_cholangitis	0.011639226989291752
cardiac_arrhythmia	chronic_obstructive_pulmonary_disease	0.06810523933931671
chronic_obstructive_pulmonary_disease	scoliosis	0.014156122591423886
chronic_obstructive_pulmonary_disease	gout	0.007482049217417545
chronic_obstructive_pulmonary_disease	movement_disorder	-2.649184211154853e-5
chronic_obstructive_pulmonary_disease	venous_thromboembolism	0.03115716981359168
chronic_obstructive_pulmonary_disease	lymphoid_leukemia	0.024863250074659757
childhood_onset_asthma	chronic_obstructive_pulmonary_disease	0.020988871111827144
chronic_obstructive_pulmonary_disease	hypothyroidism	0.007162803817752672
chronic_obstructive_pulmonary_disease	tourette_syndrome	0.00341443110796007
autoimmune_disease	chronic_obstructive_pulmonary_disease	0.009985335386248457
chronic_obstructive_pulmonary_disease	eating_disorder	0.024523860773341528
chronic_obstructive_pulmonary_disease	colorectal_adenoma	0.009894939685518514
chronic_obstructive_pulmonary_disease	psychosis	0.0021867257933919386
adolescent_idiopathic_scoliosis	chronic_obstructive_pulmonary_disease	0.015220157128533402
chronic_obstructive_pulmonary_disease	colorectal_cancer	0.017958379644612946
allergic_rhinitis	chronic_obstructive_pulmonary_disease	0.0167084359696826
chronic_obstructive_pulmonary_disease	non-hodgkins_lymphoma	0.0184161600440026
anxiety_disorder	chronic_obstructive_pulmonary_disease	0.008375835751726202
autoimmune_thyroid_disease	chronic_obstructive_pulmonary_disease	0.0010545083422507644
chronic_obstructive_pulmonary_disease	non-melanoma_skin_carcinoma	0.007856636326613278
chronic_obstructive_pulmonary_disease	female_reproductive_system_disease	0.06708471033954494
chronic_obstructive_pulmonary_disease	diverticular_disease	1.298634134597705e-4
chronic_obstructive_pulmonary_disease	keratinocyte_carcinoma	0.005654305016643949
atopic_asthma	chronic_obstructive_pulmonary_disease	6.1944492520164e-4
chronic_obstructive_pulmonary_disease	digestive_system_carcinoma	0.02530485248609738
chronic_obstructive_pulmonary_disease	hypersensitivity_reaction_disease	0.013126339882260788
adult_onset_asthma	chronic_obstructive_pulmonary_disease	0.022029189477812773
crohn's_disease	cutaneous_melanoma	0.14221790632960662
crohn's_disease	diabetes_mellitus	0.12891330612808355
crohn's_disease	diabetic_nephropathy	0.0359960840352337
crohn's_disease	digestive_system_disease	0.34652628250964335
crohn's_disease	epilepsy	1.0670484637838167e-4
crohn's_disease	glaucoma	0.00932417775439452
crohn's_disease	hypertension	0.13868693915957056
crohn's_disease	immune_system_disease	0.5422084648090513
crohn's_disease	lung_adenocarcinoma	0.015188135202180883
crohn's_disease	lymphoma	0.2823969928619917
crohn's_disease	periodontitis	0.012755973336916856
crohn's_disease	psoriasis	0.7791277391050372
crohn's_disease	mental_or_behavioural_disorder	0.06944377400983873
crohn's_disease	respiratory_system_disease	0.22872568085686446
crohn's_disease	rheumatoid_arthritis	0.6571804127101899
crohn's_disease	schizophrenia	0.008261210017083897
crohn's_disease	skin_disease	0.6412685658563559
crohn's_disease	squamous_cell_carcinoma	0.08710422121209713
crohn's_disease	squamous_cell_lung_carcinoma	1.378450721714925e-4
crohn's_disease	stroke	0.03465314489012693
crohn's_disease	systemic_scleroderma	0.35233740700506305
crohn's_disease	ulcerative_colitis	0.8375645152159333
crohn's_disease	uterine_fibroid	0.04695073389509104
crohn's_disease	melanoma	0.11195837575461434
crohn's_disease	hiv_infection	0.012338048127105702
celiac_disease	crohn's_disease	0.4283026602438821
crohn's_disease	endometriosis	0.013455930814113401
crohn's_disease	lung_carcinoma	0.029038468371480556
crohn's_disease	obesity	0.07954076124320594
crohn's_disease	ovarian_carcinoma	0.013855524805483849
crohn's_disease	type_i_diabetes_mellitus	0.15631832098578236
crohn's_disease	type_ii_diabetes_mellitus	0.10696599197628566
age-related_macular_degeneration	crohn's_disease	0.02290021384109005
crohn's_disease	multiple_myeloma	0.04524540266323428
crohn's_disease	liver_disease	0.570423754151488
cirrhosis_of_liver	crohn's_disease	0.4896478423706158
coronary_artery_disease	crohn's_disease	0.145820683811788
crohn's_disease	prostate_carcinoma	0.17672665257964235
crohn's_disease	osteoarthritis	0.0617631258738715
crohn's_disease	parkinson's_disease	0.059742016690153915
crohn's_disease	juvenile_idiopathic_arthritis	0.35021755409365934
crohn's_disease	pancreatic_carcinoma	0.09667777961216772
crohn's_disease	systemic_lupus_erythematosus	0.4885408003874997
crohn's_disease	non-small_cell_lung_carcinoma	0.028296910026541642
crohn's_disease	kidney_disease	0.46599092144660453
crohn's_disease	non-alcoholic_fatty_liver_disease	0.016690007063424547
crohn's_disease	peripheral_neuropathy	0.04665422618693231
crohn's_disease	heart_failure	0.002908994108095137
autism_spectrum_disorder	crohn's_disease	-1.3756698929623127e-4
crohn's_disease	unipolar_depression	0.018996492527062526
crohn's_disease	inflammatory_bowel_disease	0.9119844872368443
allergy	crohn's_disease	0.30880827559107127
crohn's_disease	dental_caries	0.0034479785665901997
crohn's_disease	migraine_disorder	0.005258067816107864
alcohol_dependence	crohn's_disease	0.018182515536639007
crohn's_disease	retinopathy	0.06324703034281108
chronic_kidney_disease	crohn's_disease	0.02376292866380295
crohn's_disease	multiple_sclerosis	0.37647843396295544
attention_deficit_hyperactivity_disorder	crohn's_disease	0.013450854710357825
crohn's_disease	drug_dependence	0.013119516738518267
ankylosing_spondylitis	crohn's_disease	0.8284730324376216
atherosclerosis	crohn's_disease	0.02063879905109773
crohn's_disease	neuropathy	0.04337231840018728
anorexia_nervosa	crohn's_disease	0.0027300746428581845
crohn's_disease	obsessive-compulsive_disorder	-0.06382046286679852
crohn's_disease	mood_disorder	0.039195541531201535
crohn's_disease	neurotic_disorder	0.15406505525448758
crohn's_disease	peripheral_arterial_disease	0.012977167166594354
crohn's_disease	sclerosing_cholangitis	0.829384715757663
cardiac_arrhythmia	crohn's_disease	0.017680125229896315
crohn's_disease	scoliosis	0.014571541893188157
crohn's_disease	gout	0.004512483215930779
crohn's_disease	movement_disorder	0.0031546970333934717
crohn's_disease	venous_thromboembolism	0.06053469821962676
crohn's_disease	lymphoid_leukemia	0.21914688716507352
childhood_onset_asthma	crohn's_disease	0.40849377760986005
crohn's_disease	hypothyroidism	0.25936976446195337
crohn's_disease	tourette_syndrome	-0.0011972438785431713
autoimmune_disease	crohn's_disease	0.6902381049064757
crohn's_disease	eating_disorder	0.006325501491463401
colorectal_adenoma	crohn's_disease	0.12176273236976962
crohn's_disease	psychosis	0.010429346421221088
adolescent_idiopathic_scoliosis	crohn's_disease	0.016274505281912013
colorectal_cancer	crohn's_disease	0.17081980428190657
allergic_rhinitis	crohn's_disease	0.27575627097639566
crohn's_disease	non-hodgkins_lymphoma	0.27366949043434097
anxiety_disorder	crohn's_disease	0.0010679760936344828
autoimmune_thyroid_disease	crohn's_disease	0.1331243508574339
crohn's_disease	non-melanoma_skin_carcinoma	0.2674734267334509
crohn's_disease	female_reproductive_system_disease	0.1221831515072331
crohn's_disease	diverticular_disease	0.017409885193714194
crohn's_disease	keratinocyte_carcinoma	0.315888162936852
atopic_asthma	crohn's_disease	0.34438111770758884
crohn's_disease	digestive_system_carcinoma	0.1623438099206011
crohn's_disease	hypersensitivity_reaction_disease	0.5693536962779867
adult_onset_asthma	crohn's_disease	0.19960056929491696
cutaneous_melanoma	diabetes_mellitus	0.030823862054757074
cutaneous_melanoma	diabetic_nephropathy	3.8617736618434004e-4
cutaneous_melanoma	digestive_system_disease	0.03932971509188081
cutaneous_melanoma	epilepsy	-0.001052630865305883
cutaneous_melanoma	glaucoma	0.10571938657514135
cutaneous_melanoma	hypertension	0.06713001587887149
cutaneous_melanoma	immune_system_disease	0.06887068238101665
cutaneous_melanoma	lung_adenocarcinoma	0.023334358928583578
cutaneous_melanoma	lymphoma	0.15674072368486938
cutaneous_melanoma	periodontitis	0.00967757410580213
cutaneous_melanoma	psoriasis	0.19985588482653624
cutaneous_melanoma	mental_or_behavioural_disorder	0.025372414890809606
cutaneous_melanoma	respiratory_system_disease	0.06059444405305999
cutaneous_melanoma	rheumatoid_arthritis	0.0789385658064536
cutaneous_melanoma	schizophrenia	0.04769347139315258
cutaneous_melanoma	skin_disease	0.3850467170559454
cutaneous_melanoma	squamous_cell_carcinoma	0.06983190627123724
cutaneous_melanoma	squamous_cell_lung_carcinoma	-0.003649909566634304
cutaneous_melanoma	stroke	0.007213873540228858
cutaneous_melanoma	systemic_scleroderma	0.08217625123360148
cutaneous_melanoma	ulcerative_colitis	0.11041773421180655
cutaneous_melanoma	uterine_fibroid	0.02783416087580005
cutaneous_melanoma	melanoma	0.8248435012288282
cutaneous_melanoma	hiv_infection	-8.261550715628576e-6
celiac_disease	cutaneous_melanoma	0.08288319476613173
cutaneous_melanoma	endometriosis	0.006893239939634042
cutaneous_melanoma	lung_carcinoma	0.012238292145920818
cutaneous_melanoma	obesity	0.027721752722291063
cutaneous_melanoma	ovarian_carcinoma	0.027754180852788114
cutaneous_melanoma	type_i_diabetes_mellitus	-1.6157780121295182e-4
cutaneous_melanoma	type_ii_diabetes_mellitus	0.034502857069150066
age-related_macular_degeneration	cutaneous_melanoma	0.050002383628056445
cutaneous_melanoma	multiple_myeloma	0.0607371135470638
cutaneous_melanoma	liver_disease	0.0721293657111543
cirrhosis_of_liver	cutaneous_melanoma	0.12909876174175217
coronary_artery_disease	cutaneous_melanoma	0.039414721667529816
cutaneous_melanoma	prostate_carcinoma	0.05546939200757558
cutaneous_melanoma	osteoarthritis	0.05917226194989956
cutaneous_melanoma	parkinson's_disease	0.06700474555172597
cutaneous_melanoma	juvenile_idiopathic_arthritis	0.07788289686677302
cutaneous_melanoma	pancreatic_carcinoma	0.010435518410683738
cutaneous_melanoma	systemic_lupus_erythematosus	0.13261210485720926
cutaneous_melanoma	non-small_cell_lung_carcinoma	0.029978946307404733
cutaneous_melanoma	kidney_disease	0.10479507088128798
cutaneous_melanoma	non-alcoholic_fatty_liver_disease	0.0054504886881671395
cutaneous_melanoma	peripheral_neuropathy	0.014827893119538303
cutaneous_melanoma	heart_failure	0.045867300182215784
autism_spectrum_disorder	cutaneous_melanoma	0.023128218042513346
cutaneous_melanoma	unipolar_depression	0.005210185632611441
cutaneous_melanoma	inflammatory_bowel_disease	0.09969217225029854
allergy	cutaneous_melanoma	0.10302100154067356
cutaneous_melanoma	dental_caries	5.20491312646973e-4
cutaneous_melanoma	migraine_disorder	-1.8780965808149304e-4
alcohol_dependence	cutaneous_melanoma	0.00641959134891676
cutaneous_melanoma	retinopathy	0.07435793951615258
chronic_kidney_disease	cutaneous_melanoma	0.04080757601075796
cutaneous_melanoma	multiple_sclerosis	0.16530521154002423
attention_deficit_hyperactivity_disorder	cutaneous_melanoma	0.0018762033738720472
cutaneous_melanoma	drug_dependence	2.2746911292917887e-4
ankylosing_spondylitis	cutaneous_melanoma	0.1401180048604201
atherosclerosis	cutaneous_melanoma	0.007767885304657162
cutaneous_melanoma	neuropathy	0.014331161724950298
anorexia_nervosa	cutaneous_melanoma	0.006346321812278882
cutaneous_melanoma	obsessive-compulsive_disorder	0.0011744065822170931
cutaneous_melanoma	mood_disorder	0.018245862411881898
cutaneous_melanoma	neurotic_disorder	0.1062773303520603
cutaneous_melanoma	peripheral_arterial_disease	0.010026240999620815
cutaneous_melanoma	sclerosing_cholangitis	0.16661787091416527
cardiac_arrhythmia	cutaneous_melanoma	0.03194335389445808
cutaneous_melanoma	scoliosis	8.284373280495025e-4
cutaneous_melanoma	gout	-0.0015016770958128979
cutaneous_melanoma	movement_disorder	0.0291508858472944
cutaneous_melanoma	venous_thromboembolism	0.02571172297875687
cutaneous_melanoma	lymphoid_leukemia	0.1356455503146208
childhood_onset_asthma	cutaneous_melanoma	0.14129555634563717
cutaneous_melanoma	hypothyroidism	0.07170400049597499
cutaneous_melanoma	tourette_syndrome	0.0053279650134337355
autoimmune_disease	cutaneous_melanoma	0.08374221932610953
cutaneous_melanoma	eating_disorder	0.0017531330854217227
colorectal_adenoma	cutaneous_melanoma	0.0369168017881714
cutaneous_melanoma	psychosis	0.05276180069752584
adolescent_idiopathic_scoliosis	cutaneous_melanoma	9.940286278934084e-4
colorectal_cancer	cutaneous_melanoma	0.01039287590872466
allergic_rhinitis	cutaneous_melanoma	0.057094831130115396
cutaneous_melanoma	non-hodgkins_lymphoma	0.15255301822344453
anxiety_disorder	cutaneous_melanoma	0.029585337877668285
autoimmune_thyroid_disease	cutaneous_melanoma	0.0022472333778750333
cutaneous_melanoma	non-melanoma_skin_carcinoma	0.21750594100043313
cutaneous_melanoma	female_reproductive_system_disease	0.03331795105227719
cutaneous_melanoma	diverticular_disease	0.045869214807376976
cutaneous_melanoma	keratinocyte_carcinoma	0.3095870585168365
atopic_asthma	cutaneous_melanoma	0.09784813106188994
cutaneous_melanoma	digestive_system_carcinoma	0.0702728898414544
cutaneous_melanoma	hypersensitivity_reaction_disease	0.10626743296642192
adult_onset_asthma	cutaneous_melanoma	0.0377469962328947
diabetes_mellitus	diabetic_nephropathy	0.022769188842537764
diabetes_mellitus	digestive_system_disease	0.6999635793877044
diabetes_mellitus	epilepsy	-0.00415443611563434
diabetes_mellitus	glaucoma	0.03657752313608383
diabetes_mellitus	hypertension	0.1511167617233136
diabetes_mellitus	immune_system_disease	0.2990308459713237
diabetes_mellitus	lung_adenocarcinoma	0.02971484683972371
diabetes_mellitus	lymphoma	0.17144746329674318
diabetes_mellitus	periodontitis	0.061185070065510896
diabetes_mellitus	psoriasis	0.1402348311064882
diabetes_mellitus	mental_or_behavioural_disorder	0.28442651135317276
diabetes_mellitus	respiratory_system_disease	0.3261559850408327
diabetes_mellitus	rheumatoid_arthritis	0.1474997008429148
diabetes_mellitus	schizophrenia	0.1388179964171776
diabetes_mellitus	skin_disease	0.15243240423581075
diabetes_mellitus	squamous_cell_carcinoma	0.04361569387268477
diabetes_mellitus	squamous_cell_lung_carcinoma	-4.891395445225005e-5
diabetes_mellitus	stroke	0.12562068576103966
diabetes_mellitus	systemic_scleroderma	0.05035381912802599
diabetes_mellitus	ulcerative_colitis	0.09318479644761513
diabetes_mellitus	uterine_fibroid	0.06417323873552085
diabetes_mellitus	melanoma	0.038169870718609895
diabetes_mellitus	hiv_infection	0.046860225542011885
celiac_disease	diabetes_mellitus	0.04267250052598818
diabetes_mellitus	endometriosis	0.04034760027455107
diabetes_mellitus	lung_carcinoma	0.03926493357031013
diabetes_mellitus	obesity	0.005590830966754353
diabetes_mellitus	ovarian_carcinoma	0.0345330072932378
diabetes_mellitus	type_i_diabetes_mellitus	0.20293153170054423
diabetes_mellitus	type_ii_diabetes_mellitus	0.9059775632845921
age-related_macular_degeneration	diabetes_mellitus	0.09896966944873986
diabetes_mellitus	multiple_myeloma	0.12300885885302103
diabetes_mellitus	liver_disease	0.18925876249984552
cirrhosis_of_liver	diabetes_mellitus	0.03266796077740503
coronary_artery_disease	diabetes_mellitus	0.3281289456923413
diabetes_mellitus	prostate_carcinoma	0.10342566962157343
diabetes_mellitus	osteoarthritis	0.08415632163298986
diabetes_mellitus	parkinson's_disease	0.14483742079325027
diabetes_mellitus	juvenile_idiopathic_arthritis	0.0442526245684958
diabetes_mellitus	pancreatic_carcinoma	0.07942871894973613
diabetes_mellitus	systemic_lupus_erythematosus	0.05244907175592875
diabetes_mellitus	non-small_cell_lung_carcinoma	0.0432942220825214
diabetes_mellitus	kidney_disease	0.22530764440824091
diabetes_mellitus	non-alcoholic_fatty_liver_disease	0.009415320351740388
diabetes_mellitus	peripheral_neuropathy	0.18499464183290742
diabetes_mellitus	heart_failure	0.08789668611400164
autism_spectrum_disorder	diabetes_mellitus	0.07197082012957756
diabetes_mellitus	unipolar_depression	0.11012712017077737
diabetes_mellitus	inflammatory_bowel_disease	0.15670694750562406
allergy	diabetes_mellitus	0.0803315195062741
dental_caries	diabetes_mellitus	0.02416050741406551
diabetes_mellitus	migraine_disorder	0.05907987096850713
alcohol_dependence	diabetes_mellitus	0.05392649534181309
diabetes_mellitus	retinopathy	0.1605996123134753
chronic_kidney_disease	diabetes_mellitus	0.11260034897504985
diabetes_mellitus	multiple_sclerosis	0.21677267249055635
attention_deficit_hyperactivity_disorder	diabetes_mellitus	0.056552274519839005
diabetes_mellitus	drug_dependence	0.04552957645190038
ankylosing_spondylitis	diabetes_mellitus	0.12756162816123118
atherosclerosis	diabetes_mellitus	0.06602361607386419
diabetes_mellitus	neuropathy	0.18180893884673954
anorexia_nervosa	diabetes_mellitus	0.05519658122328296
diabetes_mellitus	obsessive-compulsive_disorder	0.015192949089333071
diabetes_mellitus	mood_disorder	0.1661515652165149
diabetes_mellitus	neurotic_disorder	0.05656882365182212
diabetes_mellitus	peripheral_arterial_disease	0.07388185664372762
diabetes_mellitus	sclerosing_cholangitis	0.1066541405593435
cardiac_arrhythmia	diabetes_mellitus	0.12319288571888419
diabetes_mellitus	scoliosis	0.058632654915431404
diabetes_mellitus	gout	0.018654904180583517
diabetes_mellitus	movement_disorder	0.04814686556403109
diabetes_mellitus	venous_thromboembolism	0.029194610480612938
diabetes_mellitus	lymphoid_leukemia	0.10157840096636568
childhood_onset_asthma	diabetes_mellitus	0.08056289108698383
diabetes_mellitus	hypothyroidism	0.10871457535410482
diabetes_mellitus	tourette_syndrome	0.03546575491850031
autoimmune_disease	diabetes_mellitus	0.2409753370174005
diabetes_mellitus	eating_disorder	0.060847257624348776
colorectal_adenoma	diabetes_mellitus	0.034310242916915666
diabetes_mellitus	psychosis	0.13291336477908341
adolescent_idiopathic_scoliosis	diabetes_mellitus	0.06172228685643734
colorectal_cancer	diabetes_mellitus	0.10185720499277748
allergic_rhinitis	diabetes_mellitus	0.06730267677459298
diabetes_mellitus	non-hodgkins_lymphoma	0.12450192741676289
anxiety_disorder	diabetes_mellitus	0.04812367474457031
autoimmune_thyroid_disease	diabetes_mellitus	0.09984468973369455
diabetes_mellitus	non-melanoma_skin_carcinoma	0.0832128906199814
diabetes_mellitus	female_reproductive_system_disease	0.1291094429193427
diabetes_mellitus	diverticular_disease	0.06772649505117988
diabetes_mellitus	keratinocyte_carcinoma	0.07923821102217933
atopic_asthma	diabetes_mellitus	0.028394032940701565
diabetes_mellitus	digestive_system_carcinoma	0.13027133715786907
diabetes_mellitus	hypersensitivity_reaction_disease	0.2549987100612229
adult_onset_asthma	diabetes_mellitus	0.08238011706757953
diabetic_nephropathy	digestive_system_disease	0.08722795751674649
diabetic_nephropathy	epilepsy	0.0052585138430982755
diabetic_nephropathy	glaucoma	0.0029012180711376965
diabetic_nephropathy	hypertension	0.0707198629634957
diabetic_nephropathy	immune_system_disease	0.037872706566461585
diabetic_nephropathy	lung_adenocarcinoma	0.02257295571726195
diabetic_nephropathy	lymphoma	0.012851088425307886
diabetic_nephropathy	periodontitis	0.023232772868876723
diabetic_nephropathy	psoriasis	0.02629446211574994
diabetic_nephropathy	mental_or_behavioural_disorder	0.08620504480388962
diabetic_nephropathy	respiratory_system_disease	0.03402429595623285
diabetic_nephropathy	rheumatoid_arthritis	0.020360460629319146
diabetic_nephropathy	schizophrenia	0.014241962222164176
diabetic_nephropathy	skin_disease	0.01640347104280181
diabetic_nephropathy	squamous_cell_carcinoma	0.005599047868589232
diabetic_nephropathy	squamous_cell_lung_carcinoma	8.566162347384192e-4
diabetic_nephropathy	stroke	0.04756540520785718
diabetic_nephropathy	systemic_scleroderma	0.007421860210265187
diabetic_nephropathy	ulcerative_colitis	0.021042901790813653
diabetic_nephropathy	uterine_fibroid	0.007686241450201664
diabetic_nephropathy	melanoma	0.00662559930259475
diabetic_nephropathy	hiv_infection	0.03602356437878398
celiac_disease	diabetic_nephropathy	0.008191450787455663
diabetic_nephropathy	endometriosis	0.08938811722206266
diabetic_nephropathy	lung_carcinoma	0.011497805543027359
diabetic_nephropathy	obesity	0.01997918712453226
diabetic_nephropathy	ovarian_carcinoma	0.006968731086119496
diabetic_nephropathy	type_i_diabetes_mellitus	0.028887983241598914
diabetic_nephropathy	type_ii_diabetes_mellitus	0.02060363211462244
age-related_macular_degeneration	diabetic_nephropathy	0.0034641922091366534
diabetic_nephropathy	multiple_myeloma	0.01846211549849489
diabetic_nephropathy	liver_disease	0.07757431983498865
cirrhosis_of_liver	diabetic_nephropathy	0.009861732430954414
coronary_artery_disease	diabetic_nephropathy	0.05352709099486662
diabetic_nephropathy	prostate_carcinoma	0.01718098206495678
diabetic_nephropathy	osteoarthritis	0.011404808654451799
diabetic_nephropathy	parkinson's_disease	0.045403843363752444
diabetic_nephropathy	juvenile_idiopathic_arthritis	3.316575275564892e-4
diabetic_nephropathy	pancreatic_carcinoma	0.01275334482484826
diabetic_nephropathy	systemic_lupus_erythematosus	0.0124620167209593
diabetic_nephropathy	non-small_cell_lung_carcinoma	0.047320304643201506
diabetic_nephropathy	kidney_disease	0.05160568186807924
diabetic_nephropathy	non-alcoholic_fatty_liver_disease	0.07752119933125518
diabetic_nephropathy	peripheral_neuropathy	0.06349718765622288
diabetic_nephropathy	heart_failure	0.029606397521467553
autism_spectrum_disorder	diabetic_nephropathy	0.0038555776670010393
diabetic_nephropathy	unipolar_depression	0.09914472823334039
diabetic_nephropathy	inflammatory_bowel_disease	0.03200960331917065
allergy	diabetic_nephropathy	-5.144736910263305e-6
dental_caries	diabetic_nephropathy	0.01809354748131318
diabetic_nephropathy	migraine_disorder	0.04002422996500905
alcohol_dependence	diabetic_nephropathy	0.05251897600157689
diabetic_nephropathy	retinopathy	0.01341324642581959
chronic_kidney_disease	diabetic_nephropathy	0.05900921766222044
diabetic_nephropathy	multiple_sclerosis	0.020923780514759904
attention_deficit_hyperactivity_disorder	diabetic_nephropathy	0.109017156781901
diabetic_nephropathy	drug_dependence	0.017793538499753448
ankylosing_spondylitis	diabetic_nephropathy	0.034852804842610025
atherosclerosis	diabetic_nephropathy	0.042934996386118536
diabetic_nephropathy	neuropathy	0.05555736383688598
anorexia_nervosa	diabetic_nephropathy	0.030538783672178733
diabetic_nephropathy	obsessive-compulsive_disorder	0.002336092072024903
diabetic_nephropathy	mood_disorder	0.09776619786142143
diabetic_nephropathy	neurotic_disorder	0.016623959845334355
diabetic_nephropathy	peripheral_arterial_disease	0.040454099833594166
diabetic_nephropathy	sclerosing_cholangitis	0.03675323040608488
cardiac_arrhythmia	diabetic_nephropathy	0.019734970408873252
diabetic_nephropathy	scoliosis	0.11691251864827215
diabetic_nephropathy	gout	0.011422375713142809
diabetic_nephropathy	movement_disorder	0.0294435680247773
diabetic_nephropathy	venous_thromboembolism	3.61767150166706e-4
diabetic_nephropathy	lymphoid_leukemia	0.016156932261419305
childhood_onset_asthma	diabetic_nephropathy	5.250993227157984e-4
diabetic_nephropathy	hypothyroidism	0.027490884212008154
diabetic_nephropathy	tourette_syndrome	0.00939267093460022
autoimmune_disease	diabetic_nephropathy	0.03403441507254547
diabetic_nephropathy	eating_disorder	0.05311397222735695
colorectal_adenoma	diabetic_nephropathy	0.004704786370107557
diabetic_nephropathy	psychosis	0.015202590830509883
adolescent_idiopathic_scoliosis	diabetic_nephropathy	0.12139477682018714
colorectal_cancer	diabetic_nephropathy	0.029416111483459215
allergic_rhinitis	diabetic_nephropathy	8.540146317658558e-4
diabetic_nephropathy	non-hodgkins_lymphoma	0.022357378623986113
anxiety_disorder	diabetic_nephropathy	0.02373033394763834
autoimmune_thyroid_disease	diabetic_nephropathy	0.023050408500931065
diabetic_nephropathy	non-melanoma_skin_carcinoma	9.52252949473268e-4
diabetic_nephropathy	female_reproductive_system_disease	0.07359820405036138
diabetic_nephropathy	diverticular_disease	0.0093329386711498
diabetic_nephropathy	keratinocyte_carcinoma	0.0016488934213088893
atopic_asthma	diabetic_nephropathy	-0.0011752598591370132
diabetic_nephropathy	digestive_system_carcinoma	0.015377162229640088
diabetic_nephropathy	hypersensitivity_reaction_disease	0.02843469785105567
adult_onset_asthma	diabetic_nephropathy	1.5110440640092474e-4
digestive_system_disease	epilepsy	0.0016881067656891614
digestive_system_disease	glaucoma	0.04799396893468893
digestive_system_disease	hypertension	0.24549090975252577
digestive_system_disease	immune_system_disease	0.6408687184754945
digestive_system_disease	lung_adenocarcinoma	0.06126973106221597
digestive_system_disease	lymphoma	0.24899877338227627
digestive_system_disease	periodontitis	0.12625059325934906
digestive_system_disease	psoriasis	0.3217323817240679
digestive_system_disease	mental_or_behavioural_disorder	0.4627801472099931
digestive_system_disease	respiratory_system_disease	0.5004273095620991
digestive_system_disease	rheumatoid_arthritis	0.32868698709327043
digestive_system_disease	schizophrenia	0.16867358946082156
digestive_system_disease	skin_disease	0.3135908459622669
digestive_system_disease	squamous_cell_carcinoma	0.1288415472979488
digestive_system_disease	squamous_cell_lung_carcinoma	0.004450228075542693
digestive_system_disease	stroke	0.17742027837166738
digestive_system_disease	systemic_scleroderma	0.08129090314067129
digestive_system_disease	ulcerative_colitis	0.28167131103592924
digestive_system_disease	uterine_fibroid	0.10517962354576221
digestive_system_disease	melanoma	0.044690110778711885
digestive_system_disease	hiv_infection	0.12084624939814913
celiac_disease	digestive_system_disease	0.09383074580622447
digestive_system_disease	endometriosis	0.06727138366228431
digestive_system_disease	lung_carcinoma	0.09128593848653754
digestive_system_disease	obesity	0.05982276319417217
digestive_system_disease	ovarian_carcinoma	0.07235256937735603
digestive_system_disease	type_i_diabetes_mellitus	0.24954646597729147
digestive_system_disease	type_ii_diabetes_mellitus	0.6151583917846328
age-related_macular_degeneration	digestive_system_disease	0.1387404924608635
digestive_system_disease	multiple_myeloma	0.12944881243756357
digestive_system_disease	liver_disease	0.5542133380895667
cirrhosis_of_liver	digestive_system_disease	0.11552751658251505
coronary_artery_disease	digestive_system_disease	0.43339160163060597
digestive_system_disease	prostate_carcinoma	0.15195299293469883
digestive_system_disease	osteoarthritis	0.12353103849327088
digestive_system_disease	parkinson's_disease	0.15856171293506433
digestive_system_disease	juvenile_idiopathic_arthritis	0.06049745284070004
digestive_system_disease	pancreatic_carcinoma	0.10531937969669267
digestive_system_disease	systemic_lupus_erythematosus	0.09580961407735877
digestive_system_disease	non-small_cell_lung_carcinoma	0.0934159434587492
digestive_system_disease	kidney_disease	0.3489859745793903
digestive_system_disease	non-alcoholic_fatty_liver_disease	0.06870003198266607
digestive_system_disease	peripheral_neuropathy	0.2647704423150198
digestive_system_disease	heart_failure	0.0981630572849864
autism_spectrum_disorder	digestive_system_disease	0.07765336455197949
digestive_system_disease	unipolar_depression	0.19198197294809527
digestive_system_disease	inflammatory_bowel_disease	0.42118136309718374
allergy	digestive_system_disease	0.14952564535246826
dental_caries	digestive_system_disease	0.1026872739336027
digestive_system_disease	migraine_disorder	0.09944660306733859
alcohol_dependence	digestive_system_disease	0.08351577026191163
digestive_system_disease	retinopathy	0.18674443515342418
chronic_kidney_disease	digestive_system_disease	0.11412882699144992
digestive_system_disease	multiple_sclerosis	0.3387686485138869
attention_deficit_hyperactivity_disorder	digestive_system_disease	0.17718149305488207
digestive_system_disease	drug_dependence	0.08141086811293234
ankylosing_spondylitis	digestive_system_disease	0.3299005549935907
atherosclerosis	digestive_system_disease	0.1137507563272801
digestive_system_disease	neuropathy	0.26451559096670674
anorexia_nervosa	digestive_system_disease	0.09242595339624925
digestive_system_disease	obsessive-compulsive_disorder	0.012023542410090664
digestive_system_disease	mood_disorder	0.2946761410043498
digestive_system_disease	neurotic_disorder	0.09510864194466055
digestive_system_disease	peripheral_arterial_disease	0.12966313282117126
digestive_system_disease	sclerosing_cholangitis	0.2803383090836851
cardiac_arrhythmia	digestive_system_disease	0.127638421027975
digestive_system_disease	scoliosis	0.1716487819443484
digestive_system_disease	gout	0.032890128519769066
digestive_system_disease	movement_disorder	0.07379555425073976
digestive_system_disease	venous_thromboembolism	0.07516127116633504
digestive_system_disease	lymphoid_leukemia	0.19850340815664522
childhood_onset_asthma	digestive_system_disease	0.11530250228907256
digestive_system_disease	hypothyroidism	0.18577687591299505
digestive_system_disease	tourette_syndrome	0.05022730116548401
autoimmune_disease	digestive_system_disease	0.49117229409133994
digestive_system_disease	eating_disorder	0.1357309544930509
colorectal_adenoma	digestive_system_disease	0.08434141134268881
digestive_system_disease	psychosis	0.16734364584672307
adolescent_idiopathic_scoliosis	digestive_system_disease	0.1776300274383196
colorectal_cancer	digestive_system_disease	0.2376259071411797
allergic_rhinitis	digestive_system_disease	0.1229053090847928
digestive_system_disease	non-hodgkins_lymphoma	0.24773328456285837
anxiety_disorder	digestive_system_disease	0.09478553211353051
autoimmune_thyroid_disease	digestive_system_disease	0.16866415682310953
digestive_system_disease	non-melanoma_skin_carcinoma	0.14088024674278535
digestive_system_disease	female_reproductive_system_disease	0.27279054667836095
digestive_system_disease	diverticular_disease	0.13094877698369733
digestive_system_disease	keratinocyte_carcinoma	0.1336699039185958
atopic_asthma	digestive_system_disease	0.046200180694630943
digestive_system_carcinoma	digestive_system_disease	0.1955181768539294
digestive_system_disease	hypersensitivity_reaction_disease	0.47641901457546076
adult_onset_asthma	digestive_system_disease	0.10635471016161385
epilepsy	glaucoma	8.495418604836948e-4
epilepsy	hypertension	0.004119931184663872
epilepsy	immune_system_disease	-3.654045537437439e-4
epilepsy	lung_adenocarcinoma	-1.5756778699442436e-4
epilepsy	lymphoma	0.0019040412855508902
epilepsy	periodontitis	-0.0014125668931224632
epilepsy	psoriasis	1.21173768092857e-4
epilepsy	mental_or_behavioural_disorder	-2.7080151322249258e-5
epilepsy	respiratory_system_disease	9.539768992613636e-5
epilepsy	rheumatoid_arthritis	-8.747070543367206e-5
epilepsy	schizophrenia	-0.0010137266380959033
epilepsy	skin_disease	9.900848167691029e-4
epilepsy	squamous_cell_carcinoma	1.6848580699771535e-5
epilepsy	squamous_cell_lung_carcinoma	0.005495338803039146
epilepsy	stroke	-0.008592540792627935
epilepsy	systemic_scleroderma	-5.075967595146352e-4
epilepsy	ulcerative_colitis	2.6163439775352646e-5
epilepsy	uterine_fibroid	-3.4688579434261515e-5
epilepsy	melanoma	-3.07173817427436e-4
epilepsy	hiv_infection	0.014597291264115124
celiac_disease	epilepsy	0.0018008670124586023
endometriosis	epilepsy	0.016992237900833047
epilepsy	lung_carcinoma	-1.3701516618104935e-4
epilepsy	obesity	1.4832292248805168e-4
epilepsy	ovarian_carcinoma	-0.020442037684218387
epilepsy	type_i_diabetes_mellitus	-0.0016218684021242654
epilepsy	type_ii_diabetes_mellitus	-0.006015893507715228
age-related_macular_degeneration	epilepsy	6.000253289063253e-4
epilepsy	multiple_myeloma	0.00771801126285336
epilepsy	liver_disease	0.004700702702624699
cirrhosis_of_liver	epilepsy	0.001599895034138635
coronary_artery_disease	epilepsy	-0.011947337374541248
epilepsy	prostate_carcinoma	-0.006746175042680015
epilepsy	osteoarthritis	-5.951826217175878e-4
epilepsy	parkinson's_disease	4.890726214021814e-5
epilepsy	juvenile_idiopathic_arthritis	1.0522088802235094e-4
epilepsy	pancreatic_carcinoma	-0.0029692328240995243
epilepsy	systemic_lupus_erythematosus	0.0015450248703039887
epilepsy	non-small_cell_lung_carcinoma	-6.961167512963683e-4
epilepsy	kidney_disease	-1.6228834679786328e-4
epilepsy	non-alcoholic_fatty_liver_disease	0.010936432653058308
epilepsy	peripheral_neuropathy	0.018403601624996938
epilepsy	heart_failure	-0.0051262528012361265
autism_spectrum_disorder	epilepsy	0.0011574069534530393
epilepsy	unipolar_depression	0.004559436539403795
epilepsy	inflammatory_bowel_disease	-2.5461098618701714e-4
allergy	epilepsy	-0.005655708635495428
dental_caries	epilepsy	0.052214599093208185
epilepsy	migraine_disorder	-6.588488372499444e-4
alcohol_dependence	epilepsy	0.0011789318763333028
epilepsy	retinopathy	9.156074925261306e-6
chronic_kidney_disease	epilepsy	-0.034671680887867776
epilepsy	multiple_sclerosis	-2.3124916824760025e-4
attention_deficit_hyperactivity_disorder	epilepsy	-6.374258296101777e-5
drug_dependence	epilepsy	-2.0898320764011063e-4
ankylosing_spondylitis	epilepsy	2.9574372937035063e-4
atherosclerosis	epilepsy	-0.0011255102808538629
epilepsy	neuropathy	0.013028881387810266
anorexia_nervosa	epilepsy	1.7104507749577652e-4
epilepsy	obsessive-compulsive_disorder	-0.003295357928387467
epilepsy	mood_disorder	0.001286535195381864
epilepsy	neurotic_disorder	2.829001139384091e-4
epilepsy	peripheral_arterial_disease	-0.002113370222878623
epilepsy	sclerosing_cholangitis	2.692224344655694e-4
cardiac_arrhythmia	epilepsy	0.0035977402143790842
epilepsy	scoliosis	0.030446159376620485
epilepsy	gout	0.0068311874044338396
epilepsy	movement_disorder	-3.450287317125728e-4
epilepsy	venous_thromboembolism	0.0010235594921380127
epilepsy	lymphoid_leukemia	0.004047944942673359
childhood_onset_asthma	epilepsy	0.0012789065437504579
epilepsy	hypothyroidism	0.011359877280200213
epilepsy	tourette_syndrome	-0.0013630702357438006
autoimmune_disease	epilepsy	-1.4822979650517358e-4
eating_disorder	epilepsy	0.009376309365451793
colorectal_adenoma	epilepsy	0.002606739000592283
epilepsy	psychosis	-6.436592921980939e-4
adolescent_idiopathic_scoliosis	epilepsy	0.03139546312333936
colorectal_cancer	epilepsy	0.002038583393801774
allergic_rhinitis	epilepsy	8.337406325433338e-5
[truncated: 4,106 more rows]
