# Supplementary material for: Disease-specific prioritization of non-coding GWAS variants based on chromatin accessibility
Source: HGG Adv. 2024 May 21;5(3):100310. doi: 10.1016/j.xhgg.2024.100310 (PMC11259938; doi:10.1016/j.xhgg.2024.100310)
Supplement: Data S1. Legends for Supplemental Data SD1 - SD25 [file mmc2.zip › supp_dat/sup_data_cluster-id-name.csv]

phenotype	cluster_id	cluster_name
chronic_lymphocytic_leukemia	1	immune-1
neoplasm_of_mature_b-cells	1	immune-1
hiv-1_infection	2	others
metabolic_syndrome	3	cardiovascular, others
acute_lymphoblastic_leukemia	1	immune-1
alzheimer's_disease	3	cardiovascular, others
amyotrophic_lateral_sclerosis	2	others
asthma	4	immune-2
atrial_fibrillation	3	cardiovascular, others
bipolar_disorder	5	mental or behavioural disorder
breast_carcinoma	6	digestive system disease, cancer
cancer	6	digestive system disease, cancer
cardiovascular_disease	6	digestive system disease, cancer
chronic_obstructive_pulmonary_disease	2	others
crohn's_disease	4	immune-2
cutaneous_melanoma	7	skin cancer
diabetes_mellitus	6	digestive system disease, cancer
diabetic_nephropathy	2	others
digestive_system_disease	6	digestive system disease, cancer
epilepsy	2	others
glaucoma	3	cardiovascular, others
hypertension	6	digestive system disease, cancer
immune_system_disease	4	immune-2
lung_adenocarcinoma	2	others
lymphoma	1	immune-1
periodontitis	2	others
psoriasis	4	immune-2
mental_or_behavioural_disorder	5	mental or behavioural disorder
respiratory_system_disease	6	digestive system disease, cancer
rheumatoid_arthritis	4	immune-2
schizophrenia	5	mental or behavioural disorder
skin_disease	4	immune-2
squamous_cell_carcinoma	6	digestive system disease, cancer
squamous_cell_lung_carcinoma	2	others
stroke	3	cardiovascular, others
systemic_scleroderma	1	immune-1
ulcerative_colitis	4	immune-2
uterine_fibroid	3	cardiovascular, others
melanoma	7	skin cancer
hiv_infection	2	others
celiac_disease	1	immune-1
endometriosis	2	others
lung_carcinoma	2	others
obesity	2	others
ovarian_carcinoma	3	cardiovascular, others
type_i_diabetes_mellitus	6	digestive system disease, cancer
type_ii_diabetes_mellitus	6	digestive system disease, cancer
age-related_macular_degeneration	2	others
multiple_myeloma	6	digestive system disease, cancer
liver_disease	4	immune-2
cirrhosis_of_liver	1	immune-1
coronary_artery_disease	6	digestive system disease, cancer
prostate_carcinoma	6	digestive system disease, cancer
osteoarthritis	3	cardiovascular, others
parkinson's_disease	3	cardiovascular, others
juvenile_idiopathic_arthritis	1	immune-1
pancreatic_carcinoma	6	digestive system disease, cancer
systemic_lupus_erythematosus	1	immune-1
non-small_cell_lung_carcinoma	2	others
kidney_disease	4	immune-2
non-alcoholic_fatty_liver_disease	2	others
peripheral_neuropathy	2	others
heart_failure	3	cardiovascular, others
autism_spectrum_disorder	5	mental or behavioural disorder
unipolar_depression	5	mental or behavioural disorder
inflammatory_bowel_disease	4	immune-2
allergy	1	immune-1
dental_caries	2	others
migraine_disorder	3	cardiovascular, others
alcohol_dependence	2	others
retinopathy	3	cardiovascular, others
chronic_kidney_disease	3	cardiovascular, others
multiple_sclerosis	4	immune-2
attention_deficit_hyperactivity_disorder	5	mental or behavioural disorder
drug_dependence	2	others
ankylosing_spondylitis	4	immune-2
atherosclerosis	3	cardiovascular, others
neuropathy	2	others
anorexia_nervosa	5	mental or behavioural disorder
obsessive-compulsive_disorder	5	mental or behavioural disorder
mood_disorder	5	mental or behavioural disorder
neurotic_disorder	6	digestive system disease, cancer
peripheral_arterial_disease	3	cardiovascular, others
sclerosing_cholangitis	4	immune-2
cardiac_arrhythmia	3	cardiovascular, others
scoliosis	2	others
gout	2	others
movement_disorder	5	mental or behavioural disorder
venous_thromboembolism	2	others
lymphoid_leukemia	1	immune-1
childhood_onset_asthma	1	immune-1
hypothyroidism	1	immune-1
tourette_syndrome	5	mental or behavioural disorder
autoimmune_disease	4	immune-2
eating_disorder	5	mental or behavioural disorder
colorectal_adenoma	6	digestive system disease, cancer
psychosis	5	mental or behavioural disorder
adolescent_idiopathic_scoliosis	2	others
colorectal_cancer	6	digestive system disease, cancer
allergic_rhinitis	1	immune-1
non-hodgkins_lymphoma	1	immune-1
anxiety_disorder	5	mental or behavioural disorder
autoimmune_thyroid_disease	6	digestive system disease, cancer
non-melanoma_skin_carcinoma	7	skin cancer
female_reproductive_system_disease	6	digestive system disease, cancer
diverticular_disease	3	cardiovascular, others
keratinocyte_carcinoma	7	skin cancer
atopic_asthma	1	immune-1
digestive_system_carcinoma	6	digestive system disease, cancer
hypersensitivity_reaction_disease	4	immune-2
adult_onset_asthma	1	immune-1
