# Supplementary material for: Disease-specific prioritization of non-coding GWAS variants based on chromatin accessibility
Source: HGG Adv. 2024 May 21;5(3):100310. doi: 10.1016/j.xhgg.2024.100310 (PMC11259938; doi:10.1016/j.xhgg.2024.100310)
Supplement: Data S1. Legends for Supplemental Data SD1 - SD25 [file mmc2.zip › supp_dat/sup_data_beta-coefficients-mean-dhs.csv]

phenotype	E001	E002	E003	E004	E005	E006	E007	E008	E009	E010	E011	E012	E013	E014	E015	E016	E017	E018	E019	E020	E021	E022	E023	E024	E025	E026	E027	E028	E029	E030	E031	E032	E033	E034	E035	E036	E037	E038	E039	E040	E041	E042	E043	E044	E045	E046	E047	E048	E049
chronic_lymphocytic_leukemia	-0.08396860639356309	-0.043499838006266195	-0.019079275323749995	-0.14397172245558185	0.055754338444106925	0.005317444780239887	-0.05013501349504458	-0.03737110422716709	-0.045744697615293	-0.07531244605521471	-0.02201082552892365	-0.017279388643745584	-0.006798645709241266	-0.01789715510957083	-0.09222914427907307	-0.018469509967083755	0.0313783495634803	-0.017939960105061808	-0.03218716845202713	-0.01635781319125958	-0.10005960879820139	-0.09130335080890846	0.022957192560591005	-0.06809441466772678	-0.05702087511010961	-0.01072238615442198	-0.12457976014532257	0.013605800935318763	0.014696701176567593	0.04798401264209956	0.1002000631423333	0.19897007524611685	0.08205545047359196	0.06560087526560321	-0.03378795091568003	-0.014955672669006005	0.02805253938883774	-0.013828641855342343	0.1116571782350524	0.04828270684615517	0.26863503755777396	0.0804855737450847	0.15481092842399183	0.10325862713766279	0.05846059568230194	0.03854940518133833	0.01738333990899163	0.02497250902191228	-0.01340335332058477
neoplasm_of_mature_b-cells	-4.413746498125731e-4	-0.03723639654409815	0.01756640403671492	-0.06740646146945752	0.07901098216993885	-0.02286160999440258	-0.016639187301520614	0.004081307696071096	-0.008439377348786992	-0.05133671511474233	-0.06286515702391808	0.0128367684848337	0.01834502959549814	0.010710058389703575	-0.05862889533066517	0.009069930734860955	-0.007360082762940926	0.00276153745813846	8.925910445347281e-4	-0.02975063936085966	-0.08571197497616237	-0.07094787293987449	-0.006743968606588077	-0.047711718853238244	-0.07539001346662248	-0.04681905581199251	-0.0996867169127951	0.04890148194631081	-0.034596515043148826	0.020948337417008203	0.09490060540499272	0.22770955977415247	0.06760795119306594	0.07932184665284427	-0.05530745767131382	-0.05549193416481106	0.028627800912975527	-0.04146412409196705	0.10284569043707165	0.07230629546489245	0.2777193016625405	0.07133906675286697	0.15229036691112177	0.09291944092273109	0.07509380202357507	0.017329309709983802	0.02005086897628738	0.02181467749623842	0.011665914526226749
hiv-1_infection	-0.012265304626069087	0.05394523172219463	0.0288385226895619	0.051245660015508586	0.04494397585365792	-0.013791877462056332	0.08360013485122965	0.13721562728419698	-0.007333239730558001	0.03239307060044213	-0.013133255577481335	0.08849132776738558	-0.07014527382197058	0.005131136625001235	-0.04861524794182918	-0.048458833968669394	0.01634795771792008	-0.10991964662479191	0.03665706686124678	-0.09399379294346213	-0.035618402636283235	-0.07359183131735512	-0.027435332744144003	0.04170730831770588	-0.03886123523398996	0.027385717109186924	-0.042145234787771706	0.027224225974284026	0.031343672063421146	-0.029631083795089264	-0.02023586088835394	0.008460940570059272	-0.02956896776241981	-0.010484135694636774	-0.02688176312694572	0.038258697500832016	0.018229594686072617	0.01921126042417093	0.012481119103825815	-0.010414450964616457	0.011104306023076535	0.019573962555281564	0.009967135465960703	0.010625935427584257	-0.05714259519480138	0.013436991407186584	0.004449299661851752	-0.03292943473399957	0.0689821375001726
metabolic_syndrome	-0.11429436745457511	-0.11022608898093761	0.2249228624968518	-0.049638552778288964	0.5331198883107958	-0.014905101540051155	0.1880572108511159	0.22694509559305087	0.07943767880592213	-0.03325190016855639	-0.2678620642194113	0.2687271657753247	0.04859971960122405	0.25133353228763394	-0.25681908900722744	0.0790000457668887	-0.023407830297566407	-0.0701663028049291	0.12079120063838211	0.06889372447986014	-0.22953875795439982	-0.4077822601630673	0.2458436301942778	0.026334990616379565	0.11136341162240375	-0.17834180052822876	-0.22195127075732837	0.10361798350990682	0.22301227337455562	0.06069129664881934	-0.02639852467334198	0.07083331981933891	-0.07646219552678694	0.037211333500621856	-0.04321728695209001	-0.24160106652823474	-0.03735232078986229	-0.06627403323925574	-0.10262202222536883	-0.15378014542178492	-0.09354592171369915	-0.0026332505386505375	-0.03174872585935792	-0.079919856908941	-0.0952713565642409	7.557655531344973e-4	0.03800334217852591	0.1545222800985847	0.07230010391612533
acute_lymphoblastic_leukemia	-0.020008652508933498	-0.09315210360930624	0.006619144920495701	-0.1363098822246973	0.0841369085527509	-0.03501059977559846	-0.024888251174155	0.0034067617088164525	-0.07827185709705467	-0.18927330461601136	-0.042879619120130004	0.040940484471285274	0.04141617680327939	0.005285629019667691	-0.0835653217288044	0.013650232928801439	-0.01226298960210821	-0.014328853116949463	0.013228065049058364	-0.009405305589387	-0.11065343955081393	-0.10867054447188272	0.12184338510708742	-0.056946214918137505	-0.020983430408983407	-0.017287567913899016	-0.15986194991335587	0.027639275245039358	0.003508927685218895	0.03244525443642764	0.09464498692966446	0.29758029001057207	0.09537283441359978	0.07186047260110077	-0.058286849005898984	-0.02502076454994444	-0.03742600345531976	-0.04483543714545201	0.052668040331810224	-0.03273915649216989	0.28265736087422494	0.045185695858224344	0.11312687089186185	0.05708900647840637	0.0037556672257597957	0.016556190938490766	0.035875754783698026	-0.001253674732784663	-9.452576490525843e-4
alzheimer's_disease	0.040083121905016665	-0.037771569682008906	0.21069704459687022	-0.060453904423422744	-0.0523341752486688	0.03241780668806283	-0.1607435879339907	0.3076312796807256	-0.12899812083504283	-0.309621485907646	-0.16504463479418044	0.15383194601176012	0.09106056207334393	0.04079938128692136	0.00205950947291819	0.01480372453100554	0.21557222123541697	0.0910369837984806	-0.0737180900019881	0.10802128733349177	-0.12273255906379103	-0.09696277778655057	0.08499826509895048	-0.14740027499218833	0.11937471885399616	-0.2727059543445472	-0.16817002871324327	0.1132842943070356	-0.020386781138443753	0.2490828963239321	0.06969179258918891	0.2406659863137116	0.060434394194513116	-0.03508022789847756	0.11187406202706068	0.06367310224539567	-0.058028972269172974	-0.07285656141428165	-0.08255032670170888	-0.11930244283720631	-0.07725566066755159	-0.10420384393640633	0.11265042421452409	0.0022112646845957964	-0.05229038814369506	-0.048188663649174596	-0.08306729468400395	0.049142415459519986	-0.3000273509510306
amyotrophic_lateral_sclerosis	0.14628010794530527	0.17680702032733456	0.18620901492782396	0.009822214605435932	0.24558150624119282	-0.03296383547852435	0.28353240596861534	0.041925070437301634	-0.16993847268134574	-0.16778871405673682	-0.23213186982201095	0.2588251779599279	-0.14044529049541793	0.1483503595443103	-0.056631821837801945	0.1184715534265158	0.02931105952781822	-0.021465740270584226	0.027955616572523045	-0.01004426205717751	-0.3429994743372015	-0.4635026321086679	-0.07677340306966464	-0.06614306625890902	0.07494994904253838	-0.10541912134422045	0.0030122646156954752	0.05826030125060852	-0.03901950360241442	-0.1175691252459568	-0.08536031636798205	0.16946685268767575	0.11912680504407126	-0.00707650311417248	0.05133586074965389	-0.036179436456439264	-0.05468254133330212	0.19022506790762955	-0.05988449027008078	-0.09452845995523591	-0.30255743397700613	-0.02203628368498881	-0.1221633898065291	0.01073494022083402	-0.11364539915298028	0.05320702205209192	0.2456264949344914	0.1367534797929529	0.0806145293658412
asthma	0.04476729965574192	2.104624864358141e-4	0.007065943449615939	3.413379395376512e-4	-0.0023129285647443577	-0.015003358166304733	-0.06463638792038605	0.03842205262042399	-2.005871458769796e-4	-0.011199845986313088	-0.05556299611336174	-0.018208797834660336	-0.0017266476508094174	-0.00894695940691562	-0.044154903367786894	-3.728189434087839e-4	-0.02657433499281671	-0.008139274622112818	0.008742535880946166	-0.02592622166920239	-0.06280097015001149	-0.07222591012307857	0.014502257155055957	-0.04210824384150826	0.04548370537813303	-0.032787182013775486	-0.015422639709934792	0.03043965413406489	0.04550172689330683	-0.038976971020915796	-0.04652035528946814	0.07042467371469284	0.02129003850337735	0.1406275931233572	-0.08818302395823284	-0.03915141374160582	0.0671467493699373	0.002701963936165325	0.04425222840846237	0.09281975101494139	0.23426824958602036	0.056028513601461404	0.12961485780351276	0.0757632793671911	0.07848525286904885	0.06714213643252002	-7.26539719300338e-4	0.060905848341809794	0.006075367713285702
atrial_fibrillation	-0.044840572540031494	-0.05630366804263581	0.01852130798636475	-0.009702259391594283	0.05433061433331466	-0.10171906060855418	-0.02948953779365306	-0.02869958367635471	0.004360296897359983	-0.04213055234431951	0.00502986873412593	0.09964117089606823	0.11141199041210985	0.04326931579105517	-0.038145984111134686	0.04585870464056966	0.017048280018159955	-0.03318696325505939	-0.0019820955482938553	-0.056524031928019136	-0.11759202568024749	-0.14900740963245404	-0.03317001520890386	-0.12454071227198478	-0.005570776457607455	-0.015858794710931746	-0.020377040109514077	-0.03818073738518108	-0.06446972143982509	0.0023274523778581027	-0.08394394607541894	-0.06813725866575691	-0.01816053280707733	-0.01568362563054186	-0.05769520135928378	-0.07042470840393736	-0.033178918550791484	-0.017266522117211674	-0.0545680223869662	0.026809821407672237	-0.010830429884582854	-0.002240242712595545	0.015074422658174437	0.03150141586160493	-0.039517980600493094	0.021927280757895854	-0.049159744411797775	-0.011068560488697027	-0.0027888396764351336
bipolar_disorder	0.07562946459945727	-0.0023834836524810827	0.037813259216500875	0.05373520934933919	0.03993934033712117	-0.006133836890272407	0.01814551287851247	0.054035300543580946	0.03219239827236122	-0.002875244445706028	-0.008881740229827101	0.03287955898215122	0.00782000497471138	-0.0032558997684888616	-0.03857836584376753	-0.016058133447324912	0.025812760279245017	-0.037927893102782724	0.011246042023494881	-0.0062494852464825505	-0.03973846160889609	-0.052926225643929875	-0.03373250738039878	-0.0018094393228760797	-0.007869350447029869	-0.0383652024169399	-0.04374600761185652	-6.301057271560749e-4	0.0047636477038726045	-0.01638790154496858	-0.04662575309102038	-0.004280295512914788	-0.012778104455884594	0.012247785893706689	-0.041098797277195426	-0.02716473295570849	0.022779456233500275	-0.002485783690233382	0.004269426340210206	-0.009295704196461826	0.04155103362540757	-0.014288468968217553	0.028767764654069154	0.0011868283532325437	0.015847522179202645	-0.024937104522462904	-0.015762282414546868	0.013701352759011224	-0.03570999740023506
breast_carcinoma	0.07556499193677621	-0.03692758414093961	0.0042832403388068626	-0.007954831775775044	-0.008818503997842526	-0.09055679910961739	0.0059846709867918835	0.056967088933298465	-0.027963540533584644	-0.05891828762438274	-0.029517408820794993	0.06161042869895455	0.020025504251825196	-0.04263621558469713	-0.05954931479092247	-0.06051856280629336	-0.009107756302745788	0.010772370450915673	-0.04950185331813332	-9.512815431094828e-4	-0.03221943530265435	-0.07135353805738813	-0.05136043240722075	-0.003030720232821317	0.044711066662465396	-0.016859388467963688	0.25274230381454976	0.04517803140541649	-0.024364705510265473	0.021786526152042882	-0.07618243441202838	-0.02089334744297783	-0.01601980528052799	0.00957477891957172	-0.09744936390547927	0.03256093892907734	0.04203653951758982	-0.03245558907652552	-0.0018564377180454706	0.049190731549668916	0.13081282046788167	0.025622515455438654	0.09214919525630622	0.0522372576905949	0.06487270680354294	-0.0550036040846748	-0.06186939253252308	-9.904091284960053e-4	-0.03121575326240883
cancer	0.09128192030883393	-0.030852233229324497	0.004384864437913881	0.019966265195481895	0.04642680653506879	-0.14975631879350706	0.018316690755515522	0.1320537451885688	-0.008816830585613621	-0.07252959775101304	-0.0884898019376056	0.17646626296281984	-5.877266994536813e-4	0.0367244178591117	-0.14037374796351568	-0.01357315589165408	0.02570696469229501	0.0010733495280534548	-0.005049978089120602	-0.05686128904848472	-0.11465682658949489	-0.14518959441085966	-0.02869660191013663	-0.0648550959245367	0.05013771741244122	-0.07919465628654392	0.1368134494153767	-0.00812839763662556	0.05051327887706472	0.05301744001718023	-0.1197618724884473	0.08680174937189555	3.3492390774968215e-5	0.07622600837601894	-0.14415877235614957	-0.04601667102020017	-0.02874210938685266	-0.11806635463559212	-0.03013182164994334	0.013091082446766544	0.27359338712337644	-0.03982792079041868	0.10392082061337544	0.05298359340706218	-0.005751505386642855	-0.09643327212707985	-0.08570984039950082	-0.002235970617940558	-0.008430779456267596
cardiovascular_disease	0.07697751309976054	-0.0035735685977164085	0.20212285435917346	-0.04972752583975945	0.08972365020958925	-0.11953832353213437	-0.008217491958356542	0.18575779887128271	-0.028105816284518824	-0.0921087523975268	-0.13464362959197165	0.29903305787481527	0.2000549819385811	0.07302059656382506	-0.32133964040197377	0.030851813733617922	0.07454919983245799	-0.032632301450189055	0.11677687813927615	-0.10059135681644876	-0.13774681885149287	-0.24323658937031153	0.047355043442921595	-0.18093920401859326	-0.07264054396780163	-0.05746199334334401	0.001470848301917241	-0.06850091493875726	0.07268157746170911	0.15614434424142018	-0.1235578878769631	0.21353434122119988	-0.008859621489124128	0.05294501487385881	-0.08197988128296975	-0.058309008224874385	-0.025175470479025765	-0.16442327162478923	-0.12673992344672738	-0.03910075184963537	0.12470546914832988	-0.1516889349188905	0.1535279491891374	0.023561808424639785	-0.1475852868564992	-0.07379598125993886	-0.048773912616669676	0.035540640210247124	0.09046374321903819
chronic_obstructive_pulmonary_disease	0.20764781371368418	0.2030017287877408	-0.06958529479600636	-0.209559064953298	-0.2739909835713302	-0.30203951836505827	0.033196233965255395	0.031639791555817344	-0.15040605237749224	0.05523854543497729	-0.1906578588474329	0.25786519925326473	-0.17483843086792616	-0.2578753121754064	-0.3747164677259935	-0.1966055281953882	0.16816925618589995	0.2840835652304726	0.398712518840876	0.21295130282769156	-0.22122227058128913	-0.057745695508192564	0.3131909476218479	-0.1358515971219377	-0.07884194323802804	0.25997015484052566	0.4571480528979707	-0.200914113055955	-0.29929664307966364	-0.01451532197507023	-0.05003363224441962	0.17968215418532182	-0.37221958481669115	0.2805379452739884	0.1969970049802896	0.18054658256147452	0.1818126946684025	0.22853628004152118	-0.10822254006675044	0.2825886066237792	-0.26792755566506793	-0.16972572695332871	-0.14888005461577025	0.1743554373810566	-0.32027383358181255	-0.12315679871521787	0.3668170183931242	0.3578429176763273	0.2753636714726729
crohn's_disease	0.059359840903823576	-0.04584233711270754	-0.024432412074306388	-0.00872869243966719	0.06464713208699119	0.031193313472675805	-0.03428740637497589	0.10209486968129243	0.02059922612796611	-0.021808957121914534	-0.06526417861857046	-0.029055936900533978	0.0519681027867428	-0.05699870434094695	-0.08393001717404316	-0.041415147062819124	0.0010691734502285464	-0.061310741873754	0.015434009438207242	-0.04341459343147718	-0.12454247583639319	-0.1584654623294551	0.012564291600474006	-0.06670986288078846	0.0069224467040501355	-0.04761882218338486	-0.018571553476187233	-0.0030797510332017165	0.09238437936278171	0.06759611398949897	-0.048719277786535814	0.10482020156833498	0.028866328017089594	0.05666712538197223	-0.1057088936716122	0.0010727684061685922	0.06451600592175454	-0.012724714719876493	-0.00442019714484549	0.044982196220421794	0.1816188045196586	0.046749186219787305	0.09762462057435546	0.047183523444841474	0.04381347249268094	0.018892881719248817	-0.03412038661899166	0.02804507002595612	-0.005202695824385527
cutaneous_melanoma	-0.006354175624935065	-0.01981327696400703	-0.00902255998121844	-0.018165022767968362	-0.009206679214612233	-0.009662543247558306	-0.01501666242730735	-0.01144043720474241	-0.004396929878492624	-0.009910255233404216	-0.015226924720218048	-0.005267385612948025	-0.0064541196663337585	-0.00969733704144021	-0.014407502400138574	-0.00938344164799238	-0.001222983941547152	-0.013657614710617202	-0.015758671492622854	-0.014429739853837754	-0.019877348484464333	-0.017923688804149327	0.009386996904690774	-0.011884730418908702	0.01486199428466413	-0.005239379069207049	0.0016352095545394555	0.015363275362911039	0.0055540354508977164	4.765626274232408e-4	-0.013708487516971117	-0.0014329360269749272	-0.003600760383605686	0.009272027667658861	-0.010720624283646896	-0.008092504967506105	0.006738040707951863	-0.001691891127145659	0.008125313167595882	0.007616121957317646	0.019763869635510634	0.008462631090946119	0.0138005724351786	0.006879429539854793	0.009533378952502667	-0.0019896038989816963	-0.003084903663565319	0.0017195057188897748	0.0028220092257344458
diabetes_mellitus	0.06390710979869033	-0.037933380477326056	0.12181174797859722	-0.07406485205407311	-0.07232749505881499	-0.05526037978555847	0.10822522424615592	0.11215537486198879	0.04869366419105413	0.00657651417777643	-0.026594306862271606	0.22934350092076206	-0.06664934435209671	0.047362499733569256	-0.18469694819563365	0.016090573467674608	0.05636212649782746	-0.013516950053550076	0.08772948136397135	-0.08525458965545868	-0.11009320873091354	-0.16491781457605711	0.10963604271155014	-0.07713520230177219	0.08567121616495141	-0.037078842498726755	-0.11453340884289971	-0.006346844977501856	0.09310989000177869	-0.024740575111495806	-0.0604596155444064	0.15076335925853282	0.025864568750841838	0.07651958576899687	-0.10762985954502924	-0.010900919729263348	-0.009160084634345736	-0.12893346342310455	-0.07595731522596237	-0.039829793623148445	0.29075571812876555	-0.001645432805622096	0.10977665358468087	0.06702346589075746	-0.0219461057362676	-0.13952723156211094	-0.06716156829504695	0.002471205830525865	-0.05422675066723181
diabetic_nephropathy	0.1696091218536271	-0.01815155567340068	-0.12970340189155358	0.029931543530367394	0.12917044369898087	-0.010851784715399129	-0.019545969487504353	0.02969157004862853	-0.004205238318511082	-0.12286373462131868	-0.0015709494481232226	0.15982028167985082	0.12866466839304933	0.06147623244222284	-0.15598543463405085	-0.008940003599216907	0.08743774026206465	-0.15144687881973457	0.07041229810449016	0.04792249426125249	-0.22537440058048033	-0.14210405435327825	-0.01550493024661557	0.027420844148479746	-0.1737978369381333	0.0669995348085088	0.0526479463615437	-0.20908657040369913	0.12009389439454883	0.022168115647637623	-0.17203816573400077	-0.030317342078020892	0.03367033388727398	0.0338159811949858	0.025240211964082524	-0.09746557307337454	-0.003401480112013516	0.010405751750405867	0.0012509256876406354	-0.0560582798488598	-0.07372598466046291	-0.016142985434353985	0.03311445778677095	0.02273620703855065	0.01799212991680672	-0.032736514351994796	0.12753171989712725	0.16516608634448743	0.05465533911423297
digestive_system_disease	0.14601864708847248	-0.053030679145922154	0.13206813326295516	0.003909154308051673	0.11013024733806039	-0.04474621696289107	0.08660107894620697	0.2689761565822698	0.008617041411422851	-0.045227741163862085	-0.18580051928643215	0.2899849982439275	-0.036919198908474234	0.08619049941855145	-0.3286458246842106	0.0308701106849093	0.09921720181735613	-0.017201096728274173	0.17502788198306068	-0.1542742208839007	-0.20702532497383416	-0.3051362505470916	-0.0014071119463913155	-0.13275794587230175	0.0010126355426458738	-0.11901108540498548	-0.11701954206469387	-0.03780324533530393	0.21715385338970283	0.04265107519514378	-0.18986252426888478	0.13043051678101958	0.01948707082616035	0.11688015337782241	-0.20580066741577377	-0.04734735772338077	-0.029931898076650136	-0.1981730198389715	-0.1977699446931087	-0.07114876367138817	0.4826839310146742	-0.03588492798733393	0.1388631740644543	0.05953529265106787	-0.060916287394405154	-0.13511337213691194	-0.07692842022259873	-0.014948915812421205	-0.06220819769098869
epilepsy	0.05553767353668973	0.05892931042129871	-0.12592230739813626	0.3754769828554866	0.20836141554035958	0.19016084853718798	0.0698570245773451	0.13042973357626167	-0.166019858605079	-0.15676000283672395	-0.1565238263698718	0.07473748865675271	-0.02467215021280207	-0.09959283501190568	4.570653870319176e-4	0.010926847870649367	-0.12445650485974265	-0.1188955718786941	0.021059814273335274	1.6553744524924513e-4	-0.10949584722220217	-0.2006472903875242	-0.023440854432297948	-0.02487270564915816	-0.19879918432028848	0.1859708609638904	-0.38376509463696107	0.12900931898627843	0.009981098111725022	-0.306968193855573	-0.06114138525381125	-0.1606022869497781	0.07064334948804701	-0.01884400165263854	0.08555128441647777	0.07608786990567463	0.020572881992673694	0.16639867541670353	-0.06775963509314836	-0.0039625424656542264	0.07501590594625257	0.08438176745754593	-0.09190578119667525	0.009932225076452061	-0.10733900847530166	0.13309358359880405	0.11663985615110874	-0.008294563636106096	0.00432356828469443
glaucoma	0.02187034367102934	-0.002117375761008613	-2.0483950203306815e-4	0.0035731149997184283	-3.5954146890593096e-4	0.008119904580896993	-0.0032994624294178706	0.008157009017680386	0.005131736667083044	0.007096295415520827	-0.009232874741181969	0.007288348873328378	0.0020309537688760096	-0.0018184952915454337	2.2004099281439934e-4	-2.4774619815945897e-4	1.9686290231471902e-4	-0.005295042822465281	8.742739461848641e-4	7.768649008928382e-4	-0.014623861972873064	-0.019827369321869927	0.008394875618372155	-0.00869023750374355	0.0131103711146493	-0.0015685719927935808	0.00924818824954705	0.03495615867968701	-0.022703898274440023	-0.018846475403524462	-0.018895606671847857	-0.012164294117402616	-0.014938103878728544	-0.012118731222489675	-0.016115233703620675	-0.013409106253805866	-0.008580448265989724	-0.016316965364252835	-0.006950249339209359	-0.006485070449619807	-2.669112044684042e-4	-0.00828830571060048	-0.007386556859622692	-0.008492679610824162	-0.00835182010756328	-0.010944059787423605	-0.015688029768470158	-0.009344695022995389	0.0028254981499174704
hypertension	0.1093469466903878	0.05308071232865294	-0.022531959487383534	-0.09843043151407344	-0.04130754390013435	-0.14555161203896114	0.009947311007040644	0.14514531823927154	-0.09571721200693464	-0.05888446699549695	-0.09404650501063748	0.13864480850203711	0.2364862726025696	0.011808266604891163	-0.08542562160057722	0.05206969733888263	-0.022078402152967753	-0.0442275193158276	0.07857070563901124	-0.034096204609825105	-0.17156539267034673	-0.29663564328500813	0.062244410617458563	-0.1073247569979684	-0.04155170237981738	-0.044132211331067046	0.08780062440728326	0.004435911865263877	0.042314891749157445	0.04277347627361908	0.03653321821468872	0.17158171149671478	-0.06321074385188905	0.006718673525314831	-0.04783399293500925	-0.10991017223332901	0.05351596453305591	-0.035675904776442544	-0.07076329143657997	-0.012258522320772331	0.07962343159639326	-0.027724852204097126	0.016357818202085168	-0.023010052697903124	-0.007481500414289487	-0.023216861293428856	-0.0071343881728492585	0.041467465811796646	0.04795028902299999
immune_system_disease	0.031405773781739026	-0.0442753657073723	0.07121793198791095	-0.029489253229228383	0.17715954367438294	-0.0692129455939507	-0.014823773709620675	0.1540786945958424	0.010440166977470257	-0.09308278837068051	-0.113231247220247	0.037422249121240335	0.0014898989603968648	0.038113717479811855	-0.1624164790000758	0.04095266187497944	0.015385461166620498	0.017895577012373726	0.07062836721097868	-0.04329746557019759	-0.13891838418845398	-0.1354966102227163	-0.07044174756773558	-0.07907110469206086	0.0017518637913867996	-0.08695885476716646	-0.1139028332517697	-0.020786758286555945	0.13831072308638434	0.037555523900559204	-0.1333985960213331	0.2099442243697788	-3.2936684975414546e-4	0.16179350044502544	-0.2673737872482023	-0.10992434646484303	-0.021797226451084086	-0.14090718993219864	-0.055129667939737524	0.021110717545806044	0.51666047294353	0.057194023440707106	0.16463736231931794	0.03004738965658832	-0.012986425789986739	-0.00895029140709468	-0.09100253638309574	-0.019622780766447183	-0.029364541715016675
lung_adenocarcinoma	-2.769173090566493e-4	-0.021211145559712645	0.003074591980757223	0.010946980906361887	0.008561046156014211	-0.07587756432629328	0.04303849953384838	0.04112316026469503	0.021486029074196545	-0.030251831837021344	-0.12376487628240138	0.025047661513337635	-0.053745400728585406	-0.021417828751733124	-0.038291633768652154	-0.029755415576168186	0.025066250823013187	-0.051992484879050935	-0.06017843526587734	-0.060507637963551644	-0.01632209785185076	0.02383589136377292	0.011545993178977636	-0.0027882838198111447	-0.019315961759993304	0.012793705229283197	-0.007186694075767572	-0.0190595628557725	0.03667447014899203	0.10366876577468764	-0.026802758357648372	0.02292389209200472	-0.04834851577588143	0.06200807570538859	-0.08042729356869001	-0.069836922584255	0.04100954443122404	-0.027272062476810646	-0.027013260272212493	0.037913890646700386	0.0324778840951312	0.001370171464651695	0.006292058450519303	0.005130986412965979	2.0330181459231035e-4	0.031186124630345653	0.005770589448151256	-0.05426008537878512	0.00601697722005688
lymphoma	0.04709744081354746	-0.07740418572704799	0.011746616682580311	-0.004560396508763335	0.10205655639236172	-0.03473736266887783	-0.006041773499006888	0.026288288985242762	-0.056127525522986055	-0.1494191141524886	-0.015178863176895459	0.042699391948109504	0.09568077750148257	0.006828809932882317	-0.048262892494899574	0.005515303224690648	-0.001853912263747165	-0.015499902978821638	0.0038189700841113053	-0.05421144143630321	-0.11063479658981537	-0.10568094696668932	0.07977333063125742	-0.05824010910858667	-0.003634827886848066	-0.033246308893018765	-0.12324346577424687	0.04585060038601217	-0.007358774034339769	-0.017769407534871	0.0620268944080552	0.2961908505781443	0.06803268483161623	0.08878173571189807	-0.07468714968545227	-0.05585592843653695	0.013170855158069938	-0.05493550987176132	0.04453856620223746	0.03180285578688166	0.29952829201481906	0.06346219828993875	0.13407844215350398	0.06479995692736057	0.05084681984524348	-0.006905826131667521	0.013641512344457046	0.018250966604948467	1.9681984174523367e-4
periodontitis	-0.0062778697008271595	0.012063075686905973	0.04029519325940205	-0.047120085658175076	0.04088237620266763	-0.02237801281226518	0.04021237904936358	0.023308629145434082	-0.044314606852763554	-0.007640683435540504	-0.05885354198250401	0.05682452861066966	0.014174108796087784	0.009275046275975429	-0.03828126747133732	0.003067745239353808	0.039961056023532684	-0.02329560091600756	-0.03523817764800097	-0.02274142774128364	-5.935036632948402e-4	-0.025626792827886144	-0.0231886001463013	0.019885884039910866	-0.03233273933180102	-0.048394881740415084	-0.03817282558954131	-0.04351242577756384	0.032764328613147396	0.09600935819158025	-0.01992463172627661	0.011511837985220917	-0.016196405499326157	0.01257813929026564	0.023345411139906846	0.0163129282332941	-0.019808641316116926	-0.020431551308048072	-0.01174944876734971	-0.02416103747159	-0.005636945172625537	-0.03515444189839024	0.006836911950259731	-0.026034132435368392	-0.029819158847021535	-9.721677736023542e-4	0.006191319777866802	-0.011815722434164337	0.004816024986160685
psoriasis	0.015820278744988172	-0.017379167965363967	-0.0011630168789209061	0.023428715592886198	0.02742931177844332	-0.02380844425668562	-0.029566973592490026	0.1307906310775855	-0.03812184450213898	-0.08962379133538335	-0.07711642021708491	-0.05134462914813739	0.0010422929979783573	-0.07922733028054749	-0.10815329804168988	-0.049608668409428	-0.004845476333361669	-0.07647733362568795	-0.011534519695320385	-0.03521779473904955	-0.0678398332087863	-0.11170899483667922	-0.025628384852667434	-0.05386674849102099	-0.003072208201362906	-0.06244470466786833	-0.013744885937393928	0.043845382533760795	0.15606800379861374	0.068619224641237625	-0.07962248008894239	0.10227389541415481	0.002470877320920375	0.05909989463805585	-0.10725427454423668	-0.03986452202720776	0.06774093280972023	-0.010727501335065549	-0.03128420012775472	0.059928480350487506	0.19670944258285472	0.08465570849612995	0.08744383666493208	0.05345885929939942	0.044973050171220115	-0.00207547660299529	-0.03937104319732895	0.023173473279564785	-0.015908806646611255
mental_or_behavioural_disorder	0.12025594029571865	-0.01676080843938802	0.27730559466999616	0.006332946387606676	0.1872355006626255	-0.02876839869560706	-0.017928094076669846	0.18182836616998527	-0.03087232881213804	-0.09238654184292622	-0.1675615770521813	0.19067409617922815	0.006693815438929948	0.11068439609420154	-0.32007575053028225	-0.009165635767841865	0.12881692100403244	-0.03084681462104408	0.1061690915407527	-0.02020135114150644	-0.17261342516607137	-0.24583168119621182	0.03407922076319446	0.030662706491299756	0.03639937452123269	-0.12655100789698837	-0.16875840087495328	0.05054465146812465	0.02647831483136985	0.10581438974723315	-0.12315505722041092	0.06962638033083826	0.006181500812462102	0.016645124862999267	-0.017400419123209977	0.01143347996854238	0.09479795616084136	-0.03504471774764303	-0.11546960974006379	-0.12483251860290884	0.029549918655944415	-0.07632634071362977	0.06319042709283829	-0.013005445010478766	-0.07830492251122964	-0.052155276301384244	-0.01630168901941468	0.0795140122937413	-0.014481886191137175
respiratory_system_disease	0.1578787641632924	0.11982612509386664	-0.011986721438862058	-0.08400230865339896	-0.005172603272890301	-0.17185895118505792	-0.04742760834857027	0.1244078332299873	0.05396957567570019	0.0026308650545904984	-0.14829856306038003	0.04913557850133931	-0.06307829021436542	-0.03377007190333615	-0.19785334059893017	0.002963579829804847	-0.030121481225440994	0.007561373967019878	0.0827701206690626	-0.013429199177830255	-0.06641844019366931	-0.0610387747506937	0.019882310835495767	-0.08601676120680721	0.008239985985334288	-0.013991479238791779	0.05504627359449215	-0.009897731657854245	0.1430367107523081	0.036667113535761055	-0.1851455833023868	0.11638209219509746	-0.044285448372518466	0.32707886465277247	-0.15901403636192768	-0.07400345992678782	-0.03832251570663276	-0.10477573456870164	-0.04799984137369477	0.08258097008406594	0.47330029461880524	0.0010679644118140028	0.16471320134260306	0.047596244802593786	-0.050266248526546355	0.08662422563735624	-0.02264089441162048	0.0631144239048185	0.03141772543338278
rheumatoid_arthritis	0.027528941309632828	-0.0348690573448895	0.01853599332778064	0.04995417739523868	0.0628712353752547	0.019426073263776295	-0.020047319872978423	0.05753645772666831	-0.012040553434834116	-0.03544568595906247	-0.04050952532747343	0.002269115388114706	0.015642143679673183	-0.008347595471136384	-0.04232328692660117	0.010731009659667988	-0.014660121369375488	-0.028723130024456586	0.0016018841718298629	-0.0340282951645367	-0.05723917610042007	-0.06663113936215952	-0.002787251284236892	-0.020943810390580422	0.01054907995024219	-0.04020774923752128	-0.029159975635303446	-0.010299384859211936	0.07993143232191693	0.06839805316128253	0.013950536196803934	0.11487006071695846	0.008752565256855522	0.06899675959751567	-0.09249625540839562	-0.023713153308591268	0.05651456370388405	-0.029912873910069433	0.002809151276898288	0.050387353203210625	0.17357095720341692	0.04341776410298064	0.09676157552488197	0.03772380365161396	0.05684051595102884	0.024437605982953997	-0.04406927755608816	0.005431417663252872	0.006528331101132082
schizophrenia	0.02190918586859431	-0.014094304820276807	0.07128353737901322	-0.018207114833596688	0.021699536786013055	-0.0050443135564616475	0.018614252300085052	0.07492061908659489	0.014550231687701498	-0.022165650622614233	-0.04337936212164989	0.046926295718715164	0.018674650792331157	0.018409684175746177	-0.062044722025337694	0.017657665505791578	-0.012422089031406049	-0.015430235368348963	0.04292654771687826	-0.004580140368297648	-0.018047464872269596	-0.04256649359072248	-0.005374536829579599	0.008757396206035084	0.029371989960775526	-0.029255328258410474	-0.04972344764210952	0.017562160886154355	-0.004666909811787672	0.035204659494391444	-0.032759500831792646	0.035010241618728656	-0.017282675598631128	0.005077168246241617	-0.039942898425799844	-0.020245998994472145	0.0162354113078799	-0.03161336599278761	-0.0066926375772102635	-0.023356742807730733	0.036348524803470186	-0.03807107355080425	0.028850604175140536	-0.023337323389266584	-0.017766475262134363	-0.046259060428252764	-0.022100427557167884	0.014023149319221483	-0.04294647033822063
skin_disease	0.01302553230697234	-0.016873041054360185	0.009321803364315758	0.006790036176283318	0.01893109245839089	-0.018399276666508844	-0.036862843002873076	0.03146578478146825	-0.01961274154003569	-0.046645153247039745	-0.03872621239221173	-0.02335017547443985	-1.2973056418584037e-4	-0.009678276481563062	-0.05794281326547414	-0.0065413543859835326	-0.012581638943772849	-0.031064727602230755	-0.016751740697922964	-0.03647495723070459	-0.07102815405914648	-0.06904205554341887	-0.011308223246331257	-0.032244645484196546	-9.71459343871549e-4	-0.03290865193662076	0.0011978629720295006	0.0451204038540136	0.05637164578146857	0.05214246584653424	-0.036716293772126284	0.04824579120981363	0.009723668248821255	0.04099235678086312	-0.05145750532112735	-0.002678202738027144	0.03574788765732595	-0.02338500575735563	0.004817932583152861	0.033117921699097046	0.1319575982964783	0.03633951869303492	0.06395460154507109	0.031931764369660456	0.03421118832556523	0.0015017864443887822	-0.028048403213680344	0.009543977522126736	-0.008795862681400134
squamous_cell_carcinoma	-0.006169713894072908	0.021269762181640284	0.019082106626525614	0.017500175302843497	0.05985661735796192	0.03150676333891062	0.024605216616104125	0.02800563752130561	-0.001102753498557257	-0.01904821161251789	0.013043935251016802	-0.010394876876021109	-0.014037574629400964	0.01599663370455407	-0.044165462023869693	0.011085853081123897	0.005722317717549804	-0.0029047350234531056	-0.028327247925745216	-0.0471537124101768	-0.03706102298788156	-0.03511961723233472	-0.03414742483175053	-0.034114394642283885	-0.08252011976078687	-0.005535219533602009	0.013669274524912726	0.03792377396975745	-0.029931801518511002	0.09456977100440002	-0.017540427325384918	0.02971877922723146	-0.02865410155431895	0.0497619528818975	-0.0062449856200760025	0.03123811869311407	-0.00923290932996536	-0.024560996887659527	0.02113913857177954	-0.006637379529772359	0.10964945085430289	0.007339496897704663	0.029213418618903586	-0.017417572829696987	-0.008658769946964998	0.04493947808770587	-0.004193367320455002	-0.0030287757482413314	0.0034297737381339447
squamous_cell_lung_carcinoma	-0.009663093662892756	0.0697385901706835	-0.07478149403595097	0.14439987571587484	0.2703803573885036	0.0315216588093699	0.2551714213779037	0.0020886250322936515	0.07463742501639976	0.07500850200980454	0.2695191435135977	0.013828672685814234	0.2729067064585248	-0.07752320373453743	-0.14210592592001667	-0.07177756399567915	6.459442266803498e-4	-0.04444935248486407	-0.13513816096726652	-0.021560144107642617	-0.00389098471276222	-0.008444016732451787	-0.017543441319855066	-0.0631970159444942	-0.283036228610212	0.020383393709905964	0.12991465001699973	0.05878807969307858	-0.07795560512836205	0.21017352949361365	-0.022135478022937825	0.20677858364705223	-0.16547430756026232	0.10088394833068332	0.00216401155923095	0.11873911293668481	-0.07879239968848645	-0.035172656126897205	0.09632091816427245	-0.0167107776942065	0.27257780126100845	0.055319985626066714	0.04642135934002511	-0.03614574801969506	-0.025485038692251705	0.10493547341223115	0.04207863643213218	-0.08424753803508404	-0.03988502751678117
stroke	0.05400965333921792	0.045577517956766615	0.010434435658171011	-0.045650018726567765	-0.022065294747100714	-0.03616708731227645	0.0024801293350253943	0.0218505411346886	0.020928021172249272	0.01468384683083544	-0.018329726105365367	0.10018122167380475	0.012536265195459459	-0.021760629016807823	-0.06324343043531346	-0.011218006903508361	0.021718474681396004	-0.02128621522798858	0.020043288125131148	0.020335890053212683	-0.060385185623429975	-0.07712903698639746	-0.03680030599068524	-0.0712464136285853	-0.022878055501232897	-0.002049226207608822	0.01361462793546433	-0.07707246275309308	0.0032727228201977687	0.020387156781056955	-0.016398975616128336	0.03126295193164838	-0.003898335314915073	0.018746657027636827	-0.04094293490432585	-0.03858757470699678	0.006192428387533707	-0.015493960069019201	-0.009794966013080329	-0.018393937186159188	-0.00215718707268819	-0.036481763932963096	-0.003818629308993855	-0.03474994960623652	-0.06514481036715479	-0.018809581129689074	-0.018224320100071797	0.026238994260359666	0.03731708198933785
systemic_scleroderma	-0.03674183639930548	-0.05344913196941002	-0.020720717004169168	-0.05467721224278613	-0.013548164655975983	-0.04068191542550364	-0.025109273073000767	-0.014015357398058134	-0.016332206637297234	-0.03039804721863925	-0.013216379023925846	-0.015603096521447044	-0.017411889583710854	-0.04754335505069064	-0.061439826445007256	-0.0318629365017062	-0.027363493219111718	-0.05066738633047446	-0.02935102478268042	-0.03482798564136462	-0.06363571049623426	-0.05885050808448623	-0.020984091744054585	-0.03879620320929595	-0.026087277549557475	-0.04378628512882916	0.0037021265053999615	0.018184074473947615	0.040258520173772704	0.0953491361065713	0.06220457356267482	0.135174476329513	0.06419104317632758	0.07769291302860094	-0.0361168490392134	-0.014488510776366216	0.06353639245074598	0.012757514053635366	0.0374858583263894	0.058660797052494953	0.1299163753369394	0.05413533643052628	0.0768082971621207	0.06387045084007673	0.06107449569753447	0.034681235956685055	0.0214814705851009	0.04242422195015965	-0.03985439351828818
ulcerative_colitis	0.04030794966451963	-0.03678999649283263	-0.003449445859979226	0.007667554523398977	0.040963498873703034	0.017203958589121267	-0.014577057115337473	0.08339323222701475	0.006874782957650117	-0.033925462134305466	-0.055324702439007875	-0.008265206670834703	0.04513389337055922	-0.021223277744883445	-0.06205602047414868	-0.004022960759665522	-0.0373443252683699	-0.034060714779385104	0.019038659142877886	-0.021397539779975435	-0.11458134783183004	-0.1341233311562765	0.00449817847421856	-0.03843269098873239	-0.029018769398309253	-0.06348606355146964	0.007370290981969677	0.009698118908647213	0.12063104902850709	0.0830201545003091	-0.07103698358862605	0.0624770665199005	0.013320375824750172	0.048093524910090384	-0.09832824681874137	0.001624566898504721	0.03819120605860649	-0.010015029382846036	0.012022485249712587	0.028357057193487304	0.14861531552924537	0.04650040459359326	0.08847061382011838	0.05099725622097979	0.05965147295962705	0.023951979846086453	-0.023093365147258987	0.018127790994190745	0.010329835403209428
uterine_fibroid	0.06302994185178876	-0.050388645393176626	0.01656588926345552	-0.16548687285458272	0.046476135550099405	-0.2656740726996421	-0.10177527633094528	0.19575630386269674	0.15248836607531657	0.16584886477086572	-0.3669319161412442	-0.06696928776110182	-0.31865969932884686	-0.07114191564361678	-0.28991351672808563	-0.1682572812854468	0.16914763471609315	-0.06055399310199329	-0.11504432000106153	-0.19626064323328754	0.047488873304880594	-0.00943348572266949	-0.25742905224493123	-0.029068134203522885	0.15431888122795456	-0.06760840340461517	-0.05457499233049856	-0.20249592259953184	0.00636465924237771	0.13079058303979416	-0.30121458226590103	0.13941007457807977	-0.14321598620082496	0.1543840362448904	-0.13969171976320136	-0.04027624509466504	0.18584127100058473	-0.04964288834724169	0.03684278254773304	0.22423475527349135	0.3966766203451245	0.2145354809064328	0.0951127664295818	-0.009770325341192135	0.14304670140076012	0.060236825829247324	-0.010550349924040397	0.13735850759309343	-0.035366376634266866
melanoma	-0.010473177984364838	-0.04633666438583449	-0.01762024711053811	-0.043935108421038815	-0.019100319656730074	-0.02799945775915406	-0.030408717816290537	-0.027493749001001863	-0.00991928832005259	-0.03564449006014713	-0.03068803952314979	0.006016792676759216	-0.011781730595746569	-0.016839590111082086	-0.026076798016938716	-0.01498748981759266	-0.0020894914099285483	-0.023057663968567586	-0.03239926688617126	-0.03062771858533681	-0.035452632816600216	-0.022157724515375846	-7.008682489842731e-4	-0.022670024511509707	0.022557413019468727	-0.023876466924611473	-0.007353960207927143	0.018593355405168217	0.01391703955086828	0.016430015761207423	-0.025460868759457633	0.0018512742974672904	0.002508102788100245	0.03743123984997546	-0.007203633527090968	-0.012962052269996884	0.017792980665531977	0.0025610460525272143	0.02647710401810485	0.022693461446916034	0.05055498412650869	0.027019337401680953	0.042993112461822615	0.0292607327992257	0.029257166406620124	-0.003998745151596013	0.006336540226071263	0.01008935179809122	-0.00949256269037248
hiv_infection	-0.15213498952328866	0.2578434938926603	0.1852624664925058	0.06608580454133256	-0.23383341780943517	0.16753664247100994	0.20699693095669974	0.5214059928000827	-0.14227524448542486	-0.009084897373226361	-0.0785442730421719	0.6537716795953985	-0.1569110075542705	-0.06090098867037376	-0.14396211887965762	-0.09836210856249292	0.20987779443427756	-0.6733982751287788	0.3495964161917637	-0.4889504060184844	-0.13867213246378562	-0.3226317791798794	-0.013376545538474205	0.33432983332814553	-0.06259241403049168	0.1868265812554722	-0.10180838096324199	0.1504388708077597	0.20342664257098708	-0.06631277874443312	-0.19246259157666779	-0.14763062647923952	-0.09284609003551082	-0.23830689237601343	-0.1405283424013275	0.1968347608279921	0.15726337770317958	0.12323463545044483	0.12667509659657517	-0.15850577929438722	0.06346529540572635	-0.1106545484500694	0.11619472561486255	0.09024001777724022	-0.5317343022629397	0.296745586497598	0.01280041855955433	-0.14160158561451267	0.3501163285480538
celiac_disease	-0.013541725810317727	-0.028616220595559853	-0.02389333985780749	-0.034101406115392766	-0.014905687209805693	0.026814886647728874	-0.020118162033856267	3.4035954370621275e-6	-0.03292587536443835	-0.049709256389063226	-0.05550025283683672	-0.0217788599301778	-0.033243249115221175	-0.02617868915160016	-0.054678888084536456	-0.027091675203871707	0.009644283802480249	-0.03330780754178043	-0.01819912183539904	-0.032016543290679475	-0.03332741057535533	-0.0535547255514687	-0.03485959106233278	-0.027493849202474833	-0.03232541636501704	-0.017062563915935084	-0.024273785680210887	0.046850905380594055	0.058201632675731724	0.06363608331012498	1.0499870558658364e-4	0.061519509960996185	0.04987476365571769	0.08306475911254375	-0.028212067361672977	-8.302650800098647e-4	0.06649257943217837	0.022068082285382935	0.04546808475418385	0.06440666720929886	0.17558592629219757	0.07615977312474491	0.09561152081350179	0.0630179731489505	0.06339321648868206	0.04702929338775992	0.018738918003305235	0.025498995975023104	-0.027801683464550746
endometriosis	0.025133384745123104	-0.04325087543194792	0.01527966310073446	0.03975077316054509	-0.01570556030828048	0.042250771248221033	-0.04223882526715073	0.020805127264709473	-0.037481000466526714	-0.02603382614157797	-0.045530669158541516	0.14134112743642704	-0.0049708851006849755	-8.575699172826185e-4	-0.035791087242209196	0.024046853504548413	0.044392998506529904	0.005887434061411118	0.04297183197560375	-0.0037803001146653505	-0.11026410900175496	-0.06376401867393416	0.08389436814655005	-3.4528151544274856e-4	0.10055852900519545	0.04885528712682606	-0.037115917317786434	-0.05798098772461388	0.011477080965229614	-0.08207087287606624	-0.08978364513039701	-0.00471099356741033	0.0016630789054628747	0.020498375172158457	0.10038378941729867	0.036782162316862176	0.016455352981934828	0.03912905993780457	-0.07611509684380999	0.04090046508939475	-0.011766425578444368	0.06308042265112045	-0.0762084243935823	0.02727229332134704	0.028137001130830563	-0.13374354311151576	0.06337531196383124	0.1017426124859055	0.07320366808879109
lung_carcinoma	0.1866054215101756	0.05098976430351088	-0.15672260603609867	-0.0627447372648389	0.14956512812167227	-0.20049193381878486	0.20204947713437135	0.12596593800669312	0.11244382600162993	-0.008479762786631168	-0.17082576065201274	0.02287078787949128	-0.12177921255598621	-0.05358410239143563	-0.3249087490965285	-0.08752135041396705	-0.029205947350284082	-0.20181065751332053	-0.12153716483230416	-0.044097540088008744	0.10609991561403627	0.024274878097181294	-0.10905873187055748	-0.07204925822204433	0.05149183749327467	-0.05584784896813598	0.1838761196256879	0.08833863864625396	-0.17965385785144983	0.33841219475865875	-0.09838959002632898	0.13695949969140012	-0.14478108948898477	0.21887912819190852	-0.18466947442719647	-0.17959183302765236	-0.11783415287507014	0.03094592758960361	-0.009278837359134715	0.05290774639289667	0.1443328471360063	-0.05009679770788149	0.06915779739600887	-0.058572222994191195	-0.11008310804888563	0.12337165300372731	0.05298120677123783	0.04782398500917309	-0.001437824216908846
obesity	-0.027953618030479226	-0.05217733473522211	0.09803361053571982	0.06417496198500211	0.044823522319835475	0.010512581336617133	0.013116085010025287	0.10491633835318477	-0.06723030123629205	-0.05447302635096271	-0.18672174065810426	-0.04439922176747823	0.013346581057516361	0.08769158699097014	-0.08805403098800522	-0.0037465603489156563	-0.011766160628716292	-0.04307352576350564	0.08045798714461472	0.06719369262871358	-0.002327061321571465	-0.09880673932288729	0.04359758952010722	0.05973371423595099	-0.0038145548564238406	-0.03193494465939561	0.16912378604550254	-0.02721557673781816	0.017403146795301635	0.020712287183101828	-0.010320047275168377	0.09964891755953785	0.03751952031991951	-0.021317449816637704	-0.07181877488485677	-0.0603430666156214	0.012996121479946774	0.043086218665028646	-0.012134453108689016	-0.07636981150434596	-0.06865985084748427	-0.0014055378453340832	-0.028184181591620696	0.007564067123199873	-0.0301066611740282	0.09810272299280631	0.044323464818370434	0.05091429663010536	0.01336814866528313
ovarian_carcinoma	0.0018457355334926548	-7.27771361258376e-4	0.0018116099952829908	-0.0012565734379010663	0.0013835293454437538	-0.002821976508853638	7.265204351029023e-4	0.001682364705528304	-6.687840552911299e-4	-4.5110138191125347e-4	2.281634985116978e-4	0.0012115479163228792	-8.191153433945642e-4	8.051831766921619e-4	-6.050432996003482e-4	8.571226346255395e-4	0.0016132537179025525	-4.4622158363873834e-5	2.4280218465179832e-4	0.0012700285443886183	-0.0015528066175081775	-0.0021441400968763157	0.001683548674157404	1.956200411800095e-4	0.004637121746133537	-0.0010285641319558612	0.0024928928086864668	0.0032929309774677646	-0.0032790598151560342	3.038921533472609e-4	-0.0011926138168105698	-8.99200934461002e-4	-6.50883140574769e-4	-3.696783334799933e-4	-0.0018522045996540344	-0.002140654513532545	0.0011081019473642647	-6.093031223439047e-5	0.0014459371744710056	-4.155633086621947e-4	0.0027542164501108174	4.515252952480508e-4	0.0010728470877801408	4.3784820235349243e-4	1.4979604714902213e-4	-0.002770707654676006	-0.0012261506568404313	-4.944803475586389e-4	-0.0010172733908794622
type_i_diabetes_mellitus	-0.06283119778856949	-0.03231302593737846	0.02072405853598956	-0.057483338701788116	0.1515271218437541	0.19901579863747637	0.2417390848682809	0.08685604727277099	0.1613776413498774	0.12343871073015594	0.005360632294126902	0.0879327573940321	-0.06040312874460483	0.009349494439257148	-0.1327308645665701	-0.016660818014522422	0.13711316574929988	0.022803686946719404	0.07871448383017064	-0.044487330901304786	-0.14526029577281302	-0.13929496639463118	0.03633270360673058	-0.02020697201008804	0.05447561414847593	-0.07304109612349616	-0.20343033394294113	0.038675773715681844	0.03155897500526776	-0.0790390739512295	-0.11486571546828238	6.764784415730712e-4	0.04632783462049732	0.11150278762118203	-0.020206998773306586	-0.006432721860258155	0.09084933282097286	-0.03145075812594392	-0.029023493486419742	0.023583239277422688	0.4484141610646921	0.13227348133734274	0.1669952068134865	0.028692015446444286	0.03146823201390653	0.021934605113396597	-0.06892404024844277	-0.026618306076284563	-0.12622602026062948
type_ii_diabetes_mellitus	0.0709437119344454	-0.025454549795201845	0.10262095337799301	-0.07020113848575783	-0.0954217687562498	-0.0976088140127009	0.041082552343156685	0.10423581329896979	0.03171780334612491	-0.01539820356838898	-0.013273212485245498	0.179408471516678	-0.04723133746951948	0.04671602376498725	-0.1417748818476474	0.021447554152307566	0.034974202945897905	-0.011356213803722082	0.058560946053513016	-0.05197543627424319	-0.08966452891877541	-0.14102439264355623	0.12629761449337482	-0.04593016074672965	0.09252015456937128	-0.043746424724552084	-0.06066193678830425	-0.013413415497417487	0.07496553817757097	0.021629724171146825	-0.020053880061257287	0.1886210898138189	0.015580329183915349	0.04753776823669252	-0.09557215140804322	-0.012087707412006774	-0.03074058972315583	-0.11917066701013174	-0.07084019847815562	-0.04790186719289157	0.1565964273099773	-0.01727059847979922	0.06538513553425339	0.04370571150811407	-0.011340347630122044	-0.13266957656303854	-0.05370385368413265	0.01573349469483079	-0.05702027785892646
age-related_macular_degeneration	0.03381155952495347	-0.16088979754798086	0.08044839546379803	-0.10474257446354897	0.03471530801346812	-0.07142286598168707	0.08513705237645189	-0.014253205545639804	-0.04487065350101276	-0.17157219520099334	-0.047660216019080534	0.16878993374827905	-0.1296528006318609	-0.011950396164155296	-0.16847171751202766	0.004129475707956299	-0.04057080314004869	-0.006108231439172296	0.07360265358720687	-0.0945497041937644	-0.094029610018127055	-0.07959606187343353	0.1989115719599875	-0.03370813828660672	-0.02784924068780702	-0.02713209088740728	-0.1279807875760672	0.010452778621173843	0.11138087831832859	0.007253617855197307	-0.07580571714736105	0.12163647816356679	0.051952525339672	0.011563334757628867	0.09544726323372774	-0.0021304039501707788	-0.02793981706707451	-0.0025438406747197552	0.03521598613774463	-0.09261026565722663	-0.028081582333946812	-0.08161278797705217	-0.039143561273833415	-0.04209556560007328	-0.1333593423246521	0.03958432187499317	0.053892252053920016	6.577983255648187e-4	0.19816186121695092
multiple_myeloma	0.05631741702756049	-0.027178165807816426	0.027271690970206725	-0.052071490889006644	0.07399086278737026	-0.0013838918941281111	0.04582763100067776	-0.005185504573491501	0.004433411052705147	-0.0054439344806987	-0.050535734112801045	0.030412580796348742	0.045554184773766895	0.023439557566783873	-0.03193149353726267	-2.577500136506015e-4	-0.007347148364782795	0.00171066407999748	0.013144921861956513	-0.03636983264237816	-0.05676078124821818	-0.04873634760464876	-0.06699150647783389	-0.02750287123136922	-0.02490246374066344	-0.08225517238899095	-0.02345369390662178	0.0387583450345411	-0.031102208448903015	-0.023052199272469185	0.027806117321067057	0.1520255900566636	0.03701384589853322	0.06081882448284466	-0.05837250361992922	-0.049914510201760715	-0.003264283750293376	-0.02912553713002242	0.0014075220995395763	0.02867072048556752	0.11138809557631581	0.02881822973360421	0.018776173359928976	0.02608998780008426	0.02330080486427704	0.02799257760017548	0.0731683959488142	0.04043441087774117	-0.006752511186626388
liver_disease	0.1868222607663437	-0.05857414145290858	0.015810624309649544	0.07460232070278941	0.13541239922220533	-0.09528678356965997	-0.05158431907539624	0.2799151503183292	-0.021118239624987205	-0.06994786619416438	-0.19906680241669372	-0.045760711775432755	-0.08018598803523365	-0.05139730841406956	-0.11558714270904234	-0.0062671457180354636	0.017982120356870065	-0.08254594001546596	0.12974446871719783	-0.013067343286280453	-0.19121554081171915	-0.2504652063092578	-0.05907732672329117	-0.045216510469853866	-0.09508480074042448	-0.04751583223560271	-0.030623513756103036	-0.1268893380686985	0.22871276574407998	0.04134685503317441	-0.13123096206390922	0.1076830106735704	0.07313497708743932	0.08723148795484462	-0.19168644450785888	-0.07780289981613737	0.002553184578218075	-0.06691700663862019	-0.12437698145640251	-0.008883120957193342	0.2954728270687017	0.06194012719758861	0.048471589355809176	0.030404427475850336	0.016160270829341464	-0.011806362970235188	-0.07751914013050269	0.057179639458670495	-0.08430855074232463
cirrhosis_of_liver	0.0022849902222543354	-0.01342986695267272	-0.002849196392168486	-0.006383280014237577	-0.007423190045012207	0.0015068797281979592	-0.0331423163944488	0.017444012543439608	0.0029578149919401667	-0.005491614234435625	-0.01727972432305971	-0.02927359132381337	-0.004695420871316309	-0.015273450617596105	-0.017333923241680486	-0.0034359066336776753	-0.017509790777102047	-0.02280259560754042	0.011750923940545933	0.001116948791301666	-0.04192421337567317	-0.042530395816210535	-0.009678380703973996	-0.01609452306663812	0.003310735788647867	-0.024228696808911612	-0.005324525701473882	0.016900257104302183	0.0029526422409912618	0.012826772648804344	0.01271760986815052	0.04702380180617539	0.044204423807514256	0.04197515899377889	-0.029538173646507272	-0.015542809854005624	0.031445863898413716	0.014151496318059955	0.009999738738106043	0.03609511241479692	0.07552696231667098	0.030935395926836917	0.037155801314883566	0.034606520553675975	0.028302921148480365	0.03722239775056463	0.003589162778643791	0.021821169077995965	-0.021809895658195244
coronary_artery_disease	0.15559992833284303	-0.15219623323111486	0.21141551070382655	-0.02339583690169661	0.1684956355487525	0.07710577574833966	-0.03177411247774783	0.13232930429603595	0.03138920808683772	-0.18741268688374302	-0.24481468992073158	0.32723509232739717	0.232064244268112	0.016658453595465767	-0.2525014520243524	-0.020197482937953922	0.016942050658416256	-0.08203147669795262	0.022532067239448474	-0.1415227374043447	-0.07728235605544433	-0.13894493338858227	0.2163373614196908	-0.22811333301161468	0.09094689158991406	-0.13213080155058202	-0.06875279777957401	-0.062181970139468155	0.07863001532250945	0.08820279229237026	-0.11816333094689523	0.2998590837084475	0.042623042667546074	0.057833860663749494	-0.012507063398159098	-0.06696976954328712	-0.04414646111147649	-0.1924336332814078	-0.16338641034290333	-0.039075653931619575	0.04789623518327124	-0.25110647669918024	0.1360899223746417	-0.034664403855714766	-0.11052826850761915	0.03699164756650978	-0.08372680325633175	0.04132185416385636	0.20653466523818304
prostate_carcinoma	0.009310719653659453	-0.017526857103783915	-0.020555029187083573	-0.0022897953126503217	-0.0015386799684235894	-0.04331338959601883	0.009108753357594488	0.01725233783501899	-0.005514532024829955	-0.008014173853939193	0.013416755228831139	0.005041406700406682	0.0011192963805843456	-0.022422765742231912	-0.02392696146458279	-0.017118823273387377	-0.0062364989447591624	-0.011236308499059686	-0.005609100111891737	-0.0035190180167305276	-0.035310103473634655	-0.03906540413311475	0.02234037377305165	-0.009557885585297772	0.02582177977661773	-0.017335638710132314	0.05729100166635364	0.012456037321049026	0.003455663270297722	-0.01616949862699299	-0.016062255068255895	0.017157548365988807	-0.005978224544973078	0.009901225326580807	-0.028611252451255408	-0.014143563680346962	0.009789635074596868	-0.007294348346747154	0.007383036762662284	0.009470518286734122	0.040275521345569845	-0.00782323041285873	0.01884761020645006	0.004459223219040676	0.015323587609037088	-0.00952166489773088	-0.018780277596224606	0.004622224950014857	-0.0036895099386577545
osteoarthritis	0.006041635742104322	-0.006815312770582009	0.006205443525338489	-0.006209730694062992	-0.004325842082747107	0.00437535020629598	-0.012119908218691142	-0.0016053749058043282	-0.009048629086018563	-0.0244286488578347	-0.0017916426027666445	0.01575597454182701	0.0014796725798520123	-5.786924852337233e-4	-0.023079132080764887	1.6211630792264397e-4	0.01321779406765732	-0.002925177917697636	0.001237033688619867	-0.006742220123809248	-0.0159335481904568	-0.02056697537402386	0.026199700500762646	-0.005846759826085672	0.029584136809614758	0.011552776893400587	0.022002710411269086	0.00887100748879774	0.004192149287181249	-0.005356443576303301	-0.004808189712673845	0.005614447374400867	0.006621966611354424	-0.014299708570458093	-0.0021238857878813117	-0.008823461484253265	-0.012751201413356896	-0.013735028568829667	-0.025503893499592034	-0.008926399196674158	-0.014979460557257816	-0.019522486077687393	-0.007791106691044876	-0.002809333690276246	-0.004353290741391413	-0.0017138104669351378	-0.014780405696975243	-0.010650097028747526	0.030174272209528306
parkinson's_disease	0.08050460111194528	-0.14635417606161646	0.06511619339506432	0.03276822217082179	-0.009291789708010997	-0.12654358675918959	-0.11431273170468002	0.12568874507558392	-0.10369429729583432	-0.0998025676447653	0.03286586089440343	0.0387089554513471	-0.08693100985030783	0.03141386873469594	-0.08830986431925403	0.00395759231716548	-0.011078158205777457	0.003747759254646138	0.08560974165291746	0.04339141807891362	-0.09860895651862787	-0.18532822697548948	-0.01515626454530145	0.04887617894717281	0.010915485333178213	-0.07628672157218325	-0.034441504218386425	0.026643708599284027	-0.018265655028585993	-0.00273395977378477	0.027413681572234685	0.16739573503938263	0.09857059919358695	0.08460759775822133	-0.08051404608126035	-0.08388075320259449	0.10048991634604024	0.027875248214284384	-0.014287571381808624	0.019029003566269357	0.05414809367382867	-0.010905113479413708	0.05987985284428291	0.07048775387628603	0.0715096574418972	0.06750902521940617	0.02686778047864748	0.10585633586616909	-0.10605414417911103
juvenile_idiopathic_arthritis	-0.01571269263607458	-0.011101582208053998	-0.0282341804706476	-0.024529486595727425	-0.016205186372228685	0.030105494324498647	-0.0094291057843418	-0.028295841143126527	0.0017355236201628352	0.01804488442589912	6.920424694964101e-4	-0.010409443272019063	6.134608354361019e-4	-0.015235487599976448	-0.027143432481337756	-0.029156696077843075	0.01570606720798095	-0.006485807945943638	-0.00881149739064926	-0.016649889521898595	-0.05244703561858124	-0.06641605611452356	0.08316149180604859	-0.0423523539824495	0.04194614498118168	0.02097673553538847	-0.011453443604905819	-0.004816704439765059	9.479904155484468e-4	0.015237448012192909	-0.02338503310544401	0.0019028362809622517	0.002910186626767019	0.06027093546150181	-0.026174267978315565	-0.002460782680116843	0.041896114740631464	0.0029443530376591564	0.023547219491194038	0.035918218002541635	0.13099597376024522	0.04854861096176816	0.06887988797535881	0.04200093293079627	0.036471473932505105	0.01927110877506724	0.004494787086177025	0.0012484518927066961	0.027255265950920326
pancreatic_carcinoma	0.0033447405393263025	-3.7448664705962766e-4	-0.00129578310291832	-0.0016131227701586999	-6.252168271775797e-5	9.045188406812728e-4	0.0020111514034100134	0.003589211008430021	0.003944980599487185	0.005586583014051254	-0.002046138785159282	0.0019296476931187916	3.680201734118554e-4	-2.924709480270907e-4	-0.0027849267153190003	-8.828092778956685e-4	-0.004398388555722652	-0.003996558785121218	-0.0013670940575148305	-0.0029826241615349713	-0.005447669419800323	-0.004415829192227721	0.0013668328766507653	3.658348899199207e-4	-0.0017769285658248474	-0.005828902767256759	0.004492688148989293	0.01107982820933592	-0.0038307931509139353	-0.002588373392716209	-0.002590068409069759	-0.001368605058076618	-0.0013405292099483003	0.0014328287857930699	-0.004189066639690431	-0.0038812825259317875	0.002627226626868586	-0.002295950047199636	8.824370182303527e-4	0.0017225643651187935	0.004026490592757561	0.0010523926755928714	0.00282426936422776	0.001840653137920363	0.003023335153469823	-0.002188416788602212	-0.001962279495387552	-6.093445172300483e-5	-0.002754219034562292
systemic_lupus_erythematosus	-0.01949325390433035	-0.03156614923966495	-0.013524360134161409	-0.02777902051521726	-0.0027074749395355037	-0.002093940052358079	-0.028148325229571062	-0.012686324312188921	-0.02038172722793993	-0.03802584002165451	-0.017403708231266125	-0.019318383180805695	-0.002436280886733974	-0.018266246663452963	-0.03358414981254895	-0.014282506941236454	-0.01722618476584812	-0.01957032867153194	-0.00525438147713142	-0.022602985707906965	-0.0681556207201012	-0.06590029640706224	0.01207900075490333	-0.04139025691139141	-0.0034979419087662446	-0.03042145190034144	-0.03148289009256807	0.014201933267804683	0.04243511055860248	0.032274869100052096	0.03413508003512449	0.09451912191516916	0.0551269876898892	0.04743540617574225	-0.03470714944862703	-0.0010319840559733316	0.05536916416243142	0.021805383346717295	0.029055067245626183	0.05409525337877972	0.11163390226014822	0.05213501035797095	0.06656246422971239	0.04791221652227399	0.05216072498628745	0.037408151264759944	0.0032149156710876473	0.033391707173782315	-0.017904477694011454
non-small_cell_lung_carcinoma	-0.005654955796462238	-0.04867863137588608	0.011951802266231881	-0.007694233099854673	0.034132242059672885	-0.12103701809239273	0.06940680929126335	0.043212123291381216	0.020498326724411174	-0.06905905698925507	-0.0966152777492569	0.03662261385750242	-0.05609818960768344	0.003000849668281368	-0.06610456743865104	-0.014037218468435092	0.022825687046809387	-0.07480659193233875	-0.04770243018804415	-0.06298817241059854	-0.027087926435255292	-0.009400867710470268	0.017083105944998636	0.009398074972174307	-0.037530987937893785	0.004889893167841409	0.014358006762355551	-0.009637649842124051	0.0066179667751230025	0.07012762526108515	-0.04760335519429027	0.039332464590535715	-0.03997207105345474	0.05185845882691285	-0.049047164594854184	-0.04809354212349843	0.02892707023498183	-0.01731785731716471	-0.016414132545344885	0.03263791538804122	0.012844778263301007	0.01821784552135489	0.021506728204901755	0.007021056917087921	0.02170749739995129	0.018521727596143563	0.022972421480351234	-0.032744811480296905	0.018575963712713493
kidney_disease	0.03642483219833704	-0.029449695713294054	0.01158408158695319	-0.01820581391277737	-0.009689372598098767	-6.716043883945194e-4	-0.012623145940830673	0.04100100879752498	0.0017415335693423885	-0.03766772369959588	-0.008336209529499827	0.015358146231294516	0.03911715744344069	-0.014302045143889943	-0.040662321611902294	0.009581635985835495	0.014183256932329111	-0.0408358348905383	0.018007592218120698	-0.018359782356968356	-0.09425864739007735	-0.09267196877839987	0.022639430622456675	-0.04723065321590905	-0.025063108841372125	-0.03323536560611859	-0.05981768670405599	0.002687148804789065	0.032421410494283896	0.023350312006854022	-0.01908355589362593	0.06234178580897331	0.028257982846152666	0.014439866979668056	-0.08623148427107077	-0.04238433630708625	0.01346676208291699	-0.04009496277585398	-0.008383443685303882	0.02235824703560766	0.1226019657234813	0.004883829037776731	0.06009912023183415	0.021477864873867363	0.017141676761222482	0.009911036006667885	-0.059247023333236046	-0.0119354479246219	-0.006023846753576916
non-alcoholic_fatty_liver_disease	0.22842803318353713	0.038652356573891176	0.17616717773248727	0.06249924928920721	0.1979566702630882	-0.02942925423260813	-0.032229263987330455	0.06746925928776086	-0.20429218034578941	-0.3071261905862948	-0.2296131555467872	-0.01627474974362669	-0.23609626950770254	0.05725688360165466	0.1289667946814231	-0.11966263835539838	0.17681670592226584	-0.18181752855445285	0.14838558522468362	0.33990764073607554	-0.371685535305837	-0.37261326504296177	-0.24481338271351955	-0.1126075258632602	-0.4283619028547261	0.09428782830625841	0.15331999646182848	-0.24019736701732702	0.0613849528018634	0.21853718952207965	-0.13049996723347154	0.09547661370354395	0.13282496430405336	0.09133689689347328	-0.13389976232351977	-0.13452122331760014	0.09046084696341883	0.045320452811089144	-0.07793497106110486	-0.041536446493577295	0.06758381680380716	-0.10239961070707101	-0.08002674876593197	0.0546192691761352	-0.24715119280048947	0.07209827265935355	0.10685882101115537	0.1716136146057971	-0.10570169437189497
peripheral_neuropathy	0.18590629836491127	0.035020970829221204	0.1361356740658303	-0.026252908338314025	0.16260916238845013	0.08505344926092043	0.22041250807800686	0.19748582877585025	-0.08939100586073175	-0.03786711196092532	-0.1761286979289028	0.22056831071788824	-0.09507283595855612	0.09231386259480215	-0.05973528263781952	0.019484922957999893	0.0016435383708259773	-0.09791756871556863	0.0647278521203407	0.00869293200658469	-0.1924032894332988	-0.2902781157051162	0.005675424838749395	0.01369178822625024	0.053712729662747406	-0.019941566861215145	-0.06072219661305454	-0.11038401610925624	0.03546271686605446	-0.21140649117409835	-0.18950522327817254	0.013312685191646982	0.030453028291704057	0.021815119929855742	-0.08406394223787092	-0.08790655824075322	0.07767395699380396	0.11666249136127714	-0.008499738990572547	0.014710298666006425	0.016494520064397767	0.06720368111666522	-0.016908393374362785	0.02461562600818381	-0.010916677424503012	-0.02997803755081772	0.12041498467382213	0.11691116543490138	0.007635570779502999
heart_failure	0.00605843759521961	-0.00625983649906724	0.026318794335260777	-0.02407766764807202	0.011142858521227301	-0.031809800803566955	0.009263651051663196	-0.007014314190020949	0.014928776947474834	0.005202164088586457	0.009680517539249379	0.05218941177189776	0.021846581330952693	0.008600754600219173	-0.019213907138529794	0.003564066316657216	0.013245877794473627	-0.02268269600988629	0.013080704030728689	-0.015329796874267674	-0.004534962163849803	-0.01832884622355372	-0.026276907224955383	-0.016491375283925507	-0.015269990631050966	-0.01118363559329961	0.01046482887950695	-0.009566943185846184	0.0014102436688710916	0.010636956680023624	-0.02731282675776114	-0.022447101423332335	-0.0167314051304896	0.003843674945592017	0.007745481853142225	-0.017228590241394122	-0.010313619406163863	5.087389438928676e-4	-0.006684267621612052	-0.017159751584344674	-0.01232798378198562	-1.2432090869954722e-4	-0.004378087020993336	0.004201831636575181	-0.00537992709691937	-0.0014650361733793721	-5.369671310173268e-4	0.013854237253071933	-0.013861689906094621
autism_spectrum_disorder	0.02795886423865753	-0.018537614585433432	0.03635344424334755	-0.02771444410582609	3.8831514111401774e-4	0.02630981253778096	0.0455928426955117	0.054925810374306126	0.03956900758653068	0.025820047631193183	0.004419783716653185	0.040207637264166506	-1.7798607649892927e-4	0.0063465021782277515	-8.830358942649411e-4	0.008411934682872005	0.03824881878619575	-0.0050311455627615655	0.035006843776137234	0.004563825428327759	-0.01576725998961642	-0.009680248340296503	-0.0019478105343955308	0.026562288360514125	1.6658336031857734e-4	-0.022677963424510825	-0.03715126769249332	0.005546092184238898	0.05061690779827273	0.0010436908424371193	-0.0521596637425005	6.047578205003882e-4	-0.0414727574389264	0.0017658332802895798	-0.03494813071641976	-0.025711459388055555	-0.0014834376974867897	-0.02507123706711082	-0.02668346497755613	-0.0250200019071935	-0.008881962475680788	-0.018434497282336954	-0.014230564547619746	-0.04840554949639441	-0.020726460656763413	0.0013718456831853573	-0.03739750871844848	-0.0031060979834292876	-0.001094694646807699
unipolar_depression	0.29141795644984175	-0.07126605291986798	0.2063473992083233	0.06804567534041733	0.21712359578037219	0.09852830163534303	0.11978846862158792	-0.08008497445232453	-0.04674743855404363	0.031501413259166555	0.1217273737276521	0.1914138601272604	-0.016153923459154552	0.15838468101553096	-0.246694591767814	-0.09077612376876554	0.09786016884769864	-0.12830612803459598	0.0340659802275395	-0.14795022649204556	-0.17564583180954377	-0.22609856337992634	0.10058388822942554	0.15443942828017876	-0.09088074149986972	-0.06368025131087153	-0.0881722512255649	-0.1373021538610196	0.1869625003501601	-0.07097290517368762	-0.22792689534414298	0.0823737676572741	-0.24103030254572613	0.027674626179022898	-0.14666604934677394	-0.06981838032972452	0.1715077343526678	0.018735529521794112	-0.17745929667663238	-0.10652932415068105	-0.07276948501136925	0.01518388957026847	-0.10147873012286737	-0.09113951339287016	-0.19758713262601138	0.05609177587523307	0.028299862190959642	0.17826975207228943	0.09355351264263814
inflammatory_bowel_disease	0.05279293991010934	-0.05023679757355684	0.010106256017377357	0.005676199963758068	0.09872819666699921	0.024493727337759622	-0.01759139226959333	0.12268780674939084	0.03271683527380742	-0.023570404643292558	-0.060576627813060585	0.01604600444968909	0.07026335425650163	-0.031361207471898536	-0.09436221468259441	-0.014632553739612322	-0.003779116780462392	-0.04351765482435135	0.036902261162477856	-0.0385753303245482	-0.13768374225936328	-0.16632360459694204	0.0049143682470715105	-0.05493283328689345	0.015961213891294172	-0.07072705134648018	6.675260637594635e-5	-0.0036575877941886917	0.09952572573876488	0.064638772764418	-0.08684276065090875	0.09403539547019417	0.02005690104164968	0.05647815861481352	-0.15109248462926994	-0.01964777461076635	0.04810380885601807	-0.031288394216742565	-0.013370641099106035	0.03816398705466922	0.1997441495888319	0.03763177767427949	0.0989551423330254	0.046748198849121736	0.039318623745147094	0.005424699387764613	-0.04246730137938002	0.014729118475917267	-0.010150501456601464
allergy	0.028114208187418215	0.015571943692960784	-0.00920584135284621	-0.09670837521018076	-0.05729393397280395	-0.0321146389820049	-0.09086724491459357	0.04345179674878343	-0.0024142043263686635	-0.053515940878750355	-0.02953760151095453	-0.04298463086350363	0.020178568753999843	0.016008205421674318	-0.08815537304763901	0.022706325151375852	-0.028417024076059064	0.05841159827259673	0.014082645703359932	0.06724693400754306	-0.016449792167500924	0.0029116136440602066	-0.007156730244032993	-0.036993434848753906	0.03478940381338848	-0.05292565383726877	-0.05262500963039251	0.01769997315948726	0.11758799038150157	0.09688057141294346	-0.09303422907392521	0.04251916306156934	-0.044389353668484115	0.12172269641687418	-0.11723435384861888	0.01637444056797802	0.031316439728392216	-0.038819573304917136	0.05321966617481517	0.09408644835476278	0.3556924563433533	0.07884042868511623	0.19054152629265725	0.05168002380702025	0.0655492515986127	0.008379465674039922	-0.04768116286375423	0.013907808157629048	-0.0275036357377864
dental_caries	0.010891015348053201	-0.09322103095404952	0.07450985258186898	0.011064813774910245	0.046724760324038266	0.14738299562584822	0.029843224661567375	0.07337400433363615	-0.027537243878986088	-0.08675613075401707	-0.01746140477677171	0.1401867785129297	0.034780718944378	-0.010439294031891692	-0.10032166891490553	-0.032045277745600106	-0.020945685189874018	0.0035022578730376386	0.11912715551517808	-0.027069670242363977	-0.031098115886658565	-0.10030074302217039	-0.056794340745531496	0.024015248376208123	0.09242987923960876	-0.07758412250040746	-0.1092957205041375	0.0017565270166468973	0.08751599680307359	-0.06329166822448158	-0.0515525770955779	0.06888512847910011	-0.01287805557412574	-0.020348147802585616	0.00696329859614049	0.05327848684932439	-0.0506948320516416	-0.030015256520069263	-0.07494639182295894	-0.08425425741804872	-0.029442167950354866	-0.03451566302597722	-0.027565750985653784	-0.034845797190645844	-0.030538455132343066	0.010668698561828994	0.00941961750821289	0.018899455914411185	-0.02239962965687515
migraine_disorder	0.005525198245055197	3.7380895830021605e-5	0.01744520090378061	0.013742293961995514	0.0045433817575045235	-0.014230294133864433	-0.007260213325673657	0.0032456923459256845	-0.0036282718810948964	-1.765639343588706e-5	0.004998580491226798	0.009951824005698164	0.01037647380711177	0.013749272765575249	-0.015086521628872885	0.007143475552119985	0.0013166298421081258	0.009447133843352653	0.008875324700990696	-0.007452004295048907	-0.0144000219061721	-0.015961624613492948	0.0061317712535500415	0.002255272254700893	-0.005019087860261762	-0.012516424747581887	-1.373310172804869e-4	-0.0020995667276863415	-0.012290938071293183	-3.512000617698836e-4	-0.0066258602383360825	-0.006701998385240636	-0.011293354334140509	-0.010065614303063944	-0.0010813049429678496	-0.0029222966801194473	-0.0013308383870252376	-0.003908712344441816	-0.01397820893714629	0.0017222417382087953	-0.013448036000696247	-0.007161641870025074	5.071717049729667e-4	-0.003458756530894717	-0.007780689969454797	-2.0703574477678422e-4	-0.004421057666844692	0.0018708287584077604	-0.003536864598515338
alcohol_dependence	0.27110055225631324	-0.04141740453369986	0.12685707828533707	-0.21618563080492548	0.42414603348725	-0.03985958040299063	0.2050012807592643	-0.23027278727392703	-0.1830783594101864	-0.03540760975621528	-0.23617435987208585	0.07449222516560274	-0.290394445261908	0.24237749567951963	-0.4185558089586995	-0.16296283876133416	0.13779376590971254	-0.1326656042003854	0.10532970782207973	0.04402323321759524	-0.1334235807806738	-0.051039429231847136	0.13169206484060317	0.06159783679498762	0.38822700378770353	0.08834179020079831	-0.28065207779488477	0.04231491194206175	0.03878399872255509	-0.539821031009383	-0.04336579606572119	0.20013985357090364	0.03305378114583884	0.022813990714430212	-0.015506427335408487	-0.2525400011219431	0.1777680228332878	0.1710094719178242	-0.055283874246031026	0.03208918224871987	-0.043380331964230204	0.18148488177748784	-0.11870889692263187	0.009593749654036634	-0.2286475914438315	0.0809040462963713	0.24380961770357332	0.10370318714457041	-0.0017798766593314745
retinopathy	-0.002947721063765784	-0.0037413143646966686	-0.00357832842910018	0.023437067216322806	0.016805565906000942	-0.047963933370908526	0.0017882610632534474	-0.0061593451780536605	-0.002236096022792639	-0.00873668667959974	-0.00858062697321842	0.014936309354352402	-0.04770571779203911	0.012584440422704762	-0.042396278243014396	-0.008969959040188281	-0.007969620475791205	-0.003142858004459865	-0.001799090634044056	-0.024687634271400694	-0.013844105977049813	-0.021790512264690164	0.02587154386621364	-0.004630262658220347	-0.004773243336709527	-0.01469328739158072	-0.0339189563458332	0.007148994626853184	0.016433603295556317	0.005500858015482791	-0.03210651205961106	0.01295868862514055	-0.00719853088687309	-0.007990119104126447	-0.0019511613837282693	-0.011550461934826223	0.010634120810980304	0.003045396816443437	-1.6264977787209907e-4	-0.008628138347209989	0.006757111314667774	-0.0020545614960671174	-0.0016602875180326204	-0.00957718287296133	-0.008569136299954516	-0.016384960800292843	-0.0021677110667737186	0.004709331303529926	0.026308930308703668
chronic_kidney_disease	0.06740369766088586	-0.012142468336687718	0.02878992558502514	-0.04797778483111538	-0.009765343168451198	-0.03182571816986929	0.02606347312787289	0.02071147289280844	0.017003245641239492	-0.06171818927609463	-0.02056657373742356	0.025765915221275096	0.09143739291580437	0.004674180245515666	-0.023586546964501992	0.023585426232500515	0.02422642774621734	-0.040735732502157423	-0.002590381261616751	-0.021858883029209734	-0.07237655256256452	-0.07023184629552322	0.06914083437598974	-0.016500554360993538	-0.03118856241866136	-0.02168351848698866	-0.017567540975627176	-0.04375126250639236	-0.023757995341555278	0.04136441878611983	-0.04674721718884946	-0.015135918245393726	-0.012996545439922028	-0.031019002149083114	-0.027516037758728792	-0.017871878266972046	-0.058248366900607786	-0.06991708260240724	-0.03936025995263453	-0.030715969418811297	-0.017238800659607784	-0.05469409988288481	0.02248110769100844	0.009575302530145107	-0.025398202999554215	0.013763743069243977	-0.04867670187887962	-0.041730731848147636	0.00537979877950365
multiple_sclerosis	0.03097826778741218	-0.08515065336689892	0.008372939414818037	0.009492313882156897	0.05884770046675857	-0.06988383635235114	-0.04495648415573801	0.06243538653080147	-0.023318590902397816	-0.06955823195645745	-0.09145801390977404	-0.0070290529598417036	-0.008475458562716011	-0.021021540585061452	-0.084613432301021	-0.011056203623705182	0.00836896970579954	-0.030670963270070833	0.025804987216682108	-0.04173597530627297	-0.09511205284323267	-0.14441031641609103	-0.039806506099912174	-0.0496078968986602	0.06875716479512188	-0.06082562107012716	-0.029287804869392982	0.015560629565734438	-0.011002259082698407	-0.10765832217348707	-0.03632670871868716	0.18942367105876126	0.07359138818289122	0.1550706956588194	-0.18765466204825365	-0.10850077695083293	0.046511164491603064	-0.024204099280084594	0.04392841878625434	0.07122656056815033	0.3194604873439516	0.06445023510618227	0.14920080044921458	0.09603936975907344	0.06189765783495111	0.05224638454400358	-0.034230161767116546	0.04425566304664561	-0.09402681544223188
attention_deficit_hyperactivity_disorder	0.18601055986222909	-0.05385171543739997	0.10757026313584624	-0.005091636912983406	0.2065885903915009	-0.03858117376764858	0.06390022682562084	0.15764050711225466	0.009470426033034265	-0.080626479690676	-0.04083516457538747	0.1949350039164963	-0.002001146063135923	0.11334373854991166	-0.05831884562455766	-0.06619322421334276	0.12747931054901757	0.08368694609099207	0.17998338627358448	-0.00814111588960102	-0.1940012623514198	-0.24192266177315438	-0.13783255850190027	0.24897061242816185	-0.07559885878842221	0.0010164102819422093	-0.018363749866181438	-0.1701122698058305	0.23177773733634816	0.027489110040875193	-0.16779988299362641	-0.04264553252500132	-0.06786734408480886	0.01052419042837502	-0.10883069251868309	-0.07088719563951576	0.07384670616521445	0.007291720243426358	-0.04837710519773416	-0.16175982228229657	-0.02969146019541349	-0.1500350512830549	-0.01015815449551113	-0.11444693547460769	0.0019176560905775726	-0.03262591023658719	-0.0315420636157127	0.07319670853757058	0.05550782599242059
drug_dependence	0.11049952913174654	0.09542676283536616	0.28254044146782936	-0.30795881136053455	0.49770013035098687	-0.1367214061854748	0.3709190210183867	-0.2124295227770191	0.17362880103705655	0.03460630532143052	-0.25696364346958567	0.0057338407082690645	-0.07866630186138075	0.1860594644672199	-0.2552792289888095	-0.03705771728155239	0.15958894888678135	0.041306960258910855	0.10760229532272797	0.019213141696164376	-0.11894887491285315	-0.09704714285396002	-0.11804516760918614	0.0840715682834145	0.26192369845877533	-0.04052014464946906	-0.0753475712890101	0.01087077833989276	0.015185750338774827	-0.6331895099340068	-0.057871657067285684	0.06823159888151391	0.015086698617252446	-0.07257244683313163	-0.07352205496993071	-0.25380415848466514	0.149666290141423	-0.042074885526432404	-0.05492006464039868	0.1739942589121227	0.08064798423548908	0.20898226059916136	-0.12365008500962313	0.16671055970772045	-0.05691745052695241	-0.15018297837299335	0.015782873301290325	-6.697720702186045e-4	0.13167914505102282
ankylosing_spondylitis	0.019664217724090577	-0.047492298454670234	-0.0036268105268748956	0.029330371057760436	0.0386359919547573	0.01913035847835016	-0.027771565590924956	0.10231451807303531	-0.012053168963222309	-0.05204581051180913	-0.099356278200676093	-0.019693821691717586	0.05136916595073623	-0.06058555657536139	-0.09638208181563719	-0.0452572734231456	-0.009788680164278377	-0.0457757662036125	0.024280441292371946	-0.045916607788748745	-0.09368747778288719	-0.13815962723407682	0.026552804174316075	-0.05418730970840744	-0.03625866105596179	-0.05876715943757261	-0.04300839224415141	-0.035643794668642106	0.18708451457126316	0.0776731456679425	-0.05361289050510948	0.0864990544121304	0.021044848912391924	0.07683925326367695	-0.11764569390429878	-0.008436975215857343	0.0562932914542134	-0.023701619135227756	0.003529833529050633	0.03203784660071305	0.17937238019607385	0.05488399420758693	0.0999465357400207	0.030838116586359814	0.05618394178778477	0.020287104750177084	-0.03851842742469944	0.02033039535647783	0.028552290399805946
atherosclerosis	0.00811480777814177	-0.002136865956495348	0.018555235430297825	-0.006478752359515813	0.008915987144971	0.00865543157960847	-0.00836530712325145	0.007544699803571347	0.005947737915137737	0.010651538714797681	-0.010904442977607932	0.009424242754050571	-0.00607202661043872	0.019680875230900993	-0.005972369984227395	0.0074271291500445195	0.010059766889511363	0.004895731938744676	0.01954817329008218	0.003168368375319275	-0.03497912168537326	-0.03972046357984279	-0.0130824646645629	0.008801641446425517	0.006053528056471538	-0.0011174331716663009	0.021625677448855428	0.011145583471548322	-0.022132832557887044	-0.004658431309234687	-0.01787364895845853	1.6982604792792225e-4	-0.002577385883445026	0.0014043162762773273	-0.012919330751675503	-0.01290340927989118	-0.0038125591097752528	-0.006701760895376019	0.00581402377466335	-0.0026012640314289344	0.01229513942903208	-0.002255420182866442	0.004146637503345374	-0.005594282857957463	-0.0010460722427220437	-0.0021552114940858727	-0.003807405952653501	0.006154901213288363	0.005158776489220732
neuropathy	0.21099869053185294	0.038381730188736043	0.15749391300236923	-0.04544381710724823	0.15708348770281155	0.10590759917362269	0.2075456091482198	0.20176189855283722	-0.09506537319139029	-0.0598483483682496	-0.1880661197583055	0.2038848132534966	-0.09648846244578582	0.10977219769711384	-0.04780119333234588	0.01872113148429213	0.01072178802805039	-0.06408895190416633	0.06435664425072414	0.028088176556861473	-0.17418494460877354	-0.2641919292758254	0.010618736933779564	0.04188539178856439	0.08820693486545478	-0.0373250948773668	-0.0726542553243864	-0.10630234143044037	0.04003695937346633	-0.15595646719391582	-0.1833145100427352	0.008790799769739786	0.022045569739987992	0.01535935490136382	-0.08435961607595849	-0.0794890469259618	0.06648460451371205	0.10938304268632836	-0.013006318501702956	0.010083712665247366	0.015725426161527174	0.04841231400091371	0.001074348441218795	0.020002731556862444	-0.012458746432580468	-0.036563318639949494	0.12025716587437886	0.10322720005254007	0.008489040822888799
anorexia_nervosa	0.06777448012945382	-0.01094994760871962	0.006013802709865579	-0.03926853512423278	-0.015665139502994814	-0.028311449861445664	0.06769590255902433	0.09931007113152035	0.03698536381980341	-0.011094644841123293	0.014542318184319952	0.047810901573316	0.006519536707290827	0.01142584055987125	0.004889867044675469	0.002797272677786831	0.0027144725711062043	0.022243267163050837	0.08513553719199402	0.055458024879413835	-0.012281851443946548	-0.03373967773124986	-0.07244750827800496	0.047899999126906	-0.035405575231477346	-0.025856454919058063	-0.030208008513624183	-0.002567339981445958	0.035153115235161465	-0.0395390304407706	-0.06872722693082856	0.01648163687553434	-0.049684344600654184	0.03460041756919022	-0.055576120016126204	-0.03975623993456464	0.009865329817790104	-0.009600249822016167	-0.006518866535896311	-0.02374480815616801	0.0584228399267898	-0.05718028334227984	0.035310849497616245	-0.04134692999596684	-0.027020441967553557	-0.029526432739900455	-0.04906964872787608	-0.009576824975050245	-0.020346813890621745
obsessive-compulsive_disorder	0.0024380341714933538	3.5547172007138576e-4	0.0014580129521510406	3.9903315411049604e-4	-0.0012221618585410486	-9.576921949878491e-4	0.0019014365821136624	0.002952635339196898	0.0019954783336831265	0.0016032049693848547	0.0012017022008420368	0.001364262483467494	1.8029291990040197e-4	3.3233144401223963e-4	4.5305947509114764e-4	0.001037743523062325	-2.938784094136931e-4	8.111165442770298e-5	0.0017027723355974962	0.0010207669742131789	-6.810703976510192e-6	3.0762737735219897e-6	5.937866661908583e-5	9.057815016389635e-4	0.0014087118341274216	-5.779449433456366e-4	-6.403815146822702e-4	-0.0012547730018635627	-6.582681235657267e-4	-7.755764529597701e-4	-0.002812238466976265	-0.0016609071841402997	-0.0023931678247369435	-0.0014048853866362953	-0.0019531217834188252	-0.0017356965936070588	-0.0014046349496619137	-0.0018735419213166855	-0.0012910247920819764	-0.001982234395769022	-0.0010140663891679837	-0.00228937771335099	-0.0011115512912280576	-0.0021679181079556162	-0.0017922984028560765	-0.0016279820086571998	-0.002391399286768649	-0.0015819591164812118	-3.49581605039847e-5
mood_disorder	0.19174514413787722	-0.04736020012467007	0.16569112751621323	0.09018436478017929	0.15088857407863032	0.028057776653611432	0.062077998862779676	0.020847613881245057	0.028418542580418614	0.005486677379263396	-0.008599243797340332	0.11748394222853738	0.026685615189365262	0.05644079475440148	-0.19345454300404472	-0.05403328891240639	0.0678982029667274	-0.13064579338128135	0.032106860700488245	-0.06172278241881259	-0.09756001434114701	-0.1683006620088044	0.040228743557369856	0.0547880139535879	-0.06573830318150611	-0.052181707462370906	-0.08649384064126235	-0.053559516951047555	0.07312560473578339	-0.0627494532303019	-0.13704078455980753	0.008755456080411322	-0.09421853903606148	0.024991743430178015	-0.07420539527988901	-0.027868393218003336	0.09521230710311983	0.009321503041177952	-0.07696034148595379	-0.06296009317925252	0.024434559693356284	-0.019083423567804365	-0.003767079519747518	-0.017935084295181657	-0.03798078781034034	-0.014099122165141208	-9.058606785242457e-4	0.08520101187176939	-0.0017871608199746254
neurotic_disorder	0.001785997574033912	-3.403765867506036e-5	3.0427359809778487e-4	0.0071978389107089655	0.003799195759644035	9.40402730592102e-4	-0.0013421081795071043	9.019230254668981e-4	0.0012126704867128594	0.001206831304620295	-8.83010170539634e-4	0.0017762363624503883	0.005273603108316026	-0.001071717752199705	-0.0028776312069234418	-8.407335885407146e-4	-0.002622868865458671	-0.0014142868953252214	0.0013146107063735782	-7.026929531900584e-4	-0.006109176468084007	-0.006547008743345652	0.0028145493885344177	-8.293975281119957e-4	-0.003379633675244687	-0.004202500521020485	0.0020426362672088636	0.004114773502300617	-0.003957097254868462	0.003062317811161864	6.667938881938733e-4	0.003786986167620741	7.046984246900473e-4	0.0017305067040785827	-0.0035343223202375235	-0.0012683468294610721	0.0033221882534859018	4.4267183389668066e-4	0.002569598889997361	0.0032305941157199096	0.00537970001037082	0.001614427148075527	0.004157079317679001	0.004184994078875992	0.0036204078761302026	6.637154799905567e-5	-8.908697541866513e-4	4.921282738683236e-4	3.452422152189856e-4
peripheral_arterial_disease	2.1740219280411746e-4	0.0036954252870635344	0.01091115422194891	8.123224003591088e-4	0.005447783780816967	-0.001293209807402073	-0.005020027559881146	7.964452457733133e-4	0.004983184851002171	0.0049050765134754405	-0.008790658945176224	0.005311900730699444	-0.0017076868576947587	0.011183268958031279	-0.009047236904958258	0.0027009547277325094	0.003791552738853332	0.0042492997534335705	0.008826110921879677	-0.002251001410334755	-0.015629721365978264	-0.016307980889622178	-0.011614747445066872	0.002906314869737743	0.005675911586849498	0.001419148265856953	0.009017584950373015	0.003993176860418645	-0.010169023619219786	-0.0039366732825474515	-0.006823767385291228	5.707336380675698e-4	-0.004425576465423858	-1.198677676102425e-4	-0.0071889689409643485	-0.005407051799938118	-0.002749248325528586	-0.00579200963376525	0.003899757614903492	-0.0028620641998099573	0.008400846993049249	-0.0028310009577846872	0.004460838198917985	-0.005892704002694329	-0.0029192037321156988	-0.007358648038476652	-0.0026380501720976598	1.5103613530375055e-5	0.0016992584052968908
sclerosing_cholangitis	0.02756335821725285	-0.05532800925066195	-0.015403113690416019	0.016729403714026325	0.0016869758663266377	-0.033528623324595566	-0.04173808120006929	0.08843935749730708	-0.011140894500978988	-0.058667013704519766	-0.0679198243160898	-0.03036991861764439	0.03174512550680746	-0.06188135954653081	-0.0901272800711546	-0.03015069960368887	-0.037584479741487715	-0.0595888772769586	0.0031369846022082275	-0.036329444620586876	-0.11372658902142864	-0.13930853514844793	-0.018370306668641503	-0.05289190695893618	-0.03952033864217576	-0.03248221074527064	0.007992035825278698	-0.02755225772076173	0.1601345466288653	0.07041944490343345	-0.0305629907996481	0.09065962595518609	0.023237616725996765	0.05824965270798188	-0.1048218259816529	-0.01737344038045975	0.058027200184602196	-2.341947120812151e-4	0.006780183628089087	0.03818385214727895	0.16415988189582945	0.06054244778512906	0.09675790062847568	0.05583986339282069	0.08051632127520662	0.02705589208857918	-0.03196662547449478	0.035459561111953676	0.01612245595245635
cardiac_arrhythmia	-0.07694915469773757	-0.064608434589612	0.06537811155850985	-5.532310657376859e-4	0.07706206175437558	-0.20998246908327933	-0.04380195926151015	-0.0014926601397731963	0.023647191089827897	-0.0689194507656003	0.05054419161545276	0.13798906983511713	0.158295894848001	0.1379739145590316	-0.06257873074300789	0.11207641823307893	0.08382214209968826	-0.04171845784767057	0.04054403958436327	-0.05917697472694103	-0.18106399934185122	-0.20857840815033138	-0.08824520022568841	-0.15810651938704234	-0.02074734967849972	2.0627430502931184e-4	0.04504737058608602	-0.04470355784334998	-0.0655157636735404	0.03251026734588721	-0.09518810421100124	-0.07607661163485893	-0.006021518442298272	-0.023406288491145736	-0.039744198750898886	-0.11455557171298289	-0.052848089156163396	-0.013311583589818871	-0.09463188133658658	0.047291117341802115	-0.015166151863582415	-0.02269141894074608	0.03128918798006304	0.06582269381962845	-0.055761951289200945	0.0248184082402349	-0.06264813365048386	-0.02141525011889318	-0.016401608667910475
scoliosis	-0.38349825876423205	-0.1438110677714056	0.3884667820758877	-0.05453200611400538	0.5725817663136643	-0.19365454033737275	0.4988438575701374	0.2082161967504953	-0.11053384275991762	-0.06850065663452547	0.09127915962669232	0.3619344061603367	-0.06648829403203922	0.2616060731455663	-0.475185294548682	0.11226324824544799	-0.4000811299022652	-0.3341757139980984	0.24221326814691901	-0.14855994309922155	-0.4438124598621665	-0.6858699515168899	-0.14001683340508606	0.30576224098141563	-0.13959140802675762	-0.06273295924216986	-0.04975405735208499	-0.1914698472396213	2.827547971902823e-5	0.14966732444534525	-0.3705765949748797	0.2002450938768466	0.06557593609128703	0.059946674185860555	-0.03072766051847117	-0.02963392084258003	0.02002057492383606	-0.01749534165871816	-0.3377967400484988	-0.11635504214523514	0.05176294102190563	-0.005545348737072491	-0.3964250955513737	0.05450342034926491	-0.18783023168593538	0.2468286624413545	0.20387193352611774	0.3477809800231213	-0.0661194211029325
gout	-0.21851626570019245	-0.06336316640775456	0.06473150912770848	-0.2962547841890465	0.27465861391385327	-0.12121037498820837	0.36131041020994736	0.32760915985056727	0.2487963346363155	-0.07882059916840951	0.18746346531086183	0.23408715448591308	0.1461514477454597	0.08037972162418429	-0.08880276517902719	-0.05790832192131624	-0.1916455342652965	0.018111088199771884	-0.08200037771489778	0.14622712187197176	-0.4700206773214093	-0.1567160162445928	0.2656075927568206	-0.09372952845487055	0.01205443389688867	0.16352466266820878	-0.24420243861993648	-0.061188957475813884	0.06142589325324428	-0.04258895605460435	-0.14409405203830009	0.5304958684487657	-0.0415462675143494	-0.15877045281469762	0.05851826752302023	0.2184836990971937	-0.1767426639546534	-0.2101724389925727	-0.24418934398263178	-0.1470662384667147	-0.06894136953720932	-0.06654552117612676	-0.03310373986750828	0.1274366986759395	-0.1225257347876292	0.10061900657261005	-0.032151845748487236	-0.11970553501154467	0.1127820303560164
movement_disorder	0.003674251693982098	-0.0022523750565032015	4.212289636463039e-4	-9.832758112351549e-5	8.536251751429415e-4	-0.003346165382988817	0.004696373305412087	0.005382659477645747	0.004753663404663946	0.0035796209759406156	0.001321111196224052	0.004033010194874677	4.0561845130435576e-4	-0.0010091032307647468	-8.33950141475052e-4	-4.7166877109479073e-4	-0.002649667574049072	-0.0021667117119004067	0.0015078842511023127	-3.226091030560876e-4	-0.0029576701266410405	-0.003523910431418965	-0.004748893529436871	5.469313140829065e-4	-9.513056563186064e-4	-0.003911196859673925	-0.0017443229600147823	-0.001120731847688304	0.004751673745301141	4.981898747946147e-4	-0.0029361584068864272	3.8408754242738195e-4	-0.0018071364989747625	-1.3542721293682738e-4	-0.0034783055767526366	-0.0017641057866498674	-5.746370107600277e-4	-0.0014101141168534346	-8.442335865066037e-4	-0.002179517614965215	3.5807214938156026e-4	-0.0034026534698867795	1.8746495350635594e-4	-0.0015141941967338935	-0.0011134931484194084	-8.386965035176259e-5	-0.0025609096609692113	-0.0010417277300422568	-0.002507538395942405
venous_thromboembolism	-0.10323817097882142	0.09761314072704379	0.17509915687638855	0.030550003111966432	0.09614074999971044	0.17632943185552488	0.07860504136123928	0.17540079000669764	-0.11091387823589455	-0.14500609496275024	-0.0460232588150197	-0.0300570011734554	-0.05603887305562568	0.004113466727692488	-0.1341940342713436	-0.06219465588327719	-0.015506462966031968	-0.06676192556543725	-0.025977484408391274	-0.0010072243168537981	0.04972758214508655	-0.06764481505925354	0.11164100927458506	-0.02891538595060525	0.0856286553300329	-0.07378600977045909	-0.09906685547844846	0.016183392882595727	0.02796937429865275	0.10259376834829191	0.07491677374361064	0.09079029911714671	-0.03953509970960966	0.02045170115561517	-0.13124338219159715	-0.10329011356687925	-0.0014389700267115608	-0.01997068141151244	1.3945734684552263e-4	-0.04329042667570596	-0.03958630837906918	-0.06355590662685565	0.06376925815758847	0.018050202081198757	-0.07786789421037682	0.09616696365282144	0.005399826806505033	-0.003506953566973573	-0.05150277864563265
lymphoid_leukemia	-0.02805794917673652	-0.1183129311511291	1.0836175501704343e-4	-0.16972493766317195	0.0730597948895154	-0.07192393785783575	-0.018321810882122057	0.014919253857019402	-0.05702434257313795	-0.17199220039626978	-0.057570719580725856	0.04976817871923174	0.03618253437546297	0.006245262863335898	-0.1090618056987999	0.014217657332348858	-0.005738691405502972	-0.022032889545920795	0.041350630615931624	0.01295249260512986	-0.1041169895914869	-0.11312502264136276	0.14811233903420298	-0.04338968922788016	-0.007749249166172552	0.0022411596708834876	-0.17939755292072557	0.04372684190668028	0.05179150568142511	0.008774181594105866	0.09973263624291562	0.3312181479184202	0.1136160452076656	0.08796597730459445	-0.07688447438918114	-0.046950888789004386	-0.04719636772696353	-0.04339026912843015	0.05064307424188377	-0.04107981392519261	0.3068764944069785	0.03808060556581451	0.12347850007330662	0.0552762131616641	-0.00648549567465882	0.029611831399428128	0.03281267893643658	0.0028758255804283315	-0.008542214393655304
childhood_onset_asthma	0.008569158582766329	-0.005102710572285818	0.0027858419499955525	-0.015857358417538936	-0.005377975442513729	0.004115250350212003	-0.03709386361842315	0.01163820346428728	-0.012098380062167282	-0.026560699447536532	-0.037675247125649576	-0.027253707093076465	-0.014111232486000602	-0.015905815693130675	-0.022052985026708275	-0.00933957075224176	-0.011638298199539035	-0.019236086199385535	-0.016688615631280705	-0.023647046774151324	-0.02587118148627199	-0.03256298200342096	0.008688583792920361	-0.01692386112976811	0.04197062303696459	-0.014981822173175069	-0.005491353655570269	0.023690188222291405	-0.010742051127691731	-0.008698696294105976	-0.01428475286322776	0.02868868856263035	0.01589445792446573	0.07146803014850715	-0.026136050250330674	-0.0089028089755943	0.052280064236255586	0.019994516682470785	0.03901727289915239	0.06648294533854007	0.11389227731798042	0.04330475721490464	0.07609642458869845	0.04641491722903715	0.05469828709070014	0.04487270693815493	0.010499634627037178	0.034369695707784614	0.00938715839752366
hypothyroidism	0.1468723503802271	0.09308432401568556	-0.026636033018701235	0.10025640985425588	-0.012890035506433035	-0.0972729563918738	-0.03442435114076994	0.06862365991994382	-0.014847660544663278	-0.0619373943033357	-0.009783017356745794	-0.016217998009691745	-0.05882147919009474	-0.009265526828721926	-0.08674999064569205	0.012084352906734283	-0.06700607200402971	-0.02265189084727907	0.03931634288804818	0.01924475451886212	-0.07953141956764065	-0.11725517721255578	-0.008906751449876266	-0.11605009884776939	-0.053094442106365304	-0.04105860942729133	-0.089113636163492	0.025575851522284462	0.10061043733271072	-0.021882498666775108	-0.03482073575310285	0.032295932971921903	0.03184177259798164	0.16684090676330063	-0.08798484116104795	-0.019644142368393562	0.008466412060554644	-0.0030340738385039603	0.08781575251159571	0.05119055661610941	0.39201847825570946	0.11021815849579267	0.18219156270581283	0.07930339859760761	0.04277699044404362	0.033081293161736906	-0.001981216578120033	-0.012324665306570476	0.025163938193749364
tourette_syndrome	0.010422444100158999	-0.002159955370469242	0.003399894399100955	0.0012510253416393342	0.0015808809536044537	-0.014298699091382958	0.01790362855211775	0.016726073954121273	0.015716541502270847	0.008089383787985198	0.00554454525327462	0.012778481691047804	-0.0011215902124522606	-0.001769256018877907	2.591209379887997e-4	-0.0012283954893023516	-0.006987637212049684	-0.0021035398043312103	0.006109438826365501	4.7101184542376113e-4	-0.002335722557924347	-0.003039928940080444	-0.011560513410890224	0.003254020423270536	-0.001779350276080603	-0.008530344816749129	-0.004813892220452	-0.003688490340453742	0.0034326264001373437	-0.005980516978184348	-0.014273722362793999	-0.005211918307676694	-0.007818642131317284	0.004296588875080014	-0.010130004137397446	-0.010707086695205967	0.0016747960118347694	-0.0021578098731044565	0.0011306887826452007	-0.0030766632882203615	0.007480738088369342	-0.007501999628363988	0.0037052399211748694	-0.007183383960035027	-0.003407584252904784	-0.005034491976708817	-0.007900996616354804	-0.0016536956402348783	-0.006525543537189262
autoimmune_disease	0.03832294481598137	-0.032940438256559595	0.03361708636638277	0.012139629025053009	0.08477177748325734	-0.007608704684580013	-0.018804087588509627	0.09029332302039753	0.007198411493858704	-0.029685431562156785	-0.046119928251650115	0.005973224891006771	0.010298073486051561	-4.7294292307627895e-4	-0.06696153951811391	0.01177810842276219	0.006876147503455268	-0.01590595789518607	0.028746022924840908	-0.0396356581529955	-0.10104723392189216	-0.1076192051529413	-0.029849864394915045	-0.04524636358232944	0.014886721870569667	-0.05268207101908919	-0.052831793876395645	-0.015601711696801435	0.05323043820448598	0.012472143541261005	-0.03916538975414727	0.12309067531012324	0.026303952690718592	0.09113116572422017	-0.15036160972076262	-0.056259077890423476	0.047629488934040815	-0.04096795336633292	0.004956116461250704	0.053235292206573304	0.26359506235225355	0.04839206277760554	0.11389018821847038	0.050445991449910306	0.049097355389443424	0.019322422167096592	-0.05126791807539185	0.006485149396750787	-0.033342788981450815
eating_disorder	0.0737065209161022	-0.0067466278581462015	0.003689589183797134	-0.01117554959742273	0.0048135523092734875	-0.07720886743176661	0.08600767514189125	0.10956676080244454	-0.011736419596617385	-0.08974864864638925	0.017489167206870083	0.0600326562552006	-0.022546213130383626	0.03343351837983216	-0.03380923581576252	-0.0029280548121439704	0.016775775278898616	0.006917854140266656	0.07412369265273186	0.054367120799850975	-0.019348896532188	-0.05313602219642597	-0.15242734696457638	0.07350063524739424	-0.10523904494990148	0.01503997043490741	0.011364383081695467	-0.006732582829057425	0.05879878198100676	-0.09071297549995463	-0.08266962742296792	0.038687022291746254	-0.041543837160692286	0.05306123437084211	-0.061685950595666096	-0.05789999558334232	0.033645889437352534	-0.003058279832373986	-0.03579338705245554	-0.012041260371826346	0.10434411092120977	-0.048752272351533614	0.05188373085151858	-0.04088800573087825	-0.019261034603681972	-0.048358083717795264	-0.06954989466145718	-0.017012558655801823	0.014088814133589945
colorectal_adenoma	-2.56871727039614e-4	-0.005372260269349021	-0.004899088930105566	0.008278067594107288	-0.0016588253162491374	0.013820418264350369	-0.01659089379748088	0.0013182778168515494	-0.008951987858884587	-0.00890560756393115	-0.004568061638378365	-0.007485181285539936	-3.6531152453277095e-4	-0.006524467936687748	-0.008903555137134022	-0.0057073668134145624	-7.615064227185983e-4	-0.008458089389746248	-0.005639405476038309	-0.006344317381879091	-0.016062026781655483	-0.018543127772373734	0.005346698032818231	-0.010133593824505342	0.006501631561567351	-0.0035820321355919797	0.006053984616591663	0.022059461484005984	-0.006234388336381166	0.0011612224948002012	-0.00760965270656828	-0.004284101001016095	-0.008098000919332776	-0.01187246682433996	-0.010638569012224574	-0.004990829780022131	-0.004388001168646774	-0.0093543190868288	-0.007447956054972999	-0.007110192791716254	-0.005928570008040693	-0.008181870502331216	-0.005931013087028923	-0.005360473243451615	-0.0042865267170918734	-0.005459366677692707	-0.012845555625849202	-0.0070471231937103114	0.0025927512394666096
psychosis	0.027693940995307132	-0.013151507595585393	0.05823684890079235	-0.0220393826381543	0.013084487758021882	-0.010024531726850494	0.011335227880880415	0.06632920272610145	0.009508315802039476	-0.021444497877335267	-0.036650600185844984	0.03530671148295981	0.019379734100034518	0.006607001812567181	-0.05109849291131557	0.012147765700202774	-0.01341035853619555	-0.017473884279982126	0.03673132592163605	-0.005315203023101221	-0.022162006287177738	-0.042600955950308765	-0.005340273829244122	0.008793381206875108	0.020982096037349962	-0.03037492077272988	-0.042473966750807966	0.015569028329287856	-2.7942035311679026e-4	0.02872682151702819	-0.025641973914737905	0.02666928743267836	-0.011508044111504771	0.0029771415992357647	-0.02888493778634615	-0.012597683283607861	0.013869018712601294	-0.02502113629898347	-0.004639166831975598	-0.019394584383440557	0.02805042422757902	-0.02944343092856057	0.022777060167171286	-0.01775411934091985	-0.015241593969282012	-0.03424674430739208	-0.016787967683550575	0.011260150353762943	-0.03647147067291356
adolescent_idiopathic_scoliosis	-0.38923636706683945	-0.13470476846246787	0.3901875544422929	-0.04967845866212782	0.5727256606352051	-0.19610713815989217	0.4944702606769831	0.20907440174778377	-0.10405694943328071	-0.05383737707318948	0.07794694479412498	0.3660636683572671	-0.08304913562911322	0.25336845108728245	-0.4815507482166671	0.11660337977124341	-0.39919033615192684	-0.3329063937502036	0.24970859132284204	-0.15052696098948873	-0.4528796209939148	-0.6907512604169976	-0.14140867004173338	0.3075039053770665	-0.15537192120641083	-0.06372237581837266	-0.06746125076072702	-0.18427737565025365	-0.0029554335778385417	0.13464833010578336	-0.37687159410160576	0.18240225430976806	0.06544675510240365	0.05713300793158969	-0.032583123182745255	-0.025656911123032006	0.028978565174849657	-0.0037635993156174747	-0.3373761702044624	-0.11569264771873893	0.05044033033826911	-0.00857620268022343	-0.3897110438224039	0.07003643676953479	-0.17729111410613568	0.25981854978702756	0.20284973206075396	0.3510850912174791	-0.06187255043299063
colorectal_cancer	0.012623704857600903	-0.009107724631743318	0.0036012853126187886	0.024474646667628053	0.00938648529965233	0.025559239806422444	-0.0070355191516776935	0.024258217240248615	-0.010620803772308214	-0.013622232323591416	-0.010924505170799534	0.006757141013832614	0.006626835920059042	9.498979654068568e-4	-0.012802284949169084	-0.003494784106814024	1.1508694832269804e-4	-0.009933324885120349	4.6628519950808007e-4	-0.004855087197896457	-0.025504304157166893	-0.0371222743708702	3.328336073470673e-4	-0.012797989166143428	0.012799161812409239	-0.011420007960910783	1.695679912701007e-4	0.012377038270161103	0.008577052704205536	0.005388505612569601	-0.007815112493835201	0.007828076097846196	-0.012268739238361213	-0.014570073543002313	-0.016020481250949847	-0.001735762928850795	-0.006870934694858824	-0.02064199511736178	-0.01969147915854159	-0.011883205677315375	-0.007896471761652596	-0.020004085969971774	-0.006756327467161067	-0.00819550056144347	-0.01083426905801254	-0.01659577776198955	-0.019121833122647987	-0.010653391191931086	-0.004582443421705882
allergic_rhinitis	0.09353425440439278	0.029590796998315575	-0.02356988992506975	-0.09979109537750518	-0.1333799277335153	0.007403216065094983	-0.11302721391982157	0.08172426399872945	0.028709821034149107	-0.024062071046004736	-0.03800314940800976	-0.013584460234780061	0.08965321419519014	-0.02229295674388993	-0.05542677562443194	0.04280309258563575	-0.11939472437665077	0.03256677264360556	0.0587340528162529	0.09232927916300274	-0.041415078221406915	-0.020327045572415863	-0.021034209930880746	-0.05470552924347835	-0.02018234242717064	-0.02921460668374296	-0.05837227293433393	0.032736372360004685	0.09418155815222033	0.0678546358124673	-0.054617178769798234	0.06106373919437727	-0.0021088544808178706	0.12822294932630088	-0.15992966735466588	-0.003723563899921965	0.03953865104777997	-0.028102561932237147	0.08461102182544658	0.104951501332834	0.3828369815523219	0.10939873731857849	0.2269760517869993	0.10812551378516268	0.07186377920906145	0.013433772377679787	-0.04599250542807028	-0.0265822567635251	-0.009715303141294897
non-hodgkins_lymphoma	-0.00843429325280333	-0.09411487471800106	-7.100808115689304e-4	-0.0804218887733952	0.138747163350067	-0.060056481962907755	-0.014085419556168377	0.002174603359554802	-0.07418150209458776	-0.20146653033287068	-0.07961188782249254	0.05287734991810054	0.07775945283700242	0.028527660729217565	-0.10235602029164864	0.015880959283860442	-0.0182165766072336	-0.010284614595004741	0.001736724853738465	-0.038614200312782315	-0.10235480358299386	-0.10314367277529367	0.12908898283628092	-0.06014338981866443	0.014722811434972933	-0.03271865255100877	-0.19086926766733753	0.003680375078926207	0.034095760391272587	0.014701200666875414	0.07440322906846357	0.28352637458202573	0.09392512505198183	0.0874948352634633	-0.06135831859233288	-0.04412718626451565	-0.010763264731029561	-0.045424688100035894	0.03901643693729327	-0.009100774657490771	0.3100140015788731	0.06787527796835015	0.12666028669702478	0.06420220434488869	0.017600014501415132	0.01821288316660943	0.038757039555443344	0.013754194634309325	0.016917442002434818
anxiety_disorder	0.002743469672394616	-0.0014138255993958362	0.0020644165386431504	0.005799113150923795	0.0019711344874783422	-0.0032591529920227963	0.002320218194808443	0.0050790315718653575	9.666056343390293e-4	-0.0028199250382292262	1.1122346410441452e-4	0.002205694633240828	0.003271114688061374	-0.0015520668992013808	-0.003105351004161434	-2.2825469215532522e-4	-3.6613246802628057e-4	-0.0026580927354898707	0.0020607232001142403	-9.148388610924467e-4	-0.004475128249301916	-0.0047799902556257216	0.00209054875076339	7.779772242107942e-5	0.0018790031787740138	-0.0031706612559894206	-0.001663027311145527	-0.0012043547376662225	-0.002337574900423771	9.846096843920595e-4	-0.0059348581290657966	-0.0016009150697811007	-0.0023043561446161845	-5.973554940989159e-4	-0.00461090635141385	-0.00406318111295945	-8.348037357680227e-4	-0.001508086080294314	-5.5200562206217e-4	-0.002415498368890447	0.0013500438814999605	-0.003218572806472689	0.0010561377271246235	-9.192898566870268e-4	-0.0017218382879227753	-0.001298168230181203	-0.004210737762196496	-0.0022266835970995093	8.915253867667524e-6
autoimmune_thyroid_disease	0.0966478083501656	-0.11185013009832585	0.013438581168572366	-0.10359592571759367	0.02228444032384468	-0.04239153474207768	0.046545066807925084	0.05238978528084214	0.04657967879897799	0.03425531630273032	-0.07896384630636011	0.027003363271177222	-0.07468475707906276	0.02043018392238972	-0.03307875337249332	-0.01591897348707693	-0.03515353161855337	0.023230886602158277	0.1180425453334966	0.051587656620443165	-0.10602356895682868	-0.17707363850216762	-0.01922221532414034	-0.052131550829358296	-0.008366139743101098	-0.06329357061956865	-0.167777249639142	0.11405934954433715	0.14137932548105073	-0.07221315080591627	-0.05755817510840746	0.06052249326037118	-0.026368810495872277	0.13123776754126842	-0.1138893078208196	-0.01816186940779235	0.007344342257203166	-0.03657325641627722	0.10748163006853037	-0.011125046608518135	0.4200036388723232	0.0434027889161097	0.1307247934359534	0.047761601693441014	-0.031243558687079398	0.07863176066268768	0.016523019119759785	-0.02842438919127447	-0.06040526654046489
non-melanoma_skin_carcinoma	-0.01309328631661631	-0.007590092937106076	-0.0032372263228209845	-0.018565870851857475	0.0040591611697247945	-0.0035628170006745757	-0.011093006242868231	7.390769241856486e-4	-5.619013073577254e-4	-0.015272055024025977	-0.014108331692333224	-0.0020059824122176744	-0.0034920156342555272	-0.006770469598723117	-0.02532372319194785	-0.0011317451255795628	-0.023524655699968044	-0.01269280699434098	-0.013117867431550956	-0.022998670667109047	-0.058096601811110406	-0.05175141034450512	0.006172427427263301	-0.024968582170149235	-0.00854053496286509	-0.021869782447275856	0.04357985240311965	0.03822526108609451	0.006747127999436418	0.03894022128545778	-0.007908338242911562	0.018554996540887124	0.0017494680442726874	0.03384955293747683	-0.009648759756018267	0.01830564101511392	0.014643696887766011	-0.013297503316837123	0.02514922621255539	0.012581718133823706	0.070573232363328825	0.016706611868831562	0.0334100462515755	0.019382707552180856	0.009953045245471658	0.017504069148087192	-0.001405912197472229	0.01189733949381013	-3.585115593700411e-4
female_reproductive_system_disease	0.027696280833723063	-0.027490005456335693	0.02998233974424825	0.026543101030140688	0.029205643055484006	-0.10343809191176237	0.004872836940577555	0.05650194248944098	-0.004706595286714081	0.004982561709152198	-0.04297341874989531	0.03811531565871576	-0.057567320078673524	0.010947024885493907	-0.06972735119202622	-0.010004678077984493	0.030213371720742527	-0.023708942212147623	0.02504619075425284	0.015939230954600325	-0.054171818645853284	-0.07144835473686435	0.011264210495620092	0.003295637749103602	0.1816612559097293	-0.020401326210626916	-0.023178532135661987	-0.048863679440094406	-0.025862710481370368	0.019046592958413884	-0.044434370642182384	0.047389463158496875	-0.02410485267485689	0.034279333141987466	-0.03369539725317656	-0.019273896195863095	0.03535529546516008	0.0077068304513769476	-0.03479764037523039	0.034552345723192664	0.08881506121653239	0.013358002594835862	0.027790238267473982	-0.005573743332250397	0.006165166921372552	-0.004172947619930255	-0.009463483801277282	0.033424314127502026	-0.020618291757950193
diverticular_disease	0.013502885073919647	-0.02572984119051419	0.024033231550268173	-0.0024910817073486814	0.01208809737415078	-0.013237694327529194	0.017485647746294537	0.006913946679942069	0.0034376077601947367	0.01849540930706069	-0.029940776986280206	0.039171493454953354	0.001161419093754714	0.003602589679435217	-0.03957376401071447	0.007858182724351572	0.04180549278844538	-0.014308022416871662	-0.014385803902528495	-0.04890653143906622	-0.012752660397582124	-0.030936686525108722	-0.04567298793317401	-9.110919120686586e-4	0.0185510705976202	-0.014520084445647495	-0.012680289361486203	0.03884906728647744	0.019288882552902595	0.03182997116061427	-0.039328207386113714	0.009786677170251038	0.02095693058165318	0.04258672135520163	-0.007241689560782195	-0.012011162876546922	-0.016661038735882303	-0.026093964470700875	-0.013386262327517441	-0.011782208932419717	0.02676314559062244	-0.02201595851202526	0.02916037833313476	0.002760550697085398	-0.00823436354787368	0.010658476864649581	0.011730089340517736	0.01495699645319318	-0.013298417747844012
keratinocyte_carcinoma	-0.003926685657197398	-0.010389858477749286	-0.007738596047167562	-0.011985806142425434	-0.004408894870587922	0.005191833548635283	-0.015136190624152657	-0.002072759610088061	-0.004353825077737176	-0.007464608137974762	-0.006105029877368933	-0.006549317057322014	-0.004845919848138597	-0.009631810677012914	-0.01755969063266961	-0.002028336223336312	-0.027844909326406608	-0.014549125677777842	-0.012652036963878377	-0.022372687658089026	-0.04850984857525917	-0.04509562622921615	0.011230047612756443	-0.023877100448513204	9.589651067949011e-4	-0.023160474615799932	0.03286074099847452	0.03929717076941976	0.0018994741233190374	0.022396494921669306	-0.0068278921236624565	0.02059288056073622	0.004142060300074084	0.026534213650514542	-0.02155665649538233	-0.0017514221940994933	0.017808554551370738	-0.008502598467765079	0.02004442243067791	0.015407846002754164	0.05673585360195599	0.013751084336491028	0.029298259286213164	0.020176567258595016	0.017800489026961134	0.009407672607522849	-0.004050098585898772	0.012872324455170078	-0.006279630200263434
atopic_asthma	-0.0031807608570043077	-0.009984840106428475	-0.019139469789280217	-0.019848485666017796	-0.02001106710162565	0.010082722468959703	-0.018843593946130867	-0.005097637380670752	0.003883622907236705	-0.005359235395546302	-0.020383328962920277	-0.015360114958098569	0.006582013303511231	-0.016839762939018954	-0.008117757369435395	-0.00900333949073977	-0.0026528405022586436	-0.018155500234973847	-0.017944882161499066	-0.018717308464945098	-0.03812930615783298	-0.036378331136840886	0.006090603174286859	-0.020364686813669867	0.006371003472749866	-0.006309155562732439	-0.01400540372319578	0.03491318722685935	0.02791032906256811	0.01109243958896473	0.005930844627156621	0.03219200656550015	0.014147192929373949	0.05265344392960894	-0.007346996955055162	0.018737527766189532	0.046420864654225964	0.015098954216629714	0.03155924207251657	0.0562555321939455	0.08272701621997965	0.04337121482203015	0.060367862587449264	0.045748520884886824	0.05590388493946027	0.04546799483533265	0.005907750858703223	0.02804367184065475	8.20162310748518e-4
digestive_system_carcinoma	0.011627580376416332	5.71612276546023e-4	-0.0038100096788152432	-0.0036698741890909413	-0.0034183243424255045	0.005142810863207049	-8.496418176758762e-4	0.006911258867056128	0.0021386260537359925	0.006904100907724947	-0.002290607999128201	0.0015758451275729075	-7.54922757198708e-4	-0.0015666865082268138	-0.003954707797641738	3.394664423548844e-4	-0.006437982970087461	-0.005163421209694812	1.585562585898664e-4	-0.004602827825185536	-0.015487863691643641	-0.015217404673617452	0.002693500842407922	-0.003735736325549275	0.0032974708938661576	-0.009740857125501965	0.009293564688703114	0.007195867500366664	-0.004746810641200703	-0.004326232338191966	-0.008330471798044104	-0.0012591843723989127	-0.006195727077910647	-6.530128459457158e-4	-0.009221159582884915	-0.0041052231128604864	2.888327832278852e-4	-0.007470802552237021	-0.0011440936133324435	0.0016698490364129377	0.007245789887030421	5.892937222835926e-5	0.002016337858390181	1.273940914147212e-4	0.003051053536806798	-0.007924717303978278	-0.008024176119546143	-0.002149122377587916	-8.370997013439492e-5
hypersensitivity_reaction_disease	0.021088529982924212	-0.036303762503374734	0.043527268827213916	-0.011199889935793864	0.07704000010326584	-0.04901199355347139	-0.026141429675240687	0.08664772307285017	-0.008762784428698309	-0.06412763046794584	-0.07983780537241772	-0.004265139097362431	-0.019440039336025873	0.019885174129680473	-0.09813980707670737	0.02438600749509376	0.0021368961344722438	-0.0011949129168409255	0.030455751864030774	-0.029432086318483704	-0.08904876164099035	-0.09176577655909694	-0.0478739547298934	-0.04029002972964333	0.013767604856844069	-0.06790254407062703	-0.07505152323787098	-0.004460292255577333	0.10928359179186091	0.04295169393783691	-0.04768816090078761	0.15157590821690609	0.01927988243885448	0.1226297717573133	-0.1712613581542857	-0.06900907067831945	0.0461848384788862	-0.05677999102234368	0.014380679832061984	0.06961806695850586	0.36077294237108	0.0703879687216064	0.16004473548555398	0.05377018953162136	0.05829315993498447	0.021942092652450954	-0.06488929908351801	0.008855998090843887	-0.057743103520123414
adult_onset_asthma	0.0029631180155509185	-0.007165368328483668	-0.006167099427888777	-0.03063269013488934	-0.02601515229497993	-0.005565292749878148	-0.02423222736937301	0.02826061778471412	0.01392044793960069	0.027515824859999247	-0.011937875556735594	-0.008338467597080465	0.006634149464546064	-0.024143229758152262	-0.035891903527467475	-0.013890419852521726	-0.049105023835621105	-0.009716417133172384	-0.009987283877300879	-0.006321465884499797	-0.03577142900315478	-0.04528552227966543	-0.01061125807285649	-0.035174224886875494	0.006625013932118207	-0.03978836434210761	0.002328630880853406	0.03192343852666718	-0.035877930121322316	-0.014501145653417792	-0.003606320292227049	0.01706177759444127	0.03245651664246644	0.0827417503602478	-0.027157615602311506	1.9925326260921607e-4	0.0441311530217991	0.013704417988314397	0.08029537770130138	0.052812974459027356	0.15247765603359362	0.04057128792258518	0.09481520226746994	0.06751902207220886	0.06653761457479866	0.009361193115347815	0.016410170158823865	0.05054733496947263	-0.04316302120765313
[truncated: 78 more columns]
