# Supplementary material for: Disease-specific prioritization of non-coding GWAS variants based on chromatin accessibility
Source: HGG Adv. 2024 May 21;5(3):100310. doi: 10.1016/j.xhgg.2024.100310 (PMC11259938; doi:10.1016/j.xhgg.2024.100310)
Supplement: Data S1. Legends for Supplemental Data SD1 - SD25 [file mmc2.zip › supp_dat/sup_data_disease-snvs.csv]

SNV_ID	rsID	phenotype	hg19_chromosome	hg19_location	LD_block_cluster	representive_SNP
1:103421344	rs2622849	acute lymphoblastic leukemia	chr1	103421344	668	1
1:111258770	rs343604	acute lymphoblastic leukemia	chr1	111258770	713	1
1:120257110	rs637868	acute lymphoblastic leukemia	chr1	120257110	779	1
1:151973800	rs4845725	acute lymphoblastic leukemia	chr1	151973800	824	1
1:196844593	rs6428370	acute lymphoblastic leukemia	chr1	196844593	1127	1
1:200674225	rs115456075	acute lymphoblastic leukemia	chr1	200674225	1163	1
1:202202238	rs4266947	acute lymphoblastic leukemia	chr1	202202238	1182	1
1:228880296	rs41271473	acute lymphoblastic leukemia	chr1	228880296	1355	1
1:237266603	rs7554607	acute lymphoblastic leukemia	chr1	237266603	1418	1
1:238291348	rs6684897	acute lymphoblastic leukemia	chr1	238291348	1424	1
1:23943735	rs34676223	acute lymphoblastic leukemia	chr1	23943735	189	1
1:247689532	rs1881797	acute lymphoblastic leukemia	chr1	247689532	1487	1
1:27138393	rs12748152	acute lymphoblastic leukemia	chr1	27138393	217	1
1:27181067	rs41307935	acute lymphoblastic leukemia	chr1	27181067	217	0
1:31862772	rs148297606	acute lymphoblastic leukemia	chr1	31862772	239	1
1:34478484	rs4653367	acute lymphoblastic leukemia	chr1	34478484	255	1
1:66689109	rs17423910	acute lymphoblastic leukemia	chr1	66689109	441	1
1:66762466	rs546784	acute lymphoblastic leukemia	chr1	66762466	443	0
1:66769100	rs6683977	acute lymphoblastic leukemia	chr1	66769100	443	1
1:76772328	rs10873876	acute lymphoblastic leukemia	chr1	76772328	510	1
10:108437639	rs821931	acute lymphoblastic leukemia	chr10	108437639	11139	1
10:122900623	rs2901286	acute lymphoblastic leukemia	chr10	122900623	11258	1
10:126292655	rs12779301	acute lymphoblastic leukemia	chr10	126292655	11302	1
10:126293309	rs35837782	acute lymphoblastic leukemia	chr10	126293309	11302	0
10:126294167	rs3740540	acute lymphoblastic leukemia	chr10	126294167	11303	1
10:17388143	rs359312	acute lymphoblastic leukemia	chr10	17388143	10523	1
10:22846735	rs4748813	acute lymphoblastic leukemia	chr10	22846735	10563	1
10:22856946	rs2296624	acute lymphoblastic leukemia	chr10	22856946	10563	0
10:34817988	rs563507	acute lymphoblastic leukemia	chr10	34817988	10656	1
10:63721176	rs7090445	acute lymphoblastic leukemia	chr10	63721176	10776	1
10:63722895	rs4245595	acute lymphoblastic leukemia	chr10	63722895	10776	0
10:63723577	rs10821936	acute lymphoblastic leukemia	chr10	63723577	10776	0
10:63752159	rs7089424	acute lymphoblastic leukemia	chr10	63752159	10776	0
10:75364534	rs143580123	acute lymphoblastic leukemia	chr10	75364534	10892	1
10:8104208	rs3824662	acute lymphoblastic leukemia	chr10	8104208	10407	1
10:90749963	rs1800682	acute lymphoblastic leukemia	chr10	90749963	11005	0
10:90752018	rs6586163	acute lymphoblastic leukemia	chr10	90752018	11005	1
10:90759724	rs4406737	acute lymphoblastic leukemia	chr10	90759724	11007	1
11:113517203	rs61904987	acute lymphoblastic leukemia	chr11	113517203	12140	1
11:123355391	rs35923643	acute lymphoblastic leukemia	chr11	123355391	12244	1
11:123361397	rs735665	acute lymphoblastic leukemia	chr11	123361397	12244	0
11:123368333	rs2953196	acute lymphoblastic leukemia	chr11	123368333	12245	1
11:123395246	rs4525246	acute lymphoblastic leukemia	chr11	123395246	12248	1
11:128499000	rs7941765	acute lymphoblastic leukemia	chr11	128499000	12309	1
11:13363279	rs77032081	acute lymphoblastic leukemia	chr11	13363279	11514	1
11:20562519	rs7128311	acute lymphoblastic leukemia	chr11	20562519	11564	1
11:21121959	rs11025915	acute lymphoblastic leukemia	chr11	21121959	11568	1
11:2311152	rs7944004	acute lymphoblastic leukemia	chr11	2311152	11420	1
11:2321095	rs2521269	acute lymphoblastic leukemia	chr11	2321095	11421	0
11:2321650	rs2651823	acute lymphoblastic leukemia	chr11	2321650	11421	1
11:2322829	rs11022157	acute lymphoblastic leukemia	chr11	2322829	11421	0
11:48115089	rs3942852	acute lymphoblastic leukemia	chr11	48115089	11715	1
11:7719585	rs142811167	acute lymphoblastic leukemia	chr11	7719585	11461	1
11:91979018	rs12786200	acute lymphoblastic leukemia	chr11	91979018	11997	1
11:93409448	rs11020478	acute lymphoblastic leukemia	chr11	93409448	12007	1
11:96000100	rs7115578	acute lymphoblastic leukemia	chr11	96000100	12031	1
11:99782640	rs17134658	acute lymphoblastic leukemia	chr11	99782640	12046	1
12:113381376	rs6489882	acute lymphoblastic leukemia	chr12	113381376	13052	1
12:117002658	rs2089222	acute lymphoblastic leukemia	chr12	117002658	13080	1
12:129936760	rs4759570	acute lymphoblastic leukemia	chr12	129936760	13195	1
12:25000210	rs7973974	acute lymphoblastic leukemia	chr12	25000210	12554	1
12:4425122	rs10849033	acute lymphoblastic leukemia	chr12	4425122	12409	1
12:96612762	rs4762284	acute lymphoblastic leukemia	chr12	96612762	12945	1
13:50841323	rs806321	acute lymphoblastic leukemia	chr13	50841323	13422	1
13:61260524	rs1576377	acute lymphoblastic leukemia	chr13	61260524	13473	1
14:23585333	rs4982731	acute lymphoblastic leukemia	chr14	23585333	13770	1
14:23589057	rs2239633	acute lymphoblastic leukemia	chr14	23589057	13771	0
14:23589349	rs2239630	acute lymphoblastic leukemia	chr14	23589349	13771	1
14:27753539	rs75870332	acute lymphoblastic leukemia	chr14	27753539	13790	1
14:76703351	rs7156960	acute lymphoblastic leukemia	chr14	76703351	14082	1
14:92697912	rs189434316	acute lymphoblastic leukemia	chr14	92697912	14166	1
14:92978298	rs140514603	acute lymphoblastic leukemia	chr14	92978298	14171	1
15:40391965	rs35603048	acute lymphoblastic leukemia	chr15	40391965	14379	1
15:40403657	rs8024033	acute lymphoblastic leukemia	chr15	40403657	14380	1
15:40414116	rs8023845	acute lymphoblastic leukemia	chr15	40414116	14381	1
15:56382295	rs16976734	acute lymphoblastic leukemia	chr15	56382295	14467	1
15:56775597	rs11636802	acute lymphoblastic leukemia	chr15	56775597	14469	0
15:56777691	rs142215530	acute lymphoblastic leukemia	chr15	56777691	14469	1
15:56780767	rs72742684	acute lymphoblastic leukemia	chr15	56780767	14469	0
15:69989505	rs2052702	acute lymphoblastic leukemia	chr15	69989505	14570	0
15:70018990	rs7176508	acute lymphoblastic leukemia	chr15	70018990	14570	0
15:70020525	rs11637565	acute lymphoblastic leukemia	chr15	70020525	14570	1
15:92657373	rs207954	acute lymphoblastic leukemia	chr15	92657373	14739	1
15:96852799	rs61037031	acute lymphoblastic leukemia	chr15	96852799	14781	1
15:97108828	rs2139953	acute lymphoblastic leukemia	chr15	97108828	14785	1
16:25885970	rs60218192	acute lymphoblastic leukemia	chr16	25885970	15041	1
16:85927814	rs391023	acute lymphoblastic leukemia	chr16	85927814	15363	0
16:85928621	rs391855	acute lymphoblastic leukemia	chr16	85928621	15363	1
16:85944439	rs391525	acute lymphoblastic leukemia	chr16	85944439	15364	0
16:85955671	rs1044873	acute lymphoblastic leukemia	chr16	85955671	15364	1
16:85975659	rs305061	acute lymphoblastic leukemia	chr16	85975659	15366	1
16:85985361	rs4240807	acute lymphoblastic leukemia	chr16	85985361	15367	1
17:38066240	rs2290400	acute lymphoblastic leukemia	chr17	38066240	15717	1
17:5005287	rs73331351	acute lymphoblastic leukemia	chr17	5005287	15510	1
17:5393089	rs1805465	acute lymphoblastic leukemia	chr17	5393089	15513	1
17:57832391	rs2777899	acute lymphoblastic leukemia	chr17	57832391	15901	1
17:57989860	rs1292034	acute lymphoblastic leukemia	chr17	57989860	15901	0
17:7952005	rs1804772	acute lymphoblastic leukemia	chr17	7952005	15551	1
18:2498054	rs1879352	acute lymphoblastic leukemia	chr18	2498054	16081	1
18:47843534	rs1036935	acute lymphoblastic leukemia	chr18	47843534	16310	1
18:57622287	rs4368253	acute lymphoblastic leukemia	chr18	57622287	16399	1
18:5856604	rs56929051	acute lymphoblastic leukemia	chr18	5856604	16097	1
18:60788745	rs77551289	acute lymphoblastic leukemia	chr18	60788745	16413	0
18:60793494	rs4987856	acute lymphoblastic leukemia	chr18	60793494	16413	0
18:60793549	rs4987855	acute lymphoblastic leukemia	chr18	60793549	16413	1
18:60793921	rs4987852	acute lymphoblastic leukemia	chr18	60793921	16414	1
19:16272689	rs73005220	acute lymphoblastic leukemia	chr19	16272689	16656	1
19:4069119	rs7254272	acute lymphoblastic leukemia	chr19	4069119	16554	1
19:44511389	rs2191566	acute lymphoblastic leukemia	chr19	44511389	16800	1
19:47176752	rs874460	acute lymphoblastic leukemia	chr19	47176752	16953	1
19:47207654	rs11083846	acute lymphoblastic leukemia	chr19	47207654	16954	1
19:54654980	rs73062673	acute lymphoblastic leukemia	chr19	54654980	17021	1
2:111616104	rs13401811	acute lymphoblastic leukemia	chr2	111616104	2237	1
2:111797458	rs17483466	acute lymphoblastic leukemia	chr2	111797458	2245	0
2:111831793	rs58055674	acute lymphoblastic leukemia	chr2	111831793	2245	1
2:111856293	rs12711846	acute lymphoblastic leukemia	chr2	111856293	2245	0
2:111871897	rs1439287	acute lymphoblastic leukemia	chr2	111871897	2249	1
2:111908262	rs9308731	acute lymphoblastic leukemia	chr2	111908262	2249	0
2:135062598	rs1439112	acute lymphoblastic leukemia	chr2	135062598	2380	1
2:146124454	rs17481869	acute lymphoblastic leukemia	chr2	146124454	2449	1
2:150397218	rs7578361	acute lymphoblastic leukemia	chr2	150397218	2469	0
2:150457624	rs10170236	acute lymphoblastic leukemia	chr2	150457624	2469	1
2:178418575	rs1348850	acute lymphoblastic leukemia	chr2	178418575	2657	1
2:201021954	rs1569175	acute lymphoblastic leukemia	chr2	201021954	2777	1
2:202023949	rs7558911	acute lymphoblastic leukemia	chr2	202023949	2791	1
2:202111380	rs3769825	acute lymphoblastic leukemia	chr2	202111380	2791	0
2:204299507	rs77589546	acute lymphoblastic leukemia	chr2	204299507	2810	1
2:231044255	rs2396718	acute lymphoblastic leukemia	chr2	231044255	2981	1
2:231091223	rs13397985	acute lymphoblastic leukemia	chr2	231091223	2983	0
2:231154012	rs34004493	acute lymphoblastic leukemia	chr2	231154012	2983	1
2:239501832	rs113941845	acute lymphoblastic leukemia	chr2	239501832	3066	1
2:239923515	rs3935695	acute lymphoblastic leukemia	chr2	239923515	3072	1
2:242294913	rs3755397	acute lymphoblastic leukemia	chr2	242294913	3089	1
2:25629438	rs6546149	acute lymphoblastic leukemia	chr2	25629438	1703	1
2:37467264	rs2041840	acute lymphoblastic leukemia	chr2	37467264	1785	1
2:37596089	rs3770745	acute lymphoblastic leukemia	chr2	37596089	1788	1
2:37603801	rs888096	acute lymphoblastic leukemia	chr2	37603801	1789	1
2:52390119	rs60086424	acute lymphoblastic leukemia	chr2	52390119	1901	1
2:67302743	rs17032980	acute lymphoblastic leukemia	chr2	67302743	2045	1
20:22982087	rs11696756	acute lymphoblastic leukemia	chr20	22982087	17196	1
20:46208605	rs6125048	acute lymphoblastic leukemia	chr20	46208605	17351	1
20:57406068	rs76473307	acute lymphoblastic leukemia	chr20	57406068	17455	1
21:39776485	rs9976326	acute lymphoblastic leukemia	chr21	39776485	17662	1
3:124122846	rs570684	acute lymphoblastic leukemia	chr3	124122846	3893	1
3:131916996	rs9836270	acute lymphoblastic leukemia	chr3	131916996	3933	1
3:133785177	rs4546143	acute lymphoblastic leukemia	chr3	133785177	3943	1
3:136589549	rs11715604	acute lymphoblastic leukemia	chr3	136589549	3962	1
3:169477506	rs12638862	acute lymphoblastic leukemia	chr3	169477506	4160	1
3:169508272	rs13069553	acute lymphoblastic leukemia	chr3	169508272	4160	0
3:178429939	rs9290663	acute lymphoblastic leukemia	chr3	178429939	4215	1
3:187954414	rs4459895	acute lymphoblastic leukemia	chr3	187954414	4285	1
3:188115682	rs9815073	acute lymphoblastic leukemia	chr3	188115682	4289	1
3:188128794	rs73192661	acute lymphoblastic leukemia	chr3	188128794	4289	0
3:189401776	rs17505102	acute lymphoblastic leukemia	chr3	189401776	4301	1
3:27777779	rs9880772	acute lymphoblastic leukemia	chr3	27777779	3327	1
3:34191231	rs6550253	acute lymphoblastic leukemia	chr3	34191231	3391	1
3:39191029	rs1274963	acute lymphoblastic leukemia	chr3	39191029	3424	1
3:41750989	rs6763508	acute lymphoblastic leukemia	chr3	41750989	3438	1
3:55807255	rs6445754	acute lymphoblastic leukemia	chr3	55807255	3532	1
4:102737250	rs10028805	acute lymphoblastic leukemia	chr4	102737250	4889	1
4:102741002	rs71597109	acute lymphoblastic leukemia	chr4	102741002	4890	1
4:109016824	rs898518	acute lymphoblastic leukemia	chr4	109016824	4926	1
4:109025865	rs7690934	acute lymphoblastic leukemia	chr4	109025865	4926	0
4:109026414	rs2003869	acute lymphoblastic leukemia	chr4	109026414	4926	0
4:114683844	rs6858698	acute lymphoblastic leukemia	chr4	114683844	4976	1
4:114698696	rs1476569	acute lymphoblastic leukemia	chr4	114698696	4977	1
4:130161349	rs7677291	acute lymphoblastic leukemia	chr4	130161349	5048	1
4:13140593	rs60440889	acute lymphoblastic leukemia	chr4	13140593	4458	1
4:142709723	rs17007695	acute lymphoblastic leukemia	chr4	142709723	5094	1
4:150207076	rs72951801	acute lymphoblastic leukemia	chr4	150207076	5133	1
4:159444314	rs936094	acute lymphoblastic leukemia	chr4	159444314	5181	1
4:166997146	rs17047225	acute lymphoblastic leukemia	chr4	166997146	5217	1
4:185254772	rs57214277	acute lymphoblastic leukemia	chr4	185254772	5326	1
4:59503726	rs282708	acute lymphoblastic leukemia	chr4	59503726	4680	1
4:80933225	rs7682733	acute lymphoblastic leukemia	chr4	80933225	4764	1
5:116808080	rs2560504	acute lymphoblastic leukemia	chr5	116808080	6078	1
5:1279790	rs10069690	acute lymphoblastic leukemia	chr5	1279790	5379	1
5:1285974	rs7705526	acute lymphoblastic leukemia	chr5	1285974	5381	1
5:1344458	rs31490	acute lymphoblastic leukemia	chr5	1344458	5391	1
5:145733633	rs11748968	acute lymphoblastic leukemia	chr5	145733633	6278	1
5:173862444	rs34531324	acute lymphoblastic leukemia	chr5	173862444	6464	1
5:36137620	rs267759	acute lymphoblastic leukemia	chr5	36137620	5574	1
5:610093	rs924607	acute lymphoblastic leukemia	chr5	610093	5371	1
5:78184403	rs6893857	acute lymphoblastic leukemia	chr5	78184403	5840	1
5:95232541	rs2546191	acute lymphoblastic leukemia	chr5	95232541	5948	1
5:96036311	rs72772090	acute lymphoblastic leukemia	chr5	96036311	5953	1
6:128278798	rs802734	acute lymphoblastic leukemia	chr6	128278798	7258	1
6:143659012	rs6901152	acute lymphoblastic leukemia	chr6	143659012	7361	1
6:151125143	rs10046301	acute lymphoblastic leukemia	chr6	151125143	7406	1
6:154471225	rs4869818	acute lymphoblastic leukemia	chr6	154471225	7447	0
6:154478440	rs2236256	acute lymphoblastic leukemia	chr6	154478440	7447	1
6:155929801	rs35229355	acute lymphoblastic leukemia	chr6	155929801	7459	1
6:18121314	rs10949482	acute lymphoblastic leukemia	chr6	18121314	6671	1
6:18152190	rs79050301	acute lymphoblastic leukemia	chr6	18152190	6671	0
6:2969278	rs73718779	acute lymphoblastic leukemia	chr6	2969278	6556	1
6:409119	rs9391997	acute lymphoblastic leukemia	chr6	409119	6513	0
6:411064	rs872071	acute lymphoblastic leukemia	chr6	411064	6513	0
6:412802	rs9392504	acute lymphoblastic leukemia	chr6	412802	6513	1
6:417727	rs9378805	acute lymphoblastic leukemia	chr6	417727	6513	0
6:442357	rs9392017	acute lymphoblastic leukemia	chr6	442357	6516	1
6:51523739	rs115072237	acute lymphoblastic leukemia	chr6	51523739	6872	1
6:7118990	rs11755724	acute lymphoblastic leukemia	chr6	7118990	6588	1
6:77402804	rs11753479	acute lymphoblastic leukemia	chr6	77402804	6973	1
6:77789808	rs7738636	acute lymphoblastic leukemia	chr6	77789808	6976	1
6:93349871	rs72926690	acute lymphoblastic leukemia	chr6	93349871	7059	1
7:124462661	rs17246404	acute lymphoblastic leukemia	chr7	124462661	8361	1
7:130043565	rs73152871	acute lymphoblastic leukemia	chr7	130043565	8392	1
7:21485397	rs2390536	acute lymphoblastic leukemia	chr7	21485397	7775	1
7:37266352	rs4723619	acute lymphoblastic leukemia	chr7	37266352	7914	1
7:50466304	rs11978267	acute lymphoblastic leukemia	chr7	50466304	8009	0
7:50469981	rs11980379	acute lymphoblastic leukemia	chr7	50469981	8009	0
7:50470604	rs4132601	acute lymphoblastic leukemia	chr7	50470604	8009	0
7:50473251	rs6964969	acute lymphoblastic leukemia	chr7	50473251	8009	0
7:50477514	rs17133805	acute lymphoblastic leukemia	chr7	50477514	8009	1
7:50478627	rs1110701	acute lymphoblastic leukemia	chr7	50478627	8009	0
7:50565827	rs2167364	acute lymphoblastic leukemia	chr7	50565827	8009	0
7:93637625	rs10260824	acute lymphoblastic leukemia	chr7	93637625	8185	1
7:9431031	rs1986582	acute lymphoblastic leukemia	chr7	9431031	7674	1
8:103042178	rs16868899	acute lymphoblastic leukemia	chr8	103042178	9208	1
8:103577865	rs2511713	acute lymphoblastic leukemia	chr8	103577865	9215	1
8:103578874	rs2511714	acute lymphoblastic leukemia	chr8	103578874	9215	0
8:108972298	rs630662	acute lymphoblastic leukemia	chr8	108972298	9248	1
8:128188019	rs2466024	acute lymphoblastic leukemia	chr8	128188019	9375	0
8:128195334	rs140099016	acute lymphoblastic leukemia	chr8	128195334	9375	0
8:128200971	rs2466029	acute lymphoblastic leukemia	chr8	128200971	9375	1
8:128211229	rs2466035	acute lymphoblastic leukemia	chr8	128211229	9377	1
8:129115217	rs2720680	acute lymphoblastic leukemia	chr8	129115217	9413	1
8:130156143	rs4617118	acute lymphoblastic leukemia	chr8	130156143	9431	1
8:130185176	rs75777619	acute lymphoblastic leukemia	chr8	130185176	9432	1
8:130194104	rs28665337	acute lymphoblastic leukemia	chr8	130194104	9432	0
8:19651161	rs920590	acute lymphoblastic leukemia	chr8	19651161	8802	1
8:96024082	rs7818688	acute lymphoblastic leukemia	chr8	96024082	9175	1
9:132784775	rs117483095	acute lymphoblastic leukemia	chr9	132784775	10272	1
9:140938075	rs7865267	acute lymphoblastic leukemia	chr9	140938075	10326	1
9:21845308	rs67134687	acute lymphoblastic leukemia	chr9	21845308	9751	1
9:21976402	rs113650570	acute lymphoblastic leukemia	chr9	21976402	9757	1
9:21984661	rs3731217	acute lymphoblastic leukemia	chr9	21984661	9754	1
9:22006273	rs2069426	acute lymphoblastic leukemia	chr9	22006273	9760	1
9:22206987	rs1679013	acute lymphoblastic leukemia	chr9	22206987	9774	1
9:22336996	rs1359742	acute lymphoblastic leukemia	chr9	22336996	9777	1
9:32867481	rs4463516	acute lymphoblastic leukemia	chr9	32867481	9843	1
9:82547046	rs267585	acute lymphoblastic leukemia	chr9	82547046	9950	1
9:92210595	rs7024024	acute lymphoblastic leukemia	chr9	92210595	9991	1
1:106678764	rs11184769	adolescent idiopathic scoliosis	chr1	106678764	681	1
1:118744920	rs12074373	adolescent idiopathic scoliosis	chr1	118744920	770	1
1:146504083	rs11240095	adolescent idiopathic scoliosis	chr1	146504083	789	1
1:152140016	rs1496036	adolescent idiopathic scoliosis	chr1	152140016	826	1
1:153340649	rs34216521	adolescent idiopathic scoliosis	chr1	153340649	846	1
1:15503651	rs1883758	adolescent idiopathic scoliosis	chr1	15503651	109	1
1:157401706	rs11264728	adolescent idiopathic scoliosis	chr1	157401706	893	1
1:158338906	rs11801558	adolescent idiopathic scoliosis	chr1	158338906	897	1
1:158365697	rs12405213	adolescent idiopathic scoliosis	chr1	158365697	898	1
1:158949430	rs856134	adolescent idiopathic scoliosis	chr1	158949430	899	1
1:166548317	rs1442502	adolescent idiopathic scoliosis	chr1	166548317	950	1
1:166649076	rs565418	adolescent idiopathic scoliosis	chr1	166649076	951	1
1:168542041	rs16860928	adolescent idiopathic scoliosis	chr1	168542041	967	1
1:170429792	rs10919410	adolescent idiopathic scoliosis	chr1	170429792	985	1
1:173508785	rs301696	adolescent idiopathic scoliosis	chr1	173508785	1018	1
1:176622198	rs6689901	adolescent idiopathic scoliosis	chr1	176622198	1030	1
1:177572134	rs10753165	adolescent idiopathic scoliosis	chr1	177572134	1037	1
1:177899121	rs545608	adolescent idiopathic scoliosis	chr1	177899121	1043	1
1:187501670	rs16827201	adolescent idiopathic scoliosis	chr1	187501670	1085	1
1:189515417	rs10436911	adolescent idiopathic scoliosis	chr1	189515417	1089	1
1:190853793	rs10920828	adolescent idiopathic scoliosis	chr1	190853793	1096	1
1:192673525	rs33945715	adolescent idiopathic scoliosis	chr1	192673525	1104	1
1:194650446	rs12141663	adolescent idiopathic scoliosis	chr1	194650446	1111	1
1:195245180	rs16838228	adolescent idiopathic scoliosis	chr1	195245180	1112	1
1:195801361	rs4489536	adolescent idiopathic scoliosis	chr1	195801361	1117	1
1:196000244	rs3008590	adolescent idiopathic scoliosis	chr1	196000244	1118	1
1:196230999	rs16839682	adolescent idiopathic scoliosis	chr1	196230999	1121	1
1:19693128	rs214321	adolescent idiopathic scoliosis	chr1	19693128	152	1
1:200069216	rs2816992	adolescent idiopathic scoliosis	chr1	200069216	1154	1
1:209065127	rs149429732	adolescent idiopathic scoliosis	chr1	209065127	1241	1
1:209640863	rs11119283	adolescent idiopathic scoliosis	chr1	209640863	1244	1
1:210047618	rs1319435	adolescent idiopathic scoliosis	chr1	210047618	1248	1
1:211359180	rs2050691	adolescent idiopathic scoliosis	chr1	211359180	1260	1
1:217133689	rs2576221	adolescent idiopathic scoliosis	chr1	217133689	1289	1
1:217166744	rs2818766	adolescent idiopathic scoliosis	chr1	217166744	1290	1
1:225562385	rs10915816	adolescent idiopathic scoliosis	chr1	225562385	1333	1
1:228272687	rs12029076	adolescent idiopathic scoliosis	chr1	228272687	1352	1
1:231926067	rs4332347	adolescent idiopathic scoliosis	chr1	231926067	1376	1
1:233176034	rs2273673	adolescent idiopathic scoliosis	chr1	233176034	1386	1
1:234264078	rs936412	adolescent idiopathic scoliosis	chr1	234264078	1397	1
1:235041319	rs2802993	adolescent idiopathic scoliosis	chr1	235041319	1406	1
1:235754243	rs2774316	adolescent idiopathic scoliosis	chr1	235754243	1410	1
1:237765657	rs3820572	adolescent idiopathic scoliosis	chr1	237765657	1420	1
1:238264227	rs16836338	adolescent idiopathic scoliosis	chr1	238264227	1423	1
1:244553507	rs2126343	adolescent idiopathic scoliosis	chr1	244553507	1470	1
1:246220147	rs12063211	adolescent idiopathic scoliosis	chr1	246220147	1478	1
1:248438452	rs6587444	adolescent idiopathic scoliosis	chr1	248438452	1492	1
1:29870454	rs7418865	adolescent idiopathic scoliosis	chr1	29870454	228	1
1:31184857	rs1188401	adolescent idiopathic scoliosis	chr1	31184857	235	1
1:37350805	rs480495	adolescent idiopathic scoliosis	chr1	37350805	278	1
1:4604104	rs241215	adolescent idiopathic scoliosis	chr1	4604104	32	1
1:5260757	rs12136793	adolescent idiopathic scoliosis	chr1	5260757	37	1
1:55228129	rs1180949	adolescent idiopathic scoliosis	chr1	55228129	380	1
1:56790773	rs12138574	adolescent idiopathic scoliosis	chr1	56790773	392	1
1:57552239	rs3754260	adolescent idiopathic scoliosis	chr1	57552239	398	1
1:57570761	rs536250	adolescent idiopathic scoliosis	chr1	57570761	399	1
1:5782721	rs10907212	adolescent idiopathic scoliosis	chr1	5782721	42	1
1:58437666	rs12037261	adolescent idiopathic scoliosis	chr1	58437666	404	1
1:66539456	rs1392817	adolescent idiopathic scoliosis	chr1	66539456	440	1
1:66712122	rs17424885	adolescent idiopathic scoliosis	chr1	66712122	442	1
1:67688349	rs10489629	adolescent idiopathic scoliosis	chr1	67688349	452	1
1:70070592	rs1749509	adolescent idiopathic scoliosis	chr1	70070592	469	1
1:70460835	rs12062605	adolescent idiopathic scoliosis	chr1	70460835	472	1
1:75252764	rs7547190	adolescent idiopathic scoliosis	chr1	75252764	502	1
1:76649649	rs12089419	adolescent idiopathic scoliosis	chr1	76649649	508	1
1:76681222	rs10782606	adolescent idiopathic scoliosis	chr1	76681222	509	1
1:77746245	rs2004962	adolescent idiopathic scoliosis	chr1	77746245	514	1
1:83177365	rs12032817	adolescent idiopathic scoliosis	chr1	83177365	542	1
1:83177592	rs11587847	adolescent idiopathic scoliosis	chr1	83177592	543	1
1:86330770	rs2046158	adolescent idiopathic scoliosis	chr1	86330770	564	1
1:89972062	rs1585364	adolescent idiopathic scoliosis	chr1	89972062	580	1
1:90560093	rs7533590	adolescent idiopathic scoliosis	chr1	90560093	584	1
1:95440871	rs7539517	adolescent idiopathic scoliosis	chr1	95440871	612	1
10:10169830	rs2762662	adolescent idiopathic scoliosis	chr10	10169830	10462	1
10:102979207	rs11190870	adolescent idiopathic scoliosis	chr10	102979207	11086	1
10:102997581	rs678741	adolescent idiopathic scoliosis	chr10	102997581	11086	0
10:106673074	rs10884064	adolescent idiopathic scoliosis	chr10	106673074	11128	1
10:107084314	rs11192399	adolescent idiopathic scoliosis	chr10	107084314	11133	1
10:109104040	rs1934036	adolescent idiopathic scoliosis	chr10	109104040	11140	1
10:109673106	rs10884569	adolescent idiopathic scoliosis	chr10	109673106	11144	1
10:111850503	rs2501574	adolescent idiopathic scoliosis	chr10	111850503	11150	1
10:11283825	rs11257029	adolescent idiopathic scoliosis	chr10	11283825	10470	1
10:115975065	rs10160173	adolescent idiopathic scoliosis	chr10	115975065	11191	1
10:116169841	rs941855	adolescent idiopathic scoliosis	chr10	116169841	11193	1
10:119489575	rs2147744	adolescent idiopathic scoliosis	chr10	119489575	11215	1
10:120292312	rs645662	adolescent idiopathic scoliosis	chr10	120292312	11223	1
10:122515980	rs17100759	adolescent idiopathic scoliosis	chr10	122515980	11252	1
10:124491040	rs17104017	adolescent idiopathic scoliosis	chr10	124491040	11286	1
10:124988589	rs766295	adolescent idiopathic scoliosis	chr10	124988589	11291	1
10:126250069	rs7908284	adolescent idiopathic scoliosis	chr10	126250069	11301	1
10:128777873	rs9794336	adolescent idiopathic scoliosis	chr10	128777873	11320	1
10:132298945	rs10829757	adolescent idiopathic scoliosis	chr10	132298945	11342	1
10:132618519	rs4750833	adolescent idiopathic scoliosis	chr10	132618519	11343	1
10:132723003	rs1655098	adolescent idiopathic scoliosis	chr10	132723003	11346	1
10:133506517	rs12573695	adolescent idiopathic scoliosis	chr10	133506517	11352	1
10:133844576	rs11146126	adolescent idiopathic scoliosis	chr10	133844576	11357	1
10:134089750	rs11146304	adolescent idiopathic scoliosis	chr10	134089750	11362	1
10:1368696	rs11250416	adolescent idiopathic scoliosis	chr10	1368696	10337	1
10:16483235	rs17138613	adolescent idiopathic scoliosis	chr10	16483235	10515	1
10:18876987	rs11015020	adolescent idiopathic scoliosis	chr10	18876987	10536	1
10:20990822	rs6482144	adolescent idiopathic scoliosis	chr10	20990822	10553	1
10:22285371	rs4364959	adolescent idiopathic scoliosis	chr10	22285371	10560	1
10:24209124	rs12263288	adolescent idiopathic scoliosis	chr10	24209124	10572	1
10:26697294	rs945294	adolescent idiopathic scoliosis	chr10	26697294	10584	1
10:27034224	rs11015260	adolescent idiopathic scoliosis	chr10	27034224	10587	1
10:27401056	rs11015538	adolescent idiopathic scoliosis	chr10	27401056	10592	1
10:27768083	rs661882	adolescent idiopathic scoliosis	chr10	27768083	10596	1
10:28329684	rs12240999	adolescent idiopathic scoliosis	chr10	28329684	10601	1
10:29339870	rs1763398	adolescent idiopathic scoliosis	chr10	29339870	10613	1
10:29407487	rs548732	adolescent idiopathic scoliosis	chr10	29407487	10615	1
10:31174503	rs1027341	adolescent idiopathic scoliosis	chr10	31174503	10631	1
10:44338657	rs7918642	adolescent idiopathic scoliosis	chr10	44338657	10681	1
10:44826733	rs1436931	adolescent idiopathic scoliosis	chr10	44826733	10689	1
10:4874019	rs17133680	adolescent idiopathic scoliosis	chr10	4874019	10364	1
10:50097381	rs17011373	adolescent idiopathic scoliosis	chr10	50097381	10709	1
10:52064428	rs6481183	adolescent idiopathic scoliosis	chr10	52064428	10717	1
10:526773	rs7096725	adolescent idiopathic scoliosis	chr10	526773	10328	1
10:56494163	rs4935555	adolescent idiopathic scoliosis	chr10	56494163	10736	1
10:59113708	rs1011077	adolescent idiopathic scoliosis	chr10	59113708	10744	1
10:61204465	rs10763607	adolescent idiopathic scoliosis	chr10	61204465	10756	1
10:62298123	rs16915102	adolescent idiopathic scoliosis	chr10	62298123	10764	1
10:67708359	rs1670140	adolescent idiopathic scoliosis	chr10	67708359	10826	1
10:68810784	rs4745925	adolescent idiopathic scoliosis	chr10	68810784	10835	1
10:69172903	rs7923367	adolescent idiopathic scoliosis	chr10	69172903	10838	1
10:71701511	rs3793821	adolescent idiopathic scoliosis	chr10	71701511	10868	1
10:77356594	rs9416087	adolescent idiopathic scoliosis	chr10	77356594	10902	1
10:77827155	rs7909137	adolescent idiopathic scoliosis	chr10	77827155	10906	1
10:78298380	rs7923176	adolescent idiopathic scoliosis	chr10	78298380	10909	1
10:80143702	rs12765688	adolescent idiopathic scoliosis	chr10	80143702	10920	1
10:80292952	rs2570541	adolescent idiopathic scoliosis	chr10	80292952	10922	1
10:83872549	rs17559044	adolescent idiopathic scoliosis	chr10	83872549	10961	1
10:85566843	rs11200661	adolescent idiopathic scoliosis	chr10	85566843	10965	1
10:87367366	rs2616673	adolescent idiopathic scoliosis	chr10	87367366	10971	1
10:87447052	rs7081304	adolescent idiopathic scoliosis	chr10	87447052	10972	1
10:87521968	rs1880381	adolescent idiopathic scoliosis	chr10	87521968	10973	1
10:87967080	rs11201942	adolescent idiopathic scoliosis	chr10	87967080	10981	1
10:98258871	rs12569424	adolescent idiopathic scoliosis	chr10	98258871	11049	1
10:98348595	rs7071044	adolescent idiopathic scoliosis	chr10	98348595	11050	1
11:100864146	rs17654410	adolescent idiopathic scoliosis	chr11	100864146	12057	1
11:101272876	rs3016235	adolescent idiopathic scoliosis	chr11	101272876	12060	1
11:10424939	rs10840403	adolescent idiopathic scoliosis	chr11	10424939	11489	1
11:106828741	rs10890627	adolescent idiopathic scoliosis	chr11	106828741	12094	1
11:108379874	rs17618877	adolescent idiopathic scoliosis	chr11	108379874	12102	1
11:115444417	rs3133435	adolescent idiopathic scoliosis	chr11	115444417	12157	1
11:122900937	rs6589965	adolescent idiopathic scoliosis	chr11	122900937	12236	1
11:124119351	rs11219534	adolescent idiopathic scoliosis	chr11	124119351	12254	1
11:124728123	rs11219814	adolescent idiopathic scoliosis	chr11	124728123	12261	1
11:126900993	rs11220727	adolescent idiopathic scoliosis	chr11	126900993	12281	1
11:127693694	rs11221067	adolescent idiopathic scoliosis	chr11	127693694	12290	1
11:128129187	rs11221227	adolescent idiopathic scoliosis	chr11	128129187	12293	1
11:130921333	rs12576258	adolescent idiopathic scoliosis	chr11	130921333	12324	1
11:133074663	rs2602813	adolescent idiopathic scoliosis	chr11	133074663	12343	1
11:13997808	rs12575169	adolescent idiopathic scoliosis	chr11	13997808	11516	1
11:16215546	rs1455114	adolescent idiopathic scoliosis	chr11	16215546	11526	1
11:18313737	rs2124373	adolescent idiopathic scoliosis	chr11	18313737	11545	1
11:1840954	rs7481661	adolescent idiopathic scoliosis	chr11	1840954	11398	1
11:19339176	rs4757788	adolescent idiopathic scoliosis	chr11	19339176	11551	1
11:21030704	rs1516773	adolescent idiopathic scoliosis	chr11	21030704	11567	1
11:21515583	rs7116826	adolescent idiopathic scoliosis	chr11	21515583	11572	1
11:37213421	rs1461347	adolescent idiopathic scoliosis	chr11	37213421	11655	1
11:38208126	rs2061640	adolescent idiopathic scoliosis	chr11	38208126	11660	1
11:42046806	rs11036663	adolescent idiopathic scoliosis	chr11	42046806	11667	1
11:42906814	rs7931109	adolescent idiopathic scoliosis	chr11	42906814	11669	1
11:43499555	rs1115492	adolescent idiopathic scoliosis	chr11	43499555	11671	1
11:43824633	rs1518814	adolescent idiopathic scoliosis	chr11	43824633	11674	1
11:4588414	rs7129551	adolescent idiopathic scoliosis	chr11	4588414	11445	1
11:55204802	rs11229654	adolescent idiopathic scoliosis	chr11	55204802	11732	1
11:55721679	rs17599071	adolescent idiopathic scoliosis	chr11	55721679	11734	1
11:56301101	rs13377553	adolescent idiopathic scoliosis	chr11	56301101	11736	1
11:60913600	rs616346	adolescent idiopathic scoliosis	chr11	60913600	11768	1
11:62512750	rs7929194	adolescent idiopathic scoliosis	chr11	62512750	11785	1
11:64135298	rs645078	adolescent idiopathic scoliosis	chr11	64135298	11793	1
11:641991	rs11604855	adolescent idiopathic scoliosis	chr11	641991	11381	1
11:64659837	rs7102350	adolescent idiopathic scoliosis	chr11	64659837	11801	1
11:64935751	rs6591177	adolescent idiopathic scoliosis	chr11	64935751	11806	1
11:72023828	rs12416741	adolescent idiopathic scoliosis	chr11	72023828	11871	1
11:79192987	rs17138435	adolescent idiopathic scoliosis	chr11	79192987	11923	1
11:79239501	rs11237887	adolescent idiopathic scoliosis	chr11	79239501	11924	1
11:82065323	rs41374152	adolescent idiopathic scoliosis	chr11	82065323	11934	1
11:82082562	rs1828853	adolescent idiopathic scoliosis	chr11	82082562	11935	1
11:82569806	rs12289095	adolescent idiopathic scoliosis	chr11	82569806	11937	1
11:83365943	rs10466716	adolescent idiopathic scoliosis	chr11	83365943	11940	1
11:91066979	rs11019401	adolescent idiopathic scoliosis	chr11	91066979	11992	1
11:91783750	rs11019759	adolescent idiopathic scoliosis	chr11	91783750	11996	1
11:94695433	rs1039751	adolescent idiopathic scoliosis	chr11	94695433	12017	1
11:9900113	rs17269812	adolescent idiopathic scoliosis	chr11	9900113	11477	0
11:9963057	rs11042561	adolescent idiopathic scoliosis	chr11	9963057	11477	1
12:10023480	rs4514513	adolescent idiopathic scoliosis	chr12	10023480	12453	1
12:100575773	rs7960152	adolescent idiopathic scoliosis	chr12	100575773	12965	1
12:100585439	rs35768	adolescent idiopathic scoliosis	chr12	100585439	12966	1
12:100618062	rs3737	adolescent idiopathic scoliosis	chr12	100618062	12967	1
12:101280507	rs2138050	adolescent idiopathic scoliosis	chr12	101280507	12973	1
12:102005386	rs17031683	adolescent idiopathic scoliosis	chr12	102005386	12979	1
12:102342103	rs4337094	adolescent idiopathic scoliosis	chr12	102342103	12983	1
12:10399108	rs7953558	adolescent idiopathic scoliosis	chr12	10399108	12454	1
12:104108507	rs7138824	adolescent idiopathic scoliosis	chr12	104108507	12995	1
12:106214508	rs12296982	adolescent idiopathic scoliosis	chr12	106214508	13003	1
12:107538965	rs7975663	adolescent idiopathic scoliosis	chr12	107538965	13011	1
12:107822993	rs17039266	adolescent idiopathic scoliosis	chr12	107822993	13015	1
12:111887659	rs739496	adolescent idiopathic scoliosis	chr12	111887659	13044	1
12:115429353	rs2384506	adolescent idiopathic scoliosis	chr12	115429353	13070	1
12:116172987	rs2161877	adolescent idiopathic scoliosis	chr12	116172987	13076	1
12:116245361	rs9651899	adolescent idiopathic scoliosis	chr12	116245361	13078	1
12:120200112	rs278142	adolescent idiopathic scoliosis	chr12	120200112	13108	1
12:12088740	rs11054531	adolescent idiopathic scoliosis	chr12	12088740	12465	1
12:127402727	rs1019348	adolescent idiopathic scoliosis	chr12	127402727	13172	1
12:129016491	rs12371559	adolescent idiopathic scoliosis	chr12	129016491	13184	1
12:130634863	rs1875119	adolescent idiopathic scoliosis	chr12	130634863	13202	1
12:14489551	rs4764080	adolescent idiopathic scoliosis	chr12	14489551	12483	1
12:16514609	rs4149202	adolescent idiopathic scoliosis	chr12	16514609	12491	1
12:16933039	rs11057071	adolescent idiopathic scoliosis	chr12	16933039	12494	1
12:17800607	rs2467146	adolescent idiopathic scoliosis	chr12	17800607	12502	1
12:18315949	rs4340104	adolescent idiopathic scoliosis	chr12	18315949	12504	1
12:21176987	rs4762694	adolescent idiopathic scoliosis	chr12	21176987	12525	1
12:2174904	rs11062098	adolescent idiopathic scoliosis	chr12	2174904	12378	1
12:21988088	rs1517284	adolescent idiopathic scoliosis	chr12	21988088	12533	1
12:23404163	rs1463438	adolescent idiopathic scoliosis	chr12	23404163	12538	1
12:28634638	rs11049656	adolescent idiopathic scoliosis	chr12	28634638	12585	1
12:31131712	rs35097	adolescent idiopathic scoliosis	chr12	31131712	12602	1
12:4504510	rs10849052	adolescent idiopathic scoliosis	chr12	4504510	12410	1
12:45152546	rs10748401	adolescent idiopathic scoliosis	chr12	45152546	12653	1
12:48321699	rs7311856	adolescent idiopathic scoliosis	chr12	48321699	12674	1
12:5139269	rs10849195	adolescent idiopathic scoliosis	chr12	5139269	12414	1
12:54287370	rs11830166	adolescent idiopathic scoliosis	chr12	54287370	12712	1
12:5797101	rs12579350	adolescent idiopathic scoliosis	chr12	5797101	12417	1
12:58234262	rs10783853	adolescent idiopathic scoliosis	chr12	58234262	12744	1
12:64421722	rs6581526	adolescent idiopathic scoliosis	chr12	64421722	12768	1
12:658422	rs11063544	adolescent idiopathic scoliosis	chr12	658422	12366	1
12:67672870	rs17781645	adolescent idiopathic scoliosis	chr12	67672870	12786	1
12:69382836	rs2870831	adolescent idiopathic scoliosis	chr12	69382836	12801	1
12:70073218	rs11177789	adolescent idiopathic scoliosis	chr12	70073218	12809	1
12:73069563	rs11179317	adolescent idiopathic scoliosis	chr12	73069563	12823	1
12:7631883	rs6488336	adolescent idiopathic scoliosis	chr12	7631883	12435	1
12:82796011	rs17712868	adolescent idiopathic scoliosis	chr12	82796011	12858	1
12:89426732	rs10858818	adolescent idiopathic scoliosis	chr12	89426732	12880	1
12:9076103	rs4882970	adolescent idiopathic scoliosis	chr12	9076103	12442	1
12:94688688	rs3803070	adolescent idiopathic scoliosis	chr12	94688688	12920	1
12:94929560	rs6538505	adolescent idiopathic scoliosis	chr12	94929560	12921	1
12:9496402	rs10843459	adolescent idiopathic scoliosis	chr12	9496402	12446	1
12:96215456	rs2060546	adolescent idiopathic scoliosis	chr12	96215456	12938	1
12:96655236	rs4762293	adolescent idiopathic scoliosis	chr12	96655236	12947	1
12:97274300	rs2098414	adolescent idiopathic scoliosis	chr12	97274300	12948	1
12:97274480	rs252195	adolescent idiopathic scoliosis	chr12	97274480	12948	0
13:101324300	rs1283198	adolescent idiopathic scoliosis	chr13	101324300	13658	1
13:101733417	rs621332	adolescent idiopathic scoliosis	chr13	101733417	13661	1
13:107516247	rs9520222	adolescent idiopathic scoliosis	chr13	107516247	13687	1
13:108152561	rs1018597	adolescent idiopathic scoliosis	chr13	108152561	13692	1
13:108694176	rs17674880	adolescent idiopathic scoliosis	chr13	108694176	13697	1
13:109282302	rs9284241	adolescent idiopathic scoliosis	chr13	109282302	13700	1
13:109512738	rs196154	adolescent idiopathic scoliosis	chr13	109512738	13703	1
13:110212283	rs9972050	adolescent idiopathic scoliosis	chr13	110212283	13708	1
13:21558454	rs663599	adolescent idiopathic scoliosis	chr13	21558454	13226	1
13:26604939	rs8000690	adolescent idiopathic scoliosis	chr13	26604939	13263	1
13:28781775	rs7320453	adolescent idiopathic scoliosis	chr13	28781775	13281	1
13:30503277	rs3847988	adolescent idiopathic scoliosis	chr13	30503277	13294	1
13:42598291	rs8000933	adolescent idiopathic scoliosis	chr13	42598291	13366	1
13:47710485	rs11148036	adolescent idiopathic scoliosis	chr13	47710485	13399	1
13:51224309	rs797487	adolescent idiopathic scoliosis	chr13	51224309	13431	1
13:54388052	rs17088934	adolescent idiopathic scoliosis	chr13	54388052	13444	1
13:57923457	rs9527647	adolescent idiopathic scoliosis	chr13	57923457	13460	1
13:62362156	rs2323533	adolescent idiopathic scoliosis	chr13	62362156	13476	1
13:62992697	rs993158	adolescent idiopathic scoliosis	chr13	62992697	13477	1
13:67692535	rs7999949	adolescent idiopathic scoliosis	chr13	67692535	13501	1
13:67762288	rs9529199	adolescent idiopathic scoliosis	chr13	67762288	13503	1
13:69810231	rs9541841	adolescent idiopathic scoliosis	chr13	69810231	13509	1
13:70304643	rs12021017	adolescent idiopathic scoliosis	chr13	70304643	13511	1
13:74298866	rs2025424	adolescent idiopathic scoliosis	chr13	74298866	13539	1
13:77464075	rs17066875	adolescent idiopathic scoliosis	chr13	77464075	13550	1
13:80006810	rs418150	adolescent idiopathic scoliosis	chr13	80006810	13560	1
13:81504843	rs7332642	adolescent idiopathic scoliosis	chr13	81504843	13569	1
13:84132586	rs7323076	adolescent idiopathic scoliosis	chr13	84132586	13576	1
13:86661432	rs7986705	adolescent idiopathic scoliosis	chr13	86661432	13590	1
13:95172523	rs16949906	adolescent idiopathic scoliosis	chr13	95172523	13612	1
14:100748844	rs9291	adolescent idiopathic scoliosis	chr14	100748844	14224	1
14:101585002	rs4906048	adolescent idiopathic scoliosis	chr14	101585002	14236	1
14:104357182	rs1885073	adolescent idiopathic scoliosis	chr14	104357182	14260	1
14:22801079	rs10136383	adolescent idiopathic scoliosis	chr14	22801079	13763	1
14:28604708	rs8020589	adolescent idiopathic scoliosis	chr14	28604708	13791	1
14:38652717	rs2257050	adolescent idiopathic scoliosis	chr14	38652717	13863	1
14:43317612	rs6572180	adolescent idiopathic scoliosis	chr14	43317612	13878	1
14:43827004	rs2029727	adolescent idiopathic scoliosis	chr14	43827004	13881	1
14:51647662	rs3007163	adolescent idiopathic scoliosis	chr14	51647662	13910	1
14:52777613	rs1254603	adolescent idiopathic scoliosis	chr14	52777613	13918	1
14:57852962	rs8012255	adolescent idiopathic scoliosis	chr14	57852962	13944	1
14:59081086	rs3850300	adolescent idiopathic scoliosis	chr14	59081086	13952	1
14:59138971	rs311844	adolescent idiopathic scoliosis	chr14	59138971	13953	1
14:61880528	rs1536014	adolescent idiopathic scoliosis	chr14	61880528	13972	1
14:63854687	rs3783747	adolescent idiopathic scoliosis	chr14	63854687	13981	1
14:65138375	rs1956419	adolescent idiopathic scoliosis	chr14	65138375	13987	1
14:68064656	rs10151023	adolescent idiopathic scoliosis	chr14	68064656	14003	0
14:68065034	rs2319844	adolescent idiopathic scoliosis	chr14	68065034	14003	1
14:69773986	rs12435957	adolescent idiopathic scoliosis	chr14	69773986	14025	1
14:73139738	rs7160830	adolescent idiopathic scoliosis	chr14	73139738	14049	1
14:73773609	rs10141031	adolescent idiopathic scoliosis	chr14	73773609	14054	1
14:75990517	rs3784008	adolescent idiopathic scoliosis	chr14	75990517	14074	1
14:76593854	rs7153959	adolescent idiopathic scoliosis	chr14	76593854	14081	1
14:84467962	rs8009336	adolescent idiopathic scoliosis	chr14	84467962	14120	1
14:93516465	rs2180369	adolescent idiopathic scoliosis	chr14	93516465	14177	1
14:98237766	rs1462268	adolescent idiopathic scoliosis	chr14	98237766	14205	1
15:102085600	rs4965897	adolescent idiopathic scoliosis	chr15	102085600	14815	1
15:23888266	rs11161318	adolescent idiopathic scoliosis	chr15	23888266	14277	1
15:26391165	rs4906864	adolescent idiopathic scoliosis	chr15	26391165	14288	1
15:26824162	rs17560619	adolescent idiopathic scoliosis	chr15	26824162	14291	1
15:37912176	rs8025932	adolescent idiopathic scoliosis	chr15	37912176	14353	1
15:38546982	rs7175472	adolescent idiopathic scoliosis	chr15	38546982	14358	1
15:39556796	rs1505272	adolescent idiopathic scoliosis	chr15	39556796	14372	1
15:43620443	rs514438	adolescent idiopathic scoliosis	chr15	43620443	14402	1
15:45546660	rs9921035	adolescent idiopathic scoliosis	chr15	45546660	14412	1
15:46212872	rs1918505	adolescent idiopathic scoliosis	chr15	46212872	14414	1
15:48033368	rs3985863	adolescent idiopathic scoliosis	chr15	48033368	14426	1
15:53770847	rs17712720	adolescent idiopathic scoliosis	chr15	53770847	14455	1
15:58552606	rs7165301	adolescent idiopathic scoliosis	chr15	58552606	14480	1
15:58824641	rs17269348	adolescent idiopathic scoliosis	chr15	58824641	14491	1
15:65523681	rs8027881	adolescent idiopathic scoliosis	chr15	65523681	14533	1
15:65980007	rs8028238	adolescent idiopathic scoliosis	chr15	65980007	14534	1
15:71612397	rs1441357	adolescent idiopathic scoliosis	chr15	71612397	14584	1
15:80834520	rs7169055	adolescent idiopathic scoliosis	chr15	80834520	14662	1
15:94014197	rs12050567	adolescent idiopathic scoliosis	chr15	94014197	14755	1
15:96758441	rs7167152	adolescent idiopathic scoliosis	chr15	96758441	14778	1
16:10151357	rs1448258	adolescent idiopathic scoliosis	chr16	10151357	14919	1
16:11940968	rs2018199	adolescent idiopathic scoliosis	chr16	11940968	14962	1
16:12594775	rs3902080	adolescent idiopathic scoliosis	chr16	12594775	14966	1
16:13795867	rs4238620	adolescent idiopathic scoliosis	chr16	13795867	14977	1
16:161938	rs183350	adolescent idiopathic scoliosis	chr16	161938	14816	1
16:20650045	rs1551568	adolescent idiopathic scoliosis	chr16	20650045	15017	1
16:5074952	rs7110	adolescent idiopathic scoliosis	chr16	5074952	14855	1
16:53842908	rs12149832	adolescent idiopathic scoliosis	chr16	53842908	15126	1
16:53982749	rs7197239	adolescent idiopathic scoliosis	chr16	53982749	15128	1
16:54105971	rs2540766	adolescent idiopathic scoliosis	chr16	54105971	15131	1
16:5654141	rs17138199	adolescent idiopathic scoliosis	chr16	5654141	14860	1
16:56649637	rs8055724	adolescent idiopathic scoliosis	chr16	56649637	15146	1
16:60869918	rs39790	adolescent idiopathic scoliosis	chr16	60869918	15175	1
16:62023770	rs16942585	adolescent idiopathic scoliosis	chr16	62023770	15177	1
16:63770084	rs4949146	adolescent idiopathic scoliosis	chr16	63770084	15185	1
16:63802574	rs16966555	adolescent idiopathic scoliosis	chr16	63802574	15186	1
16:65324088	rs7204525	adolescent idiopathic scoliosis	chr16	65324088	15194	1
16:66212505	rs235115	adolescent idiopathic scoliosis	chr16	66212505	15199	1
16:67146702	rs8064088	adolescent idiopathic scoliosis	chr16	67146702	15201	1
16:71311465	rs3094448	adolescent idiopathic scoliosis	chr16	71311465	15223	1
16:7373470	rs13337052	adolescent idiopathic scoliosis	chr16	7373470	14877	1
16:7456865	rs8043821	adolescent idiopathic scoliosis	chr16	7456865	14879	1
16:74735695	rs2057805	adolescent idiopathic scoliosis	chr16	74735695	15250	1
16:74907650	rs1051432	adolescent idiopathic scoliosis	chr16	74907650	15251	1
16:76062978	rs257832	adolescent idiopathic scoliosis	chr16	76062978	15258	1
16:78263087	rs34592201	adolescent idiopathic scoliosis	chr16	78263087	15267	1
16:78626583	rs1912804	adolescent idiopathic scoliosis	chr16	78626583	15270	1
16:82894817	rs2194285	adolescent idiopathic scoliosis	chr16	82894817	15322	1
16:82906542	rs4513093	adolescent idiopathic scoliosis	chr16	82906542	15323	1
16:83084131	rs4378601	adolescent idiopathic scoliosis	chr16	83084131	15326	1
16:83664336	rs722940	adolescent idiopathic scoliosis	chr16	83664336	15334	1
16:83889680	rs443222	adolescent idiopathic scoliosis	chr16	83889680	15337	1
16:83910506	rs17783087	adolescent idiopathic scoliosis	chr16	83910506	15338	1
16:84122658	rs16962779	adolescent idiopathic scoliosis	chr16	84122658	15342	1
16:84287406	rs453572	adolescent idiopathic scoliosis	chr16	84287406	15345	1
16:8458215	rs12325385	adolescent idiopathic scoliosis	chr16	8458215	14895	1
16:86053834	rs6540246	adolescent idiopathic scoliosis	chr16	86053834	15377	1
16:86236236	rs276961	adolescent idiopathic scoliosis	chr16	86236236	15380	1
16:88970776	rs475796	adolescent idiopathic scoliosis	chr16	88970776	15427	1
16:9111137	rs17567276	adolescent idiopathic scoliosis	chr16	9111137	14903	1
16:9397933	rs602651	adolescent idiopathic scoliosis	chr16	9397933	14911	1
17:13130956	rs8064833	adolescent idiopathic scoliosis	chr17	13130956	15582	1
17:13845886	rs9894591	adolescent idiopathic scoliosis	chr17	13845886	15591	1
17:14566139	rs2159394	adolescent idiopathic scoliosis	chr17	14566139	15593	1
17:1657073	rs8074026	adolescent idiopathic scoliosis	chr17	1657073	15470	1
17:26337892	rs11652527	adolescent idiopathic scoliosis	chr17	26337892	15634	1
17:27591325	rs3785961	adolescent idiopathic scoliosis	chr17	27591325	15641	1
17:30544239	rs7216187	adolescent idiopathic scoliosis	chr17	30544239	15659	1
17:30588264	rs726502	adolescent idiopathic scoliosis	chr17	30588264	15660	1
17:31711443	rs2089164	adolescent idiopathic scoliosis	chr17	31711443	15667	1
17:3179711	rs2955821	adolescent idiopathic scoliosis	chr17	3179711	15492	1
17:49919011	rs7215018	adolescent idiopathic scoliosis	chr17	49919011	15859	1
17:65035235	rs2885928	adolescent idiopathic scoliosis	chr17	65035235	15938	1
17:69236998	rs12946942	adolescent idiopathic scoliosis	chr17	69236998	15972	1
17:69392323	rs9900761	adolescent idiopathic scoliosis	chr17	69392323	15975	1
17:74250006	rs8071545	adolescent idiopathic scoliosis	chr17	74250006	16007	1
17:74647976	rs9889862	adolescent idiopathic scoliosis	chr17	74647976	16010	1
18:13639218	rs1785123	adolescent idiopathic scoliosis	chr18	13639218	16148	1
18:20618212	rs11873162	adolescent idiopathic scoliosis	chr18	20618212	16161	1
18:24517248	rs16942981	adolescent idiopathic scoliosis	chr18	24517248	16188	1
18:25125940	rs654642	adolescent idiopathic scoliosis	chr18	25125940	16191	1
18:30132707	rs12326871	adolescent idiopathic scoliosis	chr18	30132707	16215	1
18:3199307	rs4797102	adolescent idiopathic scoliosis	chr18	3199307	16085	1
18:33916232	rs4627442	adolescent idiopathic scoliosis	chr18	33916232	16225	1
18:36196916	rs4800036	adolescent idiopathic scoliosis	chr18	36196916	16237	1
18:40509304	rs565924	adolescent idiopathic scoliosis	chr18	40509304	16250	1
18:45941307	rs1873128	adolescent idiopathic scoliosis	chr18	45941307	16287	1
18:47328029	rs617619	adolescent idiopathic scoliosis	chr18	47328029	16307	1
18:50469542	rs16955886	adolescent idiopathic scoliosis	chr18	50469542	16322	1
18:5170379	rs9303973	adolescent idiopathic scoliosis	chr18	5170379	16093	1
18:5224409	rs12454213	adolescent idiopathic scoliosis	chr18	5224409	16094	1
18:52571434	rs4801109	adolescent idiopathic scoliosis	chr18	52571434	16338	1
18:55443712	rs7239484	adolescent idiopathic scoliosis	chr18	55443712	16384	1
18:56245042	rs8086790	adolescent idiopathic scoliosis	chr18	56245042	16392	1
18:60848639	rs4940576	adolescent idiopathic scoliosis	chr18	60848639	16418	1
18:67571610	rs4891786	adolescent idiopathic scoliosis	chr18	67571610	16449	1
18:73855931	rs10514207	adolescent idiopathic scoliosis	chr18	73855931	16489	1
18:74493336	rs7239352	adolescent idiopathic scoliosis	chr18	74493336	16493	1
18:8622032	rs9955120	adolescent idiopathic scoliosis	chr18	8622032	16110	1
19:20997796	rs587212	adolescent idiopathic scoliosis	chr19	20997796	16700	1
19:24240010	rs888316	adolescent idiopathic scoliosis	chr19	24240010	16709	1
19:24241624	rs17206080	adolescent idiopathic scoliosis	chr19	24241624	16709	0
19:30996525	rs12459057	adolescent idiopathic scoliosis	chr19	30996525	16719	1
19:43935170	rs2599469	adolescent idiopathic scoliosis	chr19	43935170	16796	1
19:45624303	rs10409138	adolescent idiopathic scoliosis	chr19	45624303	16919	1
19:46590475	rs4802289	adolescent idiopathic scoliosis	chr19	46590475	16946	1
19:53330669	rs2013647	adolescent idiopathic scoliosis	chr19	53330669	17015	1
2:100739441	rs6745099	adolescent idiopathic scoliosis	chr2	100739441	2168	1
2:107218831	rs1117160	adolescent idiopathic scoliosis	chr2	107218831	2229	1
2:111762926	rs4848366	adolescent idiopathic scoliosis	chr2	111762926	2244	1
2:113759950	rs28938790	adolescent idiopathic scoliosis	chr2	113759950	2268	1
2:115083030	rs4447605	adolescent idiopathic scoliosis	chr2	115083030	2278	1
2:117441496	rs11898439	adolescent idiopathic scoliosis	chr2	117441496	2285	1
2:124301185	rs7556991	adolescent idiopathic scoliosis	chr2	124301185	2319	1
2:127648946	rs11899448	adolescent idiopathic scoliosis	chr2	127648946	2332	1
2:13051379	rs779355	adolescent idiopathic scoliosis	chr2	13051379	1601	1
2:132470605	rs11681143	adolescent idiopathic scoliosis	chr2	132470605	2365	1
2:146152255	rs1516142	adolescent idiopathic scoliosis	chr2	146152255	2450	1
2:146934645	rs17734682	adolescent idiopathic scoliosis	chr2	146934645	2455	1
2:150782004	rs12479345	adolescent idiopathic scoliosis	chr2	150782004	2471	1
2:15172549	rs1430797	adolescent idiopathic scoliosis	chr2	15172549	1607	1
2:153774953	rs11690661	adolescent idiopathic scoliosis	chr2	153774953	2495	1
2:161016776	rs2925763	adolescent idiopathic scoliosis	chr2	161016776	2539	1
2:163114535	rs16846499	adolescent idiopathic scoliosis	chr2	163114535	2560	1
2:165285147	rs17352892	adolescent idiopathic scoliosis	chr2	165285147	2575	1
2:165414741	rs1568506	adolescent idiopathic scoliosis	chr2	165414741	2576	1
2:167421605	rs9917308	adolescent idiopathic scoliosis	chr2	167421605	2595	1
2:16857184	rs798374	adolescent idiopathic scoliosis	chr2	16857184	1621	1
2:169379414	rs10930328	adolescent idiopathic scoliosis	chr2	169379414	2600	1
2:171733225	rs4668338	adolescent idiopathic scoliosis	chr2	171733225	2612	1
2:180440832	rs16866800	adolescent idiopathic scoliosis	chr2	180440832	2668	1
2:18206413	rs11886084	adolescent idiopathic scoliosis	chr2	18206413	1628	1
2:184088114	rs17707407	adolescent idiopathic scoliosis	chr2	184088114	2685	1
2:185372578	rs17508064	adolescent idiopathic scoliosis	chr2	185372578	2689	1
2:185558816	rs12104591	adolescent idiopathic scoliosis	chr2	185558816	2693	1
2:192163696	rs1947457	adolescent idiopathic scoliosis	chr2	192163696	2730	1
2:198129370	rs7580108	adolescent idiopathic scoliosis	chr2	198129370	2754	1
2:199888022	rs3913345	adolescent idiopathic scoliosis	chr2	199888022	2767	1
2:201222159	rs295145	adolescent idiopathic scoliosis	chr2	201222159	2781	1
2:204033851	rs4675317	adolescent idiopathic scoliosis	chr2	204033851	2809	1
2:205790812	rs12694012	adolescent idiopathic scoliosis	chr2	205790812	2824	1
2:206741801	rs2080487	adolescent idiopathic scoliosis	chr2	206741801	2828	1
2:209449528	rs6729895	adolescent idiopathic scoliosis	chr2	209449528	2847	1
2:214933740	rs17813412	adolescent idiopathic scoliosis	chr2	214933740	2879	1
2:217746278	rs1922003	adolescent idiopathic scoliosis	chr2	217746278	2897	1
2:221423094	rs13414440	adolescent idiopathic scoliosis	chr2	221423094	2930	1
2:222760279	rs13398147	adolescent idiopathic scoliosis	chr2	222760279	2934	1
2:223136940	rs16863633	adolescent idiopathic scoliosis	chr2	223136940	2937	1
2:226060686	rs13391754	adolescent idiopathic scoliosis	chr2	226060686	2952	1
2:227557059	rs17266887	adolescent idiopathic scoliosis	chr2	227557059	2962	1
2:228755351	rs16824134	adolescent idiopathic scoliosis	chr2	228755351	2971	1
2:232432298	rs4340504	adolescent idiopathic scoliosis	chr2	232432298	2988	1
2:234992833	rs250959	adolescent idiopathic scoliosis	chr2	234992833	3022	1
2:237104029	rs2034669	adolescent idiopathic scoliosis	chr2	237104029	3045	1
2:237446884	rs13412209	adolescent idiopathic scoliosis	chr2	237446884	3048	1
2:238501376	rs6431549	adolescent idiopathic scoliosis	chr2	238501376	3058	1
2:238769680	rs3769050	adolescent idiopathic scoliosis	chr2	238769680	3060	1
2:241231150	rs4854076	adolescent idiopathic scoliosis	chr2	241231150	3081	1
2:29070805	rs6737027	adolescent idiopathic scoliosis	chr2	29070805	1740	1
2:34445953	rs2193790	adolescent idiopathic scoliosis	chr2	34445953	1774	1
2:37376291	rs2254958	adolescent idiopathic scoliosis	chr2	37376291	1784	1
2:4318976	rs11686135	adolescent idiopathic scoliosis	chr2	4318976	1520	1
2:4338128	rs11123638	adolescent idiopathic scoliosis	chr2	4338128	1521	1
2:46033598	rs7591885	adolescent idiopathic scoliosis	chr2	46033598	1860	1
2:4807167	rs825941	adolescent idiopathic scoliosis	chr2	4807167	1523	1
2:53106720	rs36130286	adolescent idiopathic scoliosis	chr2	53106720	1905	1
2:57857099	rs6748662	adolescent idiopathic scoliosis	chr2	57857099	1938	1
2:59140866	rs10175478	adolescent idiopathic scoliosis	chr2	59140866	1958	1
2:59339987	rs17049926	adolescent idiopathic scoliosis	chr2	59339987	1962	1
2:66891388	rs7593846	adolescent idiopathic scoliosis	chr2	66891388	2041	1
2:71172897	rs3901868	adolescent idiopathic scoliosis	chr2	71172897	2081	1
2:8099758	rs10177451	adolescent idiopathic scoliosis	chr2	8099758	1551	1
2:81769562	rs17020436	adolescent idiopathic scoliosis	chr2	81769562	2125	1
2:85700924	rs960066	adolescent idiopathic scoliosis	chr2	85700924	2131	1
2:85816334	rs1254900	adolescent idiopathic scoliosis	chr2	85816334	2133	1
2:98538433	rs1578957	adolescent idiopathic scoliosis	chr2	98538433	2157	1
20:11165852	rs6078091	adolescent idiopathic scoliosis	chr20	11165852	17131	1
20:12224954	rs17800640	adolescent idiopathic scoliosis	chr20	12224954	17138	1
20:1684652	rs1595459	adolescent idiopathic scoliosis	chr20	1684652	17060	1
20:21821910	rs6047663	adolescent idiopathic scoliosis	chr20	21821910	17191	1
20:21870953	rs6047703	adolescent idiopathic scoliosis	chr20	21870953	17191	0
20:21884693	rs6137473	adolescent idiopathic scoliosis	chr20	21884693	17191	0
20:21894005	rs6047716	adolescent idiopathic scoliosis	chr20	21894005	17191	0
20:24922884	rs6050182	adolescent idiopathic scoliosis	chr20	24922884	17212	1
20:2845130	rs730819	adolescent idiopathic scoliosis	chr20	2845130	17072	1
20:29882208	rs6061081	adolescent idiopathic scoliosis	chr20	29882208	17218	1
20:30727683	rs4911198	adolescent idiopathic scoliosis	chr20	30727683	17224	1
20:37711114	rs17831536	adolescent idiopathic scoliosis	chr20	37711114	17283	1
20:45785021	rs4810619	adolescent idiopathic scoliosis	chr20	45785021	17347	1
20:47304306	rs729663	adolescent idiopathic scoliosis	chr20	47304306	17359	1
20:47473038	rs2145839	adolescent idiopathic scoliosis	chr20	47473038	17364	1
20:50135844	rs16996066	adolescent idiopathic scoliosis	chr20	50135844	17398	1
20:51182264	rs2207195	adolescent idiopathic scoliosis	chr20	51182264	17406	1
20:53203426	rs6023383	adolescent idiopathic scoliosis	chr20	53203426	17428	1
20:53360093	rs6023560	adolescent idiopathic scoliosis	chr20	53360093	17429	1
20:53910504	rs211917	adolescent idiopathic scoliosis	chr20	53910504	17431	1
20:54300746	rs6069391	adolescent idiopathic scoliosis	chr20	54300746	17434	1
20:55607584	rs6014907	adolescent idiopathic scoliosis	chr20	55607584	17441	1
20:56676881	rs1192520	adolescent idiopathic scoliosis	chr20	56676881	17449	1
20:56768912	rs474030	adolescent idiopathic scoliosis	chr20	56768912	17450	1
20:61326380	rs2427394	adolescent idiopathic scoliosis	chr20	61326380	17485	1
20:6998682	rs6085831	adolescent idiopathic scoliosis	chr20	6998682	17110	1
21:18372769	rs1740260	adolescent idiopathic scoliosis	chr21	18372769	17534	1
21:19332992	rs17768858	adolescent idiopathic scoliosis	chr21	19332992	17536	1
21:23664050	rs2827352	adolescent idiopathic scoliosis	chr21	23664050	17559	1
21:24492713	rs2827879	adolescent idiopathic scoliosis	chr21	24492713	17562	1
21:25157994	rs2828529	adolescent idiopathic scoliosis	chr21	25157994	17567	1
21:28204424	rs229037	adolescent idiopathic scoliosis	chr21	28204424	17577	1
21:28386662	rs2830622	adolescent idiopathic scoliosis	chr21	28386662	17578	1
21:28804674	rs181146	adolescent idiopathic scoliosis	chr21	28804674	17581	1
21:29766796	rs2831758	adolescent idiopathic scoliosis	chr21	29766796	17585	1
21:31243024	rs2832464	adolescent idiopathic scoliosis	chr21	31243024	17597	1
21:33948373	rs2833908	adolescent idiopathic scoliosis	chr21	33948373	17615	1
21:38818660	rs2835750	adolescent idiopathic scoliosis	chr21	38818660	17656	1
22:19749525	rs1978060	adolescent idiopathic scoliosis	chr22	19749525	17753	1
22:19955692	rs9332377	adolescent idiopathic scoliosis	chr22	19955692	17759	1
22:20031964	rs455049	adolescent idiopathic scoliosis	chr22	20031964	17761	1
22:21450020	rs9306459	adolescent idiopathic scoliosis	chr22	21450020	17768	1
22:21928641	rs181359	adolescent idiopathic scoliosis	chr22	21928641	17769	1
22:24050471	rs17629956	adolescent idiopathic scoliosis	chr22	24050471	17785	1
22:25875573	rs5996945	adolescent idiopathic scoliosis	chr22	25875573	17793	1
22:26436287	rs7292706	adolescent idiopathic scoliosis	chr22	26436287	17799	1
22:27580688	rs9613393	adolescent idiopathic scoliosis	chr22	27580688	17806	1
22:30184599	rs140147	adolescent idiopathic scoliosis	chr22	30184599	17832	1
22:32790981	rs9680823	adolescent idiopathic scoliosis	chr22	32790981	17850	1
22:34423169	rs242885	adolescent idiopathic scoliosis	chr22	34423169	17859	1
22:43028481	rs3091344	adolescent idiopathic scoliosis	chr22	43028481	17942	1
22:45879432	rs738222	adolescent idiopathic scoliosis	chr22	45879432	17970	1
22:46199332	rs17653487	adolescent idiopathic scoliosis	chr22	46199332	17973	1
22:48749663	rs5767109	adolescent idiopathic scoliosis	chr22	48749663	17989	1
22:48759228	rs9941963	adolescent idiopathic scoliosis	chr22	48759228	17990	1
22:48766824	rs4823758	adolescent idiopathic scoliosis	chr22	48766824	17991	1
3:101986003	rs9838540	adolescent idiopathic scoliosis	chr3	101986003	3750	1
3:104603839	rs4895110	adolescent idiopathic scoliosis	chr3	104603839	3761	1
3:106499359	rs2139709	adolescent idiopathic scoliosis	chr3	106499359	3773	1
3:109128553	rs12498100	adolescent idiopathic scoliosis	chr3	109128553	3792	1
3:109758503	rs12489590	adolescent idiopathic scoliosis	chr3	109758503	3793	1
3:111110278	rs7612956	adolescent idiopathic scoliosis	chr3	111110278	3794	1
3:112951529	rs73235136	adolescent idiopathic scoliosis	chr3	112951529	3810	1
3:118182377	rs1520115	adolescent idiopathic scoliosis	chr3	118182377	3846	1
3:119503005	rs2472670	adolescent idiopathic scoliosis	chr3	119503005	3859	1
3:12164712	rs450277	adolescent idiopathic scoliosis	chr3	12164712	3190	1
3:123556464	rs2682204	adolescent idiopathic scoliosis	chr3	123556464	3889	1
3:125871773	rs16837171	adolescent idiopathic scoliosis	chr3	125871773	3901	1
3:137310907	rs9289543	adolescent idiopathic scoliosis	chr3	137310907	3965	1
3:137419102	rs16847364	adolescent idiopathic scoliosis	chr3	137419102	3966	1
3:139157999	rs7645307	adolescent idiopathic scoliosis	chr3	139157999	3981	1
3:140493427	rs6772484	adolescent idiopathic scoliosis	chr3	140493427	3988	1
3:141362755	rs6774127	adolescent idiopathic scoliosis	chr3	141362755	3997	1
3:14607607	rs11709369	adolescent idiopathic scoliosis	chr3	14607607	3215	1
3:149054892	rs1602827	adolescent idiopathic scoliosis	chr3	149054892	4031	1
3:159372345	rs9883498	adolescent idiopathic scoliosis	chr3	159372345	4094	1
3:163785051	rs11921904	adolescent idiopathic scoliosis	chr3	163785051	4128	1
3:165422825	rs624222	adolescent idiopathic scoliosis	chr3	165422825	4132	1
3:174893298	rs16824453	adolescent idiopathic scoliosis	chr3	174893298	4192	1
3:177819411	rs13096683	adolescent idiopathic scoliosis	chr3	177819411	4209	1
3:179070454	rs6804758	adolescent idiopathic scoliosis	chr3	179070454	4217	1
3:179819447	rs17693325	adolescent idiopathic scoliosis	chr3	179819447	4221	1
3:182945100	rs12638707	adolescent idiopathic scoliosis	chr3	182945100	4235	1
3:184223930	rs4912575	adolescent idiopathic scoliosis	chr3	184223930	4243	1
3:191323279	rs13090173	adolescent idiopathic scoliosis	chr3	191323279	4316	1
3:20766560	rs17810229	adolescent idiopathic scoliosis	chr3	20766560	3270	1
3:21000125	rs17812823	adolescent idiopathic scoliosis	chr3	21000125	3273	1
3:21339376	rs1436846	adolescent idiopathic scoliosis	chr3	21339376	3275	1
3:29805345	rs9852393	adolescent idiopathic scoliosis	chr3	29805345	3350	1
3:31717019	rs1107643	adolescent idiopathic scoliosis	chr3	31717019	3366	1
3:32463161	rs17029445	adolescent idiopathic scoliosis	chr3	32463161	3376	1
3:3473240	rs1508750	adolescent idiopathic scoliosis	chr3	3473240	3126	1
3:37205015	rs6786857	adolescent idiopathic scoliosis	chr3	37205015	3411	1
3:40457084	rs9822909	adolescent idiopathic scoliosis	chr3	40457084	3433	1
3:41188000	rs7648547	adolescent idiopathic scoliosis	chr3	41188000	3435	1
3:4458251	rs698210	adolescent idiopathic scoliosis	chr3	4458251	3133	1
3:53199080	rs1483186	adolescent idiopathic scoliosis	chr3	53199080	3509	1
3:55396572	rs1444868	adolescent idiopathic scoliosis	chr3	55396572	3529	1
3:56508226	rs7611444	adolescent idiopathic scoliosis	chr3	56508226	3536	1
3:56812159	rs902226	adolescent idiopathic scoliosis	chr3	56812159	3540	1
3:56938399	rs2317440	adolescent idiopathic scoliosis	chr3	56938399	3542	1
3:59004271	rs1491631	adolescent idiopathic scoliosis	chr3	59004271	3555	1
3:63412569	rs17031729	adolescent idiopathic scoliosis	chr3	63412569	3586	1
3:65636485	rs7633294	adolescent idiopathic scoliosis	chr3	65636485	3606	1
3:68377810	rs1491744	adolescent idiopathic scoliosis	chr3	68377810	3624	1
3:69640802	rs7623679	adolescent idiopathic scoliosis	chr3	69640802	3630	1
3:7859163	rs4564969	adolescent idiopathic scoliosis	chr3	7859163	3157	1
3:81650488	rs6800135	adolescent idiopathic scoliosis	chr3	81650488	3688	1
3:89736692	rs6551418	adolescent idiopathic scoliosis	chr3	89736692	3713	1
3:95104240	rs9288898	adolescent idiopathic scoliosis	chr3	95104240	3720	1
3:95149989	rs9863884	adolescent idiopathic scoliosis	chr3	95149989	3720	0
4:105691743	rs4698925	adolescent idiopathic scoliosis	chr4	105691743	4909	1
4:106593574	rs17036090	adolescent idiopathic scoliosis	chr4	106593574	4919	1
4:106913355	rs2866784	adolescent idiopathic scoliosis	chr4	106913355	4923	1
4:114250793	rs17045918	adolescent idiopathic scoliosis	chr4	114250793	4970	1
4:117401394	rs6533976	adolescent idiopathic scoliosis	chr4	117401394	4984	1
4:11848135	rs16886287	adolescent idiopathic scoliosis	chr4	11848135	4453	1
4:120258207	rs1814813	adolescent idiopathic scoliosis	chr4	120258207	5002	1
4:120381523	rs10017335	adolescent idiopathic scoliosis	chr4	120381523	5002	0
4:124654571	rs4833941	adolescent idiopathic scoliosis	chr4	124654571	5035	1
4:130246680	rs11943511	adolescent idiopathic scoliosis	chr4	130246680	5049	1
4:133486856	rs1991976	adolescent idiopathic scoliosis	chr4	133486856	5063	1
4:133487356	rs4863875	adolescent idiopathic scoliosis	chr4	133487356	5063	0
4:134270736	rs17023324	adolescent idiopathic scoliosis	chr4	134270736	5065	1
4:145197438	rs4334701	adolescent idiopathic scoliosis	chr4	145197438	5103	1
4:145548933	rs2575570	adolescent idiopathic scoliosis	chr4	145548933	5107	1
4:148001517	rs17022539	adolescent idiopathic scoliosis	chr4	148001517	5120	1
4:148437512	rs6822565	adolescent idiopathic scoliosis	chr4	148437512	5126	1
4:154445527	rs7686062	adolescent idiopathic scoliosis	chr4	154445527	5151	1
4:160630206	rs17038704	adolescent idiopathic scoliosis	chr4	160630206	5185	1
4:164731632	rs41445146	adolescent idiopathic scoliosis	chr4	164731632	5202	1
4:165650749	rs7654687	adolescent idiopathic scoliosis	chr4	165650749	5205	1
4:166589929	rs17504041	adolescent idiopathic scoliosis	chr4	166589929	5210	1
4:167381502	rs6841675	adolescent idiopathic scoliosis	chr4	167381502	5219	1
4:168577797	rs12509485	adolescent idiopathic scoliosis	chr4	168577797	5222	1
4:168992441	rs12331700	adolescent idiopathic scoliosis	chr4	168992441	5228	1
4:169447520	rs10019193	adolescent idiopathic scoliosis	chr4	169447520	5230	1
4:171179940	rs17629735	adolescent idiopathic scoliosis	chr4	171179940	5238	1
4:171389080	rs17548581	adolescent idiopathic scoliosis	chr4	171389080	5239	1
4:185809788	rs7672676	adolescent idiopathic scoliosis	chr4	185809788	5334	1
4:189150117	rs12650036	adolescent idiopathic scoliosis	chr4	189150117	5356	1
4:19513131	rs10009128	adolescent idiopathic scoliosis	chr4	19513131	4496	1
4:20137637	rs13130457	adolescent idiopathic scoliosis	chr4	20137637	4497	1
4:21245798	rs6858323	adolescent idiopathic scoliosis	chr4	21245798	4504	1
4:22465991	rs17598910	adolescent idiopathic scoliosis	chr4	22465991	4509	1
4:22470618	rs6851006	adolescent idiopathic scoliosis	chr4	22470618	4510	1
4:24045656	rs687706	adolescent idiopathic scoliosis	chr4	24045656	4518	1
4:25533554	rs4697584	adolescent idiopathic scoliosis	chr4	25533554	4526	1
4:28026260	rs718794	adolescent idiopathic scoliosis	chr4	28026260	4537	1
4:29505403	rs2043443	adolescent idiopathic scoliosis	chr4	29505403	4542	1
4:30755684	rs41530644	adolescent idiopathic scoliosis	chr4	30755684	4549	1
4:34611459	rs1903168	adolescent idiopathic scoliosis	chr4	34611459	4561	1
4:35931138	rs1655073	adolescent idiopathic scoliosis	chr4	35931138	4565	1
4:37273895	rs1614860	adolescent idiopathic scoliosis	chr4	37273895	4571	1
4:37486933	rs6826964	adolescent idiopathic scoliosis	chr4	37486933	4574	1
4:37613930	rs17495047	adolescent idiopathic scoliosis	chr4	37613930	4575	1
4:42231110	rs7664918	adolescent idiopathic scoliosis	chr4	42231110	4604	1
4:43125020	rs1436487	adolescent idiopathic scoliosis	chr4	43125020	4610	1
4:43518638	rs2347052	adolescent idiopathic scoliosis	chr4	43518638	4613	1
4:4463064	rs10017573	adolescent idiopathic scoliosis	chr4	4463064	4393	1
4:44877932	rs16857657	adolescent idiopathic scoliosis	chr4	44877932	4616	1
4:71372580	rs17838975	adolescent idiopathic scoliosis	chr4	71372580	4718	1
4:72022775	rs17689531	adolescent idiopathic scoliosis	chr4	72022775	4721	1
4:7342725	rs6446592	adolescent idiopathic scoliosis	chr4	7342725	4417	1
4:75861967	rs17248887	adolescent idiopathic scoliosis	chr4	75861967	4735	1
4:83114530	rs1389044	adolescent idiopathic scoliosis	chr4	83114530	4780	1
4:85290667	rs6844847	adolescent idiopathic scoliosis	chr4	85290667	4787	1
4:91966319	rs10014892	adolescent idiopathic scoliosis	chr4	91966319	4832	1
4:98927532	rs11097592	adolescent idiopathic scoliosis	chr4	98927532	4865	1
4:99392101	rs17027607	adolescent idiopathic scoliosis	chr4	99392101	4866	1
5:101172787	rs1114783	adolescent idiopathic scoliosis	chr5	101172787	5976	1
5:11397573	rs31837	adolescent idiopathic scoliosis	chr5	11397573	5462	1
5:115888522	rs7716209	adolescent idiopathic scoliosis	chr5	115888522	6072	1
5:11600939	rs10059423	adolescent idiopathic scoliosis	chr5	11600939	5463	1
5:117944805	rs6877715	adolescent idiopathic scoliosis	chr5	117944805	6083	1
5:121996522	rs17440304	adolescent idiopathic scoliosis	chr5	121996522	6102	1
5:124101039	rs7712983	adolescent idiopathic scoliosis	chr5	124101039	6119	1
5:126369254	rs12656223	adolescent idiopathic scoliosis	chr5	126369254	6138	1
5:130666121	rs6897209	adolescent idiopathic scoliosis	chr5	130666121	6159	1
5:134730243	rs703254	adolescent idiopathic scoliosis	chr5	134730243	6222	1
5:135208908	rs11242303	adolescent idiopathic scoliosis	chr5	135208908	6227	1
5:145787361	rs9325007	adolescent idiopathic scoliosis	chr5	145787361	6280	1
5:146791756	rs11167990	adolescent idiopathic scoliosis	chr5	146791756	6286	1
5:150518068	rs17728578	adolescent idiopathic scoliosis	chr5	150518068	6311	1
5:150734632	rs246478	adolescent idiopathic scoliosis	chr5	150734632	6314	1
5:151270330	rs890832	adolescent idiopathic scoliosis	chr5	151270330	6316	1
5:154368404	rs17116670	adolescent idiopathic scoliosis	chr5	154368404	6338	1
5:16023312	rs7718330	adolescent idiopathic scoliosis	chr5	16023312	5482	1
5:166465008	rs2937582	adolescent idiopathic scoliosis	chr5	166465008	6419	1
5:169281681	rs7729471	adolescent idiopathic scoliosis	chr5	169281681	6433	1
5:180189920	rs605721	adolescent idiopathic scoliosis	chr5	180189920	6504	1
5:18450614	rs13175566	adolescent idiopathic scoliosis	chr5	18450614	5490	1
5:19280885	rs4535457	adolescent idiopathic scoliosis	chr5	19280885	5492	1
5:30899517	rs6871087	adolescent idiopathic scoliosis	chr5	30899517	5534	1
5:31988389	rs6878827	adolescent idiopathic scoliosis	chr5	31988389	5546	1
5:34408772	rs6451076	adolescent idiopathic scoliosis	chr5	34408772	5560	1
5:3585795	rs1867708	adolescent idiopathic scoliosis	chr5	3585795	5411	1
5:38735284	rs17456364	adolescent idiopathic scoliosis	chr5	38735284	5586	1
5:55685356	rs285994	adolescent idiopathic scoliosis	chr5	55685356	5701	1
5:56378482	rs331044	adolescent idiopathic scoliosis	chr5	56378482	5718	1
5:57590471	rs37491	adolescent idiopathic scoliosis	chr5	57590471	5730	1
5:58407771	rs10052657	adolescent idiopathic scoliosis	chr5	58407771	5736	1
5:58885579	rs36081664	adolescent idiopathic scoliosis	chr5	58885579	5741	1
5:62512669	rs164103	adolescent idiopathic scoliosis	chr5	62512669	5757	1
5:64590865	rs12516283	adolescent idiopathic scoliosis	chr5	64590865	5770	1
5:67353323	rs964279	adolescent idiopathic scoliosis	chr5	67353323	5784	1
5:77745176	rs9293749	adolescent idiopathic scoliosis	chr5	77745176	5834	1
5:7779503	rs7704053	adolescent idiopathic scoliosis	chr5	7779503	5436	1
5:79139144	rs16877254	adolescent idiopathic scoliosis	chr5	79139144	5846	1
5:80992495	rs446064	adolescent idiopathic scoliosis	chr5	80992495	5860	1
5:8219359	rs16880092	adolescent idiopathic scoliosis	chr5	8219359	5439	1
5:84592068	rs972809	adolescent idiopathic scoliosis	chr5	84592068	5879	1
5:88787183	rs4916753	adolescent idiopathic scoliosis	chr5	88787183	5916	1
5:95149816	rs8751	adolescent idiopathic scoliosis	chr5	95149816	5947	1
6:102409495	rs6923395	adolescent idiopathic scoliosis	chr6	102409495	7108	1
6:106469891	rs6937414	adolescent idiopathic scoliosis	chr6	106469891	7132	1
6:108116682	rs9400146	adolescent idiopathic scoliosis	chr6	108116682	7147	1
6:109879241	rs9384713	adolescent idiopathic scoliosis	chr6	109879241	7157	1
6:112263731	rs17754910	adolescent idiopathic scoliosis	chr6	112263731	7178	1
6:116430533	rs482012	adolescent idiopathic scoliosis	chr6	116430533	7191	1
6:117745663	rs6913494	adolescent idiopathic scoliosis	chr6	117745663	7199	1
6:11815509	rs6457867	adolescent idiopathic scoliosis	chr6	11815509	6627	1
6:119391181	rs583635	adolescent idiopathic scoliosis	chr6	119391181	7213	1
6:126609124	rs607779	adolescent idiopathic scoliosis	chr6	126609124	7242	1
6:127843873	rs7766541	adolescent idiopathic scoliosis	chr6	127843873	7253	1
6:131506165	rs1729549	adolescent idiopathic scoliosis	chr6	131506165	7275	1
6:132317573	rs233937	adolescent idiopathic scoliosis	chr6	132317573	7283	1
6:134590495	rs9493877	adolescent idiopathic scoliosis	chr6	134590495	7301	1
6:139185697	rs2698744	adolescent idiopathic scoliosis	chr6	139185697	7336	1
6:142653898	rs9389985	adolescent idiopathic scoliosis	chr6	142653898	7348	1
6:142655801	rs7741741	adolescent idiopathic scoliosis	chr6	142655801	7348	0
6:142679572	rs6570507	adolescent idiopathic scoliosis	chr6	142679572	7348	0
6:142794021	rs4637667	adolescent idiopathic scoliosis	chr6	142794021	7348	0
6:143863992	rs9390103	adolescent idiopathic scoliosis	chr6	143863992	7363	1
6:143993070	rs7772565	adolescent idiopathic scoliosis	chr6	143993070	7366	1
6:144459961	rs6910108	adolescent idiopathic scoliosis	chr6	144459961	7369	1
6:144987163	rs4530873	adolescent idiopathic scoliosis	chr6	144987163	7372	1
6:147551381	rs17076671	adolescent idiopathic scoliosis	chr6	147551381	7377	1
6:156004663	rs956096	adolescent idiopathic scoliosis	chr6	156004663	7461	1
6:159914754	rs434558	adolescent idiopathic scoliosis	chr6	159914754	7494	1
6:160736787	rs3125055	adolescent idiopathic scoliosis	chr6	160736787	7507	1
6:162321377	rs9355371	adolescent idiopathic scoliosis	chr6	162321377	7532	1
6:163057269	rs2077934	adolescent idiopathic scoliosis	chr6	163057269	7538	1
6:166680929	rs7740776	adolescent idiopathic scoliosis	chr6	166680929	7563	1
6:170725387	rs760500	adolescent idiopathic scoliosis	chr6	170725387	7600	1
6:21444533	rs7752847	adolescent idiopathic scoliosis	chr6	21444533	6699	1
6:38954472	rs9380815	adolescent idiopathic scoliosis	chr6	38954472	6764	1
6:3915450	rs9503803	adolescent idiopathic scoliosis	chr6	3915450	6565	1
6:39736402	rs455674	adolescent idiopathic scoliosis	chr6	39736402	6775	1
6:4255640	rs9502153	adolescent idiopathic scoliosis	chr6	4255640	6566	1
6:46919887	rs4449617	adolescent idiopathic scoliosis	chr6	46919887	6847	1
6:4701144	rs4959312	adolescent idiopathic scoliosis	chr6	4701144	6568	1
6:5013341	rs2764106	adolescent idiopathic scoliosis	chr6	5013341	6571	1
6:50237321	rs17737566	adolescent idiopathic scoliosis	chr6	50237321	6855	1
6:52408894	rs2179803	adolescent idiopathic scoliosis	chr6	52408894	6881	1
6:54508401	rs971199	adolescent idiopathic scoliosis	chr6	54508401	6891	1
6:6356482	rs13198304	adolescent idiopathic scoliosis	chr6	6356482	6575	1
6:63826982	rs810967	adolescent idiopathic scoliosis	chr6	63826982	6918	1
6:65767095	rs9453167	adolescent idiopathic scoliosis	chr6	65767095	6925	1
6:65887689	rs17578460	adolescent idiopathic scoliosis	chr6	65887689	6926	1
6:65937215	rs704525	adolescent idiopathic scoliosis	chr6	65937215	6927	1
6:66403837	rs12211518	adolescent idiopathic scoliosis	chr6	66403837	6929	1
6:67275635	rs9354444	adolescent idiopathic scoliosis	chr6	67275635	6936	1
6:69397597	rs2802684	adolescent idiopathic scoliosis	chr6	69397597	6946	1
6:79424433	rs9352613	adolescent idiopathic scoliosis	chr6	79424433	6978	1
6:81228722	rs658839	adolescent idiopathic scoliosis	chr6	81228722	6986	1
6:81387850	rs62424499	adolescent idiopathic scoliosis	chr6	81387850	6988	1
6:82645698	rs16893677	adolescent idiopathic scoliosis	chr6	82645698	7000	1
6:85764937	rs1923587	adolescent idiopathic scoliosis	chr6	85764937	7013	1
6:85926386	rs2210478	adolescent idiopathic scoliosis	chr6	85926386	7015	1
6:8706521	rs1028911	adolescent idiopathic scoliosis	chr6	8706521	6599	1
6:91208625	rs284512	adolescent idiopathic scoliosis	chr6	91208625	7050	1
6:91435772	rs1231498	adolescent idiopathic scoliosis	chr6	91435772	7051	1
6:94677085	rs1565189	adolescent idiopathic scoliosis	chr6	94677085	7069	1
6:94980573	rs220970	adolescent idiopathic scoliosis	chr6	94980573	7070	1
6:95278533	rs2750030	adolescent idiopathic scoliosis	chr6	95278533	7071	1
6:97274874	rs9487264	adolescent idiopathic scoliosis	chr6	97274874	7089	1
7:118626213	rs10242233	adolescent idiopathic scoliosis	chr7	118626213	8341	1
7:11895427	rs10259477	adolescent idiopathic scoliosis	chr7	11895427	7689	1
7:121051048	rs6962549	adolescent idiopathic scoliosis	chr7	121051048	8349	1
7:12841380	rs12538763	adolescent idiopathic scoliosis	chr7	12841380	7698	1
7:128695646	rs3757384	adolescent idiopathic scoliosis	chr7	128695646	8385	1
7:142674060	rs7790515	adolescent idiopathic scoliosis	chr7	142674060	8476	1
7:14850053	rs1981680	adolescent idiopathic scoliosis	chr7	14850053	7712	1
7:149752241	rs10952242	adolescent idiopathic scoliosis	chr7	149752241	8509	1
7:156800622	rs13221118	adolescent idiopathic scoliosis	chr7	156800622	8562	1
7:157505660	rs7802459	adolescent idiopathic scoliosis	chr7	157505660	8570	1
7:158151977	rs896773	adolescent idiopathic scoliosis	chr7	158151977	8578	1
7:158758611	rs2730276	adolescent idiopathic scoliosis	chr7	158758611	8579	1
7:20286696	rs6950624	adolescent idiopathic scoliosis	chr7	20286696	7760	1
7:20402258	rs17455862	adolescent idiopathic scoliosis	chr7	20402258	7763	1
7:22536724	rs4719697	adolescent idiopathic scoliosis	chr7	22536724	7788	1
7:22985961	rs2286490	adolescent idiopathic scoliosis	chr7	22985961	7798	1
7:27888014	rs11981911	adolescent idiopathic scoliosis	chr7	27888014	7845	1
7:28587817	rs160335	adolescent idiopathic scoliosis	chr7	28587817	7862	1
7:29550829	rs7782730	adolescent idiopathic scoliosis	chr7	29550829	7876	1
7:30511949	rs2037955	adolescent idiopathic scoliosis	chr7	30511949	7879	1
7:31013504	rs4723038	adolescent idiopathic scoliosis	chr7	31013504	7885	1
7:32287775	rs12701204	adolescent idiopathic scoliosis	chr7	32287775	7893	1
7:33368463	rs17170187	adolescent idiopathic scoliosis	chr7	33368463	7898	1
7:38019380	rs17171238	adolescent idiopathic scoliosis	chr7	38019380	7923	1
7:44612454	rs217373	adolescent idiopathic scoliosis	chr7	44612454	7964	1
7:45341787	rs1819033	adolescent idiopathic scoliosis	chr7	45341787	7971	1
7:47223566	rs10499658	adolescent idiopathic scoliosis	chr7	47223566	7987	1
7:54739372	rs610861	adolescent idiopathic scoliosis	chr7	54739372	8031	1
7:54986656	rs2538079	adolescent idiopathic scoliosis	chr7	54986656	8036	1
7:55152667	rs7785013	adolescent idiopathic scoliosis	chr7	55152667	8038	1
7:56718499	rs10499763	adolescent idiopathic scoliosis	chr7	56718499	8045	1
7:71210800	rs2024235	adolescent idiopathic scoliosis	chr7	71210800	8071	1
7:71575714	rs860010	adolescent idiopathic scoliosis	chr7	71575714	8073	1
7:76216621	rs11505688	adolescent idiopathic scoliosis	chr7	76216621	8097	1
7:76989023	rs4727364	adolescent idiopathic scoliosis	chr7	76989023	8101	1
7:83273775	rs302121	adolescent idiopathic scoliosis	chr7	83273775	8137	1
7:86627798	rs767434	adolescent idiopathic scoliosis	chr7	86627798	8149	1
7:90787193	rs2724356	adolescent idiopathic scoliosis	chr7	90787193	8171	1
7:93364926	rs2677049	adolescent idiopathic scoliosis	chr7	93364926	8182	1
8:11036919	rs11777918	adolescent idiopathic scoliosis	chr8	11036919	8716	1
8:113805521	rs34742539	adolescent idiopathic scoliosis	chr8	113805521	9261	1
8:114039680	rs9283946	adolescent idiopathic scoliosis	chr8	114039680	9262	1
8:118489228	rs1352557	adolescent idiopathic scoliosis	chr8	118489228	9300	1
8:124076688	rs6992733	adolescent idiopathic scoliosis	chr8	124076688	9337	1
8:126611354	rs1454618	adolescent idiopathic scoliosis	chr8	126611354	9355	1
8:128281708	rs1962471	adolescent idiopathic scoliosis	chr8	128281708	9379	1
8:130614899	rs1583333	adolescent idiopathic scoliosis	chr8	130614899	9435	1
8:133629145	rs11984462	adolescent idiopathic scoliosis	chr8	133629145	9461	1
8:136427999	rs881972	adolescent idiopathic scoliosis	chr8	136427999	9480	1
8:14244215	rs3860043	adolescent idiopathic scoliosis	chr8	14244215	8756	1
8:14631895	rs41416745	adolescent idiopathic scoliosis	chr8	14631895	8760	1
8:16124298	rs958697	adolescent idiopathic scoliosis	chr8	16124298	8772	1
8:27513271	rs519238	adolescent idiopathic scoliosis	chr8	27513271	8894	1
8:30993186	rs41520844	adolescent idiopathic scoliosis	chr8	30993186	8909	1
8:31103447	rs10112240	adolescent idiopathic scoliosis	chr8	31103447	8910	1
8:3134239	rs11787412	adolescent idiopathic scoliosis	chr8	3134239	8605	1
8:3226224	rs13260434	adolescent idiopathic scoliosis	chr8	3226224	8609	1
8:32428203	rs4733360	adolescent idiopathic scoliosis	chr8	32428203	8915	1
8:35099765	rs1528706	adolescent idiopathic scoliosis	chr8	35099765	8928	1
8:37309527	rs28409621	adolescent idiopathic scoliosis	chr8	37309527	8936	1
8:4648716	rs11136775	adolescent idiopathic scoliosis	chr8	4648716	8630	1
8:50891046	rs9643689	adolescent idiopathic scoliosis	chr8	50891046	8961	1
8:53832663	rs11997538	adolescent idiopathic scoliosis	chr8	53832663	8970	1
8:56882471	rs1027986	adolescent idiopathic scoliosis	chr8	56882471	8986	1
8:57165497	rs12375443	adolescent idiopathic scoliosis	chr8	57165497	8989	1
8:58218063	rs16921981	adolescent idiopathic scoliosis	chr8	58218063	8997	1
8:59898263	rs1868346	adolescent idiopathic scoliosis	chr8	59898263	9006	1
8:59935442	rs113654	adolescent idiopathic scoliosis	chr8	59935442	9007	1
8:61607451	rs13269361	adolescent idiopathic scoliosis	chr8	61607451	9012	1
8:62383748	rs17788873	adolescent idiopathic scoliosis	chr8	62383748	9018	1
8:63051008	rs11775812	adolescent idiopathic scoliosis	chr8	63051008	9021	1
8:67446010	rs16932958	adolescent idiopathic scoliosis	chr8	67446010	9036	1
8:72749564	rs1905041	adolescent idiopathic scoliosis	chr8	72749564	9063	1
8:73292626	rs1652752	adolescent idiopathic scoliosis	chr8	73292626	9069	1
8:74080735	rs13249487	adolescent idiopathic scoliosis	chr8	74080735	9075	1
8:75220978	rs13257503	adolescent idiopathic scoliosis	chr8	75220978	9082	1
8:75621143	rs6472873	adolescent idiopathic scoliosis	chr8	75621143	9084	1
8:77131580	rs1431015	adolescent idiopathic scoliosis	chr8	77131580	9098	1
8:79561746	rs16905897	adolescent idiopathic scoliosis	chr8	79561746	9111	1
8:82047458	rs7461427	adolescent idiopathic scoliosis	chr8	82047458	9127	1
8:87064662	rs10086956	adolescent idiopathic scoliosis	chr8	87064662	9135	1
8:89711077	rs41492347	adolescent idiopathic scoliosis	chr8	89711077	9145	1
8:91587103	rs10103696	adolescent idiopathic scoliosis	chr8	91587103	9154	1
8:97362325	rs7842166	adolescent idiopathic scoliosis	chr8	97362325	9186	1
9:101163263	rs10122943	adolescent idiopathic scoliosis	chr9	101163263	10054	1
9:102774215	rs10988944	adolescent idiopathic scoliosis	chr9	102774215	10070	1
9:103384199	rs10760734	adolescent idiopathic scoliosis	chr9	103384199	10072	1
9:10512307	rs2784598	adolescent idiopathic scoliosis	chr9	10512307	9652	1
9:107024636	rs17376734	adolescent idiopathic scoliosis	chr9	107024636	10088	1
9:108735393	rs10739217	adolescent idiopathic scoliosis	chr9	108735393	10103	1
9:111288087	rs1969796	adolescent idiopathic scoliosis	chr9	111288087	10124	1
9:11366989	rs10959745	adolescent idiopathic scoliosis	chr9	11366989	9658	1
9:11442765	rs7043405	adolescent idiopathic scoliosis	chr9	11442765	9660	1
9:116535326	rs16909256	adolescent idiopathic scoliosis	chr9	116535326	10151	1
9:11701596	rs10809558	adolescent idiopathic scoliosis	chr9	11701596	9661	1
9:120016346	rs1335415	adolescent idiopathic scoliosis	chr9	120016346	10199	1
9:120469832	rs11536869	adolescent idiopathic scoliosis	chr9	120469832	10203	1
9:122484432	rs17386987	adolescent idiopathic scoliosis	chr9	122484432	10213	1
9:123096246	rs200549	adolescent idiopathic scoliosis	chr9	123096246	10217	1
9:124897089	rs10120294	adolescent idiopathic scoliosis	chr9	124897089	10230	1
9:126838610	rs7871426	adolescent idiopathic scoliosis	chr9	126838610	10242	1
9:129471897	rs7870976	adolescent idiopathic scoliosis	chr9	129471897	10254	1
9:1304815	rs7864098	adolescent idiopathic scoliosis	chr9	1304815	9546	1
9:16681993	rs3904778	adolescent idiopathic scoliosis	chr9	16681993	9703	0
9:16690612	rs7028900	adolescent idiopathic scoliosis	chr9	16690612	9703	1
9:16700837	rs10756785	adolescent idiopathic scoliosis	chr9	16700837	9703	0
9:1670258	rs1323230	adolescent idiopathic scoliosis	chr9	1670258	9547	1
9:17130156	rs17754109	adolescent idiopathic scoliosis	chr9	17130156	9711	1
9:19530883	rs1887489	adolescent idiopathic scoliosis	chr9	19530883	9733	1
9:19649738	rs7870850	adolescent idiopathic scoliosis	chr9	19649738	9734	1
9:22041998	rs17694493	adolescent idiopathic scoliosis	chr9	22041998	9760	1
9:22484016	rs1999124	adolescent idiopathic scoliosis	chr9	22484016	9778	1
9:2594236	rs10967100	adolescent idiopathic scoliosis	chr9	2594236	9558	1
9:26077466	rs10812342	adolescent idiopathic scoliosis	chr9	26077466	9803	1
9:31492927	rs16917043	adolescent idiopathic scoliosis	chr9	31492927	9839	1
9:3294227	rs17658908	adolescent idiopathic scoliosis	chr9	3294227	9564	1
9:33056299	rs11789823	adolescent idiopathic scoliosis	chr9	33056299	9845	1
9:33217266	rs830407	adolescent idiopathic scoliosis	chr9	33217266	9848	1
9:33406297	rs7029953	adolescent idiopathic scoliosis	chr9	33406297	9849	1
9:34581819	rs13290451	adolescent idiopathic scoliosis	chr9	34581819	9858	1
9:426215	rs12353411	adolescent idiopathic scoliosis	chr9	426215	9531	1
9:5875256	rs7862229	adolescent idiopathic scoliosis	chr9	5875256	9598	1
9:7007063	rs7025832	adolescent idiopathic scoliosis	chr9	7007063	9620	1
9:72209644	rs6559648	adolescent idiopathic scoliosis	chr9	72209644	9894	1
9:74635602	rs11143067	adolescent idiopathic scoliosis	chr9	74635602	9901	1
9:77743187	rs9776186	adolescent idiopathic scoliosis	chr9	77743187	9914	1
9:80063054	rs10869925	adolescent idiopathic scoliosis	chr9	80063054	9938	1
9:81018312	rs10867194	adolescent idiopathic scoliosis	chr9	81018312	9940	1
9:81626544	rs17727049	adolescent idiopathic scoliosis	chr9	81626544	9943	1
9:85184335	rs11139622	adolescent idiopathic scoliosis	chr9	85184335	9963	1
9:87710866	rs7020497	adolescent idiopathic scoliosis	chr9	87710866	9975	1
9:93514242	rs12380216	adolescent idiopathic scoliosis	chr9	93514242	9998	1
9:95857650	rs12378451	adolescent idiopathic scoliosis	chr9	95857650	10009	1
9:99904457	rs2374916	adolescent idiopathic scoliosis	chr9	99904457	10039	1
1:167295838	rs6427082	adult onset asthma	chr1	167295838	956	1
1:167420299	rs2056625	adult onset asthma	chr1	167420299	958	1
1:167420425	rs2056626	adult onset asthma	chr1	167420425	959	0
1:167427247	rs7523907	adult onset asthma	chr1	167427247	959	1
1:167433420	rs1723018	adult onset asthma	chr1	167433420	959	0
1:198640488	rs17668708	adult onset asthma	chr1	198640488	1140	1
1:198657850	rs3767745	adult onset asthma	chr1	198657850	1140	0
1:32165093	rs6681149	adult onset asthma	chr1	32165093	242	1
1:8505058	rs301816	adult onset asthma	chr1	8505058	63	1
10:8103059	rs477771	adult onset asthma	chr10	8103059	10406	1
10:8104341	rs11255504	adult onset asthma	chr10	8104341	10407	1
10:8510957	rs7099257	adult onset asthma	chr10	8510957	10417	0
10:8515348	rs12785018	adult onset asthma	chr10	8515348	10417	1
10:8777640	rs10795672	adult onset asthma	chr10	8777640	10429	1
10:9002169	rs827620	adult onset asthma	chr10	9002169	10438	1
10:9032555	rs72782676	adult onset asthma	chr10	9032555	10441	1
10:9037492	rs930579	adult onset asthma	chr10	9037492	10442	1
10:9046645	rs2589561	adult onset asthma	chr10	9046645	10446	1
10:9049253	rs12413578	adult onset asthma	chr10	9049253	10445	1
10:9053073	rs962992	adult onset asthma	chr10	9053073	10444	0
10:9054340	rs1775554	adult onset asthma	chr10	9054340	10444	1
10:9108518	rs17145188	adult onset asthma	chr10	9108518	10450	1
10:9150199	rs118091978	adult onset asthma	chr10	9150199	10448	1
10:9208204	rs17406680	adult onset asthma	chr10	9208204	10452	1
10:94430497	rs2185756	adult onset asthma	chr10	94430497	11023	1
10:94498436	rs4933236	adult onset asthma	chr10	94498436	11024	1
11:111440865	rs4616071	adult onset asthma	chr11	111440865	12121	1
11:111472460	rs1784775	adult onset asthma	chr11	111472460	12121	0
11:1123739	rs12788104	adult onset asthma	chr11	1123739	11388	0
11:1145844	rs28415845	adult onset asthma	chr11	1145844	11388	1
11:61609750	rs174583	adult onset asthma	chr11	61609750	11772	0
11:61610750	rs174584	adult onset asthma	chr11	61610750	11772	1
11:61630104	rs174621	adult onset asthma	chr11	61630104	11776	1
11:65294830	rs1787663	adult onset asthma	chr11	65294830	11809	1
11:76293527	rs7936070	adult onset asthma	chr11	76293527	11901	0
11:76293726	rs7936312	adult onset asthma	chr11	76293726	11901	1
11:76299431	rs55646091	adult onset asthma	chr11	76299431	11894	1
12:48186563	rs2544026	adult onset asthma	chr12	48186563	12670	1
12:48205358	rs56389811	adult onset asthma	chr12	48205358	12670	0
12:56389293	rs705700	adult onset asthma	chr12	56389293	12721	1
12:56449435	rs7302200	adult onset asthma	chr12	56449435	12722	0
12:56474480	rs4759229	adult onset asthma	chr12	56474480	12722	1
12:57489709	rs1059513	adult onset asthma	chr12	57489709	12733	1
12:57509102	rs3122929	adult onset asthma	chr12	57509102	12735	1
12:57530341	rs17547610	adult onset asthma	chr12	57530341	12737	1
12:71533210	rs11178648	adult onset asthma	chr12	71533210	12818	1
13:100070457	rs4771332	adult onset asthma	chr13	100070457	13650	1
13:40319954	rs28635831	adult onset asthma	chr13	40319954	13345	0
13:40362229	rs8002731	adult onset asthma	chr13	40362229	13345	1
15:61049569	rs7183955	adult onset asthma	chr15	61049569	14502	1
15:67371244	rs28617673	adult onset asthma	chr15	67371244	14546	1
15:67441750	rs72743461	adult onset asthma	chr15	67441750	14551	1
15:67455630	rs56062135	adult onset asthma	chr15	67455630	14551	0
15:67467143	rs12912010	adult onset asthma	chr15	67467143	14556	1
15:67475488	rs10152595	adult onset asthma	chr15	67475488	14557	1
15:84556623	rs4842921	adult onset asthma	chr15	84556623	14683	1
16:11213021	rs35441874	adult onset asthma	chr16	11213021	14936	1
16:11215424	rs35032408	adult onset asthma	chr16	11215424	14936	0
16:27359061	rs2239346	adult onset asthma	chr16	27359061	15051	1
16:27369502	rs3024655	adult onset asthma	chr16	27369502	15052	1
17:47469186	rs2412099	adult onset asthma	chr17	47469186	15846	1
17:73825463	rs111365807	adult onset asthma	chr17	73825463	16005	1
19:33721455	rs10414065	adult onset asthma	chr19	33721455	16740	0
19:33726578	rs117710327	adult onset asthma	chr19	33726578	16740	1
19:46370381	rs8103278	adult onset asthma	chr19	46370381	16942	1
2:102287835	rs13022699	adult onset asthma	chr2	102287835	2176	1
2:102852802	rs10167431	adult onset asthma	chr2	102852802	2191	1
2:102892339	rs60227565	adult onset asthma	chr2	102892339	2193	1
2:102926362	rs12470864	adult onset asthma	chr2	102926362	2195	0
2:102936159	rs72823641	adult onset asthma	chr2	102936159	2193	0
2:102944246	rs151110022	adult onset asthma	chr2	102944246	2193	0
2:102949161	rs12479210	adult onset asthma	chr2	102949161	2195	1
2:102966310	rs10208293	adult onset asthma	chr2	102966310	2196	1
2:103092441	rs1468790	adult onset asthma	chr2	103092441	2202	1
2:103194558	rs74263644	adult onset asthma	chr2	103194558	2206	1
2:111874699	rs72836344	adult onset asthma	chr2	111874699	2248	0
2:111891795	rs72836349	adult onset asthma	chr2	111891795	2248	1
2:146118069	rs1474011	adult onset asthma	chr2	146118069	2448	0
2:146145018	rs2381712	adult onset asthma	chr2	146145018	2448	1
2:146156679	rs12617922	adult onset asthma	chr2	146156679	2448	0
2:242698640	rs34290285	adult onset asthma	chr2	242698640	3096	1
21:36421331	rs56045941	adult onset asthma	chr21	36421331	17641	0
21:36464631	rs11088309	adult onset asthma	chr21	36464631	17641	1
3:156310776	rs6441084	adult onset asthma	chr3	156310776	4073	1
3:176849740	rs62296577	adult onset asthma	chr3	176849740	4202	1
3:176912899	rs12493005	adult onset asthma	chr3	176912899	4203	1
3:195762492	rs11715524	adult onset asthma	chr3	195762492	4337	1
3:33083985	rs4491851	adult onset asthma	chr3	33083985	3383	1
4:123353432	rs17454584	adult onset asthma	chr4	123353432	5017	1
4:123359569	rs62322662	adult onset asthma	chr4	123359569	5021	1
4:53304118	rs7670374	adult onset asthma	chr4	53304118	4643	1
5:110401872	rs1837253	adult onset asthma	chr5	110401872	6027	1
5:110408002	rs1898671	adult onset asthma	chr5	110408002	6029	1
5:110471791	rs73786772	adult onset asthma	chr5	110471791	6029	0
5:131778452	rs17622378	adult onset asthma	chr5	131778452	6167	1
5:131787137	rs6866614	adult onset asthma	chr5	131787137	6172	1
5:131799626	rs3749833	adult onset asthma	chr5	131799626	6171	1
5:131984835	rs60153262	adult onset asthma	chr5	131984835	6178	1
5:131991881	rs115008099	adult onset asthma	chr5	131991881	6177	1
5:141468254	rs1821263	adult onset asthma	chr5	141468254	6260	1
5:156636712	rs75355720	adult onset asthma	chr5	156636712	6352	1
5:35881376	rs11742240	adult onset asthma	chr5	35881376	5569	1
6:144298200	rs6900923	adult onset asthma	chr6	144298200	7368	1
6:90985198	rs58521088	adult onset asthma	chr6	90985198	7040	0
6:90986353	rs6454805	adult onset asthma	chr6	90986353	7040	1
6:91011673	rs1321859	adult onset asthma	chr6	91011673	7040	0
7:28149255	rs57585717	adult onset asthma	chr7	28149255	7852	1
8:81291645	rs4739738	adult onset asthma	chr8	81291645	9118	0
8:81303039	rs2001628	adult onset asthma	chr8	81303039	9118	1
8:81318892	rs10091870	adult onset asthma	chr8	81318892	9119	1
9:5841438	rs7047575	adult onset asthma	chr9	5841438	9596	1
9:6047765	rs62557312	adult onset asthma	chr9	6047765	9602	1
9:6049843	rs10975413	adult onset asthma	chr9	6049843	9602	0
9:6187132	rs76962799	adult onset asthma	chr9	6187132	9608	1
9:6209697	rs992969	adult onset asthma	chr9	6209697	9606	1
9:6213387	rs928413	adult onset asthma	chr9	6213387	9606	0
9:6362365	rs7851246	adult onset asthma	chr9	6362365	9610	1
1:107213976	rs11184959	age-related macular degeneration	chr1	107213976	683	1
1:177568799	rs16851585	age-related macular degeneration	chr1	177568799	1036	1
1:196380158	rs187328863	age-related macular degeneration	chr1	196380158	1122	1
1:196646176	rs1329424	age-related macular degeneration	chr1	196646176	1123	0
1:196657064	rs570618	age-related macular degeneration	chr1	196657064	1123	1
1:196660261	rs10801555	age-related macular degeneration	chr1	196660261	1123	0
1:196670757	rs4658046	age-related macular degeneration	chr1	196670757	1123	0
1:196673993	rs1831282	age-related macular degeneration	chr1	196673993	1123	0
1:196676935	rs10733086	age-related macular degeneration	chr1	196676935	1123	0
1:196679455	rs10737680	age-related macular degeneration	chr1	196679455	1124	0
1:196696933	rs1410996	age-related macular degeneration	chr1	196696933	1124	0
1:196701051	rs380390	age-related macular degeneration	chr1	196701051	1123	0
1:196702810	rs1329428	age-related macular degeneration	chr1	196702810	1124	0
1:196704632	rs10922109	age-related macular degeneration	chr1	196704632	1124	1
1:196823613	rs7542235	age-related macular degeneration	chr1	196823613	1125	1
1:196973183	rs12116643	age-related macular degeneration	chr1	196973183	1130	1
1:207980901	rs4844620	age-related macular degeneration	chr1	207980901	1236	1
1:208039471	rs1967689	age-related macular degeneration	chr1	208039471	1237	1
1:98818716	rs12727789	age-related macular degeneration	chr1	98818716	639	1
10:120822906	rs76473913	age-related macular degeneration	chr10	120822906	11232	1
10:124215315	rs3750848	age-related macular degeneration	chr10	124215315	11282	0
10:124215421	rs3750847	age-related macular degeneration	chr10	124215421	11282	0
10:124215565	rs3750846	age-related macular degeneration	chr10	124215565	11282	1
10:124219275	rs3793917	age-related macular degeneration	chr10	124219275	11282	0
10:124220544	rs11200638	age-related macular degeneration	chr10	124220544	11282	0
10:124223944	rs2248799	age-related macular degeneration	chr10	124223944	11283	1
10:124226630	rs2284665	age-related macular degeneration	chr10	124226630	11282	0
10:24999593	rs12357257	age-related macular degeneration	chr10	24999593	10579	1
10:3887162	rs12411753	age-related macular degeneration	chr10	3887162	10356	1
10:54574996	rs6480975	age-related macular degeneration	chr10	54574996	10730	1
10:73144235	rs7091537	age-related macular degeneration	chr10	73144235	10882	1
10:86411554	rs113544501	age-related macular degeneration	chr10	86411554	10967	1
11:115793206	rs431911	age-related macular degeneration	chr11	115793206	12160	1
11:120011880	rs61900473	age-related macular degeneration	chr11	120011880	12210	1
11:125172383	rs1077952	age-related macular degeneration	chr11	125172383	12263	1
11:77756476	rs113553030	age-related macular degeneration	chr11	77756476	11912	1
11:82821382	rs4293143	age-related macular degeneration	chr11	82821382	11938	1
11:88891114	rs10830228	age-related macular degeneration	chr11	88891114	11981	0
11:88913663	rs621313	age-related macular degeneration	chr11	88913663	11981	1
12:112132610	rs61941274	age-related macular degeneration	chr12	112132610	13045	1
12:25617158	rs73296436	age-related macular degeneration	chr12	25617158	12558	1
12:31137312	rs55916253	age-related macular degeneration	chr12	31137312	12603	1
12:53500947	rs11170417	age-related macular degeneration	chr12	53500947	12705	1
12:56115778	rs3138141	age-related macular degeneration	chr12	56115778	12719	1
12:58400076	rs12368533	age-related macular degeneration	chr12	58400076	12745	1
12:94450572	rs17296444	age-related macular degeneration	chr12	94450572	12912	1
13:31819325	rs9542236	age-related macular degeneration	chr13	31819325	13301	1
13:31821240	rs9564692	age-related macular degeneration	chr13	31821240	13302	1
13:38065446	rs9646096	age-related macular degeneration	chr13	38065446	13334	1
13:40078540	rs8002574	age-related macular degeneration	chr13	40078540	13342	1
13:67550996	rs1359191	age-related macular degeneration	chr13	67550996	13499	1
14:35371697	rs6571690	age-related macular degeneration	chr14	35371697	13834	1
14:68769199	rs61985136	age-related macular degeneration	chr14	68769199	14009	0
14:68785077	rs8017304	age-related macular degeneration	chr14	68785077	14009	1
14:68986999	rs2842339	age-related macular degeneration	chr14	68986999	14012	1
15:31393945	rs6493454	age-related macular degeneration	chr15	31393945	14315	1
15:31394868	rs7182946	age-related macular degeneration	chr15	31394868	14315	0
15:58678512	rs10468017	age-related macular degeneration	chr15	58678512	14481	0
15:58680954	rs2043085	age-related macular degeneration	chr15	58680954	14481	1
15:58687880	rs493258	age-related macular degeneration	chr15	58687880	14484	0
15:58688467	rs920915	age-related macular degeneration	chr15	58688467	14484	1
15:58723939	rs2070895	age-related macular degeneration	chr15	58723939	14486	1
15:64075102	rs74320127	age-related macular degeneration	chr15	64075102	14528	1
15:89723858	rs4932480	age-related macular degeneration	chr15	89723858	14713	1
16:10585350	rs28368872	age-related macular degeneration	chr16	10585350	14924	1
16:10586102	rs12930861	age-related macular degeneration	chr16	10586102	14924	0
16:25996614	rs79590629	age-related macular degeneration	chr16	25996614	15042	1
16:56993324	rs3764261	age-related macular degeneration	chr16	56993324	15149	0
16:56994528	rs17231506	age-related macular degeneration	chr16	56994528	15149	1
16:56997233	rs1864163	age-related macular degeneration	chr16	56997233	15151	1
16:67488877	rs1471142	age-related macular degeneration	chr16	67488877	15203	1
16:75234872	rs72802342	age-related macular degeneration	chr16	75234872	15254	1
17:55108734	rs6503782	age-related macular degeneration	chr17	55108734	15878	1
17:79526821	rs6565597	age-related macular degeneration	chr17	79526821	16054	1
18:2050381	rs2186849	age-related macular degeneration	chr18	2050381	16077	1
18:62418444	rs17073641	age-related macular degeneration	chr18	62418444	16428	1
18:74859044	rs1789110	age-related macular degeneration	chr18	74859044	16495	1
19:1031438	rs67538026	age-related macular degeneration	chr19	1031438	16516	1
19:29738641	rs741449	age-related macular degeneration	chr19	29738641	16713	1
19:34436889	rs10404384	age-related macular degeneration	chr19	34436889	16753	1
19:3944240	rs10406174	age-related macular degeneration	chr19	3944240	16553	1
19:45392254	rs6857	age-related macular degeneration	chr19	45392254	16877	0
19:45395619	rs2075650	age-related macular degeneration	chr19	45395619	16877	1
19:45422946	rs4420638	age-related macular degeneration	chr19	45422946	16887	1
19:45748362	rs73036519	age-related macular degeneration	chr19	45748362	16933	1
19:5835677	rs12019136	age-related macular degeneration	chr19	5835677	16568	1
19:6716279	rs11569415	age-related macular degeneration	chr19	6716279	16575	1
2:121282630	rs17050244	age-related macular degeneration	chr2	121282630	2302	1
2:121301911	rs6721654	age-related macular degeneration	chr2	121301911	2302	0
2:123217377	rs72837798	age-related macular degeneration	chr2	123217377	2314	1
2:12962315	rs10191751	age-related macular degeneration	chr2	12962315	1599	1
2:155661432	rs1445653	age-related macular degeneration	chr2	155661432	2508	1
2:228086920	rs11884770	age-related macular degeneration	chr2	228086920	2964	1
2:237519496	rs56072732	age-related macular degeneration	chr2	237519496	3050	1
2:49052255	rs4482537	age-related macular degeneration	chr2	49052255	1885	1
20:23858984	rs4815244	age-related macular degeneration	chr20	23858984	17204	1
20:44921676	rs6032755	age-related macular degeneration	chr20	44921676	17339	1
20:58268519	rs843818	age-related macular degeneration	chr20	58268519	17465	1
21:21772340	rs2205502	age-related macular degeneration	chr21	21772340	17546	1
21:47573550	rs2839127	age-related macular degeneration	chr21	47573550	17734	1
22:30592487	rs713875	age-related macular degeneration	chr22	30592487	17833	1
22:33105817	rs5754227	age-related macular degeneration	chr22	33105817	17852	1
22:38476276	rs8135665	age-related macular degeneration	chr22	38476276	17890	1
22:46910630	rs2337055	age-related macular degeneration	chr22	46910630	17979	1
3:102189169	rs17822656	age-related macular degeneration	chr3	102189169	3751	1
3:123139034	rs6762009	age-related macular degeneration	chr3	123139034	3887	1
3:2092106	rs77360121	age-related macular degeneration	chr3	2092106	3114	1
3:64705365	rs6795735	age-related macular degeneration	chr3	64705365	3600	0
3:64715155	rs62247658	age-related macular degeneration	chr3	64715155	3600	1
3:99180668	rs140647181	age-related macular degeneration	chr3	99180668	3729	1
3:99396272	rs13095226	age-related macular degeneration	chr3	99396272	3731	0
3:99419853	rs55975637	age-related macular degeneration	chr3	99419853	3731	0
3:99481539	rs13081855	age-related macular degeneration	chr3	99481539	3731	1
4:110590479	rs4698775	age-related macular degeneration	chr4	110590479	4931	1
4:110659067	rs10033900	age-related macular degeneration	chr4	110659067	4933	1
4:116924184	rs17586843	age-related macular degeneration	chr4	116924184	4982	0
4:116934079	rs7676999	age-related macular degeneration	chr4	116934079	4982	1
4:184834911	rs11132213	age-related macular degeneration	chr4	184834911	5322	1
4:40304747	rs12498917	age-related macular degeneration	chr4	40304747	4597	1
4:57786450	rs1713985	age-related macular degeneration	chr4	57786450	4672	1
4:63342270	rs6819266	age-related macular degeneration	chr4	63342270	4686	1
4:64360713	rs11131465	age-related macular degeneration	chr4	64360713	4690	1
4:97003664	rs62315917	age-related macular degeneration	chr4	97003664	4860	1
5:117734465	rs61287758	age-related macular degeneration	chr5	117734465	6081	1
5:29538166	rs139161960	age-related macular degeneration	chr5	29538166	5525	1
5:35494448	rs114092250	age-related macular degeneration	chr5	35494448	5568	1
5:75184914	rs79069165	age-related macular degeneration	chr5	75184914	5815	1
5:9979084	rs553169	age-related macular degeneration	chr5	9979084	5449	1
6:100328198	rs4840097	age-related macular degeneration	chr6	100328198	7102	1
6:106252999	rs1355023	age-related macular degeneration	chr6	106252999	7126	1
6:106260128	rs7750345	age-related macular degeneration	chr6	106260128	7126	0
6:116387134	rs1999930	age-related macular degeneration	chr6	116387134	7190	1
6:116443735	rs3812111	age-related macular degeneration	chr6	116443735	7191	1
6:122229536	rs9482193	age-related macular degeneration	chr6	122229536	7222	1
6:160071159	rs2842992	age-related macular degeneration	chr6	160071159	7495	1
6:43826627	rs943080	age-related macular degeneration	chr6	43826627	6822	1
6:43828582	rs4711751	age-related macular degeneration	chr6	43828582	6822	0
6:45885061	rs4714888	age-related macular degeneration	chr6	45885061	6842	1
6:7118990	rs11755724	age-related macular degeneration	chr6	7118990	6588	1
7:104756326	rs1142	age-related macular degeneration	chr7	104756326	8259	1
7:42176282	rs2049622	age-related macular degeneration	chr7	42176282	7945	1
7:4498947	rs55869773	age-related macular degeneration	chr7	4498947	7644	1
7:99991548	rs7803454	age-related macular degeneration	chr7	99991548	8218	1
8:141176329	rs117659209	age-related macular degeneration	chr8	141176329	9502	1
8:23082971	rs13278062	age-related macular degeneration	chr8	23082971	8838	1
8:516479	rs722782	age-related macular degeneration	chr8	516479	8582	1
8:58452229	rs72657107	age-related macular degeneration	chr8	58452229	8998	1
9:101908365	rs334353	age-related macular degeneration	chr9	101908365	10064	1
9:101923372	rs1626340	age-related macular degeneration	chr9	101923372	10064	0
9:107661742	rs2740488	age-related macular degeneration	chr9	107661742	10097	1
9:117401016	rs41278671	age-related macular degeneration	chr9	117401016	10165	1
9:76617720	rs10781182	age-related macular degeneration	chr9	76617720	9906	1
9:82340765	rs11545434	age-related macular degeneration	chr9	82340765	9948	1
1:10694907	rs61776290	alcohol dependence	chr1	10694907	80	1
1:110652880	rs514341	alcohol dependence	chr1	110652880	707	1
1:115734091	rs195204	alcohol dependence	chr1	115734091	749	1
1:120195042	rs454510	alcohol dependence	chr1	120195042	778	1
1:175120079	rs6701037	alcohol dependence	chr1	175120079	1025	1
1:216773493	rs72737330	alcohol dependence	chr1	216773493	1286	1
1:241892235	rs9782914	alcohol dependence	chr1	241892235	1450	1
1:244428531	rs488109	alcohol dependence	chr1	244428531	1468	1
1:247348189	rs3738443	alcohol dependence	chr1	247348189	1483	1
1:25193155	rs3131513	alcohol dependence	chr1	25193155	196	1
1:31883925	rs4478858	alcohol dependence	chr1	31883925	240	1
1:39393031	rs2094081	alcohol dependence	chr1	39393031	293	1
1:44469031	rs1362153	alcohol dependence	chr1	44469031	329	1
1:50937848	rs3827730	alcohol dependence	chr1	50937848	356	1
1:58256544	rs35738462	alcohol dependence	chr1	58256544	401	1
1:7504141	rs75562159	alcohol dependence	chr1	7504141	50	1
10:110497101	rs7906104	alcohol dependence	chr10	110497101	11146	1
10:110823083	rs17125651	alcohol dependence	chr10	110823083	11147	1
10:121204660	rs1316543	alcohol dependence	chr10	121204660	11240	1
10:126235390	rs34997829	alcohol dependence	chr10	126235390	11299	1
10:131984312	rs10741210	alcohol dependence	chr10	131984312	11337	1
10:23670342	rs2886497	alcohol dependence	chr10	23670342	10569	1
10:33563893	rs2243668	alcohol dependence	chr10	33563893	10649	1
10:59572708	rs17625382	alcohol dependence	chr10	59572708	10747	1
10:99464866	rs7913179	alcohol dependence	chr10	99464866	11055	1
11:100139171	rs117557854	alcohol dependence	chr11	100139171	12047	1
11:113374420	rs61902812	alcohol dependence	chr11	113374420	12134	1
11:113431960	rs4936277	alcohol dependence	chr11	113431960	12139	1
11:11476845	rs12222290	alcohol dependence	chr11	11476845	11497	1
11:125172593	rs750338	alcohol dependence	chr11	125172593	12264	1
11:125178403	rs10893366	alcohol dependence	chr11	125178403	12263	1
11:132584119	rs1793257	alcohol dependence	chr11	132584119	12338	1
11:63592621	rs10897449	alcohol dependence	chr11	63592621	11787	1
11:75128339	rs3018100	alcohol dependence	chr11	75128339	11885	1
11:80510267	rs73513496	alcohol dependence	chr11	80510267	11927	1
12:101742180	rs57083693	alcohol dependence	chr12	101742180	12977	1
12:130230407	rs7979367	alcohol dependence	chr12	130230407	13199	1
12:15389637	rs12311304	alcohol dependence	chr12	15389637	12487	1
12:1934581	rs2887631	alcohol dependence	chr12	1934581	12375	1
12:73047637	rs11179306	alcohol dependence	chr12	73047637	12822	1
12:81932981	rs2400954	alcohol dependence	chr12	81932981	12857	1
12:85187511	rs4761097	alcohol dependence	chr12	85187511	12869	1
12:94528825	rs3847794	alcohol dependence	chr12	94528825	12913	1
12:99848900	rs2133896	alcohol dependence	chr12	99848900	12964	1
13:23755127	rs4770403	alcohol dependence	chr13	23755127	13243	1
13:24658356	rs9805786	alcohol dependence	chr13	24658356	13251	1
13:27586873	rs9512491	alcohol dependence	chr13	27586873	13271	1
13:27920611	rs9512637	alcohol dependence	chr13	27920611	13273	1
13:33680854	rs642899	alcohol dependence	chr13	33680854	13317	1
13:55244856	rs1471450	alcohol dependence	chr13	55244856	13451	1
13:55457502	rs75104126	alcohol dependence	chr13	55457502	13452	1
13:58114748	rs11840092	alcohol dependence	chr13	58114748	13461	1
13:98016416	rs9556711	alcohol dependence	chr13	98016416	13630	1
14:100684192	rs2766692	alcohol dependence	chr14	100684192	14222	1
14:102595625	rs1190596	alcohol dependence	chr14	102595625	14240	1
14:24253696	rs10483282	alcohol dependence	chr14	24253696	13776	1
14:42655275	rs2154294	alcohol dependence	chr14	42655275	13877	1
14:54072858	rs1380131	alcohol dependence	chr14	54072858	13923	1
14:71352648	rs36563	alcohol dependence	chr14	71352648	14032	1
14:71395604	rs2810114	alcohol dependence	chr14	71395604	14033	1
15:38962756	rs1874252	alcohol dependence	chr15	38962756	14364	1
15:59711691	rs10519005	alcohol dependence	chr15	59711691	14495	1
15:60447838	rs77993859	alcohol dependence	chr15	60447838	14498	1
15:77808598	rs12898370	alcohol dependence	chr15	77808598	14625	1
15:93044339	rs8040009	alcohol dependence	chr15	93044339	14742	1
15:95652523	rs73459955	alcohol dependence	chr15	95652523	14770	1
15:96052742	rs933769	alcohol dependence	chr15	96052742	14771	1
15:96844727	rs7181753	alcohol dependence	chr15	96844727	14781	1
16:19156016	rs8062326	alcohol dependence	chr16	19156016	15002	1
16:25427472	rs2345546	alcohol dependence	chr16	25427472	15039	1
16:51961543	rs11076221	alcohol dependence	chr16	51961543	15113	1
16:53800954	rs1421085	alcohol dependence	chr16	53800954	15126	1
16:53820066	rs11075992	alcohol dependence	chr16	53820066	15126	0
16:58372984	rs7199896	alcohol dependence	chr16	58372984	15167	1
16:7844412	rs12597282	alcohol dependence	chr16	7844412	14887	1
16:9213880	rs3743832	alcohol dependence	chr16	9213880	14905	1
18:50285398	rs768048	alcohol dependence	chr18	50285398	16320	1
18:54397622	rs17750015	alcohol dependence	chr18	54397622	16375	1
18:72492689	rs9947276	alcohol dependence	chr18	72492689	16473	1
19:46034558	rs8111589	alcohol dependence	chr19	46034558	16935	1
2:129994332	rs1660895	alcohol dependence	chr2	129994332	2359	1
2:139671955	rs9636231	alcohol dependence	chr2	139671955	2406	1
2:151126403	rs6716455	alcohol dependence	chr2	151126403	2474	1
2:166490343	rs10211296	alcohol dependence	chr2	166490343	2584	1
2:190771945	rs62184315	alcohol dependence	chr2	190771945	2710	1
2:198164530	rs1896857	alcohol dependence	chr2	198164530	2756	0
2:198214396	rs55702914	alcohol dependence	chr2	198214396	2757	1
2:198370340	rs58335266	alcohol dependence	chr2	198370340	2756	1
2:201303010	rs2028201	alcohol dependence	chr2	201303010	2783	1
2:201568433	rs2253612	alcohol dependence	chr2	201568433	2785	1
2:216893637	rs1344694	alcohol dependence	chr2	216893637	2889	0
2:216898658	rs7590720	alcohol dependence	chr2	216898658	2889	1
2:226980376	rs10198241	alcohol dependence	chr2	226980376	2956	1
2:237509207	rs896543	alcohol dependence	chr2	237509207	3049	1
2:239857753	rs62191099	alcohol dependence	chr2	239857753	3069	1
2:41810061	rs7556950	alcohol dependence	chr2	41810061	1811	1
2:45138507	rs540606	alcohol dependence	chr2	45138507	1846	1
2:45142673	rs570436	alcohol dependence	chr2	45142673	1846	0
2:50184394	rs11681792	alcohol dependence	chr2	50184394	1894	1
2:55505456	rs1437396	alcohol dependence	chr2	55505456	1921	1
2:59543376	rs181048070	alcohol dependence	chr2	59543376	1965	1
2:60143192	rs7595950	alcohol dependence	chr2	60143192	1968	1
2:79978360	rs10196867	alcohol dependence	chr2	79978360	2120	1
2:9676413	rs17362650	alcohol dependence	chr2	9676413	1570	1
20:37550935	rs10392	alcohol dependence	chr20	37550935	17281	1
21:16590032	rs57126985	alcohol dependence	chr21	16590032	17523	1
21:22487854	rs2826659	alcohol dependence	chr21	22487854	17554	1
21:23631676	rs2827312	alcohol dependence	chr21	23631676	17558	1
21:26756969	rs59551326	alcohol dependence	chr21	26756969	17572	1
21:39027272	rs2835872	alcohol dependence	chr21	39027272	17660	1
21:41020545	rs79978308	alcohol dependence	chr21	41020545	17677	1
21:47445791	rs4293630	alcohol dependence	chr21	47445791	17733	1
22:34078057	rs5754638	alcohol dependence	chr22	34078057	17856	1
22:34941576	rs4821261	alcohol dependence	chr22	34941576	17865	1
22:45183014	rs16992796	alcohol dependence	chr22	45183014	17964	1
22:50557407	rs138229	alcohol dependence	chr22	50557407	18006	1
3:115740719	rs16824395	alcohol dependence	chr3	115740719	3834	1
3:116882732	rs9844985	alcohol dependence	chr3	116882732	3839	1
3:11956598	rs6777876	alcohol dependence	chr3	11956598	3187	1
3:122111561	rs2002594	alcohol dependence	chr3	122111561	3879	1
3:12753131	rs13064447	alcohol dependence	chr3	12753131	3202	1
3:132693588	rs2369955	alcohol dependence	chr3	132693588	3935	1
3:15295364	rs1318937	alcohol dependence	chr3	15295364	3225	1
3:164589939	rs2168784	alcohol dependence	chr3	164589939	4130	1
3:184216130	rs3930234	alcohol dependence	chr3	184216130	4242	1
3:20352766	rs9871864	alcohol dependence	chr3	20352766	3264	1
3:28206877	rs9310862	alcohol dependence	chr3	28206877	3333	1
3:32240119	rs9825310	alcohol dependence	chr3	32240119	3371	1
3:32962051	rs11919880	alcohol dependence	chr3	32962051	3379	1
3:3356174	rs9874556	alcohol dependence	chr3	3356174	3125	1
3:34014292	rs11129574	alcohol dependence	chr3	34014292	3389	1
3:41494605	rs6809441	alcohol dependence	chr3	41494605	3437	1
3:87783976	rs9860340	alcohol dependence	chr3	87783976	3706	1
3:8808515	rs237899	alcohol dependence	chr3	8808515	3169	1
4:100053894	rs6822348	alcohol dependence	chr4	100053894	4870	1
4:100214164	rs904092	alcohol dependence	chr4	100214164	4871	1
4:100236762	rs1693457	alcohol dependence	chr4	100236762	4871	0
4:100238998	rs2075633	alcohol dependence	chr4	100238998	4872	1
4:100250419	rs1789891	alcohol dependence	chr4	100250419	4873	1
4:100250970	rs2173201	alcohol dependence	chr4	100250970	4874	0
4:100253708	rs1154433	alcohol dependence	chr4	100253708	4876	0
4:100258007	rs1612735	alcohol dependence	chr4	100258007	4876	1
4:100258155	rs1614972	alcohol dependence	chr4	100258155	4874	1
4:100267372	rs12639833	alcohol dependence	chr4	100267372	4874	0
4:100274286	rs1789924	alcohol dependence	chr4	100274286	4876	0
4:100278697	rs4699741	alcohol dependence	chr4	100278697	4875	1
4:100304545	rs1372680	alcohol dependence	chr4	100304545	4877	1
4:131013140	rs11933661	alcohol dependence	chr4	131013140	5053	1
4:146769074	rs1027841	alcohol dependence	chr4	146769074	5115	1
4:162811569	rs115460205	alcohol dependence	chr4	162811569	5190	1
4:162824366	rs17536732	alcohol dependence	chr4	162824366	5190	0
4:163243053	rs4440177	alcohol dependence	chr4	163243053	5194	1
4:175027516	rs55768019	alcohol dependence	chr4	175027516	5251	1
4:26066371	rs6810498	alcohol dependence	chr4	26066371	4529	1
4:45547068	rs73135175	alcohol dependence	chr4	45547068	4619	1
4:4719494	rs1000579	alcohol dependence	chr4	4719494	4395	1
4:71329490	rs1109501	alcohol dependence	chr4	71329490	4717	1
4:91136741	rs62313897	alcohol dependence	chr4	91136741	4829	1
5:118966500	rs12109691	alcohol dependence	chr5	118966500	6091	1
5:123398098	rs7448080	alcohol dependence	chr5	123398098	6115	1
5:146320823	rs1864982	alcohol dependence	chr5	146320823	6284	1
5:153811490	rs10037670	alcohol dependence	chr5	153811490	6335	1
5:28696504	rs16897978	alcohol dependence	chr5	28696504	5518	1
5:40134777	rs2548145	alcohol dependence	chr5	40134777	5597	1
5:53592361	rs35951	alcohol dependence	chr5	53592361	5689	1
5:65107589	rs10940051	alcohol dependence	chr5	65107589	5773	1
5:96111371	rs13160562	alcohol dependence	chr5	96111371	5955	1
6:110327684	rs6930781	alcohol dependence	chr6	110327684	7160	1
6:148881728	rs73017046	alcohol dependence	chr6	148881728	7386	1
6:152157881	rs6902771	alcohol dependence	chr6	152157881	7427	1
6:24863075	rs4256430	alcohol dependence	chr6	24863075	6729	1
6:49556793	rs74745534	alcohol dependence	chr6	49556793	6854	1
6:51359803	rs4715221	alcohol dependence	chr6	51359803	6869	1
6:53307694	rs9395865	alcohol dependence	chr6	53307694	6886	1
6:95967412	rs2380220	alcohol dependence	chr6	95967412	7074	1
7:121275229	rs10253361	alcohol dependence	chr7	121275229	8350	1
7:22620319	rs2905347	alcohol dependence	chr7	22620319	7790	1
7:22728272	rs34929064	alcohol dependence	chr7	22728272	7791	1
7:40836521	rs17620991	alcohol dependence	chr7	40836521	7936	1
7:51011858	rs60617249	alcohol dependence	chr7	51011858	8016	1
7:55724445	rs9656709	alcohol dependence	chr7	55724445	8040	1
8:102832198	rs12544026	alcohol dependence	chr8	102832198	9207	1
8:11643915	rs804292	alcohol dependence	chr8	11643915	8730	1
8:128648726	rs72716801	alcohol dependence	chr8	128648726	9399	1
8:16058905	rs13340561	alcohol dependence	chr8	16058905	8770	1
8:16929635	rs10090288	alcohol dependence	chr8	16929635	8777	1
8:78325885	rs13259667	alcohol dependence	chr8	78325885	9104	1
9:18251855	rs10810935	alcohol dependence	chr9	18251855	9723	1
9:28600142	rs12348435	alcohol dependence	chr9	28600142	9825	1
9:30751220	rs10969853	alcohol dependence	chr9	30751220	9836	1
9:5377115	rs3824435	alcohol dependence	chr9	5377115	9589	1
9:92249584	rs10908907	alcohol dependence	chr9	92249584	9992	1
1:108322535	rs7521681	allergic rhinitis	chr1	108322535	689	1
1:12144434	rs1201113	allergic rhinitis	chr1	12144434	94	1
1:151801680	rs4845604	allergic rhinitis	chr1	151801680	820	1
1:152074116	rs12122629	allergic rhinitis	chr1	152074116	825	1
1:152271219	rs76243894	allergic rhinitis	chr1	152271219	830	1
1:161185058	rs2070901	allergic rhinitis	chr1	161185058	922	0
1:161187665	rs2070902	allergic rhinitis	chr1	161187665	922	1
1:167426424	rs1214598	allergic rhinitis	chr1	167426424	959	1
1:167431352	rs2988277	allergic rhinitis	chr1	167431352	959	0
1:17216331	rs6586513	allergic rhinitis	chr1	17216331	127	1
1:172779833	rs2422254	allergic rhinitis	chr1	172779833	1003	1
1:173170618	rs10912564	allergic rhinitis	chr1	173170618	1011	1
1:179071756	rs1325195	allergic rhinitis	chr1	179071756	1044	1
1:212858797	rs906363	allergic rhinitis	chr1	212858797	1269	1
1:226914734	rs697852	allergic rhinitis	chr1	226914734	1347	1
1:2510755	rs10910095	allergic rhinitis	chr1	2510755	13	1
1:25234156	rs74060469	allergic rhinitis	chr1	25234156	198	1
1:25261203	rs4648883	allergic rhinitis	chr1	25261203	199	1
1:3175371	rs10909912	allergic rhinitis	chr1	3175371	18	1
1:3300807	rs868688	allergic rhinitis	chr1	3300807	20	1
1:51859242	rs6673480	allergic rhinitis	chr1	51859242	364	1
1:55480374	rs2149039	allergic rhinitis	chr1	55480374	383	1
1:72752230	rs2815765	allergic rhinitis	chr1	72752230	484	1
1:8482078	rs301806	allergic rhinitis	chr1	8482078	63	1
1:9355936	rs9442514	allergic rhinitis	chr1	9355936	69	1
10:104225832	rs10883723	allergic rhinitis	chr10	104225832	11095	0
10:104336986	rs12784963	allergic rhinitis	chr10	104336986	11095	1
10:4809075	rs17133587	allergic rhinitis	chr10	4809075	10363	1
10:6094697	rs61839660	allergic rhinitis	chr10	6094697	10376	1
10:6124621	rs41295115	allergic rhinitis	chr10	6124621	10381	1
10:64375350	rs6479828	allergic rhinitis	chr10	64375350	10792	1
10:64391375	rs10995245	allergic rhinitis	chr10	64391375	10795	1
10:6627700	rs10796303	allergic rhinitis	chr10	6627700	10397	1
10:8850735	rs11255938	allergic rhinitis	chr10	8850735	10431	1
10:9028946	rs72782675	allergic rhinitis	chr10	9028946	10440	1
10:9043457	rs186856025	allergic rhinitis	chr10	9043457	10445	1
10:9043919	rs11256017	allergic rhinitis	chr10	9043919	10446	0
10:9053132	rs962993	allergic rhinitis	chr10	9053132	10444	0
10:9054325	rs1775553	allergic rhinitis	chr10	9054325	10444	1
10:9064361	rs1444789	allergic rhinitis	chr10	9064361	10446	1
11:111434094	rs11213941	allergic rhinitis	chr11	111434094	12121	1
11:111440865	rs4616071	allergic rhinitis	chr11	111440865	12121	0
11:116772917	rs141023293	allergic rhinitis	chr11	116772917	12175	1
11:118743286	rs12365699	allergic rhinitis	chr11	118743286	12197	1
11:128131266	rs1940377	allergic rhinitis	chr11	128131266	12294	0
11:128163107	rs61907713	allergic rhinitis	chr11	128163107	12294	1
11:2237219	rs4076542	allergic rhinitis	chr11	2237219	11417	1
11:23552453	rs11027293	allergic rhinitis	chr11	23552453	11587	1
11:36376021	rs10501149	allergic rhinitis	chr11	36376021	11650	1
11:60793651	rs4939490	allergic rhinitis	chr11	60793651	11765	1
11:65551957	rs479844	allergic rhinitis	chr11	65551957	11818	1
11:74399425	rs1893361	allergic rhinitis	chr11	74399425	11880	1
11:76293726	rs7936312	allergic rhinitis	chr11	76293726	11901	1
11:76293758	rs7936323	allergic rhinitis	chr11	76293758	11901	0
11:76299194	rs2155219	allergic rhinitis	chr11	76299194	11901	0
11:76299431	rs55646091	allergic rhinitis	chr11	76299431	11894	1
11:76299649	rs11236797	allergic rhinitis	chr11	76299649	11901	0
11:95425470	rs59183580	allergic rhinitis	chr11	95425470	12023	1
12:121220375	rs2393717	allergic rhinitis	chr12	121220375	13116	1
12:121290174	rs2461475	allergic rhinitis	chr12	121290174	13116	0
12:122662541	rs7953139	allergic rhinitis	chr12	122662541	13135	1
12:28195125	rs11049300	allergic rhinitis	chr12	28195125	12582	1
12:4675218	rs2884670	allergic rhinitis	chr12	4675218	12412	1
12:50345671	rs11169225	allergic rhinitis	chr12	50345671	12690	1
12:56396768	rs1689510	allergic rhinitis	chr12	56396768	12722	1
12:56455294	rs2640564	allergic rhinitis	chr12	56455294	12722	0
12:57493727	rs3024971	allergic rhinitis	chr12	57493727	12733	1
12:62250420	rs17605016	allergic rhinitis	chr12	62250420	12758	1
13:100070457	rs4771332	allergic rhinitis	chr13	100070457	13650	1
13:41179321	rs9549238	allergic rhinitis	chr13	41179321	13357	0
13:41203365	rs113377887	allergic rhinitis	chr13	41203365	13357	1
13:42988546	rs7328203	allergic rhinitis	chr13	42988546	13372	1
13:50808877	rs3116590	allergic rhinitis	chr13	50808877	13419	1
13:73627676	rs7989041	allergic rhinitis	chr13	73627676	13527	1
13:74039935	rs981625	allergic rhinitis	chr13	74039935	13538	1
14:103238851	rs12887759	allergic rhinitis	chr14	103238851	14243	1
14:103238934	rs12886625	allergic rhinitis	chr14	103238934	14245	1
14:35856348	rs2013724	allergic rhinitis	chr14	35856348	13843	1
14:38151255	rs61977073	allergic rhinitis	chr14	38151255	13860	1
14:60683430	rs216518	allergic rhinitis	chr14	60683430	13964	1
14:68760141	rs1950897	allergic rhinitis	chr14	68760141	14009	1
14:68760527	rs7140939	allergic rhinitis	chr14	68760527	14009	0
15:41760617	rs111371454	allergic rhinitis	chr15	41760617	14392	1
15:41782684	rs12440045	allergic rhinitis	chr15	41782684	14393	1
15:61068347	rs10519067	allergic rhinitis	chr15	61068347	14502	0
15:61068704	rs10519068	allergic rhinitis	chr15	61068704	14502	1
15:67441750	rs72743461	allergic rhinitis	chr15	67441750	14551	1
15:67442596	rs17293632	allergic rhinitis	chr15	67442596	14551	0
15:67468285	rs17294280	allergic rhinitis	chr15	67468285	14551	0
15:75400779	rs4381563	allergic rhinitis	chr15	75400779	14611	1
15:90936225	rs2601191	allergic rhinitis	chr15	90936225	14725	1
15:90988384	rs6496676	allergic rhinitis	chr15	90988384	14723	1
15:91045408	rs3540	allergic rhinitis	chr15	91045408	14723	0
15:92995641	rs1352323	allergic rhinitis	chr15	92995641	14741	1
16:11158885	rs887864	allergic rhinitis	chr16	11158885	14933	1
16:11219041	rs12935657	allergic rhinitis	chr16	11219041	14936	1
16:11228712	rs62026376	allergic rhinitis	chr16	11228712	14936	0
16:11277358	rs11644510	allergic rhinitis	chr16	11277358	14940	1
16:28617308	rs41278164	allergic rhinitis	chr16	28617308	15063	1
16:49237038	rs12920150	allergic rhinitis	chr16	49237038	15085	1
16:54090495	rs7187423	allergic rhinitis	chr16	54090495	15130	1
16:5819620	rs12597084	allergic rhinitis	chr16	5819620	14863	1
16:9399724	rs631208	allergic rhinitis	chr16	9399724	14911	1
17:37972708	rs12450323	allergic rhinitis	chr17	37972708	15720	1
17:38032188	rs12939457	allergic rhinitis	chr17	38032188	15717	1
17:38049589	rs7359623	allergic rhinitis	chr17	38049589	15717	0
17:38770286	rs7221109	allergic rhinitis	chr17	38770286	15745	1
17:43456240	rs10468514	allergic rhinitis	chr17	43456240	15789	1
17:47448346	rs12952581	allergic rhinitis	chr17	47448346	15842	1
18:21430744	rs7237244	allergic rhinitis	chr18	21430744	16170	1
18:48601340	rs1942094	allergic rhinitis	chr18	48601340	16312	1
18:51864456	rs7240948	allergic rhinitis	chr18	51864456	16333	1
18:60006978	rs8086340	allergic rhinitis	chr18	60006978	16406	1
19:33718053	rs11671925	allergic rhinitis	chr19	33718053	16739	1
19:33726578	rs117710327	allergic rhinitis	chr19	33726578	16740	1
19:58249643	rs12973620	allergic rhinitis	chr19	58249643	17046	1
2:102931826	rs13020553	allergic rhinitis	chr2	102931826	2195	1
2:102932512	rs950881	allergic rhinitis	chr2	102932512	2193	0
2:102936159	rs72823641	allergic rhinitis	chr2	102936159	2193	1
2:102966549	rs10197862	allergic rhinitis	chr2	102966549	2193	0
2:112263142	rs12623041	allergic rhinitis	chr2	112263142	2257	1
2:113590467	rs1143633	allergic rhinitis	chr2	113590467	2267	1
2:143875725	rs16858573	allergic rhinitis	chr2	143875725	2426	1
2:198395099	rs7601800	allergic rhinitis	chr2	198395099	2756	1
2:198887660	rs2139049	allergic rhinitis	chr2	198887660	2761	0
2:198896895	rs6738825	allergic rhinitis	chr2	198896895	2761	0
2:198943852	rs2164068	allergic rhinitis	chr2	198943852	2761	1
2:218677586	rs76043829	allergic rhinitis	chr2	218677586	2912	1
2:228722008	rs11685995	allergic rhinitis	chr2	228722008	2970	1
2:228724139	rs2396497	allergic rhinitis	chr2	228724139	2970	0
2:228739135	rs6738964	allergic rhinitis	chr2	228739135	2970	0
2:234115629	rs1057258	allergic rhinitis	chr2	234115629	3004	1
2:242698640	rs34290285	allergic rhinitis	chr2	242698640	3096	1
2:28614401	rs11677002	allergic rhinitis	chr2	28614401	1733	1
2:28628910	rs13405815	allergic rhinitis	chr2	28628910	1733	0
2:33059096	rs11680788	allergic rhinitis	chr2	33059096	1761	1
2:61118739	rs10185028	allergic rhinitis	chr2	61118739	1992	1
2:8442547	rs891058	allergic rhinitis	chr2	8442547	1556	1
2:8451498	rs13395467	allergic rhinitis	chr2	8451498	1556	0
20:45682341	rs6094570	allergic rhinitis	chr20	45682341	17344	1
20:50141141	rs6021268	allergic rhinitis	chr20	50141141	17399	1
20:50157837	rs3787184	allergic rhinitis	chr20	50157837	17401	1
20:52184944	rs1555926	allergic rhinitis	chr20	52184944	17416	1
20:62306410	rs3787100	allergic rhinitis	chr20	62306410	17495	1
20:62322699	rs6011033	allergic rhinitis	chr20	62322699	17495	0
21:16462268	rs2823048	allergic rhinitis	chr21	16462268	17519	1
21:16465149	rs2823053	allergic rhinitis	chr21	16465149	17519	0
21:36125818	rs2834629	allergic rhinitis	chr21	36125818	17637	1
21:36452618	rs8126516	allergic rhinitis	chr21	36452618	17641	1
21:38007943	rs6517368	allergic rhinitis	chr21	38007943	17650	1
22:37319425	rs2072713	allergic rhinitis	chr22	37319425	17878	1
22:41396353	rs7287939	allergic rhinitis	chr22	41396353	17923	1
22:41819960	rs12165508	allergic rhinitis	chr22	41819960	17932	1
3:101242751	rs13088318	allergic rhinitis	chr3	101242751	3741	1
3:112572648	rs11717778	allergic rhinitis	chr3	112572648	3804	1
3:121637803	rs2689282	allergic rhinitis	chr3	121637803	3868	0
3:121640318	rs9816071	allergic rhinitis	chr3	121640318	3868	1
3:132727903	rs7617456	allergic rhinitis	chr3	132727903	3936	1
3:141106063	rs7632381	allergic rhinitis	chr3	141106063	3994	0
3:141125186	rs1344674	allergic rhinitis	chr3	141125186	3994	1
3:187636166	rs491087	allergic rhinitis	chr3	187636166	4275	0
3:187639375	rs763342	allergic rhinitis	chr3	187639375	4275	1
3:187681712	rs509399	allergic rhinitis	chr3	187681712	4276	1
3:188119901	rs2030519	allergic rhinitis	chr3	188119901	4289	1
3:188133336	rs60946162	allergic rhinitis	chr3	188133336	4289	0
3:188442480	rs9290877	allergic rhinitis	chr3	188442480	4295	1
3:188445783	rs7650683	allergic rhinitis	chr3	188445783	4295	0
3:196343817	rs113048054	allergic rhinitis	chr3	196343817	4343	1
3:196373582	rs4916533	allergic rhinitis	chr3	196373582	4348	1
3:197079586	rs6583203	allergic rhinitis	chr3	197079586	4353	1
3:33046480	rs7646283	allergic rhinitis	chr3	33046480	3382	1
3:33083985	rs4491851	allergic rhinitis	chr3	33083985	3383	1
3:51522676	rs62257549	allergic rhinitis	chr3	51522676	3495	1
3:72394852	rs61192126	allergic rhinitis	chr3	72394852	3657	1
4:103481561	rs230504	allergic rhinitis	chr4	103481561	4897	0
4:103525350	rs12509403	allergic rhinitis	chr4	103525350	4897	1
4:103546304	rs17033015	allergic rhinitis	chr4	103546304	4898	1
4:123141070	rs45613035	allergic rhinitis	chr4	123141070	5014	1
4:123336918	rs1904522	allergic rhinitis	chr4	123336918	5017	0
4:123353432	rs17454584	allergic rhinitis	chr4	123353432	5017	1
4:123373133	rs2069772	allergic rhinitis	chr4	123373133	5017	0
4:123386720	rs45599938	allergic rhinitis	chr4	123386720	5023	1
4:123417564	rs148505069	allergic rhinitis	chr4	123417564	5023	0
4:38789132	rs28690449	allergic rhinitis	chr4	38789132	4588	0
4:38801285	rs5743604	allergic rhinitis	chr4	38801285	4588	1
4:38819403	rs66819621	allergic rhinitis	chr4	38819403	4588	0
4:4766265	rs6446685	allergic rhinitis	chr4	4766265	4397	1
4:4767695	rs6830371	allergic rhinitis	chr4	4767695	4397	0
5:110146446	rs17513503	allergic rhinitis	chr5	110146446	6021	1
5:110148471	rs7728912	allergic rhinitis	chr5	110148471	6022	1
5:110154309	rs3853750	allergic rhinitis	chr5	110154309	6022	0
5:110401872	rs1837253	allergic rhinitis	chr5	110401872	6027	1
5:110408002	rs1898671	allergic rhinitis	chr5	110408002	6029	0
5:110467499	rs1438673	allergic rhinitis	chr5	110467499	6029	1
5:115975656	rs6898653	allergic rhinitis	chr5	115975656	6073	1
5:118690781	rs3813308	allergic rhinitis	chr5	118690781	6088	1
5:124588158	rs17152484	allergic rhinitis	chr5	124588158	6124	1
5:124588390	rs12520745	allergic rhinitis	chr5	124588390	6124	0
5:131813350	rs13165038	allergic rhinitis	chr5	131813350	6175	1
5:131955577	rs9687749	allergic rhinitis	chr5	131955577	6179	1
5:131996445	rs1295685	allergic rhinitis	chr5	131996445	6180	1
5:133439274	rs62379371	allergic rhinitis	chr5	133439274	6206	1
5:134485285	rs566750	allergic rhinitis	chr5	134485285	6218	1
5:13740976	rs6554809	allergic rhinitis	chr5	13740976	5466	1
5:137577513	rs13185930	allergic rhinitis	chr5	137577513	6238	1
5:141533062	rs449454	allergic rhinitis	chr5	141533062	6259	1
5:141539339	rs249677	allergic rhinitis	chr5	141539339	6259	0
5:14701003	rs77665773	allergic rhinitis	chr5	14701003	5472	1
5:159911506	rs2961920	allergic rhinitis	chr5	159911506	6397	1
5:159914240	rs4921290	allergic rhinitis	chr5	159914240	6397	0
5:176782218	rs13153019	allergic rhinitis	chr5	176782218	6480	1
5:35850149	rs34463936	allergic rhinitis	chr5	35850149	5569	0
5:35862841	rs7717955	allergic rhinitis	chr5	35862841	5569	0
5:35879095	rs6881270	allergic rhinitis	chr5	35879095	5569	1
5:40487270	rs7725052	allergic rhinitis	chr5	40487270	5604	0
5:40492655	rs7714574	allergic rhinitis	chr5	40492655	5604	1
5:83907229	rs72766477	allergic rhinitis	chr5	83907229	5877	1
6:122416341	rs2606618	allergic rhinitis	chr6	122416341	7224	1
6:128292071	rs3933376	allergic rhinitis	chr6	128292071	7259	1
6:135718068	rs2746438	allergic rhinitis	chr6	135718068	7309	1
6:138171466	rs9494883	allergic rhinitis	chr6	138171466	7329	1
6:36358289	rs1998266	allergic rhinitis	chr6	36358289	6743	1
6:90958502	rs905670	allergic rhinitis	chr6	90958502	7040	0
6:91006227	rs1504215	allergic rhinitis	chr6	91006227	7040	1
7:150690176	rs3918226	allergic rhinitis	chr7	150690176	8520	1
7:19477981	rs7780001	allergic rhinitis	chr7	19477981	7756	1
7:20429675	rs79180837	allergic rhinitis	chr7	20429675	7766	1
7:20455978	rs2390314	allergic rhinitis	chr7	20455978	7767	1
7:20575751	rs10244416	allergic rhinitis	chr7	20575751	7768	1
7:28156606	rs4722758	allergic rhinitis	chr7	28156606	7852	1
7:28160113	rs9648346	allergic rhinitis	chr7	28160113	7852	0
7:3153173	rs9986945	allergic rhinitis	chr7	3153173	7634	1
7:40483	rs6583337	allergic rhinitis	chr7	40483	7602	1
7:42264679	rs4724100	allergic rhinitis	chr7	42264679	7946	1
7:77038945	rs2190097	allergic rhinitis	chr7	77038945	8103	1
8:101519901	rs6986151	allergic rhinitis	chr8	101519901	9199	1
8:10813474	rs6982751	allergic rhinitis	chr8	10813474	8711	1
8:128777719	rs13277355	allergic rhinitis	chr8	128777719	9404	1
8:128804380	rs9297768	allergic rhinitis	chr8	128804380	9405	1
8:128809557	rs6470578	allergic rhinitis	chr8	128809557	9404	0
8:16789235	rs1523643	allergic rhinitis	chr8	16789235	8775	1
8:63432792	rs10156309	allergic rhinitis	chr8	63432792	9023	1
8:81262896	rs7824993	allergic rhinitis	chr8	81262896	9118	0
8:81277369	rs4739736	allergic rhinitis	chr8	81277369	9118	0
8:81291879	rs7009110	allergic rhinitis	chr8	81291879	9118	0
8:81299766	rs6473228	allergic rhinitis	chr8	81299766	9118	1
9:101790878	rs4743311	allergic rhinitis	chr9	101790878	10062	1
9:107604507	rs2472448	allergic rhinitis	chr9	107604507	10093	1
9:117804027	rs12343737	allergic rhinitis	chr9	117804027	10177	1
9:123650473	rs10818483	allergic rhinitis	chr9	123650473	10222	1
9:127093902	rs10986320	allergic rhinitis	chr9	127093902	10244	1
9:136141870	9:136141870	allergic rhinitis	chr9	136141870	10291	1
9:136149399	9:136149399	allergic rhinitis	chr9	136149399	10291	0
9:16715826	rs1330303	allergic rhinitis	chr9	16715826	9704	1
9:25659637	rs10124907	allergic rhinitis	chr9	25659637	9800	1
9:5064193	rs16922576	allergic rhinitis	chr9	5064193	9588	1
9:6051399	rs343478	allergic rhinitis	chr9	6051399	9603	1
9:6068077	rs343496	allergic rhinitis	chr9	6068077	9602	1
9:6175855	rs72699186	allergic rhinitis	chr9	6175855	9606	0
9:6177453	rs9775039	allergic rhinitis	chr9	6177453	9606	0
9:6208030	rs144829310	allergic rhinitis	chr9	6208030	9606	1
9:6213468	rs7848215	allergic rhinitis	chr9	6213468	9606	0
9:77832575	rs1332366	allergic rhinitis	chr9	77832575	9916	1
1:10581658	rs2056417	allergy	chr1	10581658	77	1
1:10643829	rs12045923	allergy	chr1	10643829	79	1
1:108322535	rs7521681	allergy	chr1	108322535	689	1
1:12068941	rs6686734	allergy	chr1	12068941	92	1
1:12144434	rs1201113	allergy	chr1	12144434	94	1
1:151796742	rs11204896	allergy	chr1	151796742	820	0
1:151801680	rs4845604	allergy	chr1	151801680	820	1
1:152000117	rs115288876	allergy	chr1	152000117	825	0
1:152074116	rs12122629	allergy	chr1	152074116	825	1
1:152162106	rs12130219	allergy	chr1	152162106	827	1
1:152168740	rs55879323	allergy	chr1	152168740	828	1
1:152179152	rs12123821	allergy	chr1	152179152	825	0
1:152271219	rs76243894	allergy	chr1	152271219	830	1
1:152300817	rs3126085	allergy	chr1	152300817	831	1
1:152319572	rs61816766	allergy	chr1	152319572	830	0
1:152440176	rs11205006	allergy	chr1	152440176	833	0
1:152440910	rs12144049	allergy	chr1	152440910	833	1
1:152441366	rs12081541	allergy	chr1	152441366	834	0
1:152442289	rs6661961	allergy	chr1	152442289	835	1
1:152454255	rs471144	allergy	chr1	152454255	834	1
1:152532742	rs10888499	allergy	chr1	152532742	837	1
1:152536650	rs61813875	allergy	chr1	152536650	838	1
1:152600854	rs72702813	allergy	chr1	152600854	841	1
1:152893891	rs61815704	allergy	chr1	152893891	843	1
1:152989321	rs4363385	allergy	chr1	152989321	844	1
1:161185058	rs2070901	allergy	chr1	161185058	922	1
1:161187665	rs2070902	allergy	chr1	161187665	922	0
1:167426424	rs1214598	allergy	chr1	167426424	959	0
1:167431352	rs2988277	allergy	chr1	167431352	959	1
1:17216331	rs6586513	allergy	chr1	17216331	127	1
1:172700868	rs1102705	allergy	chr1	172700868	1003	1
1:172779833	rs2422254	allergy	chr1	172779833	1003	0
1:173146921	rs4090390	allergy	chr1	173146921	1011	1
1:173170618	rs10912564	allergy	chr1	173170618	1011	0
1:179071756	rs1325195	allergy	chr1	179071756	1044	1
1:206646274	rs11117858	allergy	chr1	206646274	1219	1
1:212858797	rs906363	allergy	chr1	212858797	1269	1
1:226914734	rs697852	allergy	chr1	226914734	1347	1
1:247653412	rs10802516	allergy	chr1	247653412	1486	1
1:2510755	rs10910095	allergy	chr1	2510755	13	1
1:25234156	rs74060469	allergy	chr1	25234156	198	1
1:25251424	rs742230	allergy	chr1	25251424	199	0
1:25251923	rs760805	allergy	chr1	25251923	199	0
1:25261203	rs4648883	allergy	chr1	25261203	199	1
1:3175371	rs10909912	allergy	chr1	3175371	18	1
1:3300807	rs868688	allergy	chr1	3300807	20	1
1:35681738	rs76167968	allergy	chr1	35681738	266	1
1:51859242	rs6673480	allergy	chr1	51859242	364	1
1:55480374	rs2149039	allergy	chr1	55480374	383	1
1:72752230	rs2815765	allergy	chr1	72752230	484	1
1:8481016	rs301805	allergy	chr1	8481016	63	0
1:8482078	rs301806	allergy	chr1	8482078	63	1
1:8701288	rs4908769	allergy	chr1	8701288	65	1
1:93037112	rs12743520	allergy	chr1	93037112	603	1
1:9355936	rs9442514	allergy	chr1	9355936	69	1
10:104225832	rs10883723	allergy	chr10	104225832	11095	0
10:104336986	rs12784963	allergy	chr10	104336986	11095	1
10:131481273	rs80312298	allergy	chr10	131481273	11335	1
10:13310071	rs10796051	allergy	chr10	13310071	10491	1
10:17706113	rs7092926	allergy	chr10	17706113	10524	1
10:4809075	rs17133587	allergy	chr10	4809075	10363	1
10:6038853	rs6602364	allergy	chr10	6038853	10369	1
10:6067688	rs2025345	allergy	chr10	6067688	10370	1
10:6074451	rs4747846	allergy	chr10	6074451	10373	1
10:6094697	rs61839660	allergy	chr10	6094697	10376	1
10:6124621	rs41295115	allergy	chr10	6124621	10381	1
10:64369999	rs2944542	allergy	chr10	64369999	10792	0
10:64375350	rs6479828	allergy	chr10	64375350	10792	1
10:64382359	rs2893907	allergy	chr10	64382359	10794	1
10:64391375	rs10995245	allergy	chr10	64391375	10795	1
10:64398466	rs10995251	allergy	chr10	64398466	10796	1
10:64560470	rs1444418	allergy	chr10	64560470	10806	1
10:6627700	rs10796303	allergy	chr10	6627700	10397	1
10:85253681	rs1414874	allergy	chr10	85253681	10962	1
10:8582317	rs1409123	allergy	chr10	8582317	10422	1
10:8595839	rs10795656	allergy	chr10	8595839	10423	0
10:8605553	rs11255753	allergy	chr10	8605553	10423	1
10:8841669	rs2025758	allergy	chr10	8841669	10431	0
10:8850735	rs11255938	allergy	chr10	8850735	10431	1
10:8936162	rs11255968	allergy	chr10	8936162	10434	1
10:9023815	rs35766269	allergy	chr10	9023815	10439	1
10:9028946	rs72782675	allergy	chr10	9028946	10440	1
10:9032555	rs72782676	allergy	chr10	9032555	10441	1
10:9043457	rs186856025	allergy	chr10	9043457	10445	1
10:9043919	rs11256017	allergy	chr10	9043919	10446	0
10:9049253	rs12413578	allergy	chr10	9049253	10445	0
10:9052742	rs1775550	allergy	chr10	9052742	10446	0
10:9053132	rs962993	allergy	chr10	9053132	10444	0
10:9054325	rs1775553	allergy	chr10	9054325	10444	1
10:9064361	rs1444789	allergy	chr10	9064361	10446	1
10:99913132	rs11189494	allergy	chr10	99913132	11060	1
11:111434094	rs11213941	allergy	chr11	111434094	12121	1
11:111436896	rs659529	allergy	chr11	111436896	12121	0
11:111440865	rs4616071	allergy	chr11	111440865	12121	0
11:111470567	rs7130753	allergy	chr11	111470567	12121	0
11:116772917	rs141023293	allergy	chr11	116772917	12175	1
11:118675772	rs11217036	allergy	chr11	118675772	12197	0
11:118743286	rs12365699	allergy	chr11	118743286	12197	1
11:128131266	rs1940377	allergy	chr11	128131266	12294	0
11:128158189	rs56129466	allergy	chr11	128158189	12294	1
11:128163107	rs61907713	allergy	chr11	128163107	12294	0
11:128186882	rs10893845	allergy	chr11	128186882	12295	0
11:128187383	rs7127307	allergy	chr11	128187383	12295	1
11:2237219	rs4076542	allergy	chr11	2237219	11417	1
11:23552453	rs11027293	allergy	chr11	23552453	11587	1
11:36336263	rs2218565	allergy	chr11	36336263	11650	0
11:36371757	rs2592555	allergy	chr11	36371757	11650	0
11:36376021	rs10501149	allergy	chr11	36376021	11650	1
11:36386901	rs7925585	allergy	chr11	36386901	11650	0
11:36432024	rs12295535	allergy	chr11	36432024	11651	1
11:60793651	rs4939490	allergy	chr11	60793651	11765	1
11:65551957	rs479844	allergy	chr11	65551957	11818	0
11:65559266	rs10791824	allergy	chr11	65559266	11818	1
11:74399425	rs1893361	allergy	chr11	74399425	11880	1
11:76270683	rs7130588	allergy	chr11	76270683	11901	0
11:76281593	rs2212434	allergy	chr11	76281593	11901	0
11:76292575	rs7110818	allergy	chr11	76292575	11901	0
11:76293527	rs7936070	allergy	chr11	76293527	11901	0
11:76293726	rs7936312	allergy	chr11	76293726	11901	1
11:76293758	rs7936323	allergy	chr11	76293758	11901	0
11:76299194	rs2155219	allergy	chr11	76299194	11901	0
11:76299431	rs55646091	allergy	chr11	76299431	11894	1
11:76299649	rs11236797	allergy	chr11	76299649	11901	0
11:76301316	rs7927894	allergy	chr11	76301316	11901	0
11:76332210	rs11236809	allergy	chr11	76332210	11903	1
11:76343428	rs11236814	allergy	chr11	76343428	11904	1
11:7968359	rs878860	allergy	chr11	7968359	11462	1
11:89011046	rs1393350	allergy	chr11	89011046	11982	1
11:95425470	rs59183580	allergy	chr11	95425470	12023	0
11:95425526	rs59593577	allergy	chr11	95425526	12023	1
12:111932800	rs7137828	allergy	chr12	111932800	13043	1
12:121220375	rs2393717	allergy	chr12	121220375	13116	0
12:121290174	rs2461475	allergy	chr12	121290174	13116	0
12:121363724	rs6489785	allergy	chr12	121363724	13116	1
12:122662541	rs7953139	allergy	chr12	122662541	13135	1
12:123771032	rs9739070	allergy	chr12	123771032	13146	1
12:28195125	rs11049300	allergy	chr12	28195125	12582	1
12:4675218	rs2884670	allergy	chr12	4675218	12412	1
12:48196982	rs55726902	allergy	chr12	48196982	12670	1
12:50345671	rs11169225	allergy	chr12	50345671	12690	1
12:56396768	rs1689510	allergy	chr12	56396768	12722	1
12:56401085	rs10876864	allergy	chr12	56401085	12722	0
12:56455294	rs2640564	allergy	chr12	56455294	12722	0
12:56470625	rs11171739	allergy	chr12	56470625	12722	0
12:57489709	rs1059513	allergy	chr12	57489709	12733	1
[truncated: 75,029 more rows]
