# Supplementary material for: Disease-specific prioritization of non-coding GWAS variants based on chromatin accessibility
Source: HGG Adv. 2024 May 21;5(3):100310. doi: 10.1016/j.xhgg.2024.100310 (PMC11259938; doi:10.1016/j.xhgg.2024.100310)
Supplement: Data S1. Legends for Supplemental Data SD1 - SD25 [file mmc2.zip › supp_dat/sup_data_pairwise-tis-vs-org-individual.csv]

score1	score1_median	score2	score2_median	disease	measure	p_value	higher_median
CADD	0.1154	DHS-Weighted	0.2175	acute_lymphoblastic_leukemia	pr	1.863e-09	DHS-Weighted
eigen	0.1686	DHS-Weighted	0.2175	acute_lymphoblastic_leukemia	pr	1.863e-09	DHS-Weighted
GenoCanyon	0.1681	DHS-Weighted	0.2175	acute_lymphoblastic_leukemia	pr	1.863e-09	DHS-Weighted
GWAVA	0.1695	DHS-Weighted	0.2175	acute_lymphoblastic_leukemia	pr	1.863e-09	DHS-Weighted
LINSIGHT	0.1437	DHS-Weighted	0.2175	acute_lymphoblastic_leukemia	pr	1.863e-09	DHS-Weighted
CADD	0.1002	DHS-Weighted	0.1276	adolescent_idiopathic_scoliosis	pr	1.863e-09	DHS-Weighted
eigen	0.1070	DHS-Weighted	0.1276	adolescent_idiopathic_scoliosis	pr	1.863e-09	DHS-Weighted
GenoCanyon	0.1067	DHS-Weighted	0.1276	adolescent_idiopathic_scoliosis	pr	1.863e-09	DHS-Weighted
GWAVA	0.1156	DHS-Weighted	0.1276	adolescent_idiopathic_scoliosis	pr	1.863e-09	DHS-Weighted
LINSIGHT	0.1139	DHS-Weighted	0.1276	adolescent_idiopathic_scoliosis	pr	1.863e-09	DHS-Weighted
CADD	0.1199	DHS-Weighted	0.2349	adult_onset_asthma	pr	1.863e-09	DHS-Weighted
eigen	0.1390	DHS-Weighted	0.2349	adult_onset_asthma	pr	1.863e-09	DHS-Weighted
GenoCanyon	0.1428	DHS-Weighted	0.2349	adult_onset_asthma	pr	1.863e-09	DHS-Weighted
GWAVA	0.1065	DHS-Weighted	0.2349	adult_onset_asthma	pr	1.863e-09	DHS-Weighted
LINSIGHT	0.1309	DHS-Weighted	0.2349	adult_onset_asthma	pr	1.863e-09	DHS-Weighted
CADD	0.1149	DHS-Weighted	0.1231	age-related_macular_degeneration	pr	2.316e-04	DHS-Weighted
eigen	0.1121	DHS-Weighted	0.1231	age-related_macular_degeneration	pr	2.349e-06	DHS-Weighted
GenoCanyon	0.1145	DHS-Weighted	0.1231	age-related_macular_degeneration	pr	1.699e-04	DHS-Weighted
GWAVA	0.1344	DHS-Weighted	0.1231	age-related_macular_degeneration	pr	3.450e-04	GWAVA
LINSIGHT	0.1328	DHS-Weighted	0.1231	age-related_macular_degeneration	pr	3.128e-04	LINSIGHT
CADD	0.1019	DHS-Weighted	0.1151	alcohol_dependence	pr	5.588e-09	DHS-Weighted
eigen	0.0997	DHS-Weighted	0.1151	alcohol_dependence	pr	3.725e-09	DHS-Weighted
GenoCanyon	0.1034	DHS-Weighted	0.1151	alcohol_dependence	pr	9.313e-09	DHS-Weighted
GWAVA	0.1237	DHS-Weighted	0.1151	alcohol_dependence	pr	6.287e-05	GWAVA
LINSIGHT	0.1094	DHS-Weighted	0.1151	alcohol_dependence	pr	1.341e-03	DHS-Weighted
CADD	0.1237	DHS-Weighted	0.2303	allergic_rhinitis	pr	1.863e-09	DHS-Weighted
eigen	0.1519	DHS-Weighted	0.2303	allergic_rhinitis	pr	1.863e-09	DHS-Weighted
GenoCanyon	0.1953	DHS-Weighted	0.2303	allergic_rhinitis	pr	1.863e-09	DHS-Weighted
GWAVA	0.1579	DHS-Weighted	0.2303	allergic_rhinitis	pr	1.863e-09	DHS-Weighted
LINSIGHT	0.1561	DHS-Weighted	0.2303	allergic_rhinitis	pr	1.863e-09	DHS-Weighted
CADD	0.1093	DHS-Weighted	0.2060	allergy	pr	1.863e-09	DHS-Weighted
eigen	0.1293	DHS-Weighted	0.2060	allergy	pr	1.863e-09	DHS-Weighted
GenoCanyon	0.1653	DHS-Weighted	0.2060	allergy	pr	1.863e-09	DHS-Weighted
GWAVA	0.1288	DHS-Weighted	0.2060	allergy	pr	1.863e-09	DHS-Weighted
LINSIGHT	0.1305	DHS-Weighted	0.2060	allergy	pr	1.863e-09	DHS-Weighted
CADD	0.0986	DHS-Weighted	0.1490	alzheimer's_disease	pr	1.863e-09	DHS-Weighted
eigen	0.1120	DHS-Weighted	0.1490	alzheimer's_disease	pr	1.863e-09	DHS-Weighted
GenoCanyon	0.1206	DHS-Weighted	0.1490	alzheimer's_disease	pr	1.863e-09	DHS-Weighted
GWAVA	0.1140	DHS-Weighted	0.1490	alzheimer's_disease	pr	1.863e-09	DHS-Weighted
LINSIGHT	0.1179	DHS-Weighted	0.1490	alzheimer's_disease	pr	1.863e-09	DHS-Weighted
CADD	0.1225	DHS-Weighted	0.1371	amyotrophic_lateral_sclerosis	pr	9.313e-09	DHS-Weighted
eigen	0.1230	DHS-Weighted	0.1371	amyotrophic_lateral_sclerosis	pr	6.147e-08	DHS-Weighted
GenoCanyon	0.1237	DHS-Weighted	0.1371	amyotrophic_lateral_sclerosis	pr	3.539e-08	DHS-Weighted
GWAVA	0.1165	DHS-Weighted	0.1371	amyotrophic_lateral_sclerosis	pr	3.725e-09	DHS-Weighted
LINSIGHT	0.1279	DHS-Weighted	0.1371	amyotrophic_lateral_sclerosis	pr	1.061e-05	DHS-Weighted
CADD	0.1381	DHS-Weighted	0.2815	ankylosing_spondylitis	pr	1.863e-09	DHS-Weighted
eigen	0.1809	DHS-Weighted	0.2815	ankylosing_spondylitis	pr	1.863e-09	DHS-Weighted
GenoCanyon	0.1929	DHS-Weighted	0.2815	ankylosing_spondylitis	pr	1.863e-09	DHS-Weighted
GWAVA	0.1617	DHS-Weighted	0.2815	ankylosing_spondylitis	pr	1.863e-09	DHS-Weighted
LINSIGHT	0.1802	DHS-Weighted	0.2815	ankylosing_spondylitis	pr	1.863e-09	DHS-Weighted
CADD	0.1010	DHS-Weighted	0.1333	anorexia_nervosa	pr	1.863e-09	DHS-Weighted
eigen	0.1165	DHS-Weighted	0.1333	anorexia_nervosa	pr	1.863e-09	DHS-Weighted
GenoCanyon	0.1107	DHS-Weighted	0.1333	anorexia_nervosa	pr	1.863e-09	DHS-Weighted
GWAVA	0.1273	DHS-Weighted	0.1333	anorexia_nervosa	pr	5.974e-06	DHS-Weighted
LINSIGHT	0.1246	DHS-Weighted	0.1333	anorexia_nervosa	pr	8.009e-08	DHS-Weighted
CADD	0.1043	DHS-Weighted	0.1223	anxiety_disorder	pr	1.863e-09	DHS-Weighted
eigen	0.1149	DHS-Weighted	0.1223	anxiety_disorder	pr	1.863e-09	DHS-Weighted
GenoCanyon	0.1117	DHS-Weighted	0.1223	anxiety_disorder	pr	1.863e-09	DHS-Weighted
GWAVA	0.1222	DHS-Weighted	0.1223	anxiety_disorder	pr	4.898e-01	DHS-Weighted
LINSIGHT	0.1175	DHS-Weighted	0.1223	anxiety_disorder	pr	2.552e-07	DHS-Weighted
CADD	0.1137	DHS-Weighted	0.1924	asthma	pr	1.863e-09	DHS-Weighted
eigen	0.1277	DHS-Weighted	0.1924	asthma	pr	1.863e-09	DHS-Weighted
GenoCanyon	0.1525	DHS-Weighted	0.1924	asthma	pr	1.863e-09	DHS-Weighted
GWAVA	0.1267	DHS-Weighted	0.1924	asthma	pr	1.863e-09	DHS-Weighted
LINSIGHT	0.1315	DHS-Weighted	0.1924	asthma	pr	1.863e-09	DHS-Weighted
CADD	0.0949	DHS-Weighted	0.1598	atherosclerosis	pr	1.863e-09	DHS-Weighted
eigen	0.1136	DHS-Weighted	0.1598	atherosclerosis	pr	1.863e-09	DHS-Weighted
GenoCanyon	0.1303	DHS-Weighted	0.1598	atherosclerosis	pr	1.863e-09	DHS-Weighted
GWAVA	0.1286	DHS-Weighted	0.1598	atherosclerosis	pr	1.863e-09	DHS-Weighted
LINSIGHT	0.1298	DHS-Weighted	0.1598	atherosclerosis	pr	3.725e-09	DHS-Weighted
CADD	0.1267	DHS-Weighted	0.2276	atopic_asthma	pr	1.863e-09	DHS-Weighted
eigen	0.1395	DHS-Weighted	0.2276	atopic_asthma	pr	1.863e-09	DHS-Weighted
GenoCanyon	0.1677	DHS-Weighted	0.2276	atopic_asthma	pr	1.863e-09	DHS-Weighted
GWAVA	0.1221	DHS-Weighted	0.2276	atopic_asthma	pr	1.863e-09	DHS-Weighted
LINSIGHT	0.1531	DHS-Weighted	0.2276	atopic_asthma	pr	1.863e-09	DHS-Weighted
CADD	0.1291	DHS-Weighted	0.2208	atrial_fibrillation	pr	1.863e-09	DHS-Weighted
eigen	0.1352	DHS-Weighted	0.2208	atrial_fibrillation	pr	1.863e-09	DHS-Weighted
GenoCanyon	0.1618	DHS-Weighted	0.2208	atrial_fibrillation	pr	1.863e-09	DHS-Weighted
GWAVA	0.1434	DHS-Weighted	0.2208	atrial_fibrillation	pr	1.863e-09	DHS-Weighted
LINSIGHT	0.1658	DHS-Weighted	0.2208	atrial_fibrillation	pr	1.863e-09	DHS-Weighted
CADD	0.1016	DHS-Weighted	0.1362	attention_deficit_hyperactivity_disorder	pr	1.863e-09	DHS-Weighted
eigen	0.1162	DHS-Weighted	0.1362	attention_deficit_hyperactivity_disorder	pr	1.863e-09	DHS-Weighted
GenoCanyon	0.1045	DHS-Weighted	0.1362	attention_deficit_hyperactivity_disorder	pr	1.863e-09	DHS-Weighted
GWAVA	0.1253	DHS-Weighted	0.1362	attention_deficit_hyperactivity_disorder	pr	1.863e-09	DHS-Weighted
LINSIGHT	0.1183	DHS-Weighted	0.1362	attention_deficit_hyperactivity_disorder	pr	1.863e-09	DHS-Weighted
CADD	0.1098	DHS-Weighted	0.1316	autism_spectrum_disorder	pr	1.863e-09	DHS-Weighted
eigen	0.1193	DHS-Weighted	0.1316	autism_spectrum_disorder	pr	3.725e-09	DHS-Weighted
GenoCanyon	0.1099	DHS-Weighted	0.1316	autism_spectrum_disorder	pr	1.863e-09	DHS-Weighted
GWAVA	0.1202	DHS-Weighted	0.1316	autism_spectrum_disorder	pr	1.863e-08	DHS-Weighted
LINSIGHT	0.1277	DHS-Weighted	0.1316	autism_spectrum_disorder	pr	7.296e-04	DHS-Weighted
CADD	0.1156	DHS-Weighted	0.2232	autoimmune_disease	pr	1.863e-09	DHS-Weighted
eigen	0.1518	DHS-Weighted	0.2232	autoimmune_disease	pr	1.863e-09	DHS-Weighted
GenoCanyon	0.1661	DHS-Weighted	0.2232	autoimmune_disease	pr	1.863e-09	DHS-Weighted
GWAVA	0.1528	DHS-Weighted	0.2232	autoimmune_disease	pr	1.863e-09	DHS-Weighted
LINSIGHT	0.1397	DHS-Weighted	0.2232	autoimmune_disease	pr	1.863e-09	DHS-Weighted
CADD	0.1190	DHS-Weighted	0.2101	autoimmune_thyroid_disease	pr	1.863e-09	DHS-Weighted
eigen	0.1311	DHS-Weighted	0.2101	autoimmune_thyroid_disease	pr	1.863e-09	DHS-Weighted
GenoCanyon	0.1491	DHS-Weighted	0.2101	autoimmune_thyroid_disease	pr	1.863e-09	DHS-Weighted
GWAVA	0.1550	DHS-Weighted	0.2101	autoimmune_thyroid_disease	pr	1.863e-09	DHS-Weighted
LINSIGHT	0.1733	DHS-Weighted	0.2101	autoimmune_thyroid_disease	pr	1.863e-09	DHS-Weighted
CADD	0.1043	DHS-Weighted	0.1156	bipolar_disorder	pr	1.863e-09	DHS-Weighted
eigen	0.1107	DHS-Weighted	0.1156	bipolar_disorder	pr	9.313e-09	DHS-Weighted
GenoCanyon	0.1131	DHS-Weighted	0.1156	bipolar_disorder	pr	1.061e-05	DHS-Weighted
GWAVA	0.1147	DHS-Weighted	0.1156	bipolar_disorder	pr	8.794e-02	DHS-Weighted
LINSIGHT	0.1217	DHS-Weighted	0.1156	bipolar_disorder	pr	1.863e-09	LINSIGHT
CADD	0.1095	DHS-Weighted	0.1383	breast_carcinoma	pr	1.863e-09	DHS-Weighted
eigen	0.1250	DHS-Weighted	0.1383	breast_carcinoma	pr	1.863e-09	DHS-Weighted
GenoCanyon	0.1369	DHS-Weighted	0.1383	breast_carcinoma	pr	2.316e-04	DHS-Weighted
GWAVA	0.1189	DHS-Weighted	0.1383	breast_carcinoma	pr	1.863e-09	DHS-Weighted
LINSIGHT	0.1232	DHS-Weighted	0.1383	breast_carcinoma	pr	1.863e-09	DHS-Weighted
CADD	0.1061	DHS-Weighted	0.1438	cancer	pr	1.863e-09	DHS-Weighted
eigen	0.1296	DHS-Weighted	0.1438	cancer	pr	1.863e-09	DHS-Weighted
GenoCanyon	0.1399	DHS-Weighted	0.1438	cancer	pr	1.863e-09	DHS-Weighted
GWAVA	0.1224	DHS-Weighted	0.1438	cancer	pr	1.863e-09	DHS-Weighted
LINSIGHT	0.1266	DHS-Weighted	0.1438	cancer	pr	1.863e-09	DHS-Weighted
CADD	0.1249	DHS-Weighted	0.2157	cardiac_arrhythmia	pr	1.863e-09	DHS-Weighted
eigen	0.1342	DHS-Weighted	0.2157	cardiac_arrhythmia	pr	1.863e-09	DHS-Weighted
GenoCanyon	0.1567	DHS-Weighted	0.2157	cardiac_arrhythmia	pr	1.863e-09	DHS-Weighted
GWAVA	0.1423	DHS-Weighted	0.2157	cardiac_arrhythmia	pr	1.863e-09	DHS-Weighted
LINSIGHT	0.1590	DHS-Weighted	0.2157	cardiac_arrhythmia	pr	1.863e-09	DHS-Weighted
CADD	0.1094	DHS-Weighted	0.1553	cardiovascular_disease	pr	1.863e-09	DHS-Weighted
eigen	0.1300	DHS-Weighted	0.1553	cardiovascular_disease	pr	1.863e-09	DHS-Weighted
GenoCanyon	0.1410	DHS-Weighted	0.1553	cardiovascular_disease	pr	1.863e-09	DHS-Weighted
GWAVA	0.1284	DHS-Weighted	0.1553	cardiovascular_disease	pr	1.863e-09	DHS-Weighted
LINSIGHT	0.1306	DHS-Weighted	0.1553	cardiovascular_disease	pr	1.863e-09	DHS-Weighted
CADD	0.1002	DHS-Weighted	0.3005	celiac_disease	pr	1.863e-09	DHS-Weighted
eigen	0.1484	DHS-Weighted	0.3005	celiac_disease	pr	1.863e-09	DHS-Weighted
GenoCanyon	0.1629	DHS-Weighted	0.3005	celiac_disease	pr	1.863e-09	DHS-Weighted
GWAVA	0.1774	DHS-Weighted	0.3005	celiac_disease	pr	1.863e-09	DHS-Weighted
LINSIGHT	0.1540	DHS-Weighted	0.3005	celiac_disease	pr	1.863e-09	DHS-Weighted
CADD	0.1034	DHS-Weighted	0.1929	childhood_onset_asthma	pr	1.863e-09	DHS-Weighted
eigen	0.1228	DHS-Weighted	0.1929	childhood_onset_asthma	pr	1.863e-09	DHS-Weighted
GenoCanyon	0.1542	DHS-Weighted	0.1929	childhood_onset_asthma	pr	1.863e-09	DHS-Weighted
GWAVA	0.1198	DHS-Weighted	0.1929	childhood_onset_asthma	pr	1.863e-09	DHS-Weighted
LINSIGHT	0.1253	DHS-Weighted	0.1929	childhood_onset_asthma	pr	1.863e-09	DHS-Weighted
CADD	0.1132	DHS-Weighted	0.1345	chronic_kidney_disease	pr	1.863e-09	DHS-Weighted
eigen	0.1270	DHS-Weighted	0.1345	chronic_kidney_disease	pr	8.009e-08	DHS-Weighted
GenoCanyon	0.1169	DHS-Weighted	0.1345	chronic_kidney_disease	pr	1.863e-09	DHS-Weighted
GWAVA	0.1159	DHS-Weighted	0.1345	chronic_kidney_disease	pr	1.863e-09	DHS-Weighted
LINSIGHT	0.1339	DHS-Weighted	0.1345	chronic_kidney_disease	pr	7.922e-01	DHS-Weighted
CADD	0.1028	DHS-Weighted	0.2858	chronic_lymphocytic_leukemia	pr	1.863e-09	DHS-Weighted
eigen	0.1967	DHS-Weighted	0.2858	chronic_lymphocytic_leukemia	pr	1.863e-09	DHS-Weighted
GenoCanyon	0.2129	DHS-Weighted	0.2858	chronic_lymphocytic_leukemia	pr	1.863e-09	DHS-Weighted
GWAVA	0.2113	DHS-Weighted	0.2858	chronic_lymphocytic_leukemia	pr	1.863e-09	DHS-Weighted
LINSIGHT	0.1650	DHS-Weighted	0.2858	chronic_lymphocytic_leukemia	pr	1.863e-09	DHS-Weighted
CADD	0.1044	DHS-Weighted	0.1172	chronic_obstructive_pulmonary_disease	pr	1.863e-09	DHS-Weighted
eigen	0.1003	DHS-Weighted	0.1172	chronic_obstructive_pulmonary_disease	pr	1.863e-09	DHS-Weighted
GenoCanyon	0.1039	DHS-Weighted	0.1172	chronic_obstructive_pulmonary_disease	pr	1.863e-09	DHS-Weighted
GWAVA	0.1104	DHS-Weighted	0.1172	chronic_obstructive_pulmonary_disease	pr	1.863e-09	DHS-Weighted
LINSIGHT	0.1072	DHS-Weighted	0.1172	chronic_obstructive_pulmonary_disease	pr	1.863e-09	DHS-Weighted
CADD	0.1005	DHS-Weighted	0.2062	cirrhosis_of_liver	pr	1.863e-09	DHS-Weighted
eigen	0.1509	DHS-Weighted	0.2062	cirrhosis_of_liver	pr	1.863e-09	DHS-Weighted
GenoCanyon	0.1729	DHS-Weighted	0.2062	cirrhosis_of_liver	pr	1.863e-09	DHS-Weighted
GWAVA	0.1796	DHS-Weighted	0.2062	cirrhosis_of_liver	pr	3.725e-09	DHS-Weighted
LINSIGHT	0.1411	DHS-Weighted	0.2062	cirrhosis_of_liver	pr	1.863e-09	DHS-Weighted
CADD	0.1275	DHS-Weighted	0.2341	colorectal_adenoma	pr	1.863e-09	DHS-Weighted
eigen	0.1945	DHS-Weighted	0.2341	colorectal_adenoma	pr	1.863e-09	DHS-Weighted
GenoCanyon	0.2067	DHS-Weighted	0.2341	colorectal_adenoma	pr	1.863e-09	DHS-Weighted
GWAVA	0.1832	DHS-Weighted	0.2341	colorectal_adenoma	pr	1.863e-09	DHS-Weighted
LINSIGHT	0.1736	DHS-Weighted	0.2341	colorectal_adenoma	pr	1.863e-09	DHS-Weighted
CADD	0.1115	DHS-Weighted	0.1574	colorectal_cancer	pr	1.863e-09	DHS-Weighted
eigen	0.1410	DHS-Weighted	0.1574	colorectal_cancer	pr	1.863e-09	DHS-Weighted
GenoCanyon	0.1577	DHS-Weighted	0.1574	colorectal_cancer	pr	4.161e-01	GenoCanyon
GWAVA	0.1378	DHS-Weighted	0.1574	colorectal_cancer	pr	1.863e-09	DHS-Weighted
LINSIGHT	0.1293	DHS-Weighted	0.1574	colorectal_cancer	pr	1.863e-09	DHS-Weighted
CADD	0.1089	DHS-Weighted	0.1897	coronary_artery_disease	pr	1.863e-09	DHS-Weighted
eigen	0.1390	DHS-Weighted	0.1897	coronary_artery_disease	pr	1.863e-09	DHS-Weighted
GenoCanyon	0.1601	DHS-Weighted	0.1897	coronary_artery_disease	pr	1.863e-09	DHS-Weighted
GWAVA	0.1370	DHS-Weighted	0.1897	coronary_artery_disease	pr	1.863e-09	DHS-Weighted
LINSIGHT	0.1384	DHS-Weighted	0.1897	coronary_artery_disease	pr	1.863e-09	DHS-Weighted
CADD	0.1242	DHS-Weighted	0.2619	crohn's_disease	pr	1.863e-09	DHS-Weighted
eigen	0.1660	DHS-Weighted	0.2619	crohn's_disease	pr	1.863e-09	DHS-Weighted
GenoCanyon	0.1969	DHS-Weighted	0.2619	crohn's_disease	pr	1.863e-09	DHS-Weighted
GWAVA	0.1588	DHS-Weighted	0.2619	crohn's_disease	pr	1.863e-09	DHS-Weighted
LINSIGHT	0.1569	DHS-Weighted	0.2619	crohn's_disease	pr	1.863e-09	DHS-Weighted
CADD	0.1067	DHS-Weighted	0.2273	cutaneous_melanoma	pr	1.863e-09	DHS-Weighted
eigen	0.1361	DHS-Weighted	0.2273	cutaneous_melanoma	pr	1.863e-09	DHS-Weighted
GenoCanyon	0.1781	DHS-Weighted	0.2273	cutaneous_melanoma	pr	1.863e-09	DHS-Weighted
GWAVA	0.1246	DHS-Weighted	0.2273	cutaneous_melanoma	pr	1.863e-09	DHS-Weighted
LINSIGHT	0.1460	DHS-Weighted	0.2273	cutaneous_melanoma	pr	1.863e-09	DHS-Weighted
CADD	0.0971	DHS-Weighted	0.1108	dental_caries	pr	9.313e-09	DHS-Weighted
eigen	0.1025	DHS-Weighted	0.1108	dental_caries	pr	4.712e-07	DHS-Weighted
GenoCanyon	0.0980	DHS-Weighted	0.1108	dental_caries	pr	1.863e-09	DHS-Weighted
GWAVA	0.1152	DHS-Weighted	0.1108	dental_caries	pr	2.210e-02	GWAVA
LINSIGHT	0.1124	DHS-Weighted	0.1108	dental_caries	pr	1.909e-01	LINSIGHT
CADD	0.1153	DHS-Weighted	0.1432	diabetes_mellitus	pr	1.863e-09	DHS-Weighted
eigen	0.1332	DHS-Weighted	0.1432	diabetes_mellitus	pr	1.863e-09	DHS-Weighted
GenoCanyon	0.1405	DHS-Weighted	0.1432	diabetes_mellitus	pr	3.725e-09	DHS-Weighted
GWAVA	0.1282	DHS-Weighted	0.1432	diabetes_mellitus	pr	1.863e-09	DHS-Weighted
LINSIGHT	0.1368	DHS-Weighted	0.1432	diabetes_mellitus	pr	1.863e-09	DHS-Weighted
CADD	0.1125	DHS-Weighted	0.1073	diabetic_nephropathy	pr	5.776e-03	CADD
eigen	0.1081	DHS-Weighted	0.1073	diabetic_nephropathy	pr	6.120e-01	eigen
GenoCanyon	0.1156	DHS-Weighted	0.1073	diabetic_nephropathy	pr	3.790e-06	GenoCanyon
GWAVA	0.1076	DHS-Weighted	0.1073	diabetic_nephropathy	pr	8.394e-01	GWAVA
LINSIGHT	0.1294	DHS-Weighted	0.1073	diabetic_nephropathy	pr	1.863e-09	LINSIGHT
CADD	0.1115	DHS-Weighted	0.1326	digestive_system_carcinoma	pr	1.863e-09	DHS-Weighted
eigen	0.1286	DHS-Weighted	0.1326	digestive_system_carcinoma	pr	2.552e-07	DHS-Weighted
GenoCanyon	0.1295	DHS-Weighted	0.1326	digestive_system_carcinoma	pr	2.766e-03	DHS-Weighted
GWAVA	0.1163	DHS-Weighted	0.1326	digestive_system_carcinoma	pr	1.863e-09	DHS-Weighted
LINSIGHT	0.1179	DHS-Weighted	0.1326	digestive_system_carcinoma	pr	1.863e-09	DHS-Weighted
CADD	0.1087	DHS-Weighted	0.1521	digestive_system_disease	pr	1.863e-09	DHS-Weighted
eigen	0.1322	DHS-Weighted	0.1521	digestive_system_disease	pr	1.863e-09	DHS-Weighted
GenoCanyon	0.1424	DHS-Weighted	0.1521	digestive_system_disease	pr	1.863e-09	DHS-Weighted
GWAVA	0.1322	DHS-Weighted	0.1521	digestive_system_disease	pr	1.863e-09	DHS-Weighted
LINSIGHT	0.1297	DHS-Weighted	0.1521	digestive_system_disease	pr	1.863e-09	DHS-Weighted
CADD	0.1026	DHS-Weighted	0.1429	diverticular_disease	pr	1.863e-09	DHS-Weighted
eigen	0.1317	DHS-Weighted	0.1429	diverticular_disease	pr	9.518e-04	DHS-Weighted
GenoCanyon	0.1593	DHS-Weighted	0.1429	diverticular_disease	pr	2.552e-07	GenoCanyon
GWAVA	0.1268	DHS-Weighted	0.1429	diverticular_disease	pr	5.974e-06	DHS-Weighted
LINSIGHT	0.1409	DHS-Weighted	0.1429	diverticular_disease	pr	8.078e-01	DHS-Weighted
CADD	0.1064	DHS-Weighted	0.1023	drug_dependence	pr	1.341e-03	CADD
eigen	0.1027	DHS-Weighted	0.1023	drug_dependence	pr	7.151e-01	eigen
GenoCanyon	0.0956	DHS-Weighted	0.1023	drug_dependence	pr	2.552e-07	DHS-Weighted
GWAVA	0.1154	DHS-Weighted	0.1023	drug_dependence	pr	1.863e-09	GWAVA
LINSIGHT	0.1056	DHS-Weighted	0.1023	drug_dependence	pr	2.188e-03	LINSIGHT
CADD	0.0955	DHS-Weighted	0.1216	eating_disorder	pr	1.863e-09	DHS-Weighted
eigen	0.1052	DHS-Weighted	0.1216	eating_disorder	pr	1.863e-09	DHS-Weighted
GenoCanyon	0.1039	DHS-Weighted	0.1216	eating_disorder	pr	1.863e-09	DHS-Weighted
GWAVA	0.1139	DHS-Weighted	0.1216	eating_disorder	pr	3.790e-06	DHS-Weighted
LINSIGHT	0.1118	DHS-Weighted	0.1216	eating_disorder	pr	3.856e-07	DHS-Weighted
CADD	0.1110	DHS-Weighted	0.1070	endometriosis	pr	1.745e-02	CADD
eigen	0.1061	DHS-Weighted	0.1070	endometriosis	pr	7.151e-01	DHS-Weighted
GenoCanyon	0.1090	DHS-Weighted	0.1070	endometriosis	pr	1.643e-02	GenoCanyon
GWAVA	0.1253	DHS-Weighted	0.1070	endometriosis	pr	1.863e-09	GWAVA
LINSIGHT	0.1381	DHS-Weighted	0.1070	endometriosis	pr	1.863e-09	LINSIGHT
CADD	0.1041	DHS-Weighted	0.1081	epilepsy	pr	2.479e-02	DHS-Weighted
eigen	0.1014	DHS-Weighted	0.1081	epilepsy	pr	3.475e-03	DHS-Weighted
GenoCanyon	0.1003	DHS-Weighted	0.1081	epilepsy	pr	1.719e-03	DHS-Weighted
GWAVA	0.0994	DHS-Weighted	0.1081	epilepsy	pr	3.801e-04	DHS-Weighted
LINSIGHT	0.1160	DHS-Weighted	0.1081	epilepsy	pr	4.338e-03	LINSIGHT
CADD	0.1120	DHS-Weighted	0.1177	female_reproductive_system_disease	pr	2.608e-08	DHS-Weighted
eigen	0.1144	DHS-Weighted	0.1177	female_reproductive_system_disease	pr	4.422e-06	DHS-Weighted
GenoCanyon	0.1182	DHS-Weighted	0.1177	female_reproductive_system_disease	pr	7.922e-01	GenoCanyon
GWAVA	0.1158	DHS-Weighted	0.1177	female_reproductive_system_disease	pr	2.020e-03	DHS-Weighted
LINSIGHT	0.1300	DHS-Weighted	0.1177	female_reproductive_system_disease	pr	1.863e-09	LINSIGHT
CADD	0.1329	DHS-Weighted	0.2127	glaucoma	pr	1.863e-09	DHS-Weighted
eigen	0.1665	DHS-Weighted	0.2127	glaucoma	pr	1.863e-09	DHS-Weighted
GenoCanyon	0.1936	DHS-Weighted	0.2127	glaucoma	pr	1.863e-09	DHS-Weighted
GWAVA	0.1394	DHS-Weighted	0.2127	glaucoma	pr	1.863e-09	DHS-Weighted
LINSIGHT	0.1720	DHS-Weighted	0.2127	glaucoma	pr	1.863e-09	DHS-Weighted
CADD	0.0785	DHS-Weighted	0.1227	gout	pr	1.863e-09	DHS-Weighted
eigen	0.1142	DHS-Weighted	0.1227	gout	pr	2.188e-03	DHS-Weighted
GenoCanyon	0.1209	DHS-Weighted	0.1227	gout	pr	5.028e-01	DHS-Weighted
GWAVA	0.1109	DHS-Weighted	0.1227	gout	pr	5.593e-05	DHS-Weighted
LINSIGHT	0.1148	DHS-Weighted	0.1227	gout	pr	1.546e-02	DHS-Weighted
CADD	0.1052	DHS-Weighted	0.1197	heart_failure	pr	1.863e-08	DHS-Weighted
eigen	0.1178	DHS-Weighted	0.1197	heart_failure	pr	6.702e-01	DHS-Weighted
GenoCanyon	0.1150	DHS-Weighted	0.1197	heart_failure	pr	4.338e-03	DHS-Weighted
GWAVA	0.1367	DHS-Weighted	0.1197	heart_failure	pr	1.304e-08	GWAVA
LINSIGHT	0.1323	DHS-Weighted	0.1197	heart_failure	pr	6.147e-08	LINSIGHT
CADD	0.1036	DHS-Weighted	0.1078	hiv_infection	pr	1.397e-05	DHS-Weighted
eigen	0.1046	DHS-Weighted	0.1078	hiv_infection	pr	1.131e-03	DHS-Weighted
GenoCanyon	0.1024	DHS-Weighted	0.1078	hiv_infection	pr	1.419e-06	DHS-Weighted
GWAVA	0.1300	DHS-Weighted	0.1078	hiv_infection	pr	1.863e-09	GWAVA
LINSIGHT	0.1199	DHS-Weighted	0.1078	hiv_infection	pr	1.863e-09	LINSIGHT
CADD	0.1063	DHS-Weighted	0.1150	hiv-1_infection	pr	1.419e-06	DHS-Weighted
eigen	0.1093	DHS-Weighted	0.1150	hiv-1_infection	pr	7.296e-04	DHS-Weighted
GenoCanyon	0.1165	DHS-Weighted	0.1150	hiv-1_infection	pr	1.191e-01	GenoCanyon
GWAVA	0.1315	DHS-Weighted	0.1150	hiv-1_infection	pr	9.313e-09	GWAVA
LINSIGHT	0.1236	DHS-Weighted	0.1150	hiv-1_infection	pr	5.974e-06	LINSIGHT
CADD	0.1147	DHS-Weighted	0.2317	hypersensitivity_reaction_disease	pr	1.863e-09	DHS-Weighted
eigen	0.1515	DHS-Weighted	0.2317	hypersensitivity_reaction_disease	pr	1.863e-09	DHS-Weighted
GenoCanyon	0.1674	DHS-Weighted	0.2317	hypersensitivity_reaction_disease	pr	1.863e-09	DHS-Weighted
GWAVA	0.1510	DHS-Weighted	0.2317	hypersensitivity_reaction_disease	pr	1.863e-09	DHS-Weighted
LINSIGHT	0.1407	DHS-Weighted	0.2317	hypersensitivity_reaction_disease	pr	1.863e-09	DHS-Weighted
CADD	0.1032	DHS-Weighted	0.1781	hypertension	pr	1.863e-09	DHS-Weighted
eigen	0.1438	DHS-Weighted	0.1781	hypertension	pr	1.863e-09	DHS-Weighted
GenoCanyon	0.1546	DHS-Weighted	0.1781	hypertension	pr	1.863e-09	DHS-Weighted
GWAVA	0.1285	DHS-Weighted	0.1781	hypertension	pr	1.863e-09	DHS-Weighted
LINSIGHT	0.1223	DHS-Weighted	0.1781	hypertension	pr	1.863e-09	DHS-Weighted
CADD	0.1208	DHS-Weighted	0.2468	hypothyroidism	pr	1.863e-09	DHS-Weighted
eigen	0.1663	DHS-Weighted	0.2468	hypothyroidism	pr	1.863e-09	DHS-Weighted
GenoCanyon	0.1948	DHS-Weighted	0.2468	hypothyroidism	pr	1.863e-09	DHS-Weighted
GWAVA	0.1851	DHS-Weighted	0.2468	hypothyroidism	pr	1.863e-09	DHS-Weighted
LINSIGHT	0.1830	DHS-Weighted	0.2468	hypothyroidism	pr	1.863e-09	DHS-Weighted
CADD	0.1132	DHS-Weighted	0.2160	immune_system_disease	pr	1.863e-09	DHS-Weighted
eigen	0.1474	DHS-Weighted	0.2160	immune_system_disease	pr	1.863e-09	DHS-Weighted
GenoCanyon	0.1620	DHS-Weighted	0.2160	immune_system_disease	pr	1.863e-09	DHS-Weighted
GWAVA	0.1448	DHS-Weighted	0.2160	immune_system_disease	pr	1.863e-09	DHS-Weighted
LINSIGHT	0.1373	DHS-Weighted	0.2160	immune_system_disease	pr	1.863e-09	DHS-Weighted
CADD	0.1200	DHS-Weighted	0.2466	inflammatory_bowel_disease	pr	1.863e-09	DHS-Weighted
eigen	0.1569	DHS-Weighted	0.2466	inflammatory_bowel_disease	pr	1.863e-09	DHS-Weighted
GenoCanyon	0.1806	DHS-Weighted	0.2466	inflammatory_bowel_disease	pr	1.863e-09	DHS-Weighted
GWAVA	0.1532	DHS-Weighted	0.2466	inflammatory_bowel_disease	pr	1.863e-09	DHS-Weighted
LINSIGHT	0.1480	DHS-Weighted	0.2466	inflammatory_bowel_disease	pr	1.863e-09	DHS-Weighted
CADD	0.1031	DHS-Weighted	0.1584	juvenile_idiopathic_arthritis	pr	1.863e-09	DHS-Weighted
eigen	0.1318	DHS-Weighted	0.1584	juvenile_idiopathic_arthritis	pr	1.863e-09	DHS-Weighted
GenoCanyon	0.1385	DHS-Weighted	0.1584	juvenile_idiopathic_arthritis	pr	9.313e-09	DHS-Weighted
GWAVA	0.1164	DHS-Weighted	0.1584	juvenile_idiopathic_arthritis	pr	1.863e-09	DHS-Weighted
LINSIGHT	0.1206	DHS-Weighted	0.1584	juvenile_idiopathic_arthritis	pr	1.863e-09	DHS-Weighted
CADD	0.1152	DHS-Weighted	0.1486	keratinocyte_carcinoma	pr	1.863e-09	DHS-Weighted
eigen	0.1286	DHS-Weighted	0.1486	keratinocyte_carcinoma	pr	1.863e-09	DHS-Weighted
GenoCanyon	0.1352	DHS-Weighted	0.1486	keratinocyte_carcinoma	pr	1.863e-09	DHS-Weighted
GWAVA	0.1037	DHS-Weighted	0.1486	keratinocyte_carcinoma	pr	1.863e-09	DHS-Weighted
LINSIGHT	0.1382	DHS-Weighted	0.1486	keratinocyte_carcinoma	pr	9.313e-09	DHS-Weighted
CADD	0.1107	DHS-Weighted	0.1677	kidney_disease	pr	1.863e-09	DHS-Weighted
eigen	0.1458	DHS-Weighted	0.1677	kidney_disease	pr	1.863e-09	DHS-Weighted
GenoCanyon	0.1511	DHS-Weighted	0.1677	kidney_disease	pr	1.863e-09	DHS-Weighted
GWAVA	0.1400	DHS-Weighted	0.1677	kidney_disease	pr	1.863e-09	DHS-Weighted
LINSIGHT	0.1332	DHS-Weighted	0.1677	kidney_disease	pr	1.863e-09	DHS-Weighted
CADD	0.1130	DHS-Weighted	0.2004	liver_disease	pr	1.863e-09	DHS-Weighted
eigen	0.1473	DHS-Weighted	0.2004	liver_disease	pr	1.863e-09	DHS-Weighted
GenoCanyon	0.1529	DHS-Weighted	0.2004	liver_disease	pr	1.863e-09	DHS-Weighted
GWAVA	0.1486	DHS-Weighted	0.2004	liver_disease	pr	1.863e-09	DHS-Weighted
LINSIGHT	0.1408	DHS-Weighted	0.2004	liver_disease	pr	1.863e-09	DHS-Weighted
CADD	0.1066	DHS-Weighted	0.1157	lung_adenocarcinoma	pr	2.080e-05	DHS-Weighted
eigen	0.1326	DHS-Weighted	0.1157	lung_adenocarcinoma	pr	4.712e-07	eigen
GenoCanyon	0.1439	DHS-Weighted	0.1157	lung_adenocarcinoma	pr	1.863e-09	GenoCanyon
GWAVA	0.1134	DHS-Weighted	0.1157	lung_adenocarcinoma	pr	2.801e-01	DHS-Weighted
LINSIGHT	0.1423	DHS-Weighted	0.1157	lung_adenocarcinoma	pr	1.863e-08	LINSIGHT
CADD	0.1051	DHS-Weighted	0.1190	lung_carcinoma	pr	3.725e-09	DHS-Weighted
eigen	0.1196	DHS-Weighted	0.1190	lung_carcinoma	pr	3.387e-01	eigen
GenoCanyon	0.1219	DHS-Weighted	0.1190	lung_carcinoma	pr	1.130e-02	GenoCanyon
GWAVA	0.1041	DHS-Weighted	0.1190	lung_carcinoma	pr	1.863e-09	DHS-Weighted
LINSIGHT	0.1210	DHS-Weighted	0.1190	lung_carcinoma	pr	6.057e-02	LINSIGHT
CADD	0.1156	DHS-Weighted	0.2116	lymphoid_leukemia	pr	1.863e-09	DHS-Weighted
eigen	0.1633	DHS-Weighted	0.2116	lymphoid_leukemia	pr	1.863e-09	DHS-Weighted
GenoCanyon	0.1681	DHS-Weighted	0.2116	lymphoid_leukemia	pr	1.863e-09	DHS-Weighted
GWAVA	0.1693	DHS-Weighted	0.2116	lymphoid_leukemia	pr	1.863e-09	DHS-Weighted
LINSIGHT	0.1483	DHS-Weighted	0.2116	lymphoid_leukemia	pr	1.863e-09	DHS-Weighted
CADD	0.1127	DHS-Weighted	0.2119	lymphoma	pr	1.863e-09	DHS-Weighted
eigen	0.1626	DHS-Weighted	0.2119	lymphoma	pr	1.863e-09	DHS-Weighted
GenoCanyon	0.1682	DHS-Weighted	0.2119	lymphoma	pr	1.863e-09	DHS-Weighted
GWAVA	0.1537	DHS-Weighted	0.2119	lymphoma	pr	1.863e-09	DHS-Weighted
LINSIGHT	0.1372	DHS-Weighted	0.2119	lymphoma	pr	1.863e-09	DHS-Weighted
CADD	0.0973	DHS-Weighted	0.2093	melanoma	pr	1.863e-09	DHS-Weighted
eigen	0.1273	DHS-Weighted	0.2093	melanoma	pr	1.863e-09	DHS-Weighted
GenoCanyon	0.1582	DHS-Weighted	0.2093	melanoma	pr	1.863e-09	DHS-Weighted
GWAVA	0.1159	DHS-Weighted	0.2093	melanoma	pr	1.863e-09	DHS-Weighted
LINSIGHT	0.1379	DHS-Weighted	0.2093	melanoma	pr	1.863e-09	DHS-Weighted
CADD	0.1036	DHS-Weighted	0.1171	mental_or_behavioural_disorder	pr	1.863e-09	DHS-Weighted
eigen	0.1090	DHS-Weighted	0.1171	mental_or_behavioural_disorder	pr	1.863e-09	DHS-Weighted
GenoCanyon	0.1081	DHS-Weighted	0.1171	mental_or_behavioural_disorder	pr	1.863e-09	DHS-Weighted
GWAVA	0.1115	DHS-Weighted	0.1171	mental_or_behavioural_disorder	pr	1.863e-09	DHS-Weighted
LINSIGHT	0.1148	DHS-Weighted	0.1171	mental_or_behavioural_disorder	pr	1.863e-09	DHS-Weighted
CADD	0.1103	DHS-Weighted	0.1633	metabolic_syndrome	pr	1.863e-09	DHS-Weighted
eigen	0.1136	DHS-Weighted	0.1633	metabolic_syndrome	pr	1.863e-09	DHS-Weighted
GenoCanyon	0.1204	DHS-Weighted	0.1633	metabolic_syndrome	pr	1.863e-09	DHS-Weighted
GWAVA	0.1394	DHS-Weighted	0.1633	metabolic_syndrome	pr	1.192e-06	DHS-Weighted
LINSIGHT	0.1402	DHS-Weighted	0.1633	metabolic_syndrome	pr	6.918e-06	DHS-Weighted
CADD	0.1191	DHS-Weighted	0.1417	migraine_disorder	pr	1.863e-09	DHS-Weighted
eigen	0.1280	DHS-Weighted	0.1417	migraine_disorder	pr	3.725e-09	DHS-Weighted
GenoCanyon	0.1379	DHS-Weighted	0.1417	migraine_disorder	pr	1.457e-03	DHS-Weighted
GWAVA	0.1365	DHS-Weighted	0.1417	migraine_disorder	pr	1.583e-03	DHS-Weighted
LINSIGHT	0.1478	DHS-Weighted	0.1417	migraine_disorder	pr	2.689e-05	LINSIGHT
CADD	0.1032	DHS-Weighted	0.1176	mood_disorder	pr	1.863e-09	DHS-Weighted
eigen	0.1077	DHS-Weighted	0.1176	mood_disorder	pr	1.863e-09	DHS-Weighted
GenoCanyon	0.1050	DHS-Weighted	0.1176	mood_disorder	pr	1.863e-09	DHS-Weighted
GWAVA	0.1117	DHS-Weighted	0.1176	mood_disorder	pr	1.863e-09	DHS-Weighted
LINSIGHT	0.1148	DHS-Weighted	0.1176	mood_disorder	pr	3.725e-09	DHS-Weighted
CADD	0.0935	DHS-Weighted	0.1268	movement_disorder	pr	1.863e-09	DHS-Weighted
eigen	0.1145	DHS-Weighted	0.1268	movement_disorder	pr	1.304e-08	DHS-Weighted
GenoCanyon	0.1079	DHS-Weighted	0.1268	movement_disorder	pr	3.725e-09	DHS-Weighted
GWAVA	0.1193	DHS-Weighted	0.1268	movement_disorder	pr	5.593e-05	DHS-Weighted
LINSIGHT	0.1098	DHS-Weighted	0.1268	movement_disorder	pr	3.725e-09	DHS-Weighted
CADD	0.1029	DHS-Weighted	0.1400	multiple_myeloma	pr	1.863e-09	DHS-Weighted
eigen	0.1398	DHS-Weighted	0.1400	multiple_myeloma	pr	8.078e-01	DHS-Weighted
GenoCanyon	0.1337	DHS-Weighted	0.1400	multiple_myeloma	pr	7.672e-02	DHS-Weighted
GWAVA	0.1183	DHS-Weighted	0.1400	multiple_myeloma	pr	1.863e-08	DHS-Weighted
LINSIGHT	0.1139	DHS-Weighted	0.1400	multiple_myeloma	pr	1.863e-09	DHS-Weighted
CADD	0.1258	DHS-Weighted	0.2823	multiple_sclerosis	pr	1.863e-09	DHS-Weighted
eigen	0.1744	DHS-Weighted	0.2823	multiple_sclerosis	pr	1.863e-09	DHS-Weighted
GenoCanyon	0.1856	DHS-Weighted	0.2823	multiple_sclerosis	pr	1.863e-09	DHS-Weighted
GWAVA	0.1613	DHS-Weighted	0.2823	multiple_sclerosis	pr	1.863e-09	DHS-Weighted
LINSIGHT	0.1551	DHS-Weighted	0.2823	multiple_sclerosis	pr	1.863e-09	DHS-Weighted
CADD	0.1076	DHS-Weighted	0.2410	neoplasm_of_mature_b-cells	pr	1.863e-09	DHS-Weighted
eigen	0.1791	DHS-Weighted	0.2410	neoplasm_of_mature_b-cells	pr	1.863e-09	DHS-Weighted
GenoCanyon	0.1806	DHS-Weighted	0.2410	neoplasm_of_mature_b-cells	pr	1.863e-09	DHS-Weighted
GWAVA	0.1684	DHS-Weighted	0.2410	neoplasm_of_mature_b-cells	pr	1.863e-09	DHS-Weighted
LINSIGHT	0.1500	DHS-Weighted	0.2410	neoplasm_of_mature_b-cells	pr	1.863e-09	DHS-Weighted
CADD	0.1180	DHS-Weighted	0.1305	neuropathy	pr	1.024e-07	DHS-Weighted
eigen	0.1212	DHS-Weighted	0.1305	neuropathy	pr	1.192e-06	DHS-Weighted
GenoCanyon	0.1233	DHS-Weighted	0.1305	neuropathy	pr	1.598e-05	DHS-Weighted
GWAVA	0.1170	DHS-Weighted	0.1305	neuropathy	pr	1.304e-08	DHS-Weighted
LINSIGHT	0.1300	DHS-Weighted	0.1305	neuropathy	pr	7.303e-01	DHS-Weighted
CADD	0.1204	DHS-Weighted	0.1415	neurotic_disorder	pr	3.856e-07	DHS-Weighted
eigen	0.1518	DHS-Weighted	0.1415	neurotic_disorder	pr	9.984e-07	eigen
GenoCanyon	0.1442	DHS-Weighted	0.1415	neurotic_disorder	pr	5.492e-02	GenoCanyon
GWAVA	0.1326	DHS-Weighted	0.1415	neurotic_disorder	pr	1.283e-02	DHS-Weighted
LINSIGHT	0.1396	DHS-Weighted	0.1415	neurotic_disorder	pr	6.408e-01	DHS-Weighted
CADD	0.1068	DHS-Weighted	0.1019	non-alcoholic_fatty_liver_disease	pr	4.726e-02	CADD
eigen	0.1063	DHS-Weighted	0.1019	non-alcoholic_fatty_liver_disease	pr	7.324e-02	eigen
GenoCanyon	0.1034	DHS-Weighted	0.1019	non-alcoholic_fatty_liver_disease	pr	9.838e-01	GenoCanyon
GWAVA	0.1011	DHS-Weighted	0.1019	non-alcoholic_fatty_liver_disease	pr	4.898e-01	DHS-Weighted
LINSIGHT	0.1027	DHS-Weighted	0.1019	non-alcoholic_fatty_liver_disease	pr	8.712e-01	LINSIGHT
CADD	0.1116	DHS-Weighted	0.2219	non-hodgkins_lymphoma	pr	1.863e-09	DHS-Weighted
eigen	0.1674	DHS-Weighted	0.2219	non-hodgkins_lymphoma	pr	1.863e-09	DHS-Weighted
GenoCanyon	0.1720	DHS-Weighted	0.2219	non-hodgkins_lymphoma	pr	1.863e-09	DHS-Weighted
GWAVA	0.1648	DHS-Weighted	0.2219	non-hodgkins_lymphoma	pr	1.863e-09	DHS-Weighted
LINSIGHT	0.1400	DHS-Weighted	0.2219	non-hodgkins_lymphoma	pr	1.863e-09	DHS-Weighted
CADD	0.1090	DHS-Weighted	0.1444	non-melanoma_skin_carcinoma	pr	1.863e-09	DHS-Weighted
eigen	0.1213	DHS-Weighted	0.1444	non-melanoma_skin_carcinoma	pr	1.863e-09	DHS-Weighted
GenoCanyon	0.1275	DHS-Weighted	0.1444	non-melanoma_skin_carcinoma	pr	1.863e-09	DHS-Weighted
GWAVA	0.1015	DHS-Weighted	0.1444	non-melanoma_skin_carcinoma	pr	1.863e-09	DHS-Weighted
LINSIGHT	0.1357	DHS-Weighted	0.1444	non-melanoma_skin_carcinoma	pr	1.304e-08	DHS-Weighted
CADD	0.1021	DHS-Weighted	0.1239	non-small_cell_lung_carcinoma	pr	1.863e-09	DHS-Weighted
eigen	0.1375	DHS-Weighted	0.1239	non-small_cell_lung_carcinoma	pr	1.863e-09	eigen
GenoCanyon	0.1447	DHS-Weighted	0.1239	non-small_cell_lung_carcinoma	pr	1.863e-09	GenoCanyon
GWAVA	0.1155	DHS-Weighted	0.1239	non-small_cell_lung_carcinoma	pr	3.148e-07	DHS-Weighted
LINSIGHT	0.1344	DHS-Weighted	0.1239	non-small_cell_lung_carcinoma	pr	3.539e-08	LINSIGHT
CADD	0.1082	DHS-Weighted	0.1230	obesity	pr	3.725e-09	DHS-Weighted
eigen	0.1251	DHS-Weighted	0.1230	obesity	pr	8.553e-01	eigen
GenoCanyon	0.1307	DHS-Weighted	0.1230	obesity	pr	2.091e-04	GenoCanyon
GWAVA	0.1389	DHS-Weighted	0.1230	obesity	pr	4.657e-08	GWAVA
LINSIGHT	0.1274	DHS-Weighted	0.1230	obesity	pr	1.048e-01	LINSIGHT
CADD	0.0937	DHS-Weighted	0.1250	obsessive-compulsive_disorder	pr	1.863e-09	DHS-Weighted
eigen	0.1115	DHS-Weighted	0.1250	obsessive-compulsive_disorder	pr	1.863e-08	DHS-Weighted
GenoCanyon	0.1050	DHS-Weighted	0.1250	obsessive-compulsive_disorder	pr	3.725e-09	DHS-Weighted
GWAVA	0.1209	DHS-Weighted	0.1250	obsessive-compulsive_disorder	pr	7.057e-05	DHS-Weighted
LINSIGHT	0.1114	DHS-Weighted	0.1250	obsessive-compulsive_disorder	pr	1.304e-08	DHS-Weighted
CADD	0.1284	DHS-Weighted	0.1662	osteoarthritis	pr	1.863e-09	DHS-Weighted
eigen	0.1481	DHS-Weighted	0.1662	osteoarthritis	pr	5.588e-09	DHS-Weighted
GenoCanyon	0.1622	DHS-Weighted	0.1662	osteoarthritis	pr	1.643e-02	DHS-Weighted
GWAVA	0.1896	DHS-Weighted	0.1662	osteoarthritis	pr	1.863e-09	GWAVA
LINSIGHT	0.1756	DHS-Weighted	0.1662	osteoarthritis	pr	5.593e-05	LINSIGHT
CADD	0.0959	DHS-Weighted	0.1245	ovarian_carcinoma	pr	1.863e-09	DHS-Weighted
eigen	0.1327	DHS-Weighted	0.1245	ovarian_carcinoma	pr	3.539e-08	eigen
GenoCanyon	0.1218	DHS-Weighted	0.1245	ovarian_carcinoma	pr	3.450e-04	DHS-Weighted
GWAVA	0.1007	DHS-Weighted	0.1245	ovarian_carcinoma	pr	1.863e-09	DHS-Weighted
LINSIGHT	0.1209	DHS-Weighted	0.1245	ovarian_carcinoma	pr	4.184e-04	DHS-Weighted
CADD	0.1081	DHS-Weighted	0.1383	pancreatic_carcinoma	pr	1.863e-09	DHS-Weighted
eigen	0.1206	DHS-Weighted	0.1383	pancreatic_carcinoma	pr	1.863e-09	DHS-Weighted
GenoCanyon	0.1384	DHS-Weighted	0.1383	pancreatic_carcinoma	pr	1.579e-01	GenoCanyon
GWAVA	0.1187	DHS-Weighted	0.1383	pancreatic_carcinoma	pr	1.863e-09	DHS-Weighted
LINSIGHT	0.1066	DHS-Weighted	0.1383	pancreatic_carcinoma	pr	1.863e-09	DHS-Weighted
CADD	0.1149	DHS-Weighted	0.1486	parkinson's_disease	pr	1.863e-09	DHS-Weighted
eigen	0.1284	DHS-Weighted	0.1486	parkinson's_disease	pr	1.863e-09	DHS-Weighted
GenoCanyon	0.1281	DHS-Weighted	0.1486	parkinson's_disease	pr	1.863e-09	DHS-Weighted
GWAVA	0.1334	DHS-Weighted	0.1486	parkinson's_disease	pr	1.863e-09	DHS-Weighted
LINSIGHT	0.1381	DHS-Weighted	0.1486	parkinson's_disease	pr	3.725e-09	DHS-Weighted
CADD	0.0932	DHS-Weighted	0.1191	periodontitis	pr	1.863e-09	DHS-Weighted
eigen	0.1034	DHS-Weighted	0.1191	periodontitis	pr	6.147e-08	DHS-Weighted
GenoCanyon	0.1148	DHS-Weighted	0.1191	periodontitis	pr	3.643e-02	DHS-Weighted
GWAVA	0.1020	DHS-Weighted	0.1191	periodontitis	pr	1.304e-08	DHS-Weighted
LINSIGHT	0.1053	DHS-Weighted	0.1191	periodontitis	pr	2.552e-07	DHS-Weighted
CADD	0.0981	DHS-Weighted	0.1547	peripheral_arterial_disease	pr	1.863e-09	DHS-Weighted
eigen	0.1137	DHS-Weighted	0.1547	peripheral_arterial_disease	pr	1.863e-09	DHS-Weighted
GenoCanyon	0.1294	DHS-Weighted	0.1547	peripheral_arterial_disease	pr	1.863e-09	DHS-Weighted
GWAVA	0.1302	DHS-Weighted	0.1547	peripheral_arterial_disease	pr	3.725e-09	DHS-Weighted
LINSIGHT	0.1363	DHS-Weighted	0.1547	peripheral_arterial_disease	pr	1.024e-07	DHS-Weighted
CADD	0.1179	DHS-Weighted	0.1256	peripheral_neuropathy	pr	1.024e-07	DHS-Weighted
eigen	0.1212	DHS-Weighted	0.1256	peripheral_neuropathy	pr	1.598e-05	DHS-Weighted
GenoCanyon	0.1231	DHS-Weighted	0.1256	peripheral_neuropathy	pr	1.457e-03	DHS-Weighted
GWAVA	0.1176	DHS-Weighted	0.1256	peripheral_neuropathy	pr	1.024e-07	DHS-Weighted
LINSIGHT	0.1314	DHS-Weighted	0.1256	peripheral_neuropathy	pr	8.705e-03	LINSIGHT
CADD	0.1056	DHS-Weighted	0.1323	prostate_carcinoma	pr	1.863e-09	DHS-Weighted
eigen	0.1261	DHS-Weighted	0.1323	prostate_carcinoma	pr	6.147e-08	DHS-Weighted
GenoCanyon	0.1270	DHS-Weighted	0.1323	prostate_carcinoma	pr	1.192e-06	DHS-Weighted
GWAVA	0.1248	DHS-Weighted	0.1323	prostate_carcinoma	pr	3.539e-08	DHS-Weighted
LINSIGHT	0.1300	DHS-Weighted	0.1323	prostate_carcinoma	pr	1.546e-02	DHS-Weighted
CADD	0.1268	DHS-Weighted	0.2451	psoriasis	pr	1.863e-09	DHS-Weighted
eigen	0.1740	DHS-Weighted	0.2451	psoriasis	pr	1.863e-09	DHS-Weighted
GenoCanyon	0.1834	DHS-Weighted	0.2451	psoriasis	pr	1.863e-09	DHS-Weighted
GWAVA	0.1425	DHS-Weighted	0.2451	psoriasis	pr	1.863e-09	DHS-Weighted
LINSIGHT	0.1620	DHS-Weighted	0.2451	psoriasis	pr	1.863e-09	DHS-Weighted
CADD	0.1080	DHS-Weighted	0.1207	psychosis	pr	1.863e-09	DHS-Weighted
eigen	0.1125	DHS-Weighted	0.1207	psychosis	pr	1.863e-09	DHS-Weighted
GenoCanyon	0.1128	DHS-Weighted	0.1207	psychosis	pr	1.863e-09	DHS-Weighted
GWAVA	0.1129	DHS-Weighted	0.1207	psychosis	pr	1.863e-09	DHS-Weighted
LINSIGHT	0.1189	DHS-Weighted	0.1207	psychosis	pr	7.994e-06	DHS-Weighted
CADD	0.1079	DHS-Weighted	0.1529	respiratory_system_disease	pr	1.863e-09	DHS-Weighted
eigen	0.1201	DHS-Weighted	0.1529	respiratory_system_disease	pr	1.863e-09	DHS-Weighted
GenoCanyon	0.1336	DHS-Weighted	0.1529	respiratory_system_disease	pr	1.863e-09	DHS-Weighted
GWAVA	0.1174	DHS-Weighted	0.1529	respiratory_system_disease	pr	1.863e-09	DHS-Weighted
LINSIGHT	0.1215	DHS-Weighted	0.1529	respiratory_system_disease	pr	1.863e-09	DHS-Weighted
CADD	0.1112	DHS-Weighted	0.1178	retinopathy	pr	6.918e-06	DHS-Weighted
eigen	0.1118	DHS-Weighted	0.1178	retinopathy	pr	4.422e-06	DHS-Weighted
GenoCanyon	0.1145	DHS-Weighted	0.1178	retinopathy	pr	3.272e-02	DHS-Weighted
GWAVA	0.1254	DHS-Weighted	0.1178	retinopathy	pr	1.684e-06	GWAVA
LINSIGHT	0.1238	DHS-Weighted	0.1178	retinopathy	pr	1.419e-06	LINSIGHT
CADD	0.1248	DHS-Weighted	0.2212	rheumatoid_arthritis	pr	1.863e-09	DHS-Weighted
eigen	0.1630	DHS-Weighted	0.2212	rheumatoid_arthritis	pr	1.863e-09	DHS-Weighted
GenoCanyon	0.1666	DHS-Weighted	0.2212	rheumatoid_arthritis	pr	1.863e-09	DHS-Weighted
GWAVA	0.1598	DHS-Weighted	0.2212	rheumatoid_arthritis	pr	1.863e-09	DHS-Weighted
LINSIGHT	0.1569	DHS-Weighted	0.2212	rheumatoid_arthritis	pr	1.863e-09	DHS-Weighted
CADD	0.1080	DHS-Weighted	0.1215	schizophrenia	pr	1.863e-09	DHS-Weighted
eigen	0.1119	DHS-Weighted	0.1215	schizophrenia	pr	1.863e-09	DHS-Weighted
GenoCanyon	0.1129	DHS-Weighted	0.1215	schizophrenia	pr	1.863e-09	DHS-Weighted
GWAVA	0.1120	DHS-Weighted	0.1215	schizophrenia	pr	1.863e-09	DHS-Weighted
LINSIGHT	0.1183	DHS-Weighted	0.1215	schizophrenia	pr	1.863e-09	DHS-Weighted
CADD	0.1365	DHS-Weighted	0.3064	sclerosing_cholangitis	pr	1.863e-09	DHS-Weighted
eigen	0.1911	DHS-Weighted	0.3064	sclerosing_cholangitis	pr	1.863e-09	DHS-Weighted
GenoCanyon	0.2065	DHS-Weighted	0.3064	sclerosing_cholangitis	pr	1.863e-09	DHS-Weighted
GWAVA	0.1701	DHS-Weighted	0.3064	sclerosing_cholangitis	pr	1.863e-09	DHS-Weighted
LINSIGHT	0.1829	DHS-Weighted	0.3064	sclerosing_cholangitis	pr	1.863e-09	DHS-Weighted
CADD	0.1006	DHS-Weighted	0.1277	scoliosis	pr	1.863e-09	DHS-Weighted
eigen	0.1079	DHS-Weighted	0.1277	scoliosis	pr	1.863e-09	DHS-Weighted
GenoCanyon	0.1060	DHS-Weighted	0.1277	scoliosis	pr	1.863e-09	DHS-Weighted
GWAVA	0.1151	DHS-Weighted	0.1277	scoliosis	pr	1.863e-09	DHS-Weighted
LINSIGHT	0.1130	DHS-Weighted	0.1277	scoliosis	pr	1.863e-09	DHS-Weighted
CADD	0.1112	DHS-Weighted	0.1878	skin_disease	pr	1.863e-09	DHS-Weighted
eigen	0.1440	DHS-Weighted	0.1878	skin_disease	pr	1.863e-09	DHS-Weighted
GenoCanyon	0.1543	DHS-Weighted	0.1878	skin_disease	pr	1.863e-09	DHS-Weighted
GWAVA	0.1251	DHS-Weighted	0.1878	skin_disease	pr	1.863e-09	DHS-Weighted
LINSIGHT	0.1401	DHS-Weighted	0.1878	skin_disease	pr	1.863e-09	DHS-Weighted
CADD	0.1127	DHS-Weighted	0.1242	squamous_cell_carcinoma	pr	8.009e-08	DHS-Weighted
eigen	0.1158	DHS-Weighted	0.1242	squamous_cell_carcinoma	pr	1.598e-05	DHS-Weighted
GenoCanyon	0.1250	DHS-Weighted	0.1242	squamous_cell_carcinoma	pr	5.028e-01	GenoCanyon
GWAVA	0.0972	DHS-Weighted	0.1242	squamous_cell_carcinoma	pr	1.863e-09	DHS-Weighted
LINSIGHT	0.1319	DHS-Weighted	0.1242	squamous_cell_carcinoma	pr	1.232e-03	LINSIGHT
CADD	0.0931	DHS-Weighted	0.0993	squamous_cell_lung_carcinoma	pr	3.128e-04	DHS-Weighted
eigen	0.1052	DHS-Weighted	0.0993	squamous_cell_lung_carcinoma	pr	1.191e-01	eigen
GenoCanyon	0.1038	DHS-Weighted	0.0993	squamous_cell_lung_carcinoma	pr	2.801e-01	GenoCanyon
GWAVA	0.0856	DHS-Weighted	0.0993	squamous_cell_lung_carcinoma	pr	1.863e-09	DHS-Weighted
LINSIGHT	0.1032	DHS-Weighted	0.0993	squamous_cell_lung_carcinoma	pr	4.045e-01	LINSIGHT
CADD	0.1031	DHS-Weighted	0.1323	stroke	pr	1.863e-09	DHS-Weighted
eigen	0.1214	DHS-Weighted	0.1323	stroke	pr	7.994e-06	DHS-Weighted
GenoCanyon	0.1334	DHS-Weighted	0.1323	stroke	pr	9.195e-02	GenoCanyon
GWAVA	0.1464	DHS-Weighted	0.1323	stroke	pr	5.588e-09	GWAVA
LINSIGHT	0.1279	DHS-Weighted	0.1323	stroke	pr	7.000e-01	DHS-Weighted
CADD	0.1092	DHS-Weighted	0.2519	systemic_lupus_erythematosus	pr	1.863e-09	DHS-Weighted
eigen	0.1589	DHS-Weighted	0.2519	systemic_lupus_erythematosus	pr	1.863e-09	DHS-Weighted
GenoCanyon	0.1758	DHS-Weighted	0.2519	systemic_lupus_erythematosus	pr	1.863e-09	DHS-Weighted
GWAVA	0.1668	DHS-Weighted	0.2519	systemic_lupus_erythematosus	pr	1.863e-09	DHS-Weighted
LINSIGHT	0.1335	DHS-Weighted	0.2519	systemic_lupus_erythematosus	pr	1.863e-09	DHS-Weighted
CADD	0.1071	DHS-Weighted	0.3086	systemic_scleroderma	pr	1.863e-09	DHS-Weighted
eigen	0.1740	DHS-Weighted	0.3086	systemic_scleroderma	pr	1.863e-09	DHS-Weighted
GenoCanyon	0.1746	DHS-Weighted	0.3086	systemic_scleroderma	pr	1.863e-09	DHS-Weighted
GWAVA	0.1284	DHS-Weighted	0.3086	systemic_scleroderma	pr	1.863e-09	DHS-Weighted
LINSIGHT	0.1361	DHS-Weighted	0.3086	systemic_scleroderma	pr	1.863e-09	DHS-Weighted
CADD	0.0925	DHS-Weighted	0.1242	tourette_syndrome	pr	1.863e-09	DHS-Weighted
eigen	0.1087	DHS-Weighted	0.1242	tourette_syndrome	pr	1.863e-08	DHS-Weighted
GenoCanyon	0.1092	DHS-Weighted	0.1242	tourette_syndrome	pr	1.024e-07	DHS-Weighted
GWAVA	0.1262	DHS-Weighted	0.1242	tourette_syndrome	pr	3.818e-01	GWAVA
LINSIGHT	0.1146	DHS-Weighted	0.1242	tourette_syndrome	pr	2.367e-05	DHS-Weighted
CADD	0.1250	DHS-Weighted	0.1973	type_i_diabetes_mellitus	pr	1.863e-09	DHS-Weighted
eigen	0.1370	DHS-Weighted	0.1973	type_i_diabetes_mellitus	pr	1.863e-09	DHS-Weighted
GenoCanyon	0.1434	DHS-Weighted	0.1973	type_i_diabetes_mellitus	pr	1.863e-09	DHS-Weighted
GWAVA	0.1707	DHS-Weighted	0.1973	type_i_diabetes_mellitus	pr	5.588e-09	DHS-Weighted
LINSIGHT	0.1478	DHS-Weighted	0.1973	type_i_diabetes_mellitus	pr	1.863e-09	DHS-Weighted
CADD	0.1159	DHS-Weighted	0.1433	type_ii_diabetes_mellitus	pr	1.863e-09	DHS-Weighted
eigen	0.1349	DHS-Weighted	0.1433	type_ii_diabetes_mellitus	pr	1.863e-09	DHS-Weighted
GenoCanyon	0.1414	DHS-Weighted	0.1433	type_ii_diabetes_mellitus	pr	2.762e-06	DHS-Weighted
GWAVA	0.1263	DHS-Weighted	0.1433	type_ii_diabetes_mellitus	pr	1.863e-09	DHS-Weighted
LINSIGHT	0.1365	DHS-Weighted	0.1433	type_ii_diabetes_mellitus	pr	1.863e-09	DHS-Weighted
CADD	0.1270	DHS-Weighted	0.2765	ulcerative_colitis	pr	1.863e-09	DHS-Weighted
eigen	0.1756	DHS-Weighted	0.2765	ulcerative_colitis	pr	1.863e-09	DHS-Weighted
GenoCanyon	0.1913	DHS-Weighted	0.2765	ulcerative_colitis	pr	1.863e-09	DHS-Weighted
GWAVA	0.1666	DHS-Weighted	0.2765	ulcerative_colitis	pr	1.863e-09	DHS-Weighted
LINSIGHT	0.1678	DHS-Weighted	0.2765	ulcerative_colitis	pr	1.863e-09	DHS-Weighted
CADD	0.1024	DHS-Weighted	0.1183	unipolar_depression	pr	1.863e-09	DHS-Weighted
eigen	0.1085	DHS-Weighted	0.1183	unipolar_depression	pr	1.863e-09	DHS-Weighted
GenoCanyon	0.1022	DHS-Weighted	0.1183	unipolar_depression	pr	1.863e-09	DHS-Weighted
GWAVA	0.1111	DHS-Weighted	0.1183	unipolar_depression	pr	1.863e-09	DHS-Weighted
LINSIGHT	0.1134	DHS-Weighted	0.1183	unipolar_depression	pr	1.863e-09	DHS-Weighted
CADD	0.1489	DHS-Weighted	0.1676	uterine_fibroid	pr	2.349e-06	DHS-Weighted
eigen	0.1262	DHS-Weighted	0.1676	uterine_fibroid	pr	1.863e-09	DHS-Weighted
GenoCanyon	0.1297	DHS-Weighted	0.1676	uterine_fibroid	pr	1.863e-09	DHS-Weighted
GWAVA	0.1205	DHS-Weighted	0.1676	uterine_fibroid	pr	1.863e-09	DHS-Weighted
LINSIGHT	0.1628	DHS-Weighted	0.1676	uterine_fibroid	pr	4.491e-02	DHS-Weighted
CADD	0.0981	DHS-Weighted	0.1418	venous_thromboembolism	pr	1.863e-09	DHS-Weighted
eigen	0.1338	DHS-Weighted	0.1418	venous_thromboembolism	pr	7.979e-04	DHS-Weighted
GenoCanyon	0.1426	DHS-Weighted	0.1418	venous_thromboembolism	pr	6.702e-01	GenoCanyon
GWAVA	0.1224	DHS-Weighted	0.1418	venous_thromboembolism	pr	1.863e-08	DHS-Weighted
LINSIGHT	0.1300	DHS-Weighted	0.1418	venous_thromboembolism	pr	2.689e-05	DHS-Weighted
CADD	0.5647	DHS-Weighted	0.6759	acute_lymphoblastic_leukemia	roc	1.863e-09	DHS-Weighted
eigen	0.6636	DHS-Weighted	0.6759	acute_lymphoblastic_leukemia	roc	3.856e-07	DHS-Weighted
GenoCanyon	0.6669	DHS-Weighted	0.6759	acute_lymphoblastic_leukemia	roc	5.013e-03	DHS-Weighted
GWAVA	0.6435	DHS-Weighted	0.6759	acute_lymphoblastic_leukemia	roc	1.863e-09	DHS-Weighted
LINSIGHT	0.6468	DHS-Weighted	0.6759	acute_lymphoblastic_leukemia	roc	1.863e-09	DHS-Weighted
CADD	0.5223	DHS-Weighted	0.6220	adolescent_idiopathic_scoliosis	roc	1.863e-09	DHS-Weighted
eigen	0.5669	DHS-Weighted	0.6220	adolescent_idiopathic_scoliosis	roc	1.863e-09	DHS-Weighted
GenoCanyon	0.5579	DHS-Weighted	0.6220	adolescent_idiopathic_scoliosis	roc	1.863e-09	DHS-Weighted
GWAVA	0.5818	DHS-Weighted	0.6220	adolescent_idiopathic_scoliosis	roc	1.863e-09	DHS-Weighted
LINSIGHT	0.5645	DHS-Weighted	0.6220	adolescent_idiopathic_scoliosis	roc	1.863e-09	DHS-Weighted
CADD	0.5496	DHS-Weighted	0.6790	adult_onset_asthma	roc	1.863e-09	DHS-Weighted
eigen	0.6089	DHS-Weighted	0.6790	adult_onset_asthma	roc	1.863e-09	DHS-Weighted
GenoCanyon	0.6571	DHS-Weighted	0.6790	adult_onset_asthma	roc	2.080e-05	DHS-Weighted
GWAVA	0.5306	DHS-Weighted	0.6790	adult_onset_asthma	roc	1.863e-09	DHS-Weighted
LINSIGHT	0.6179	DHS-Weighted	0.6790	adult_onset_asthma	roc	1.863e-09	DHS-Weighted
CADD	0.5593	DHS-Weighted	0.5657	age-related_macular_degeneration	roc	4.265e-02	DHS-Weighted
eigen	0.5721	DHS-Weighted	0.5657	age-related_macular_degeneration	roc	6.850e-01	eigen
GenoCanyon	0.5573	DHS-Weighted	0.5657	age-related_macular_degeneration	roc	5.226e-02	DHS-Weighted
GWAVA	0.5944	DHS-Weighted	0.5657	age-related_macular_degeneration	roc	9.313e-09	GWAVA
LINSIGHT	0.5897	DHS-Weighted	0.5657	age-related_macular_degeneration	roc	5.718e-07	LINSIGHT
CADD	0.5349	DHS-Weighted	0.5667	alcohol_dependence	roc	3.539e-08	DHS-Weighted
eigen	0.5504	DHS-Weighted	0.5667	alcohol_dependence	roc	5.548e-04	DHS-Weighted
GenoCanyon	0.5559	DHS-Weighted	0.5667	alcohol_dependence	roc	7.111e-03	DHS-Weighted
GWAVA	0.5950	DHS-Weighted	0.5667	alcohol_dependence	roc	1.419e-06	GWAVA
LINSIGHT	0.5628	DHS-Weighted	0.5667	alcohol_dependence	roc	6.554e-01	DHS-Weighted
CADD	0.5781	DHS-Weighted	0.6807	allergic_rhinitis	roc	1.863e-09	DHS-Weighted
eigen	0.6293	DHS-Weighted	0.6807	allergic_rhinitis	roc	1.863e-09	DHS-Weighted
GenoCanyon	0.6931	DHS-Weighted	0.6807	allergic_rhinitis	roc	2.608e-08	GenoCanyon
GWAVA	0.6221	DHS-Weighted	0.6807	allergic_rhinitis	roc	1.863e-09	DHS-Weighted
LINSIGHT	0.6305	DHS-Weighted	0.6807	allergic_rhinitis	roc	1.863e-09	DHS-Weighted
CADD	0.5552	DHS-Weighted	0.6641	allergy	roc	1.863e-09	DHS-Weighted
eigen	0.5975	DHS-Weighted	0.6641	allergy	roc	1.863e-09	DHS-Weighted
GenoCanyon	0.6501	DHS-Weighted	0.6641	allergy	roc	5.588e-09	DHS-Weighted
GWAVA	0.5846	DHS-Weighted	0.6641	allergy	roc	1.863e-09	DHS-Weighted
LINSIGHT	0.6127	DHS-Weighted	0.6641	allergy	roc	1.863e-09	DHS-Weighted
CADD	0.5247	DHS-Weighted	0.6110	alzheimer's_disease	roc	1.863e-09	DHS-Weighted
eigen	0.5563	DHS-Weighted	0.6110	alzheimer's_disease	roc	1.863e-09	DHS-Weighted
GenoCanyon	0.5814	DHS-Weighted	0.6110	alzheimer's_disease	roc	1.863e-09	DHS-Weighted
GWAVA	0.5477	DHS-Weighted	0.6110	alzheimer's_disease	roc	1.863e-09	DHS-Weighted
LINSIGHT	0.5929	DHS-Weighted	0.6110	alzheimer's_disease	roc	1.863e-09	DHS-Weighted
CADD	0.6062	DHS-Weighted	0.6184	amyotrophic_lateral_sclerosis	roc	1.232e-03	DHS-Weighted
eigen	0.5948	DHS-Weighted	0.6184	amyotrophic_lateral_sclerosis	roc	3.790e-06	DHS-Weighted
GenoCanyon	0.6055	DHS-Weighted	0.6184	amyotrophic_lateral_sclerosis	roc	7.979e-04	DHS-Weighted
GWAVA	0.5948	DHS-Weighted	0.6184	amyotrophic_lateral_sclerosis	roc	6.910e-07	DHS-Weighted
LINSIGHT	0.6111	DHS-Weighted	0.6184	amyotrophic_lateral_sclerosis	roc	1.191e-01	DHS-Weighted
CADD	0.5805	DHS-Weighted	0.7289	ankylosing_spondylitis	roc	1.863e-09	DHS-Weighted
eigen	0.6723	DHS-Weighted	0.7289	ankylosing_spondylitis	roc	1.863e-09	DHS-Weighted
GenoCanyon	0.6972	DHS-Weighted	0.7289	ankylosing_spondylitis	roc	1.863e-09	DHS-Weighted
GWAVA	0.6371	DHS-Weighted	0.7289	ankylosing_spondylitis	roc	1.863e-09	DHS-Weighted
LINSIGHT	0.6579	DHS-Weighted	0.7289	ankylosing_spondylitis	roc	1.863e-09	DHS-Weighted
CADD	0.5218	DHS-Weighted	0.5749	anorexia_nervosa	roc	1.863e-09	DHS-Weighted
eigen	0.5690	DHS-Weighted	0.5749	anorexia_nervosa	roc	4.400e-01	DHS-Weighted
GenoCanyon	0.5643	DHS-Weighted	0.5749	anorexia_nervosa	roc	6.666e-02	DHS-Weighted
GWAVA	0.5591	DHS-Weighted	0.5749	anorexia_nervosa	roc	7.296e-04	DHS-Weighted
LINSIGHT	0.5894	DHS-Weighted	0.5749	anorexia_nervosa	roc	3.148e-07	LINSIGHT
CADD	0.5402	DHS-Weighted	0.5589	anxiety_disorder	roc	1.863e-09	DHS-Weighted
eigen	0.5625	DHS-Weighted	0.5589	anxiety_disorder	roc	8.033e-02	eigen
GenoCanyon	0.5557	DHS-Weighted	0.5589	anxiety_disorder	roc	6.195e-03	DHS-Weighted
GWAVA	0.5548	DHS-Weighted	0.5589	anxiety_disorder	roc	3.098e-02	DHS-Weighted
LINSIGHT	0.5711	DHS-Weighted	0.5589	anxiety_disorder	roc	9.313e-09	LINSIGHT
CADD	0.5642	DHS-Weighted	0.6626	asthma	roc	1.863e-09	DHS-Weighted
eigen	0.6108	DHS-Weighted	0.6626	asthma	roc	1.863e-09	DHS-Weighted
GenoCanyon	0.6403	DHS-Weighted	0.6626	asthma	roc	1.863e-09	DHS-Weighted
GWAVA	0.5774	DHS-Weighted	0.6626	asthma	roc	1.863e-09	DHS-Weighted
LINSIGHT	0.6077	DHS-Weighted	0.6626	asthma	roc	1.863e-09	DHS-Weighted
CADD	0.5110	DHS-Weighted	0.6249	atherosclerosis	roc	1.863e-09	DHS-Weighted
eigen	0.5396	DHS-Weighted	0.6249	atherosclerosis	roc	1.863e-09	DHS-Weighted
GenoCanyon	0.5804	DHS-Weighted	0.6249	atherosclerosis	roc	1.863e-09	DHS-Weighted
GWAVA	0.5816	DHS-Weighted	0.6249	atherosclerosis	roc	1.863e-09	DHS-Weighted
LINSIGHT	0.5667	DHS-Weighted	0.6249	atherosclerosis	roc	1.863e-09	DHS-Weighted
CADD	0.5766	DHS-Weighted	0.7125	atopic_asthma	roc	1.863e-09	DHS-Weighted
eigen	0.6334	DHS-Weighted	0.7125	atopic_asthma	roc	1.863e-09	DHS-Weighted
GenoCanyon	0.6515	DHS-Weighted	0.7125	atopic_asthma	roc	1.863e-09	DHS-Weighted
GWAVA	0.5559	DHS-Weighted	0.7125	atopic_asthma	roc	1.863e-09	DHS-Weighted
LINSIGHT	0.6368	DHS-Weighted	0.7125	atopic_asthma	roc	1.863e-09	DHS-Weighted
CADD	0.5738	DHS-Weighted	0.6925	atrial_fibrillation	roc	1.863e-09	DHS-Weighted
eigen	0.6119	DHS-Weighted	0.6925	atrial_fibrillation	roc	1.863e-09	DHS-Weighted
GenoCanyon	0.6798	DHS-Weighted	0.6925	atrial_fibrillation	roc	1.304e-08	DHS-Weighted
GWAVA	0.6129	DHS-Weighted	0.6925	atrial_fibrillation	roc	1.863e-09	DHS-Weighted
LINSIGHT	0.6556	DHS-Weighted	0.6925	atrial_fibrillation	roc	1.863e-09	DHS-Weighted
CADD	0.5300	DHS-Weighted	0.5933	attention_deficit_hyperactivity_disorder	roc	1.863e-09	DHS-Weighted
eigen	0.5827	DHS-Weighted	0.5933	attention_deficit_hyperactivity_disorder	roc	9.313e-09	DHS-Weighted
GenoCanyon	0.5421	DHS-Weighted	0.5933	attention_deficit_hyperactivity_disorder	roc	1.863e-09	DHS-Weighted
GWAVA	0.5834	DHS-Weighted	0.5933	attention_deficit_hyperactivity_disorder	roc	1.304e-08	DHS-Weighted
LINSIGHT	0.5735	DHS-Weighted	0.5933	attention_deficit_hyperactivity_disorder	roc	1.863e-09	DHS-Weighted
CADD	0.5511	DHS-Weighted	0.5692	autism_spectrum_disorder	roc	3.725e-09	DHS-Weighted
eigen	0.5771	DHS-Weighted	0.5692	autism_spectrum_disorder	roc	5.718e-07	eigen
GenoCanyon	0.5579	DHS-Weighted	0.5692	autism_spectrum_disorder	roc	1.192e-06	DHS-Weighted
GWAVA	0.5554	DHS-Weighted	0.5692	autism_spectrum_disorder	roc	1.304e-07	DHS-Weighted
LINSIGHT	0.5943	DHS-Weighted	0.5692	autism_spectrum_disorder	roc	1.863e-09	LINSIGHT
CADD	0.5660	DHS-Weighted	0.6973	autoimmune_disease	roc	1.863e-09	DHS-Weighted
eigen	0.6424	DHS-Weighted	0.6973	autoimmune_disease	roc	1.863e-09	DHS-Weighted
GenoCanyon	0.6723	DHS-Weighted	0.6973	autoimmune_disease	roc	1.863e-09	DHS-Weighted
GWAVA	0.6327	DHS-Weighted	0.6973	autoimmune_disease	roc	1.863e-09	DHS-Weighted
LINSIGHT	0.6337	DHS-Weighted	0.6973	autoimmune_disease	roc	1.863e-09	DHS-Weighted
CADD	0.5603	DHS-Weighted	0.6296	autoimmune_thyroid_disease	roc	1.863e-09	DHS-Weighted
eigen	0.5975	DHS-Weighted	0.6296	autoimmune_thyroid_disease	roc	1.304e-07	DHS-Weighted
GenoCanyon	0.6277	DHS-Weighted	0.6296	autoimmune_thyroid_disease	roc	9.677e-01	DHS-Weighted
GWAVA	0.6163	DHS-Weighted	0.6296	autoimmune_thyroid_disease	roc	5.492e-02	DHS-Weighted
LINSIGHT	0.6121	DHS-Weighted	0.6296	autoimmune_thyroid_disease	roc	5.548e-04	DHS-Weighted
CADD	0.5399	DHS-Weighted	0.5663	bipolar_disorder	roc	1.863e-09	DHS-Weighted
eigen	0.5669	DHS-Weighted	0.5663	bipolar_disorder	roc	2.621e-01	eigen
GenoCanyon	0.5666	DHS-Weighted	0.5663	bipolar_disorder	roc	4.726e-02	GenoCanyon
GWAVA	0.5529	DHS-Weighted	0.5663	bipolar_disorder	roc	3.725e-09	DHS-Weighted
LINSIGHT	0.5827	DHS-Weighted	0.5663	bipolar_disorder	roc	1.863e-09	LINSIGHT
CADD	0.5459	DHS-Weighted	0.6014	breast_carcinoma	roc	1.863e-09	DHS-Weighted
eigen	0.5859	DHS-Weighted	0.6014	breast_carcinoma	roc	1.863e-09	DHS-Weighted
GenoCanyon	0.6251	DHS-Weighted	0.6014	breast_carcinoma	roc	1.863e-09	GenoCanyon
GWAVA	0.5606	DHS-Weighted	0.6014	breast_carcinoma	roc	1.863e-09	DHS-Weighted
LINSIGHT	0.5930	DHS-Weighted	0.6014	breast_carcinoma	roc	9.313e-09	DHS-Weighted
CADD	0.5456	DHS-Weighted	0.6201	cancer	roc	1.863e-09	DHS-Weighted
eigen	0.6047	DHS-Weighted	0.6201	cancer	roc	1.863e-09	DHS-Weighted
GenoCanyon	0.6274	DHS-Weighted	0.6201	cancer	roc	1.863e-09	GenoCanyon
GWAVA	0.5734	DHS-Weighted	0.6201	cancer	roc	1.863e-09	DHS-Weighted
LINSIGHT	0.6046	DHS-Weighted	0.6201	cancer	roc	1.863e-09	DHS-Weighted
CADD	0.5629	DHS-Weighted	0.6839	cardiac_arrhythmia	roc	1.863e-09	DHS-Weighted
eigen	0.6133	DHS-Weighted	0.6839	cardiac_arrhythmia	roc	1.863e-09	DHS-Weighted
GenoCanyon	0.6690	DHS-Weighted	0.6839	cardiac_arrhythmia	roc	1.863e-09	DHS-Weighted
GWAVA	0.6074	DHS-Weighted	0.6839	cardiac_arrhythmia	roc	1.863e-09	DHS-Weighted
LINSIGHT	0.6474	DHS-Weighted	0.6839	cardiac_arrhythmia	roc	1.863e-09	DHS-Weighted
CADD	0.5481	DHS-Weighted	0.6382	cardiovascular_disease	roc	1.863e-09	DHS-Weighted
eigen	0.6023	DHS-Weighted	0.6382	cardiovascular_disease	roc	1.863e-09	DHS-Weighted
GenoCanyon	0.6260	DHS-Weighted	0.6382	cardiovascular_disease	roc	1.863e-09	DHS-Weighted
GWAVA	0.5866	DHS-Weighted	0.6382	cardiovascular_disease	roc	1.863e-09	DHS-Weighted
LINSIGHT	0.6102	DHS-Weighted	0.6382	cardiovascular_disease	roc	1.863e-09	DHS-Weighted
CADD	0.5424	DHS-Weighted	0.7389	celiac_disease	roc	1.863e-09	DHS-Weighted
eigen	0.6395	DHS-Weighted	0.7389	celiac_disease	roc	1.863e-09	DHS-Weighted
GenoCanyon	0.6772	DHS-Weighted	0.7389	celiac_disease	roc	1.863e-09	DHS-Weighted
GWAVA	0.6511	DHS-Weighted	0.7389	celiac_disease	roc	1.863e-09	DHS-Weighted
LINSIGHT	0.6443	DHS-Weighted	0.7389	celiac_disease	roc	1.863e-09	DHS-Weighted
CADD	0.5351	DHS-Weighted	0.6720	childhood_onset_asthma	roc	1.863e-09	DHS-Weighted
eigen	0.5941	DHS-Weighted	0.6720	childhood_onset_asthma	roc	1.863e-09	DHS-Weighted
GenoCanyon	0.6399	DHS-Weighted	0.6720	childhood_onset_asthma	roc	1.863e-09	DHS-Weighted
GWAVA	0.5744	DHS-Weighted	0.6720	childhood_onset_asthma	roc	1.863e-09	DHS-Weighted
LINSIGHT	0.6039	DHS-Weighted	0.6720	childhood_onset_asthma	roc	1.863e-09	DHS-Weighted
CADD	0.5325	DHS-Weighted	0.5821	chronic_kidney_disease	roc	1.863e-09	DHS-Weighted
eigen	0.5790	DHS-Weighted	0.5821	chronic_kidney_disease	roc	9.195e-02	DHS-Weighted
GenoCanyon	0.5633	DHS-Weighted	0.5821	chronic_kidney_disease	roc	1.304e-08	DHS-Weighted
GWAVA	0.5469	DHS-Weighted	0.5821	chronic_kidney_disease	roc	1.863e-09	DHS-Weighted
LINSIGHT	0.5955	DHS-Weighted	0.5821	chronic_kidney_disease	roc	3.856e-07	LINSIGHT
CADD	0.5343	DHS-Weighted	0.7409	chronic_lymphocytic_leukemia	roc	1.863e-09	DHS-Weighted
eigen	0.6600	DHS-Weighted	0.7409	chronic_lymphocytic_leukemia	roc	1.863e-09	DHS-Weighted
GenoCanyon	0.7265	DHS-Weighted	0.7409	chronic_lymphocytic_leukemia	roc	6.918e-06	DHS-Weighted
GWAVA	0.6570	DHS-Weighted	0.7409	chronic_lymphocytic_leukemia	roc	1.863e-09	DHS-Weighted
LINSIGHT	0.6774	DHS-Weighted	0.7409	chronic_lymphocytic_leukemia	roc	1.863e-09	DHS-Weighted
CADD	0.5170	DHS-Weighted	0.5774	chronic_obstructive_pulmonary_disease	roc	1.863e-09	DHS-Weighted
eigen	0.5316	DHS-Weighted	0.5774	chronic_obstructive_pulmonary_disease	roc	1.863e-09	DHS-Weighted
GenoCanyon	0.5496	DHS-Weighted	0.5774	chronic_obstructive_pulmonary_disease	roc	1.863e-09	DHS-Weighted
GWAVA	0.5359	DHS-Weighted	0.5774	chronic_obstructive_pulmonary_disease	roc	1.863e-09	DHS-Weighted
LINSIGHT	0.5501	DHS-Weighted	0.5774	chronic_obstructive_pulmonary_disease	roc	1.863e-09	DHS-Weighted
CADD	0.5566	DHS-Weighted	0.6522	cirrhosis_of_liver	roc	1.863e-09	DHS-Weighted
eigen	0.6563	DHS-Weighted	0.6522	cirrhosis_of_liver	roc	3.272e-02	eigen
GenoCanyon	0.6831	DHS-Weighted	0.6522	cirrhosis_of_liver	roc	3.725e-09	GenoCanyon
GWAVA	0.6827	DHS-Weighted	0.6522	cirrhosis_of_liver	roc	3.725e-09	GWAVA
LINSIGHT	0.6474	DHS-Weighted	0.6522	cirrhosis_of_liver	roc	2.367e-01	DHS-Weighted
CADD	0.6102	DHS-Weighted	0.7152	colorectal_adenoma	roc	1.863e-09	DHS-Weighted
eigen	0.6938	DHS-Weighted	0.7152	colorectal_adenoma	roc	2.367e-05	DHS-Weighted
GenoCanyon	0.6882	DHS-Weighted	0.7152	colorectal_adenoma	roc	8.009e-08	DHS-Weighted
GWAVA	0.6538	DHS-Weighted	0.7152	colorectal_adenoma	roc	1.863e-09	DHS-Weighted
LINSIGHT	0.6674	DHS-Weighted	0.7152	colorectal_adenoma	roc	1.863e-09	DHS-Weighted
CADD	0.5608	DHS-Weighted	0.6341	colorectal_cancer	roc	1.863e-09	DHS-Weighted
eigen	0.6278	DHS-Weighted	0.6341	colorectal_cancer	roc	1.232e-03	DHS-Weighted
GenoCanyon	0.6457	DHS-Weighted	0.6341	colorectal_cancer	roc	1.863e-09	GenoCanyon
GWAVA	0.6132	DHS-Weighted	0.6341	colorectal_cancer	roc	9.313e-09	DHS-Weighted
LINSIGHT	0.6077	DHS-Weighted	0.6341	colorectal_cancer	roc	1.863e-09	DHS-Weighted
CADD	0.5484	DHS-Weighted	0.6777	coronary_artery_disease	roc	1.863e-09	DHS-Weighted
eigen	0.6177	DHS-Weighted	0.6777	coronary_artery_disease	roc	1.863e-09	DHS-Weighted
GenoCanyon	0.6585	DHS-Weighted	0.6777	coronary_artery_disease	roc	1.863e-09	DHS-Weighted
GWAVA	0.5979	DHS-Weighted	0.6777	coronary_artery_disease	roc	1.863e-09	DHS-Weighted
LINSIGHT	0.6337	DHS-Weighted	0.6777	coronary_artery_disease	roc	1.863e-09	DHS-Weighted
CADD	0.5698	DHS-Weighted	0.7247	crohn's_disease	roc	1.863e-09	DHS-Weighted
eigen	0.6552	DHS-Weighted	0.7247	crohn's_disease	roc	1.863e-09	DHS-Weighted
GenoCanyon	0.7036	DHS-Weighted	0.7247	crohn's_disease	roc	1.863e-09	DHS-Weighted
GWAVA	0.6398	DHS-Weighted	0.7247	crohn's_disease	roc	1.863e-09	DHS-Weighted
LINSIGHT	0.6482	DHS-Weighted	0.7247	crohn's_disease	roc	1.863e-09	DHS-Weighted
CADD	0.5220	DHS-Weighted	0.6909	cutaneous_melanoma	roc	1.863e-09	DHS-Weighted
eigen	0.6024	DHS-Weighted	0.6909	cutaneous_melanoma	roc	1.863e-09	DHS-Weighted
GenoCanyon	0.6982	DHS-Weighted	0.6909	cutaneous_melanoma	roc	1.457e-03	GenoCanyon
GWAVA	0.5550	DHS-Weighted	0.6909	cutaneous_melanoma	roc	1.863e-09	DHS-Weighted
LINSIGHT	0.6633	DHS-Weighted	0.6909	cutaneous_melanoma	roc	3.725e-09	DHS-Weighted
CADD	0.5252	DHS-Weighted	0.5454	dental_caries	roc	4.968e-05	DHS-Weighted
eigen	0.5557	DHS-Weighted	0.5454	dental_caries	roc	2.689e-05	eigen
GenoCanyon	0.5393	DHS-Weighted	0.5454	dental_caries	roc	4.049e-02	DHS-Weighted
GWAVA	0.5491	DHS-Weighted	0.5454	dental_caries	roc	2.129e-01	GWAVA
LINSIGHT	0.5677	DHS-Weighted	0.5454	dental_caries	roc	9.313e-09	LINSIGHT
CADD	0.5595	DHS-Weighted	0.6305	diabetes_mellitus	roc	1.863e-09	DHS-Weighted
eigen	0.6063	DHS-Weighted	0.6305	diabetes_mellitus	roc	1.863e-09	DHS-Weighted
GenoCanyon	0.6378	DHS-Weighted	0.6305	diabetes_mellitus	roc	1.863e-09	GenoCanyon
GWAVA	0.5858	DHS-Weighted	0.6305	diabetes_mellitus	roc	1.863e-09	DHS-Weighted
LINSIGHT	0.6181	DHS-Weighted	0.6305	diabetes_mellitus	roc	1.863e-09	DHS-Weighted
CADD	0.5503	DHS-Weighted	0.5491	diabetic_nephropathy	roc	1.981e-01	CADD
eigen	0.5657	DHS-Weighted	0.5491	diabetic_nephropathy	roc	2.091e-04	eigen
GenoCanyon	0.5905	DHS-Weighted	0.5491	diabetic_nephropathy	roc	9.313e-09	GenoCanyon
GWAVA	0.5625	DHS-Weighted	0.5491	diabetic_nephropathy	roc	1.131e-03	GWAVA
LINSIGHT	0.6091	DHS-Weighted	0.5491	diabetic_nephropathy	roc	1.863e-09	LINSIGHT
CADD	0.5679	DHS-Weighted	0.5973	digestive_system_carcinoma	roc	1.863e-09	DHS-Weighted
eigen	0.6123	DHS-Weighted	0.5973	digestive_system_carcinoma	roc	1.863e-09	eigen
GenoCanyon	0.6083	DHS-Weighted	0.5973	digestive_system_carcinoma	roc	1.863e-09	GenoCanyon
GWAVA	0.5738	DHS-Weighted	0.5973	digestive_system_carcinoma	roc	1.863e-09	DHS-Weighted
LINSIGHT	0.5740	DHS-Weighted	0.5973	digestive_system_carcinoma	roc	1.863e-09	DHS-Weighted
CADD	0.5531	DHS-Weighted	0.6374	digestive_system_disease	roc	1.863e-09	DHS-Weighted
eigen	0.6107	DHS-Weighted	0.6374	digestive_system_disease	roc	1.863e-09	DHS-Weighted
GenoCanyon	0.6360	DHS-Weighted	0.6374	digestive_system_disease	roc	6.147e-08	DHS-Weighted
GWAVA	0.5972	DHS-Weighted	0.6374	digestive_system_disease	roc	1.863e-09	DHS-Weighted
LINSIGHT	0.6098	DHS-Weighted	0.6374	digestive_system_disease	roc	1.863e-09	DHS-Weighted
CADD	0.5484	DHS-Weighted	0.6012	diverticular_disease	roc	1.863e-09	DHS-Weighted
eigen	0.6096	DHS-Weighted	0.6012	diverticular_disease	roc	1.470e-01	eigen
GenoCanyon	0.6510	DHS-Weighted	0.6012	diverticular_disease	roc	1.863e-09	GenoCanyon
GWAVA	0.6037	DHS-Weighted	0.6012	diverticular_disease	roc	8.872e-01	GWAVA
LINSIGHT	0.6392	DHS-Weighted	0.6012	diverticular_disease	roc	3.725e-09	LINSIGHT
CADD	0.5404	DHS-Weighted	0.5372	drug_dependence	roc	1.347e-01	CADD
eigen	0.5579	DHS-Weighted	0.5372	drug_dependence	roc	1.863e-09	eigen
GenoCanyon	0.5288	DHS-Weighted	0.5372	drug_dependence	roc	2.933e-02	DHS-Weighted
GWAVA	0.5775	DHS-Weighted	0.5372	drug_dependence	roc	1.863e-09	GWAVA
LINSIGHT	0.5517	DHS-Weighted	0.5372	drug_dependence	roc	2.762e-06	LINSIGHT
CADD	0.5108	DHS-Weighted	0.5565	eating_disorder	roc	1.863e-09	DHS-Weighted
eigen	0.5435	DHS-Weighted	0.5565	eating_disorder	roc	2.987e-03	DHS-Weighted
GenoCanyon	0.5454	DHS-Weighted	0.5565	eating_disorder	roc	1.205e-02	DHS-Weighted
GWAVA	0.5376	DHS-Weighted	0.5565	eating_disorder	roc	6.287e-05	DHS-Weighted
LINSIGHT	0.5631	DHS-Weighted	0.5565	eating_disorder	roc	1.142e-01	LINSIGHT
CADD	0.5431	DHS-Weighted	0.5261	endometriosis	roc	3.128e-04	CADD
eigen	0.5675	DHS-Weighted	0.5261	endometriosis	roc	1.863e-09	eigen
GenoCanyon	0.5780	DHS-Weighted	0.5261	endometriosis	roc	1.863e-09	GenoCanyon
GWAVA	0.5661	DHS-Weighted	0.5261	endometriosis	roc	1.863e-09	GWAVA
LINSIGHT	0.5884	DHS-Weighted	0.5261	endometriosis	roc	1.863e-09	LINSIGHT
CADD	0.5375	DHS-Weighted	0.5170	epilepsy	roc	1.598e-05	CADD
eigen	0.5439	DHS-Weighted	0.5170	epilepsy	roc	1.192e-06	eigen
GenoCanyon	0.5163	DHS-Weighted	0.5170	epilepsy	roc	7.611e-01	DHS-Weighted
GWAVA	0.5229	DHS-Weighted	0.5170	epilepsy	roc	2.206e-01	GWAVA
LINSIGHT	0.5499	DHS-Weighted	0.5170	epilepsy	roc	6.147e-08	LINSIGHT
CADD	0.5491	DHS-Weighted	0.5695	female_reproductive_system_disease	roc	1.863e-09	DHS-Weighted
eigen	0.5792	DHS-Weighted	0.5695	female_reproductive_system_disease	roc	3.539e-08	eigen
GenoCanyon	0.5907	DHS-Weighted	0.5695	female_reproductive_system_disease	roc	1.863e-09	GenoCanyon
GWAVA	0.5575	DHS-Weighted	0.5695	female_reproductive_system_disease	roc	1.192e-06	DHS-Weighted
LINSIGHT	0.5991	DHS-Weighted	0.5695	female_reproductive_system_disease	roc	1.863e-09	LINSIGHT
CADD	0.5883	DHS-Weighted	0.6798	glaucoma	roc	1.863e-09	DHS-Weighted
eigen	0.6445	DHS-Weighted	0.6798	glaucoma	roc	1.863e-09	DHS-Weighted
GenoCanyon	0.7162	DHS-Weighted	0.6798	glaucoma	roc	1.863e-09	GenoCanyon
GWAVA	0.6127	DHS-Weighted	0.6798	glaucoma	roc	1.863e-09	DHS-Weighted
LINSIGHT	0.6616	DHS-Weighted	0.6798	glaucoma	roc	1.863e-09	DHS-Weighted
CADD	0.5484	DHS-Weighted	0.5544	gout	roc	2.367e-03	DHS-Weighted
eigen	0.5485	DHS-Weighted	0.5544	gout	roc	1.840e-01	DHS-Weighted
GenoCanyon	0.6074	DHS-Weighted	0.5544	gout	roc	1.304e-08	GenoCanyon
GWAVA	0.5593	DHS-Weighted	0.5544	gout	roc	4.161e-01	GWAVA
LINSIGHT	0.5986	DHS-Weighted	0.5544	gout	roc	5.718e-07	LINSIGHT
CADD	0.5468	DHS-Weighted	0.5839	heart_failure	roc	3.725e-09	DHS-Weighted
eigen	0.5510	DHS-Weighted	0.5839	heart_failure	roc	1.304e-07	DHS-Weighted
GenoCanyon	0.5906	DHS-Weighted	0.5839	heart_failure	roc	6.989e-02	GenoCanyon
GWAVA	0.5676	DHS-Weighted	0.5839	heart_failure	roc	1.341e-03	DHS-Weighted
LINSIGHT	0.5611	DHS-Weighted	0.5839	heart_failure	roc	3.790e-06	DHS-Weighted
CADD	0.5346	DHS-Weighted	0.5665	hiv_infection	roc	3.725e-09	DHS-Weighted
eigen	0.5524	DHS-Weighted	0.5665	hiv_infection	roc	1.824e-05	DHS-Weighted
GenoCanyon	0.5365	DHS-Weighted	0.5665	hiv_infection	roc	5.588e-09	DHS-Weighted
GWAVA	0.5735	DHS-Weighted	0.5665	hiv_infection	roc	5.013e-03	GWAVA
LINSIGHT	0.5664	DHS-Weighted	0.5665	hiv_infection	roc	7.457e-01	DHS-Weighted
CADD	0.5425	DHS-Weighted	0.5578	hiv-1_infection	roc	2.987e-03	DHS-Weighted
eigen	0.5630	DHS-Weighted	0.5578	hiv-1_infection	roc	1.131e-03	eigen
GenoCanyon	0.5781	DHS-Weighted	0.5578	hiv-1_infection	roc	3.725e-09	GenoCanyon
GWAVA	0.5960	DHS-Weighted	0.5578	hiv-1_infection	roc	1.863e-09	GWAVA
LINSIGHT	0.5891	DHS-Weighted	0.5578	hiv-1_infection	roc	1.863e-09	LINSIGHT
CADD	0.5651	DHS-Weighted	0.7014	hypersensitivity_reaction_disease	roc	1.863e-09	DHS-Weighted
eigen	0.6400	DHS-Weighted	0.7014	hypersensitivity_reaction_disease	roc	1.863e-09	DHS-Weighted
GenoCanyon	0.6694	DHS-Weighted	0.7014	hypersensitivity_reaction_disease	roc	1.863e-09	DHS-Weighted
GWAVA	0.6263	DHS-Weighted	0.7014	hypersensitivity_reaction_disease	roc	1.863e-09	DHS-Weighted
LINSIGHT	0.6344	DHS-Weighted	0.7014	hypersensitivity_reaction_disease	roc	1.863e-09	DHS-Weighted
CADD	0.5451	DHS-Weighted	0.6574	hypertension	roc	1.863e-09	DHS-Weighted
eigen	0.6316	DHS-Weighted	0.6574	hypertension	roc	3.725e-09	DHS-Weighted
GenoCanyon	0.6339	DHS-Weighted	0.6574	hypertension	roc	3.725e-09	DHS-Weighted
GWAVA	0.6000	DHS-Weighted	0.6574	hypertension	roc	1.863e-09	DHS-Weighted
LINSIGHT	0.5906	DHS-Weighted	0.6574	hypertension	roc	1.863e-09	DHS-Weighted
CADD	0.5375	DHS-Weighted	0.6730	hypothyroidism	roc	1.863e-09	DHS-Weighted
eigen	0.6421	DHS-Weighted	0.6730	hypothyroidism	roc	9.313e-09	DHS-Weighted
GenoCanyon	0.7210	DHS-Weighted	0.6730	hypothyroidism	roc	1.863e-09	GenoCanyon
GWAVA	0.6513	DHS-Weighted	0.6730	hypothyroidism	roc	3.856e-07	DHS-Weighted
LINSIGHT	0.6790	DHS-Weighted	0.6730	hypothyroidism	roc	5.226e-02	LINSIGHT
CADD	0.5616	DHS-Weighted	0.6883	immune_system_disease	roc	1.863e-09	DHS-Weighted
eigen	0.6345	DHS-Weighted	0.6883	immune_system_disease	roc	1.863e-09	DHS-Weighted
GenoCanyon	0.6634	DHS-Weighted	0.6883	immune_system_disease	roc	1.863e-09	DHS-Weighted
GWAVA	0.6215	DHS-Weighted	0.6883	immune_system_disease	roc	1.863e-09	DHS-Weighted
LINSIGHT	0.6289	DHS-Weighted	0.6883	immune_system_disease	roc	1.863e-09	DHS-Weighted
CADD	0.5669	DHS-Weighted	0.7189	inflammatory_bowel_disease	roc	1.863e-09	DHS-Weighted
eigen	0.6459	DHS-Weighted	0.7189	inflammatory_bowel_disease	roc	1.863e-09	DHS-Weighted
GenoCanyon	0.6870	DHS-Weighted	0.7189	inflammatory_bowel_disease	roc	1.863e-09	DHS-Weighted
GWAVA	0.6377	DHS-Weighted	0.7189	inflammatory_bowel_disease	roc	1.863e-09	DHS-Weighted
LINSIGHT	0.6404	DHS-Weighted	0.7189	inflammatory_bowel_disease	roc	1.863e-09	DHS-Weighted
CADD	0.5480	DHS-Weighted	0.5901	juvenile_idiopathic_arthritis	roc	1.863e-09	DHS-Weighted
eigen	0.5540	DHS-Weighted	0.5901	juvenile_idiopathic_arthritis	roc	5.588e-09	DHS-Weighted
GenoCanyon	0.6181	DHS-Weighted	0.5901	juvenile_idiopathic_arthritis	roc	3.856e-07	GenoCanyon
GWAVA	0.5512	DHS-Weighted	0.5901	juvenile_idiopathic_arthritis	roc	9.313e-09	DHS-Weighted
LINSIGHT	0.5827	DHS-Weighted	0.5901	juvenile_idiopathic_arthritis	roc	1.191e-01	DHS-Weighted
CADD	0.5666	DHS-Weighted	0.6155	keratinocyte_carcinoma	roc	1.863e-09	DHS-Weighted
eigen	0.6033	DHS-Weighted	0.6155	keratinocyte_carcinoma	roc	1.583e-03	DHS-Weighted
GenoCanyon	0.6182	DHS-Weighted	0.6155	keratinocyte_carcinoma	roc	2.623e-02	GenoCanyon
GWAVA	0.5151	DHS-Weighted	0.6155	keratinocyte_carcinoma	roc	1.863e-09	DHS-Weighted
LINSIGHT	0.6090	DHS-Weighted	0.6155	keratinocyte_carcinoma	roc	4.491e-02	DHS-Weighted
CADD	0.5488	DHS-Weighted	0.6498	kidney_disease	roc	1.863e-09	DHS-Weighted
eigen	0.6188	DHS-Weighted	0.6498	kidney_disease	roc	1.863e-09	DHS-Weighted
GenoCanyon	0.6310	DHS-Weighted	0.6498	kidney_disease	roc	1.863e-09	DHS-Weighted
GWAVA	0.5958	DHS-Weighted	0.6498	kidney_disease	roc	1.863e-09	DHS-Weighted
LINSIGHT	0.6149	DHS-Weighted	0.6498	kidney_disease	roc	1.863e-09	DHS-Weighted
CADD	0.5618	DHS-Weighted	0.6655	liver_disease	roc	1.863e-09	DHS-Weighted
eigen	0.6511	DHS-Weighted	0.6655	liver_disease	roc	1.863e-09	DHS-Weighted
GenoCanyon	0.6397	DHS-Weighted	0.6655	liver_disease	roc	1.863e-09	DHS-Weighted
GWAVA	0.6089	DHS-Weighted	0.6655	liver_disease	roc	1.863e-09	DHS-Weighted
LINSIGHT	0.6160	DHS-Weighted	0.6655	liver_disease	roc	1.863e-09	DHS-Weighted
CADD	0.5455	DHS-Weighted	0.5492	lung_adenocarcinoma	roc	3.387e-01	DHS-Weighted
eigen	0.5998	DHS-Weighted	0.5492	lung_adenocarcinoma	roc	1.863e-09	eigen
GenoCanyon	0.6414	DHS-Weighted	0.5492	lung_adenocarcinoma	roc	1.863e-09	GenoCanyon
GWAVA	0.5510	DHS-Weighted	0.5492	lung_adenocarcinoma	roc	6.850e-01	GWAVA
LINSIGHT	0.6309	DHS-Weighted	0.5492	lung_adenocarcinoma	roc	1.863e-09	LINSIGHT
CADD	0.5448	DHS-Weighted	0.5585	lung_carcinoma	roc	1.598e-05	DHS-Weighted
eigen	0.5765	DHS-Weighted	0.5585	lung_carcinoma	roc	1.863e-08	eigen
GenoCanyon	0.6002	DHS-Weighted	0.5585	lung_carcinoma	roc	1.863e-09	GenoCanyon
GWAVA	0.5255	DHS-Weighted	0.5585	lung_carcinoma	roc	5.588e-09	DHS-Weighted
LINSIGHT	0.5919	DHS-Weighted	0.5585	lung_carcinoma	roc	1.863e-09	LINSIGHT
CADD	0.5615	DHS-Weighted	0.6610	lymphoid_leukemia	roc	1.863e-09	DHS-Weighted
eigen	0.6496	DHS-Weighted	0.6610	lymphoid_leukemia	roc	4.408e-05	DHS-Weighted
GenoCanyon	0.6679	DHS-Weighted	0.6610	lymphoid_leukemia	roc	2.341e-02	GenoCanyon
GWAVA	0.6450	DHS-Weighted	0.6610	lymphoid_leukemia	roc	3.790e-06	DHS-Weighted
LINSIGHT	0.6412	DHS-Weighted	0.6610	lymphoid_leukemia	roc	1.863e-08	DHS-Weighted
CADD	0.5735	DHS-Weighted	0.6730	lymphoma	roc	1.863e-09	DHS-Weighted
eigen	0.6592	DHS-Weighted	0.6730	lymphoma	roc	1.304e-07	DHS-Weighted
GenoCanyon	0.6639	DHS-Weighted	0.6730	lymphoma	roc	9.903e-05	DHS-Weighted
GWAVA	0.6342	DHS-Weighted	0.6730	lymphoma	roc	1.863e-09	DHS-Weighted
LINSIGHT	0.6361	DHS-Weighted	0.6730	lymphoma	roc	1.863e-09	DHS-Weighted
CADD	0.5017	DHS-Weighted	0.6626	melanoma	roc	1.863e-09	DHS-Weighted
eigen	0.5835	DHS-Weighted	0.6626	melanoma	roc	1.863e-09	DHS-Weighted
GenoCanyon	0.6719	DHS-Weighted	0.6626	melanoma	roc	9.903e-05	GenoCanyon
GWAVA	0.5485	DHS-Weighted	0.6626	melanoma	roc	1.863e-09	DHS-Weighted
LINSIGHT	0.6411	DHS-Weighted	0.6626	melanoma	roc	1.863e-09	DHS-Weighted
CADD	0.5365	DHS-Weighted	0.5746	mental_or_behavioural_disorder	roc	1.863e-09	DHS-Weighted
eigen	0.5605	DHS-Weighted	0.5746	mental_or_behavioural_disorder	roc	1.863e-09	DHS-Weighted
GenoCanyon	0.5537	DHS-Weighted	0.5746	mental_or_behavioural_disorder	roc	1.863e-09	DHS-Weighted
GWAVA	0.5545	DHS-Weighted	0.5746	mental_or_behavioural_disorder	roc	1.863e-09	DHS-Weighted
LINSIGHT	0.5697	DHS-Weighted	0.5746	mental_or_behavioural_disorder	roc	1.863e-09	DHS-Weighted
CADD	0.5527	DHS-Weighted	0.6314	metabolic_syndrome	roc	1.863e-09	DHS-Weighted
eigen	0.5827	DHS-Weighted	0.6314	metabolic_syndrome	roc	3.725e-09	DHS-Weighted
GenoCanyon	0.5937	DHS-Weighted	0.6314	metabolic_syndrome	roc	5.588e-09	DHS-Weighted
GWAVA	0.6198	DHS-Weighted	0.6314	metabolic_syndrome	roc	4.049e-02	DHS-Weighted
LINSIGHT	0.6093	DHS-Weighted	0.6314	metabolic_syndrome	roc	1.233e-04	DHS-Weighted
CADD	0.5630	DHS-Weighted	0.5848	migraine_disorder	roc	3.239e-06	DHS-Weighted
eigen	0.6159	DHS-Weighted	0.5848	migraine_disorder	roc	1.863e-09	eigen
GenoCanyon	0.6021	DHS-Weighted	0.5848	migraine_disorder	roc	3.725e-09	GenoCanyon
GWAVA	0.6175	DHS-Weighted	0.5848	migraine_disorder	roc	1.863e-09	GWAVA
LINSIGHT	0.6143	DHS-Weighted	0.5848	migraine_disorder	roc	1.863e-09	LINSIGHT
CADD	0.5376	DHS-Weighted	0.5726	mood_disorder	roc	1.863e-09	DHS-Weighted
eigen	0.5609	DHS-Weighted	0.5726	mood_disorder	roc	1.863e-09	DHS-Weighted
GenoCanyon	0.5454	DHS-Weighted	0.5726	mood_disorder	roc	1.863e-09	DHS-Weighted
GWAVA	0.5512	DHS-Weighted	0.5726	mood_disorder	roc	1.863e-09	DHS-Weighted
LINSIGHT	0.5667	DHS-Weighted	0.5726	mood_disorder	roc	2.608e-08	DHS-Weighted
CADD	0.5079	DHS-Weighted	0.5692	movement_disorder	roc	1.863e-09	DHS-Weighted
eigen	0.5557	DHS-Weighted	0.5692	movement_disorder	roc	2.987e-03	DHS-Weighted
GenoCanyon	0.5539	DHS-Weighted	0.5692	movement_disorder	roc	4.601e-04	DHS-Weighted
GWAVA	0.5597	DHS-Weighted	0.5692	movement_disorder	roc	2.085e-02	DHS-Weighted
LINSIGHT	0.5686	DHS-Weighted	0.5692	movement_disorder	roc	7.457e-01	DHS-Weighted
CADD	0.5729	DHS-Weighted	0.5576	multiple_myeloma	roc	2.188e-03	CADD
eigen	0.6195	DHS-Weighted	0.5576	multiple_myeloma	roc	1.863e-09	eigen
GenoCanyon	0.6080	DHS-Weighted	0.5576	multiple_myeloma	roc	3.725e-09	GenoCanyon
GWAVA	0.6062	DHS-Weighted	0.5576	multiple_myeloma	roc	5.588e-09	GWAVA
LINSIGHT	0.6011	DHS-Weighted	0.5576	multiple_myeloma	roc	5.588e-09	LINSIGHT
CADD	0.5894	DHS-Weighted	0.7315	multiple_sclerosis	roc	1.863e-09	DHS-Weighted
eigen	0.6845	DHS-Weighted	0.7315	multiple_sclerosis	roc	1.863e-09	DHS-Weighted
GenoCanyon	0.7020	DHS-Weighted	0.7315	multiple_sclerosis	roc	1.863e-09	DHS-Weighted
GWAVA	0.6465	DHS-Weighted	0.7315	multiple_sclerosis	roc	1.863e-09	DHS-Weighted
LINSIGHT	0.6675	DHS-Weighted	0.7315	multiple_sclerosis	roc	1.863e-09	DHS-Weighted
CADD	0.5628	DHS-Weighted	0.6877	neoplasm_of_mature_b-cells	roc	1.863e-09	DHS-Weighted
eigen	0.6578	DHS-Weighted	0.6877	neoplasm_of_mature_b-cells	roc	1.863e-09	DHS-Weighted
GenoCanyon	0.6799	DHS-Weighted	0.6877	neoplasm_of_mature_b-cells	roc	1.131e-03	DHS-Weighted
GWAVA	0.6365	DHS-Weighted	0.6877	neoplasm_of_mature_b-cells	roc	1.863e-09	DHS-Weighted
LINSIGHT	0.6527	DHS-Weighted	0.6877	neoplasm_of_mature_b-cells	roc	1.863e-09	DHS-Weighted
CADD	0.5871	DHS-Weighted	0.5959	neuropathy	roc	2.623e-02	DHS-Weighted
eigen	0.5903	DHS-Weighted	0.5959	neuropathy	roc	9.195e-02	DHS-Weighted
GenoCanyon	0.5952	DHS-Weighted	0.5959	neuropathy	roc	4.645e-01	DHS-Weighted
GWAVA	0.5918	DHS-Weighted	0.5959	neuropathy	roc	7.766e-01	DHS-Weighted
LINSIGHT	0.6030	DHS-Weighted	0.5959	neuropathy	roc	1.529e-04	LINSIGHT
CADD	0.5700	DHS-Weighted	0.5938	neurotic_disorder	roc	7.911e-05	DHS-Weighted
eigen	0.6060	DHS-Weighted	0.5938	neurotic_disorder	roc	4.657e-08	eigen
GenoCanyon	0.5861	DHS-Weighted	0.5938	neurotic_disorder	roc	1.403e-01	DHS-Weighted
GWAVA	0.5992	DHS-Weighted	0.5938	neurotic_disorder	roc	2.367e-03	GWAVA
LINSIGHT	0.6134	DHS-Weighted	0.5938	neurotic_disorder	roc	1.863e-09	LINSIGHT
CADD	0.5815	DHS-Weighted	0.5048	non-alcoholic_fatty_liver_disease	roc	1.863e-09	CADD
eigen	0.5870	DHS-Weighted	0.5048	non-alcoholic_fatty_liver_disease	roc	1.863e-09	eigen
GenoCanyon	0.5322	DHS-Weighted	0.5048	non-alcoholic_fatty_liver_disease	roc	5.593e-05	GenoCanyon
GWAVA	0.5300	DHS-Weighted	0.5048	non-alcoholic_fatty_liver_disease	roc	1.886e-04	GWAVA
LINSIGHT	0.5366	DHS-Weighted	0.5048	non-alcoholic_fatty_liver_disease	roc	3.790e-06	LINSIGHT
CADD	0.5629	DHS-Weighted	0.6755	non-hodgkins_lymphoma	roc	1.863e-09	DHS-Weighted
eigen	0.6629	DHS-Weighted	0.6755	non-hodgkins_lymphoma	roc	2.689e-05	DHS-Weighted
GenoCanyon	0.6706	DHS-Weighted	0.6755	non-hodgkins_lymphoma	roc	1.241e-01	DHS-Weighted
GWAVA	0.6416	DHS-Weighted	0.6755	non-hodgkins_lymphoma	roc	1.863e-09	DHS-Weighted
LINSIGHT	0.6398	DHS-Weighted	0.6755	non-hodgkins_lymphoma	roc	1.863e-09	DHS-Weighted
CADD	0.5426	DHS-Weighted	0.6084	non-melanoma_skin_carcinoma	roc	1.863e-09	DHS-Weighted
eigen	0.5881	DHS-Weighted	0.6084	non-melanoma_skin_carcinoma	roc	3.725e-09	DHS-Weighted
GenoCanyon	0.6078	DHS-Weighted	0.6084	non-melanoma_skin_carcinoma	roc	7.766e-01	DHS-Weighted
GWAVA	0.5153	DHS-Weighted	0.6084	non-melanoma_skin_carcinoma	roc	1.863e-09	DHS-Weighted
LINSIGHT	0.6071	DHS-Weighted	0.6084	non-melanoma_skin_carcinoma	roc	7.922e-01	DHS-Weighted
CADD	0.5377	DHS-Weighted	0.5732	non-small_cell_lung_carcinoma	roc	1.863e-09	DHS-Weighted
eigen	0.6120	DHS-Weighted	0.5732	non-small_cell_lung_carcinoma	roc	3.725e-09	eigen
GenoCanyon	0.6424	DHS-Weighted	0.5732	non-small_cell_lung_carcinoma	roc	1.863e-09	GenoCanyon
GWAVA	0.5658	DHS-Weighted	0.5732	non-small_cell_lung_carcinoma	roc	9.932e-03	DHS-Weighted
LINSIGHT	0.6195	DHS-Weighted	0.5732	non-small_cell_lung_carcinoma	roc	1.863e-09	LINSIGHT
CADD	0.5257	DHS-Weighted	0.5641	obesity	roc	5.588e-09	DHS-Weighted
eigen	0.5893	DHS-Weighted	0.5641	obesity	roc	1.863e-09	eigen
GenoCanyon	0.5883	DHS-Weighted	0.5641	obesity	roc	9.313e-09	GenoCanyon
GWAVA	0.6120	DHS-Weighted	0.5641	obesity	roc	1.863e-09	GWAVA
LINSIGHT	0.5926	DHS-Weighted	0.5641	obesity	roc	1.863e-09	LINSIGHT
CADD	0.5024	DHS-Weighted	0.5585	obsessive-compulsive_disorder	roc	5.588e-09	DHS-Weighted
eigen	0.5450	DHS-Weighted	0.5585	obsessive-compulsive_disorder	roc	7.979e-04	DHS-Weighted
GenoCanyon	0.5471	DHS-Weighted	0.5585	obsessive-compulsive_disorder	roc	6.640e-03	DHS-Weighted
GWAVA	0.5351	DHS-Weighted	0.5585	obsessive-compulsive_disorder	roc	7.057e-05	DHS-Weighted
LINSIGHT	0.5651	DHS-Weighted	0.5585	obsessive-compulsive_disorder	roc	1.598e-05	LINSIGHT
CADD	0.5727	DHS-Weighted	0.6306	osteoarthritis	roc	1.863e-09	DHS-Weighted
eigen	0.6522	DHS-Weighted	0.6306	osteoarthritis	roc	5.588e-09	eigen
GenoCanyon	0.6812	DHS-Weighted	0.6306	osteoarthritis	roc	1.863e-09	GenoCanyon
GWAVA	0.6362	DHS-Weighted	0.6306	osteoarthritis	roc	2.766e-03	GWAVA
LINSIGHT	0.6579	DHS-Weighted	0.6306	osteoarthritis	roc	1.863e-09	LINSIGHT
CADD	0.5272	DHS-Weighted	0.5782	ovarian_carcinoma	roc	1.863e-09	DHS-Weighted
eigen	0.5935	DHS-Weighted	0.5782	ovarian_carcinoma	roc	3.725e-09	eigen
GenoCanyon	0.5931	DHS-Weighted	0.5782	ovarian_carcinoma	roc	8.009e-08	GenoCanyon
GWAVA	0.5517	DHS-Weighted	0.5782	ovarian_carcinoma	roc	5.588e-09	DHS-Weighted
LINSIGHT	0.5971	DHS-Weighted	0.5782	ovarian_carcinoma	roc	3.725e-09	LINSIGHT
CADD	0.5435	DHS-Weighted	0.6174	pancreatic_carcinoma	roc	1.863e-09	DHS-Weighted
eigen	0.5871	DHS-Weighted	0.6174	pancreatic_carcinoma	roc	9.313e-09	DHS-Weighted
GenoCanyon	0.6102	DHS-Weighted	0.6174	pancreatic_carcinoma	roc	6.356e-02	DHS-Weighted
GWAVA	0.5645	DHS-Weighted	0.6174	pancreatic_carcinoma	roc	1.863e-09	DHS-Weighted
LINSIGHT	0.5460	DHS-Weighted	0.6174	pancreatic_carcinoma	roc	1.863e-09	DHS-Weighted
CADD	0.5605	DHS-Weighted	0.6110	parkinson's_disease	roc	1.863e-09	DHS-Weighted
eigen	0.5994	DHS-Weighted	0.6110	parkinson's_disease	roc	1.719e-03	DHS-Weighted
GenoCanyon	0.6082	DHS-Weighted	0.6110	parkinson's_disease	roc	5.978e-01	DHS-Weighted
GWAVA	0.5722	DHS-Weighted	0.6110	parkinson's_disease	roc	1.863e-09	DHS-Weighted
LINSIGHT	0.6151	DHS-Weighted	0.6110	parkinson's_disease	roc	6.057e-02	LINSIGHT
CADD	0.5129	DHS-Weighted	0.5432	periodontitis	roc	6.287e-05	DHS-Weighted
eigen	0.5416	DHS-Weighted	0.5432	periodontitis	roc	8.394e-01	DHS-Weighted
GenoCanyon	0.5629	DHS-Weighted	0.5432	periodontitis	roc	1.192e-06	GenoCanyon
GWAVA	0.5292	DHS-Weighted	0.5432	periodontitis	roc	5.492e-02	DHS-Weighted
LINSIGHT	0.5565	DHS-Weighted	0.5432	periodontitis	roc	3.128e-04	LINSIGHT
CADD	0.5196	DHS-Weighted	0.6254	peripheral_arterial_disease	roc	1.863e-09	DHS-Weighted
eigen	0.5407	DHS-Weighted	0.6254	peripheral_arterial_disease	roc	1.863e-09	DHS-Weighted
GenoCanyon	0.5796	DHS-Weighted	0.6254	peripheral_arterial_disease	roc	1.863e-09	DHS-Weighted
GWAVA	0.5822	DHS-Weighted	0.6254	peripheral_arterial_disease	roc	5.588e-09	DHS-Weighted
LINSIGHT	0.5821	DHS-Weighted	0.6254	peripheral_arterial_disease	roc	1.304e-08	DHS-Weighted
CADD	0.5848	DHS-Weighted	0.5910	peripheral_neuropathy	roc	1.205e-02	DHS-Weighted
eigen	0.5892	DHS-Weighted	0.5910	peripheral_neuropathy	roc	1.403e-01	DHS-Weighted
GenoCanyon	0.5940	DHS-Weighted	0.5910	peripheral_neuropathy	roc	4.771e-01	GenoCanyon
GWAVA	0.5924	DHS-Weighted	0.5910	peripheral_neuropathy	roc	6.120e-01	GWAVA
LINSIGHT	0.6038	DHS-Weighted	0.5910	peripheral_neuropathy	roc	3.050e-05	LINSIGHT
CADD	0.5251	DHS-Weighted	0.5806	prostate_carcinoma	roc	1.863e-09	DHS-Weighted
eigen	0.6015	DHS-Weighted	0.5806	prostate_carcinoma	roc	3.725e-09	eigen
GenoCanyon	0.6055	DHS-Weighted	0.5806	prostate_carcinoma	roc	1.863e-09	GenoCanyon
GWAVA	0.5659	DHS-Weighted	0.5806	prostate_carcinoma	roc	1.304e-07	DHS-Weighted
LINSIGHT	0.6012	DHS-Weighted	0.5806	prostate_carcinoma	roc	5.588e-09	LINSIGHT
CADD	0.5613	DHS-Weighted	0.6979	psoriasis	roc	1.863e-09	DHS-Weighted
eigen	0.6622	DHS-Weighted	0.6979	psoriasis	roc	1.863e-09	DHS-Weighted
GenoCanyon	0.6794	DHS-Weighted	0.6979	psoriasis	roc	1.863e-09	DHS-Weighted
GWAVA	0.6005	DHS-Weighted	0.6979	psoriasis	roc	1.863e-09	DHS-Weighted
LINSIGHT	0.6444	DHS-Weighted	0.6979	psoriasis	roc	1.863e-09	DHS-Weighted
CADD	0.5425	DHS-Weighted	0.5667	psychosis	roc	1.863e-09	DHS-Weighted
eigen	0.5650	DHS-Weighted	0.5667	psychosis	roc	5.776e-03	DHS-Weighted
GenoCanyon	0.5662	DHS-Weighted	0.5667	psychosis	roc	1.460e-01	DHS-Weighted
GWAVA	0.5522	DHS-Weighted	0.5667	psychosis	roc	1.863e-09	DHS-Weighted
LINSIGHT	0.5773	DHS-Weighted	0.5667	psychosis	roc	1.863e-09	LINSIGHT
CADD	0.5483	DHS-Weighted	0.6200	respiratory_system_disease	roc	1.863e-09	DHS-Weighted
eigen	0.5829	DHS-Weighted	0.6200	respiratory_system_disease	roc	1.863e-09	DHS-Weighted
GenoCanyon	0.6116	DHS-Weighted	0.6200	respiratory_system_disease	roc	1.863e-09	DHS-Weighted
GWAVA	0.5581	DHS-Weighted	0.6200	respiratory_system_disease	roc	1.863e-09	DHS-Weighted
LINSIGHT	0.5922	DHS-Weighted	0.6200	respiratory_system_disease	roc	1.863e-09	DHS-Weighted
CADD	0.5415	DHS-Weighted	0.5605	retinopathy	roc	5.588e-09	DHS-Weighted
eigen	0.5668	DHS-Weighted	0.5605	retinopathy	roc	2.833e-04	eigen
GenoCanyon	0.5651	DHS-Weighted	0.5605	retinopathy	roc	1.853e-02	GenoCanyon
GWAVA	0.5748	DHS-Weighted	0.5605	retinopathy	roc	2.552e-07	GWAVA
LINSIGHT	0.5807	DHS-Weighted	0.5605	retinopathy	roc	3.725e-09	LINSIGHT
CADD	0.5679	DHS-Weighted	0.6880	rheumatoid_arthritis	roc	1.863e-09	DHS-Weighted
eigen	0.6507	DHS-Weighted	0.6880	rheumatoid_arthritis	roc	1.863e-09	DHS-Weighted
GenoCanyon	0.6707	DHS-Weighted	0.6880	rheumatoid_arthritis	roc	1.863e-09	DHS-Weighted
GWAVA	0.6313	DHS-Weighted	0.6880	rheumatoid_arthritis	roc	1.863e-09	DHS-Weighted
LINSIGHT	0.6380	DHS-Weighted	0.6880	rheumatoid_arthritis	roc	1.863e-09	DHS-Weighted
CADD	0.5416	DHS-Weighted	0.5693	schizophrenia	roc	1.863e-09	DHS-Weighted
eigen	0.5634	DHS-Weighted	0.5693	schizophrenia	roc	2.049e-07	DHS-Weighted
GenoCanyon	0.5657	DHS-Weighted	0.5693	schizophrenia	roc	3.790e-06	DHS-Weighted
GWAVA	0.5510	DHS-Weighted	0.5693	schizophrenia	roc	1.863e-09	DHS-Weighted
LINSIGHT	0.5754	DHS-Weighted	0.5693	schizophrenia	roc	1.863e-09	LINSIGHT
CADD	0.5762	DHS-Weighted	0.7556	sclerosing_cholangitis	roc	1.863e-09	DHS-Weighted
eigen	0.6936	DHS-Weighted	0.7556	sclerosing_cholangitis	roc	1.863e-09	DHS-Weighted
GenoCanyon	0.7103	DHS-Weighted	0.7556	sclerosing_cholangitis	roc	1.863e-09	DHS-Weighted
GWAVA	0.6438	DHS-Weighted	0.7556	sclerosing_cholangitis	roc	1.863e-09	DHS-Weighted
LINSIGHT	0.6718	DHS-Weighted	0.7556	sclerosing_cholangitis	roc	1.863e-09	DHS-Weighted
CADD	0.5219	DHS-Weighted	0.6196	scoliosis	roc	1.863e-09	DHS-Weighted
eigen	0.5693	DHS-Weighted	0.6196	scoliosis	roc	1.863e-09	DHS-Weighted
GenoCanyon	0.5558	DHS-Weighted	0.6196	scoliosis	roc	1.863e-09	DHS-Weighted
GWAVA	0.5813	DHS-Weighted	0.6196	scoliosis	roc	1.863e-09	DHS-Weighted
LINSIGHT	0.5647	DHS-Weighted	0.6196	scoliosis	roc	1.863e-09	DHS-Weighted
CADD	0.5481	DHS-Weighted	0.6596	skin_disease	roc	1.863e-09	DHS-Weighted
eigen	0.6217	DHS-Weighted	0.6596	skin_disease	roc	1.863e-09	DHS-Weighted
GenoCanyon	0.6469	DHS-Weighted	0.6596	skin_disease	roc	1.863e-09	DHS-Weighted
GWAVA	0.5750	DHS-Weighted	0.6596	skin_disease	roc	1.863e-09	DHS-Weighted
LINSIGHT	0.6222	DHS-Weighted	0.6596	skin_disease	roc	1.863e-09	DHS-Weighted
CADD	0.5492	DHS-Weighted	0.5662	squamous_cell_carcinoma	roc	4.184e-04	DHS-Weighted
eigen	0.5819	DHS-Weighted	0.5662	squamous_cell_carcinoma	roc	4.032e-03	eigen
GenoCanyon	0.6008	DHS-Weighted	0.5662	squamous_cell_carcinoma	roc	1.863e-08	GenoCanyon
GWAVA	0.5013	DHS-Weighted	0.5662	squamous_cell_carcinoma	roc	1.863e-09	DHS-Weighted
LINSIGHT	0.5975	DHS-Weighted	0.5662	squamous_cell_carcinoma	roc	1.024e-07	LINSIGHT
CADD	0.5111	DHS-Weighted	0.5070	squamous_cell_lung_carcinoma	roc	4.898e-01	CADD
eigen	0.5468	DHS-Weighted	0.5070	squamous_cell_lung_carcinoma	roc	3.148e-07	eigen
GenoCanyon	0.5676	DHS-Weighted	0.5070	squamous_cell_lung_carcinoma	roc	5.588e-09	GenoCanyon
GWAVA	0.5350	DHS-Weighted	0.5070	squamous_cell_lung_carcinoma	roc	2.689e-05	GWAVA
LINSIGHT	0.5504	DHS-Weighted	0.5070	squamous_cell_lung_carcinoma	roc	6.147e-08	LINSIGHT
CADD	0.5378	DHS-Weighted	0.5759	stroke	roc	5.588e-09	DHS-Weighted
eigen	0.5837	DHS-Weighted	0.5759	stroke	roc	1.232e-03	eigen
GenoCanyon	0.6249	DHS-Weighted	0.5759	stroke	roc	1.863e-09	GenoCanyon
GWAVA	0.6068	DHS-Weighted	0.5759	stroke	roc	1.863e-09	GWAVA
LINSIGHT	0.5905	DHS-Weighted	0.5759	stroke	roc	4.712e-07	LINSIGHT
CADD	0.5502	DHS-Weighted	0.7238	systemic_lupus_erythematosus	roc	1.863e-09	DHS-Weighted
eigen	0.6444	DHS-Weighted	0.7238	systemic_lupus_erythematosus	roc	1.863e-09	DHS-Weighted
GenoCanyon	0.6755	DHS-Weighted	0.7238	systemic_lupus_erythematosus	roc	1.863e-09	DHS-Weighted
GWAVA	0.6274	DHS-Weighted	0.7238	systemic_lupus_erythematosus	roc	1.863e-09	DHS-Weighted
LINSIGHT	0.6230	DHS-Weighted	0.7238	systemic_lupus_erythematosus	roc	1.863e-09	DHS-Weighted
CADD	0.5659	DHS-Weighted	0.7655	systemic_scleroderma	roc	1.863e-09	DHS-Weighted
eigen	0.6627	DHS-Weighted	0.7655	systemic_scleroderma	roc	1.863e-09	DHS-Weighted
GenoCanyon	0.6801	DHS-Weighted	0.7655	systemic_scleroderma	roc	1.863e-09	DHS-Weighted
GWAVA	0.5800	DHS-Weighted	0.7655	systemic_scleroderma	roc	1.863e-09	DHS-Weighted
LINSIGHT	0.6481	DHS-Weighted	0.7655	systemic_scleroderma	roc	1.863e-09	DHS-Weighted
CADD	0.5026	DHS-Weighted	0.5570	tourette_syndrome	roc	1.863e-09	DHS-Weighted
eigen	0.5469	DHS-Weighted	0.5570	tourette_syndrome	roc	1.191e-01	DHS-Weighted
GenoCanyon	0.5568	DHS-Weighted	0.5570	tourette_syndrome	roc	7.611e-01	DHS-Weighted
GWAVA	0.5514	DHS-Weighted	0.5570	tourette_syndrome	roc	3.285e-01	DHS-Weighted
LINSIGHT	0.5773	DHS-Weighted	0.5570	tourette_syndrome	roc	1.863e-09	LINSIGHT
CADD	0.5756	DHS-Weighted	0.6236	type_i_diabetes_mellitus	roc	1.863e-09	DHS-Weighted
eigen	0.6169	DHS-Weighted	0.6236	type_i_diabetes_mellitus	roc	3.454e-02	DHS-Weighted
GenoCanyon	0.6383	DHS-Weighted	0.6236	type_i_diabetes_mellitus	roc	1.719e-03	GenoCanyon
GWAVA	0.6522	DHS-Weighted	0.6236	type_i_diabetes_mellitus	roc	3.856e-07	GWAVA
LINSIGHT	0.6295	DHS-Weighted	0.6236	type_i_diabetes_mellitus	roc	3.599e-01	LINSIGHT
CADD	0.5596	DHS-Weighted	0.6271	type_ii_diabetes_mellitus	roc	1.863e-09	DHS-Weighted
eigen	0.6069	DHS-Weighted	0.6271	type_ii_diabetes_mellitus	roc	1.863e-09	DHS-Weighted
GenoCanyon	0.6395	DHS-Weighted	0.6271	type_ii_diabetes_mellitus	roc	1.863e-09	GenoCanyon
GWAVA	0.5805	DHS-Weighted	0.6271	type_ii_diabetes_mellitus	roc	1.863e-09	DHS-Weighted
LINSIGHT	0.6170	DHS-Weighted	0.6271	type_ii_diabetes_mellitus	roc	1.863e-09	DHS-Weighted
CADD	0.5720	DHS-Weighted	0.7268	ulcerative_colitis	roc	1.863e-09	DHS-Weighted
eigen	0.6692	DHS-Weighted	0.7268	ulcerative_colitis	roc	1.863e-09	DHS-Weighted
GenoCanyon	0.6904	DHS-Weighted	0.7268	ulcerative_colitis	roc	1.863e-09	DHS-Weighted
GWAVA	0.6544	DHS-Weighted	0.7268	ulcerative_colitis	roc	1.863e-09	DHS-Weighted
LINSIGHT	0.6565	DHS-Weighted	0.7268	ulcerative_colitis	roc	1.863e-09	DHS-Weighted
CADD	0.5346	DHS-Weighted	0.5651	unipolar_depression	roc	1.863e-09	DHS-Weighted
eigen	0.5620	DHS-Weighted	0.5651	unipolar_depression	roc	3.272e-02	DHS-Weighted
GenoCanyon	0.5362	DHS-Weighted	0.5651	unipolar_depression	roc	1.863e-09	DHS-Weighted
GWAVA	0.5497	DHS-Weighted	0.5651	unipolar_depression	roc	1.863e-09	DHS-Weighted
LINSIGHT	0.5640	DHS-Weighted	0.5651	unipolar_depression	roc	6.850e-01	DHS-Weighted
CADD	0.5921	DHS-Weighted	0.6122	uterine_fibroid	roc	1.341e-03	DHS-Weighted
eigen	0.6014	DHS-Weighted	0.6122	uterine_fibroid	roc	6.666e-02	DHS-Weighted
GenoCanyon	0.6351	DHS-Weighted	0.6122	uterine_fibroid	roc	5.588e-09	GenoCanyon
GWAVA	0.5510	DHS-Weighted	0.6122	uterine_fibroid	roc	1.863e-09	DHS-Weighted
LINSIGHT	0.6441	DHS-Weighted	0.6122	uterine_fibroid	roc	9.313e-09	LINSIGHT
CADD	0.5216	DHS-Weighted	0.5629	venous_thromboembolism	roc	8.009e-08	DHS-Weighted
eigen	0.5928	DHS-Weighted	0.5629	venous_thromboembolism	roc	6.147e-08	eigen
GenoCanyon	0.6103	DHS-Weighted	0.5629	venous_thromboembolism	roc	1.863e-09	GenoCanyon
GWAVA	0.5566	DHS-Weighted	0.5629	venous_thromboembolism	roc	4.161e-01	DHS-Weighted
LINSIGHT	0.6278	DHS-Weighted	0.5629	venous_thromboembolism	roc	1.863e-09	LINSIGHT
