# Supplementary material for: Disease-specific prioritization of non-coding GWAS variants based on chromatin accessibility
Source: HGG Adv. 2024 May 21;5(3):100310. doi: 10.1016/j.xhgg.2024.100310 (PMC11259938; doi:10.1016/j.xhgg.2024.100310)
Supplement: Data S1. Legends for Supplemental Data SD1 - SD25 [file mmc2.zip › supp_dat/sup_data_pairwise-tis-weighted-aggregated.csv]

score1	score1_median	score2	score2_median	measure	p_value	higher_median
DHS-Weighted	0.1437	Fitcons2-Weighted	0.1251	pr	1.576e-18	DHS-Weighted
DHS-Weighted	0.1437	Genoskyline-Weighted	0.1420	pr	2.355e-10	DHS-Weighted
Fitcons2-Weighted	0.1251	Genoskyline-Weighted	0.1420	pr	9.365e-09	Genoskyline-Weighted
DHS-Weighted	0.6148	Fitcons2-Weighted	0.6071	roc	1.267e-03	DHS-Weighted
DHS-Weighted	0.6148	Genoskyline-Weighted	0.6087	roc	8.208e-05	DHS-Weighted
Fitcons2-Weighted	0.6071	Genoskyline-Weighted	0.6087	roc	8.726e-01	Genoskyline-Weighted
