# Supplementary material for: Disease-specific prioritization of non-coding GWAS variants based on chromatin accessibility
Source: HGG Adv. 2024 May 21;5(3):100310. doi: 10.1016/j.xhgg.2024.100310 (PMC11259938; doi:10.1016/j.xhgg.2024.100310)
Supplement: Data S1. Legends for Supplemental Data SD1 - SD25 [file mmc2.zip › supp_dat/sup_data_pairwise-org-individual.csv]

score1	score1_median	score2	score2_median	disease	measure	p_value	higher_median
CADD	0.5647	eigen	0.6636	acute lymphoblastic leukemia	roc	1.863e-09	eigen
CADD	0.5647	GenoCanyon	0.6669	acute lymphoblastic leukemia	roc	1.863e-09	GenoCanyon
CADD	0.5647	GWAVA	0.6435	acute lymphoblastic leukemia	roc	1.863e-09	GWAVA
CADD	0.5647	LINSIGHT	0.6468	acute lymphoblastic leukemia	roc	1.863e-09	LINSIGHT
eigen	0.6636	GenoCanyon	0.6669	acute lymphoblastic leukemia	roc	1.218e-05	GenoCanyon
eigen	0.6636	GWAVA	0.6435	acute lymphoblastic leukemia	roc	1.863e-09	eigen
eigen	0.6636	LINSIGHT	0.6468	acute lymphoblastic leukemia	roc	1.863e-09	eigen
GenoCanyon	0.6669	GWAVA	0.6435	acute lymphoblastic leukemia	roc	1.863e-09	GenoCanyon
GenoCanyon	0.6669	LINSIGHT	0.6468	acute lymphoblastic leukemia	roc	1.863e-09	GenoCanyon
GWAVA	0.6435	LINSIGHT	0.6468	acute lymphoblastic leukemia	roc	3.492e-01	LINSIGHT
CADD	0.5223	eigen	0.5669	adolescent idiopathic scoliosis	roc	1.863e-09	eigen
CADD	0.5223	GenoCanyon	0.5579	adolescent idiopathic scoliosis	roc	1.863e-09	GenoCanyon
CADD	0.5223	GWAVA	0.5818	adolescent idiopathic scoliosis	roc	1.863e-09	GWAVA
CADD	0.5223	LINSIGHT	0.5645	adolescent idiopathic scoliosis	roc	1.863e-09	LINSIGHT
eigen	0.5669	GenoCanyon	0.5579	adolescent idiopathic scoliosis	roc	1.863e-09	eigen
eigen	0.5669	GWAVA	0.5818	adolescent idiopathic scoliosis	roc	1.863e-09	GWAVA
eigen	0.5669	LINSIGHT	0.5645	adolescent idiopathic scoliosis	roc	1.374e-04	eigen
GenoCanyon	0.5579	GWAVA	0.5818	adolescent idiopathic scoliosis	roc	1.863e-09	GWAVA
GenoCanyon	0.5579	LINSIGHT	0.5645	adolescent idiopathic scoliosis	roc	1.863e-09	LINSIGHT
GWAVA	0.5818	LINSIGHT	0.5645	adolescent idiopathic scoliosis	roc	1.863e-09	GWAVA
CADD	0.5496	eigen	0.6089	adult onset asthma	roc	1.863e-09	eigen
CADD	0.5496	GenoCanyon	0.6571	adult onset asthma	roc	1.863e-09	GenoCanyon
CADD	0.5496	GWAVA	0.5306	adult onset asthma	roc	6.910e-07	CADD
CADD	0.5496	LINSIGHT	0.6179	adult onset asthma	roc	1.863e-09	LINSIGHT
eigen	0.6089	GenoCanyon	0.6571	adult onset asthma	roc	1.863e-09	GenoCanyon
eigen	0.6089	GWAVA	0.5306	adult onset asthma	roc	1.863e-09	eigen
eigen	0.6089	LINSIGHT	0.6179	adult onset asthma	roc	1.374e-04	LINSIGHT
GenoCanyon	0.6571	GWAVA	0.5306	adult onset asthma	roc	1.863e-09	GenoCanyon
GenoCanyon	0.6571	LINSIGHT	0.6179	adult onset asthma	roc	1.863e-09	GenoCanyon
GWAVA	0.5306	LINSIGHT	0.6179	adult onset asthma	roc	1.863e-09	LINSIGHT
CADD	0.5593	eigen	0.5721	age-related macular degeneration	roc	1.863e-08	eigen
CADD	0.5593	GenoCanyon	0.5573	age-related macular degeneration	roc	8.872e-01	CADD
CADD	0.5593	GWAVA	0.5944	age-related macular degeneration	roc	1.863e-09	GWAVA
CADD	0.5593	LINSIGHT	0.5897	age-related macular degeneration	roc	1.863e-09	LINSIGHT
eigen	0.5721	GenoCanyon	0.5573	age-related macular degeneration	roc	1.863e-09	eigen
eigen	0.5721	GWAVA	0.5944	age-related macular degeneration	roc	1.863e-09	GWAVA
eigen	0.5721	LINSIGHT	0.5897	age-related macular degeneration	roc	1.863e-09	LINSIGHT
GenoCanyon	0.5573	GWAVA	0.5944	age-related macular degeneration	roc	1.863e-09	GWAVA
GenoCanyon	0.5573	LINSIGHT	0.5897	age-related macular degeneration	roc	1.863e-09	LINSIGHT
GWAVA	0.5944	LINSIGHT	0.5897	age-related macular degeneration	roc	1.519e-01	GWAVA
CADD	0.5349	eigen	0.5504	alcohol dependence	roc	3.725e-09	eigen
CADD	0.5349	GenoCanyon	0.5559	alcohol dependence	roc	9.313e-09	GenoCanyon
CADD	0.5349	GWAVA	0.5950	alcohol dependence	roc	1.863e-09	GWAVA
CADD	0.5349	LINSIGHT	0.5628	alcohol dependence	roc	1.863e-09	LINSIGHT
eigen	0.5504	GenoCanyon	0.5559	alcohol dependence	roc	3.223e-03	GenoCanyon
eigen	0.5504	GWAVA	0.5950	alcohol dependence	roc	1.863e-09	GWAVA
eigen	0.5504	LINSIGHT	0.5628	alcohol dependence	roc	5.588e-09	LINSIGHT
GenoCanyon	0.5559	GWAVA	0.5950	alcohol dependence	roc	1.863e-09	GWAVA
GenoCanyon	0.5559	LINSIGHT	0.5628	alcohol dependence	roc	5.145e-06	LINSIGHT
GWAVA	0.5950	LINSIGHT	0.5628	alcohol dependence	roc	1.863e-09	GWAVA
CADD	0.5781	eigen	0.6293	allergic rhinitis	roc	1.863e-09	eigen
CADD	0.5781	GenoCanyon	0.6931	allergic rhinitis	roc	1.863e-09	GenoCanyon
CADD	0.5781	GWAVA	0.6221	allergic rhinitis	roc	1.863e-09	GWAVA
CADD	0.5781	LINSIGHT	0.6305	allergic rhinitis	roc	1.863e-09	LINSIGHT
eigen	0.6293	GenoCanyon	0.6931	allergic rhinitis	roc	1.863e-09	GenoCanyon
eigen	0.6293	GWAVA	0.6221	allergic rhinitis	roc	2.689e-05	eigen
eigen	0.6293	LINSIGHT	0.6305	allergic rhinitis	roc	1.205e-02	LINSIGHT
GenoCanyon	0.6931	GWAVA	0.6221	allergic rhinitis	roc	1.863e-09	GenoCanyon
GenoCanyon	0.6931	LINSIGHT	0.6305	allergic rhinitis	roc	1.863e-09	GenoCanyon
GWAVA	0.6221	LINSIGHT	0.6305	allergic rhinitis	roc	1.863e-09	LINSIGHT
CADD	0.5552	eigen	0.5975	allergy	roc	1.863e-09	eigen
CADD	0.5552	GenoCanyon	0.6501	allergy	roc	1.863e-09	GenoCanyon
CADD	0.5552	GWAVA	0.5846	allergy	roc	1.863e-09	GWAVA
CADD	0.5552	LINSIGHT	0.6127	allergy	roc	1.863e-09	LINSIGHT
eigen	0.5975	GenoCanyon	0.6501	allergy	roc	1.863e-09	GenoCanyon
eigen	0.5975	GWAVA	0.5846	allergy	roc	1.863e-09	eigen
eigen	0.5975	LINSIGHT	0.6127	allergy	roc	1.863e-09	LINSIGHT
GenoCanyon	0.6501	GWAVA	0.5846	allergy	roc	1.863e-09	GenoCanyon
GenoCanyon	0.6501	LINSIGHT	0.6127	allergy	roc	1.863e-09	GenoCanyon
GWAVA	0.5846	LINSIGHT	0.6127	allergy	roc	1.863e-09	LINSIGHT
CADD	0.5247	eigen	0.5563	Alzheimer's disease	roc	1.863e-09	eigen
CADD	0.5247	GenoCanyon	0.5814	Alzheimer's disease	roc	1.863e-09	GenoCanyon
CADD	0.5247	GWAVA	0.5477	Alzheimer's disease	roc	1.863e-09	GWAVA
CADD	0.5247	LINSIGHT	0.5929	Alzheimer's disease	roc	1.863e-09	LINSIGHT
eigen	0.5563	GenoCanyon	0.5814	Alzheimer's disease	roc	1.863e-09	GenoCanyon
eigen	0.5563	GWAVA	0.5477	Alzheimer's disease	roc	1.863e-09	eigen
eigen	0.5563	LINSIGHT	0.5929	Alzheimer's disease	roc	1.863e-09	LINSIGHT
GenoCanyon	0.5814	GWAVA	0.5477	Alzheimer's disease	roc	1.863e-09	GenoCanyon
GenoCanyon	0.5814	LINSIGHT	0.5929	Alzheimer's disease	roc	1.863e-09	LINSIGHT
GWAVA	0.5477	LINSIGHT	0.5929	Alzheimer's disease	roc	1.863e-09	LINSIGHT
CADD	0.6062	eigen	0.5948	amyotrophic lateral sclerosis	roc	1.863e-08	CADD
CADD	0.6062	GenoCanyon	0.6055	amyotrophic lateral sclerosis	roc	3.707e-01	CADD
CADD	0.6062	GWAVA	0.5948	amyotrophic lateral sclerosis	roc	5.588e-09	CADD
CADD	0.6062	LINSIGHT	0.6111	amyotrophic lateral sclerosis	roc	2.563e-04	LINSIGHT
eigen	0.5948	GenoCanyon	0.6055	amyotrophic lateral sclerosis	roc	2.762e-06	GenoCanyon
eigen	0.5948	GWAVA	0.5948	amyotrophic lateral sclerosis	roc	9.610e-02	eigen
eigen	0.5948	LINSIGHT	0.6111	amyotrophic lateral sclerosis	roc	1.863e-09	LINSIGHT
GenoCanyon	0.6055	GWAVA	0.5948	amyotrophic lateral sclerosis	roc	4.712e-07	GenoCanyon
GenoCanyon	0.6055	LINSIGHT	0.6111	amyotrophic lateral sclerosis	roc	3.148e-07	LINSIGHT
GWAVA	0.5948	LINSIGHT	0.6111	amyotrophic lateral sclerosis	roc	1.863e-09	LINSIGHT
CADD	0.5805	eigen	0.6723	ankylosing spondylitis	roc	1.863e-09	eigen
CADD	0.5805	GenoCanyon	0.6972	ankylosing spondylitis	roc	1.863e-09	GenoCanyon
CADD	0.5805	GWAVA	0.6371	ankylosing spondylitis	roc	1.863e-09	GWAVA
CADD	0.5805	LINSIGHT	0.6579	ankylosing spondylitis	roc	1.863e-09	LINSIGHT
eigen	0.6723	GenoCanyon	0.6972	ankylosing spondylitis	roc	1.863e-09	GenoCanyon
eigen	0.6723	GWAVA	0.6371	ankylosing spondylitis	roc	1.863e-09	eigen
eigen	0.6723	LINSIGHT	0.6579	ankylosing spondylitis	roc	1.863e-09	eigen
GenoCanyon	0.6972	GWAVA	0.6371	ankylosing spondylitis	roc	1.863e-09	GenoCanyon
GenoCanyon	0.6972	LINSIGHT	0.6579	ankylosing spondylitis	roc	1.863e-09	GenoCanyon
GWAVA	0.6371	LINSIGHT	0.6579	ankylosing spondylitis	roc	1.863e-09	LINSIGHT
CADD	0.5218	eigen	0.5690	anorexia nervosa	roc	1.863e-09	eigen
CADD	0.5218	GenoCanyon	0.5643	anorexia nervosa	roc	1.863e-09	GenoCanyon
CADD	0.5218	GWAVA	0.5591	anorexia nervosa	roc	1.863e-09	GWAVA
CADD	0.5218	LINSIGHT	0.5894	anorexia nervosa	roc	1.863e-09	LINSIGHT
eigen	0.5690	GenoCanyon	0.5643	anorexia nervosa	roc	1.546e-02	eigen
eigen	0.5690	GWAVA	0.5591	anorexia nervosa	roc	8.326e-07	eigen
eigen	0.5690	LINSIGHT	0.5894	anorexia nervosa	roc	3.725e-09	LINSIGHT
GenoCanyon	0.5643	GWAVA	0.5591	anorexia nervosa	roc	4.665e-03	GenoCanyon
GenoCanyon	0.5643	LINSIGHT	0.5894	anorexia nervosa	roc	1.863e-09	LINSIGHT
GWAVA	0.5591	LINSIGHT	0.5894	anorexia nervosa	roc	1.863e-09	LINSIGHT
CADD	0.5402	eigen	0.5625	anxiety disorder	roc	1.863e-09	eigen
CADD	0.5402	GenoCanyon	0.5557	anxiety disorder	roc	3.725e-09	GenoCanyon
CADD	0.5402	GWAVA	0.5548	anxiety disorder	roc	1.863e-09	GWAVA
CADD	0.5402	LINSIGHT	0.5711	anxiety disorder	roc	1.863e-09	LINSIGHT
eigen	0.5625	GenoCanyon	0.5557	anxiety disorder	roc	3.790e-06	eigen
eigen	0.5625	GWAVA	0.5548	anxiety disorder	roc	1.192e-06	eigen
eigen	0.5625	LINSIGHT	0.5711	anxiety disorder	roc	3.725e-09	LINSIGHT
GenoCanyon	0.5557	GWAVA	0.5548	anxiety disorder	roc	5.158e-01	GenoCanyon
GenoCanyon	0.5557	LINSIGHT	0.5711	anxiety disorder	roc	1.863e-09	LINSIGHT
GWAVA	0.5548	LINSIGHT	0.5711	anxiety disorder	roc	1.863e-09	LINSIGHT
CADD	0.5642	eigen	0.6108	asthma	roc	1.863e-09	eigen
CADD	0.5642	GenoCanyon	0.6403	asthma	roc	1.863e-09	GenoCanyon
CADD	0.5642	GWAVA	0.5774	asthma	roc	1.863e-09	GWAVA
CADD	0.5642	LINSIGHT	0.6077	asthma	roc	1.863e-09	LINSIGHT
eigen	0.6108	GenoCanyon	0.6403	asthma	roc	1.863e-09	GenoCanyon
eigen	0.6108	GWAVA	0.5774	asthma	roc	1.863e-09	eigen
eigen	0.6108	LINSIGHT	0.6077	asthma	roc	3.148e-07	eigen
GenoCanyon	0.6403	GWAVA	0.5774	asthma	roc	1.863e-09	GenoCanyon
GenoCanyon	0.6403	LINSIGHT	0.6077	asthma	roc	1.863e-09	GenoCanyon
GWAVA	0.5774	LINSIGHT	0.6077	asthma	roc	1.863e-09	LINSIGHT
CADD	0.5110	eigen	0.5396	atherosclerosis	roc	1.863e-09	eigen
CADD	0.5110	GenoCanyon	0.5804	atherosclerosis	roc	1.863e-09	GenoCanyon
CADD	0.5110	GWAVA	0.5816	atherosclerosis	roc	1.863e-09	GWAVA
CADD	0.5110	LINSIGHT	0.5667	atherosclerosis	roc	1.863e-09	LINSIGHT
eigen	0.5396	GenoCanyon	0.5804	atherosclerosis	roc	1.863e-09	GenoCanyon
eigen	0.5396	GWAVA	0.5816	atherosclerosis	roc	1.863e-09	GWAVA
eigen	0.5396	LINSIGHT	0.5667	atherosclerosis	roc	1.863e-09	LINSIGHT
GenoCanyon	0.5804	GWAVA	0.5816	atherosclerosis	roc	8.794e-02	GWAVA
GenoCanyon	0.5804	LINSIGHT	0.5667	atherosclerosis	roc	9.313e-09	GenoCanyon
GWAVA	0.5816	LINSIGHT	0.5667	atherosclerosis	roc	3.725e-09	GWAVA
CADD	0.5766	eigen	0.6334	atopic asthma	roc	1.863e-09	eigen
CADD	0.5766	GenoCanyon	0.6515	atopic asthma	roc	1.863e-09	GenoCanyon
CADD	0.5766	GWAVA	0.5559	atopic asthma	roc	1.863e-09	CADD
CADD	0.5766	LINSIGHT	0.6368	atopic asthma	roc	1.863e-09	LINSIGHT
eigen	0.6334	GenoCanyon	0.6515	atopic asthma	roc	1.863e-09	GenoCanyon
eigen	0.6334	GWAVA	0.5559	atopic asthma	roc	1.863e-09	eigen
eigen	0.6334	LINSIGHT	0.6368	atopic asthma	roc	1.772e-01	LINSIGHT
GenoCanyon	0.6515	GWAVA	0.5559	atopic asthma	roc	1.863e-09	GenoCanyon
GenoCanyon	0.6515	LINSIGHT	0.6368	atopic asthma	roc	1.863e-09	GenoCanyon
GWAVA	0.5559	LINSIGHT	0.6368	atopic asthma	roc	1.863e-09	LINSIGHT
CADD	0.5738	eigen	0.6119	atrial fibrillation	roc	1.863e-09	eigen
CADD	0.5738	GenoCanyon	0.6798	atrial fibrillation	roc	1.863e-09	GenoCanyon
CADD	0.5738	GWAVA	0.6129	atrial fibrillation	roc	1.863e-09	GWAVA
CADD	0.5738	LINSIGHT	0.6556	atrial fibrillation	roc	1.863e-09	LINSIGHT
eigen	0.6119	GenoCanyon	0.6798	atrial fibrillation	roc	1.863e-09	GenoCanyon
eigen	0.6119	GWAVA	0.6129	atrial fibrillation	roc	5.838e-01	GWAVA
eigen	0.6119	LINSIGHT	0.6556	atrial fibrillation	roc	1.863e-09	LINSIGHT
GenoCanyon	0.6798	GWAVA	0.6129	atrial fibrillation	roc	1.863e-09	GenoCanyon
GenoCanyon	0.6798	LINSIGHT	0.6556	atrial fibrillation	roc	1.863e-09	GenoCanyon
GWAVA	0.6129	LINSIGHT	0.6556	atrial fibrillation	roc	1.863e-09	LINSIGHT
CADD	0.5300	eigen	0.5827	attention deficit hyperactivity disorder	roc	1.863e-09	eigen
CADD	0.5300	GenoCanyon	0.5421	attention deficit hyperactivity disorder	roc	3.725e-09	GenoCanyon
CADD	0.5300	GWAVA	0.5834	attention deficit hyperactivity disorder	roc	1.863e-09	GWAVA
CADD	0.5300	LINSIGHT	0.5735	attention deficit hyperactivity disorder	roc	1.863e-09	LINSIGHT
eigen	0.5827	GenoCanyon	0.5421	attention deficit hyperactivity disorder	roc	1.863e-09	eigen
eigen	0.5827	GWAVA	0.5834	attention deficit hyperactivity disorder	roc	6.057e-02	GWAVA
eigen	0.5827	LINSIGHT	0.5735	attention deficit hyperactivity disorder	roc	1.863e-09	eigen
GenoCanyon	0.5421	GWAVA	0.5834	attention deficit hyperactivity disorder	roc	1.863e-09	GWAVA
GenoCanyon	0.5421	LINSIGHT	0.5735	attention deficit hyperactivity disorder	roc	1.863e-09	LINSIGHT
GWAVA	0.5834	LINSIGHT	0.5735	attention deficit hyperactivity disorder	roc	1.863e-09	GWAVA
CADD	0.5511	eigen	0.5771	autism spectrum disorder	roc	1.863e-09	eigen
CADD	0.5511	GenoCanyon	0.5579	autism spectrum disorder	roc	7.057e-05	GenoCanyon
CADD	0.5511	GWAVA	0.5554	autism spectrum disorder	roc	2.316e-04	GWAVA
CADD	0.5511	LINSIGHT	0.5943	autism spectrum disorder	roc	1.863e-09	LINSIGHT
eigen	0.5771	GenoCanyon	0.5579	autism spectrum disorder	roc	1.863e-09	eigen
eigen	0.5771	GWAVA	0.5554	autism spectrum disorder	roc	1.863e-09	eigen
eigen	0.5771	LINSIGHT	0.5943	autism spectrum disorder	roc	1.863e-09	LINSIGHT
GenoCanyon	0.5579	GWAVA	0.5554	autism spectrum disorder	roc	2.206e-01	GenoCanyon
GenoCanyon	0.5579	LINSIGHT	0.5943	autism spectrum disorder	roc	1.863e-09	LINSIGHT
GWAVA	0.5554	LINSIGHT	0.5943	autism spectrum disorder	roc	1.863e-09	LINSIGHT
CADD	0.5660	eigen	0.6424	autoimmune disease	roc	1.863e-09	eigen
CADD	0.5660	GenoCanyon	0.6723	autoimmune disease	roc	1.863e-09	GenoCanyon
CADD	0.5660	GWAVA	0.6327	autoimmune disease	roc	1.863e-09	GWAVA
CADD	0.5660	LINSIGHT	0.6337	autoimmune disease	roc	1.863e-09	LINSIGHT
eigen	0.6424	GenoCanyon	0.6723	autoimmune disease	roc	1.863e-09	GenoCanyon
eigen	0.6424	GWAVA	0.6327	autoimmune disease	roc	1.863e-09	eigen
eigen	0.6424	LINSIGHT	0.6337	autoimmune disease	roc	1.863e-09	eigen
GenoCanyon	0.6723	GWAVA	0.6327	autoimmune disease	roc	1.863e-09	GenoCanyon
GenoCanyon	0.6723	LINSIGHT	0.6337	autoimmune disease	roc	1.863e-09	GenoCanyon
GWAVA	0.6327	LINSIGHT	0.6337	autoimmune disease	roc	1.130e-02	LINSIGHT
CADD	0.5603	eigen	0.5975	autoimmune thyroid disease	roc	1.863e-09	eigen
CADD	0.5603	GenoCanyon	0.6277	autoimmune thyroid disease	roc	1.863e-09	GenoCanyon
CADD	0.5603	GWAVA	0.6163	autoimmune thyroid disease	roc	1.863e-09	GWAVA
CADD	0.5603	LINSIGHT	0.6121	autoimmune thyroid disease	roc	1.863e-09	LINSIGHT
eigen	0.5975	GenoCanyon	0.6277	autoimmune thyroid disease	roc	1.863e-09	GenoCanyon
eigen	0.5975	GWAVA	0.6163	autoimmune thyroid disease	roc	1.863e-09	GWAVA
eigen	0.5975	LINSIGHT	0.6121	autoimmune thyroid disease	roc	1.863e-09	LINSIGHT
GenoCanyon	0.6277	GWAVA	0.6163	autoimmune thyroid disease	roc	5.718e-07	GenoCanyon
GenoCanyon	0.6277	LINSIGHT	0.6121	autoimmune thyroid disease	roc	1.863e-09	GenoCanyon
GWAVA	0.6163	LINSIGHT	0.6121	autoimmune thyroid disease	roc	7.979e-04	GWAVA
CADD	0.5399	eigen	0.5669	bipolar disorder	roc	1.863e-09	eigen
CADD	0.5399	GenoCanyon	0.5666	bipolar disorder	roc	1.863e-09	GenoCanyon
CADD	0.5399	GWAVA	0.5529	bipolar disorder	roc	1.863e-09	GWAVA
CADD	0.5399	LINSIGHT	0.5827	bipolar disorder	roc	1.863e-09	LINSIGHT
eigen	0.5669	GenoCanyon	0.5666	bipolar disorder	roc	2.367e-01	eigen
eigen	0.5669	GWAVA	0.5529	bipolar disorder	roc	1.863e-09	eigen
eigen	0.5669	LINSIGHT	0.5827	bipolar disorder	roc	1.863e-09	LINSIGHT
GenoCanyon	0.5666	GWAVA	0.5529	bipolar disorder	roc	1.863e-09	GenoCanyon
GenoCanyon	0.5666	LINSIGHT	0.5827	bipolar disorder	roc	1.863e-09	LINSIGHT
GWAVA	0.5529	LINSIGHT	0.5827	bipolar disorder	roc	1.863e-09	LINSIGHT
CADD	0.5459	eigen	0.5859	breast carcinoma	roc	1.863e-09	eigen
CADD	0.5459	GenoCanyon	0.6251	breast carcinoma	roc	1.863e-09	GenoCanyon
CADD	0.5459	GWAVA	0.5606	breast carcinoma	roc	1.863e-09	GWAVA
CADD	0.5459	LINSIGHT	0.5930	breast carcinoma	roc	1.863e-09	LINSIGHT
eigen	0.5859	GenoCanyon	0.6251	breast carcinoma	roc	1.863e-09	GenoCanyon
eigen	0.5859	GWAVA	0.5606	breast carcinoma	roc	1.863e-09	eigen
eigen	0.5859	LINSIGHT	0.5930	breast carcinoma	roc	1.863e-09	LINSIGHT
GenoCanyon	0.6251	GWAVA	0.5606	breast carcinoma	roc	1.863e-09	GenoCanyon
GenoCanyon	0.6251	LINSIGHT	0.5930	breast carcinoma	roc	1.863e-09	GenoCanyon
GWAVA	0.5606	LINSIGHT	0.5930	breast carcinoma	roc	1.863e-09	LINSIGHT
CADD	0.5456	eigen	0.6047	cancer	roc	1.863e-09	eigen
CADD	0.5456	GenoCanyon	0.6274	cancer	roc	1.863e-09	GenoCanyon
CADD	0.5456	GWAVA	0.5734	cancer	roc	1.863e-09	GWAVA
CADD	0.5456	LINSIGHT	0.6046	cancer	roc	1.863e-09	LINSIGHT
eigen	0.6047	GenoCanyon	0.6274	cancer	roc	1.863e-09	GenoCanyon
eigen	0.6047	GWAVA	0.5734	cancer	roc	1.863e-09	eigen
eigen	0.6047	LINSIGHT	0.6046	cancer	roc	6.120e-01	eigen
GenoCanyon	0.6274	GWAVA	0.5734	cancer	roc	1.863e-09	GenoCanyon
GenoCanyon	0.6274	LINSIGHT	0.6046	cancer	roc	1.863e-09	GenoCanyon
GWAVA	0.5734	LINSIGHT	0.6046	cancer	roc	1.863e-09	LINSIGHT
CADD	0.5629	eigen	0.6133	cardiac arrhythmia	roc	1.863e-09	eigen
CADD	0.5629	GenoCanyon	0.6690	cardiac arrhythmia	roc	1.863e-09	GenoCanyon
CADD	0.5629	GWAVA	0.6074	cardiac arrhythmia	roc	1.863e-09	GWAVA
CADD	0.5629	LINSIGHT	0.6474	cardiac arrhythmia	roc	1.863e-09	LINSIGHT
eigen	0.6133	GenoCanyon	0.6690	cardiac arrhythmia	roc	1.863e-09	GenoCanyon
eigen	0.6133	GWAVA	0.6074	cardiac arrhythmia	roc	6.910e-07	eigen
eigen	0.6133	LINSIGHT	0.6474	cardiac arrhythmia	roc	1.863e-09	LINSIGHT
GenoCanyon	0.6690	GWAVA	0.6074	cardiac arrhythmia	roc	1.863e-09	GenoCanyon
GenoCanyon	0.6690	LINSIGHT	0.6474	cardiac arrhythmia	roc	1.863e-09	GenoCanyon
GWAVA	0.6074	LINSIGHT	0.6474	cardiac arrhythmia	roc	1.863e-09	LINSIGHT
CADD	0.5481	eigen	0.6023	cardiovascular disease	roc	1.863e-09	eigen
CADD	0.5481	GenoCanyon	0.6260	cardiovascular disease	roc	1.863e-09	GenoCanyon
CADD	0.5481	GWAVA	0.5866	cardiovascular disease	roc	1.863e-09	GWAVA
CADD	0.5481	LINSIGHT	0.6102	cardiovascular disease	roc	1.863e-09	LINSIGHT
eigen	0.6023	GenoCanyon	0.6260	cardiovascular disease	roc	1.863e-09	GenoCanyon
eigen	0.6023	GWAVA	0.5866	cardiovascular disease	roc	1.863e-09	eigen
eigen	0.6023	LINSIGHT	0.6102	cardiovascular disease	roc	1.863e-09	LINSIGHT
GenoCanyon	0.6260	GWAVA	0.5866	cardiovascular disease	roc	1.863e-09	GenoCanyon
GenoCanyon	0.6260	LINSIGHT	0.6102	cardiovascular disease	roc	1.863e-09	GenoCanyon
GWAVA	0.5866	LINSIGHT	0.6102	cardiovascular disease	roc	1.863e-09	LINSIGHT
CADD	0.5424	eigen	0.6395	celiac disease	roc	1.863e-09	eigen
CADD	0.5424	GenoCanyon	0.6772	celiac disease	roc	1.863e-09	GenoCanyon
CADD	0.5424	GWAVA	0.6511	celiac disease	roc	1.863e-09	GWAVA
CADD	0.5424	LINSIGHT	0.6443	celiac disease	roc	1.863e-09	LINSIGHT
eigen	0.6395	GenoCanyon	0.6772	celiac disease	roc	1.863e-09	GenoCanyon
eigen	0.6395	GWAVA	0.6511	celiac disease	roc	1.304e-08	GWAVA
eigen	0.6395	LINSIGHT	0.6443	celiac disease	roc	3.454e-02	LINSIGHT
GenoCanyon	0.6772	GWAVA	0.6511	celiac disease	roc	1.863e-09	GenoCanyon
GenoCanyon	0.6772	LINSIGHT	0.6443	celiac disease	roc	1.863e-09	GenoCanyon
GWAVA	0.6511	LINSIGHT	0.6443	celiac disease	roc	4.968e-05	GWAVA
CADD	0.5351	eigen	0.5941	childhood onset asthma	roc	1.863e-09	eigen
CADD	0.5351	GenoCanyon	0.6399	childhood onset asthma	roc	1.863e-09	GenoCanyon
CADD	0.5351	GWAVA	0.5744	childhood onset asthma	roc	1.863e-09	GWAVA
CADD	0.5351	LINSIGHT	0.6039	childhood onset asthma	roc	1.863e-09	LINSIGHT
eigen	0.5941	GenoCanyon	0.6399	childhood onset asthma	roc	1.863e-09	GenoCanyon
eigen	0.5941	GWAVA	0.5744	childhood onset asthma	roc	1.863e-09	eigen
eigen	0.5941	LINSIGHT	0.6039	childhood onset asthma	roc	9.313e-09	LINSIGHT
GenoCanyon	0.6399	GWAVA	0.5744	childhood onset asthma	roc	1.863e-09	GenoCanyon
GenoCanyon	0.6399	LINSIGHT	0.6039	childhood onset asthma	roc	1.863e-09	GenoCanyon
GWAVA	0.5744	LINSIGHT	0.6039	childhood onset asthma	roc	1.863e-09	LINSIGHT
CADD	0.5325	eigen	0.5790	chronic kidney disease	roc	1.863e-09	eigen
CADD	0.5325	GenoCanyon	0.5633	chronic kidney disease	roc	1.863e-09	GenoCanyon
CADD	0.5325	GWAVA	0.5469	chronic kidney disease	roc	1.863e-09	GWAVA
CADD	0.5325	LINSIGHT	0.5955	chronic kidney disease	roc	1.863e-09	LINSIGHT
eigen	0.5790	GenoCanyon	0.5633	chronic kidney disease	roc	1.863e-09	eigen
eigen	0.5790	GWAVA	0.5469	chronic kidney disease	roc	1.863e-09	eigen
eigen	0.5790	LINSIGHT	0.5955	chronic kidney disease	roc	1.863e-09	LINSIGHT
GenoCanyon	0.5633	GWAVA	0.5469	chronic kidney disease	roc	1.863e-09	GenoCanyon
GenoCanyon	0.5633	LINSIGHT	0.5955	chronic kidney disease	roc	1.863e-09	LINSIGHT
GWAVA	0.5469	LINSIGHT	0.5955	chronic kidney disease	roc	1.863e-09	LINSIGHT
CADD	0.5343	eigen	0.6600	chronic lymphocytic leukemia	roc	1.863e-09	eigen
CADD	0.5343	GenoCanyon	0.7265	chronic lymphocytic leukemia	roc	1.863e-09	GenoCanyon
CADD	0.5343	GWAVA	0.6570	chronic lymphocytic leukemia	roc	1.863e-09	GWAVA
CADD	0.5343	LINSIGHT	0.6774	chronic lymphocytic leukemia	roc	1.863e-09	LINSIGHT
eigen	0.6600	GenoCanyon	0.7265	chronic lymphocytic leukemia	roc	1.824e-06	GenoCanyon
eigen	0.6600	GWAVA	0.6570	chronic lymphocytic leukemia	roc	2.341e-02	eigen
eigen	0.6600	LINSIGHT	0.6774	chronic lymphocytic leukemia	roc	1.863e-08	LINSIGHT
GenoCanyon	0.7265	GWAVA	0.6570	chronic lymphocytic leukemia	roc	1.863e-09	GenoCanyon
GenoCanyon	0.7265	LINSIGHT	0.6774	chronic lymphocytic leukemia	roc	1.863e-09	GenoCanyon
GWAVA	0.6570	LINSIGHT	0.6774	chronic lymphocytic leukemia	roc	1.863e-09	LINSIGHT
CADD	0.5170	eigen	0.5316	chronic obstructive pulmonary disease	roc	1.863e-09	eigen
CADD	0.5170	GenoCanyon	0.5496	chronic obstructive pulmonary disease	roc	1.863e-09	GenoCanyon
CADD	0.5170	GWAVA	0.5359	chronic obstructive pulmonary disease	roc	1.863e-09	GWAVA
CADD	0.5170	LINSIGHT	0.5501	chronic obstructive pulmonary disease	roc	1.863e-09	LINSIGHT
eigen	0.5316	GenoCanyon	0.5496	chronic obstructive pulmonary disease	roc	1.863e-09	GenoCanyon
eigen	0.5316	GWAVA	0.5359	chronic obstructive pulmonary disease	roc	5.974e-06	GWAVA
eigen	0.5316	LINSIGHT	0.5501	chronic obstructive pulmonary disease	roc	1.863e-09	LINSIGHT
GenoCanyon	0.5496	GWAVA	0.5359	chronic obstructive pulmonary disease	roc	1.863e-09	GenoCanyon
GenoCanyon	0.5496	LINSIGHT	0.5501	chronic obstructive pulmonary disease	roc	7.922e-01	LINSIGHT
GWAVA	0.5359	LINSIGHT	0.5501	chronic obstructive pulmonary disease	roc	1.863e-09	LINSIGHT
CADD	0.5566	eigen	0.6563	cirrhosis of liver	roc	1.863e-09	eigen
CADD	0.5566	GenoCanyon	0.6831	cirrhosis of liver	roc	1.863e-09	GenoCanyon
CADD	0.5566	GWAVA	0.6827	cirrhosis of liver	roc	1.863e-09	GWAVA
CADD	0.5566	LINSIGHT	0.6474	cirrhosis of liver	roc	1.863e-09	LINSIGHT
eigen	0.6563	GenoCanyon	0.6831	cirrhosis of liver	roc	3.725e-09	GenoCanyon
eigen	0.6563	GWAVA	0.6827	cirrhosis of liver	roc	1.863e-09	GWAVA
eigen	0.6563	LINSIGHT	0.6474	cirrhosis of liver	roc	1.304e-08	eigen
GenoCanyon	0.6831	GWAVA	0.6827	cirrhosis of liver	roc	8.394e-01	GenoCanyon
GenoCanyon	0.6831	LINSIGHT	0.6474	cirrhosis of liver	roc	1.863e-09	GenoCanyon
GWAVA	0.6827	LINSIGHT	0.6474	cirrhosis of liver	roc	1.863e-09	GWAVA
CADD	0.6102	eigen	0.6938	colorectal adenoma	roc	1.863e-09	eigen
CADD	0.6102	GenoCanyon	0.6882	colorectal adenoma	roc	1.863e-09	GenoCanyon
CADD	0.6102	GWAVA	0.6538	colorectal adenoma	roc	1.863e-09	GWAVA
CADD	0.6102	LINSIGHT	0.6674	colorectal adenoma	roc	1.863e-09	LINSIGHT
eigen	0.6938	GenoCanyon	0.6882	colorectal adenoma	roc	4.184e-04	eigen
eigen	0.6938	GWAVA	0.6538	colorectal adenoma	roc	1.863e-09	eigen
eigen	0.6938	LINSIGHT	0.6674	colorectal adenoma	roc	1.863e-09	eigen
GenoCanyon	0.6882	GWAVA	0.6538	colorectal adenoma	roc	1.863e-09	GenoCanyon
GenoCanyon	0.6882	LINSIGHT	0.6674	colorectal adenoma	roc	1.863e-09	GenoCanyon
GWAVA	0.6538	LINSIGHT	0.6674	colorectal adenoma	roc	2.552e-07	LINSIGHT
CADD	0.5608	eigen	0.6278	colorectal cancer	roc	1.863e-09	eigen
CADD	0.5608	GenoCanyon	0.6457	colorectal cancer	roc	1.863e-09	GenoCanyon
CADD	0.5608	GWAVA	0.6132	colorectal cancer	roc	1.863e-09	GWAVA
CADD	0.5608	LINSIGHT	0.6077	colorectal cancer	roc	1.863e-09	LINSIGHT
eigen	0.6278	GenoCanyon	0.6457	colorectal cancer	roc	1.863e-09	GenoCanyon
eigen	0.6278	GWAVA	0.6132	colorectal cancer	roc	1.863e-09	eigen
eigen	0.6278	LINSIGHT	0.6077	colorectal cancer	roc	1.863e-09	eigen
GenoCanyon	0.6457	GWAVA	0.6132	colorectal cancer	roc	1.863e-09	GenoCanyon
GenoCanyon	0.6457	LINSIGHT	0.6077	colorectal cancer	roc	1.863e-09	GenoCanyon
GWAVA	0.6132	LINSIGHT	0.6077	colorectal cancer	roc	5.588e-09	GWAVA
CADD	0.5484	eigen	0.6177	coronary artery disease	roc	1.863e-09	eigen
CADD	0.5484	GenoCanyon	0.6585	coronary artery disease	roc	1.863e-09	GenoCanyon
CADD	0.5484	GWAVA	0.5979	coronary artery disease	roc	1.863e-09	GWAVA
CADD	0.5484	LINSIGHT	0.6337	coronary artery disease	roc	1.863e-09	LINSIGHT
eigen	0.6177	GenoCanyon	0.6585	coronary artery disease	roc	1.863e-09	GenoCanyon
eigen	0.6177	GWAVA	0.5979	coronary artery disease	roc	1.863e-09	eigen
eigen	0.6177	LINSIGHT	0.6337	coronary artery disease	roc	1.863e-09	LINSIGHT
GenoCanyon	0.6585	GWAVA	0.5979	coronary artery disease	roc	1.863e-09	GenoCanyon
GenoCanyon	0.6585	LINSIGHT	0.6337	coronary artery disease	roc	1.863e-09	GenoCanyon
GWAVA	0.5979	LINSIGHT	0.6337	coronary artery disease	roc	1.863e-09	LINSIGHT
CADD	0.5698	eigen	0.6552	Crohn's disease	roc	1.863e-09	eigen
CADD	0.5698	GenoCanyon	0.7036	Crohn's disease	roc	1.863e-09	GenoCanyon
CADD	0.5698	GWAVA	0.6398	Crohn's disease	roc	1.863e-09	GWAVA
CADD	0.5698	LINSIGHT	0.6482	Crohn's disease	roc	1.863e-09	LINSIGHT
eigen	0.6552	GenoCanyon	0.7036	Crohn's disease	roc	1.863e-09	GenoCanyon
eigen	0.6552	GWAVA	0.6398	Crohn's disease	roc	1.863e-09	eigen
eigen	0.6552	LINSIGHT	0.6482	Crohn's disease	roc	3.725e-09	eigen
GenoCanyon	0.7036	GWAVA	0.6398	Crohn's disease	roc	1.863e-09	GenoCanyon
GenoCanyon	0.7036	LINSIGHT	0.6482	Crohn's disease	roc	1.863e-09	GenoCanyon
GWAVA	0.6398	LINSIGHT	0.6482	Crohn's disease	roc	5.588e-09	LINSIGHT
CADD	0.5220	eigen	0.6024	cutaneous melanoma	roc	1.863e-09	eigen
CADD	0.5220	GenoCanyon	0.6982	cutaneous melanoma	roc	1.863e-09	GenoCanyon
CADD	0.5220	GWAVA	0.5550	cutaneous melanoma	roc	1.863e-09	GWAVA
CADD	0.5220	LINSIGHT	0.6633	cutaneous melanoma	roc	1.863e-09	LINSIGHT
eigen	0.6024	GenoCanyon	0.6982	cutaneous melanoma	roc	1.863e-09	GenoCanyon
eigen	0.6024	GWAVA	0.5550	cutaneous melanoma	roc	1.863e-09	eigen
eigen	0.6024	LINSIGHT	0.6633	cutaneous melanoma	roc	1.863e-09	LINSIGHT
GenoCanyon	0.6982	GWAVA	0.5550	cutaneous melanoma	roc	1.863e-09	GenoCanyon
GenoCanyon	0.6982	LINSIGHT	0.6633	cutaneous melanoma	roc	1.863e-09	GenoCanyon
GWAVA	0.5550	LINSIGHT	0.6633	cutaneous melanoma	roc	1.863e-09	LINSIGHT
CADD	0.5252	eigen	0.5557	dental caries	roc	1.863e-09	eigen
CADD	0.5252	GenoCanyon	0.5393	dental caries	roc	2.049e-07	GenoCanyon
CADD	0.5252	GWAVA	0.5491	dental caries	roc	1.863e-09	GWAVA
CADD	0.5252	LINSIGHT	0.5677	dental caries	roc	1.863e-09	LINSIGHT
eigen	0.5557	GenoCanyon	0.5393	dental caries	roc	3.725e-09	eigen
eigen	0.5557	GWAVA	0.5491	dental caries	roc	7.994e-06	eigen
eigen	0.5557	LINSIGHT	0.5677	dental caries	roc	1.991e-06	LINSIGHT
GenoCanyon	0.5393	GWAVA	0.5491	dental caries	roc	1.024e-07	GWAVA
GenoCanyon	0.5393	LINSIGHT	0.5677	dental caries	roc	1.863e-09	LINSIGHT
GWAVA	0.5491	LINSIGHT	0.5677	dental caries	roc	1.863e-09	LINSIGHT
CADD	0.5595	eigen	0.6063	diabetes mellitus	roc	1.863e-09	eigen
CADD	0.5595	GenoCanyon	0.6378	diabetes mellitus	roc	1.863e-09	GenoCanyon
CADD	0.5595	GWAVA	0.5858	diabetes mellitus	roc	1.863e-09	GWAVA
CADD	0.5595	LINSIGHT	0.6181	diabetes mellitus	roc	1.863e-09	LINSIGHT
eigen	0.6063	GenoCanyon	0.6378	diabetes mellitus	roc	1.863e-09	GenoCanyon
eigen	0.6063	GWAVA	0.5858	diabetes mellitus	roc	1.863e-09	eigen
eigen	0.6063	LINSIGHT	0.6181	diabetes mellitus	roc	1.863e-09	LINSIGHT
GenoCanyon	0.6378	GWAVA	0.5858	diabetes mellitus	roc	1.863e-09	GenoCanyon
GenoCanyon	0.6378	LINSIGHT	0.6181	diabetes mellitus	roc	1.863e-09	GenoCanyon
GWAVA	0.5858	LINSIGHT	0.6181	diabetes mellitus	roc	1.863e-09	LINSIGHT
CADD	0.5503	eigen	0.5657	diabetic nephropathy	roc	5.588e-09	eigen
CADD	0.5503	GenoCanyon	0.5905	diabetic nephropathy	roc	1.863e-09	GenoCanyon
CADD	0.5503	GWAVA	0.5625	diabetic nephropathy	roc	4.408e-05	GWAVA
CADD	0.5503	LINSIGHT	0.6091	diabetic nephropathy	roc	1.863e-09	LINSIGHT
eigen	0.5657	GenoCanyon	0.5905	diabetic nephropathy	roc	1.863e-09	GenoCanyon
eigen	0.5657	GWAVA	0.5625	diabetic nephropathy	roc	2.774e-02	eigen
eigen	0.5657	LINSIGHT	0.6091	diabetic nephropathy	roc	1.863e-09	LINSIGHT
GenoCanyon	0.5905	GWAVA	0.5625	diabetic nephropathy	roc	1.863e-09	GenoCanyon
GenoCanyon	0.5905	LINSIGHT	0.6091	diabetic nephropathy	roc	1.863e-09	LINSIGHT
GWAVA	0.5625	LINSIGHT	0.6091	diabetic nephropathy	roc	1.863e-09	LINSIGHT
CADD	0.5679	eigen	0.6123	Digestive System Carcinoma	roc	1.863e-09	eigen
CADD	0.5679	GenoCanyon	0.6083	Digestive System Carcinoma	roc	1.863e-09	GenoCanyon
CADD	0.5679	GWAVA	0.5738	Digestive System Carcinoma	roc	5.145e-06	GWAVA
CADD	0.5679	LINSIGHT	0.5740	Digestive System Carcinoma	roc	8.857e-05	LINSIGHT
eigen	0.6123	GenoCanyon	0.6083	Digestive System Carcinoma	roc	1.684e-06	eigen
eigen	0.6123	GWAVA	0.5738	Digestive System Carcinoma	roc	1.863e-09	eigen
eigen	0.6123	LINSIGHT	0.5740	Digestive System Carcinoma	roc	1.863e-09	eigen
GenoCanyon	0.6083	GWAVA	0.5738	Digestive System Carcinoma	roc	1.863e-09	GenoCanyon
GenoCanyon	0.6083	LINSIGHT	0.5740	Digestive System Carcinoma	roc	1.863e-09	GenoCanyon
GWAVA	0.5738	LINSIGHT	0.5740	Digestive System Carcinoma	roc	9.610e-02	LINSIGHT
CADD	0.5531	eigen	0.6107	digestive system disease	roc	1.863e-09	eigen
CADD	0.5531	GenoCanyon	0.6360	digestive system disease	roc	1.863e-09	GenoCanyon
CADD	0.5531	GWAVA	0.5972	digestive system disease	roc	1.863e-09	GWAVA
CADD	0.5531	LINSIGHT	0.6098	digestive system disease	roc	1.863e-09	LINSIGHT
eigen	0.6107	GenoCanyon	0.6360	digestive system disease	roc	1.863e-09	GenoCanyon
eigen	0.6107	GWAVA	0.5972	digestive system disease	roc	1.863e-09	eigen
eigen	0.6107	LINSIGHT	0.6098	digestive system disease	roc	3.272e-02	eigen
GenoCanyon	0.6360	GWAVA	0.5972	digestive system disease	roc	1.863e-09	GenoCanyon
GenoCanyon	0.6360	LINSIGHT	0.6098	digestive system disease	roc	1.863e-09	GenoCanyon
GWAVA	0.5972	LINSIGHT	0.6098	digestive system disease	roc	1.863e-09	LINSIGHT
CADD	0.5484	eigen	0.6096	diverticular disease	roc	1.863e-09	eigen
CADD	0.5484	GenoCanyon	0.6510	diverticular disease	roc	1.863e-09	GenoCanyon
CADD	0.5484	GWAVA	0.6037	diverticular disease	roc	1.863e-09	GWAVA
CADD	0.5484	LINSIGHT	0.6392	diverticular disease	roc	1.863e-09	LINSIGHT
eigen	0.6096	GenoCanyon	0.6510	diverticular disease	roc	1.863e-09	GenoCanyon
eigen	0.6096	GWAVA	0.6037	diverticular disease	roc	1.864e-03	eigen
eigen	0.6096	LINSIGHT	0.6392	diverticular disease	roc	1.863e-09	LINSIGHT
GenoCanyon	0.6510	GWAVA	0.6037	diverticular disease	roc	1.863e-09	GenoCanyon
GenoCanyon	0.6510	LINSIGHT	0.6392	diverticular disease	roc	1.304e-08	GenoCanyon
GWAVA	0.6037	LINSIGHT	0.6392	diverticular disease	roc	1.863e-09	LINSIGHT
CADD	0.5404	eigen	0.5579	drug dependence	roc	1.863e-09	eigen
CADD	0.5404	GenoCanyon	0.5288	drug dependence	roc	1.304e-08	CADD
CADD	0.5404	GWAVA	0.5775	drug dependence	roc	1.863e-09	GWAVA
CADD	0.5404	LINSIGHT	0.5517	drug dependence	roc	9.313e-09	LINSIGHT
eigen	0.5579	GenoCanyon	0.5288	drug dependence	roc	1.863e-09	eigen
eigen	0.5579	GWAVA	0.5775	drug dependence	roc	1.863e-09	GWAVA
eigen	0.5579	LINSIGHT	0.5517	drug dependence	roc	9.984e-07	eigen
GenoCanyon	0.5288	GWAVA	0.5775	drug dependence	roc	1.863e-09	GWAVA
GenoCanyon	0.5288	LINSIGHT	0.5517	drug dependence	roc	1.863e-09	LINSIGHT
GWAVA	0.5775	LINSIGHT	0.5517	drug dependence	roc	1.863e-09	GWAVA
CADD	0.5108	eigen	0.5435	eating disorder	roc	1.863e-09	eigen
CADD	0.5108	GenoCanyon	0.5454	eating disorder	roc	1.863e-09	GenoCanyon
CADD	0.5108	GWAVA	0.5376	eating disorder	roc	1.863e-09	GWAVA
CADD	0.5108	LINSIGHT	0.5631	eating disorder	roc	1.863e-09	LINSIGHT
eigen	0.5435	GenoCanyon	0.5454	eating disorder	roc	5.492e-02	GenoCanyon
eigen	0.5435	GWAVA	0.5376	eating disorder	roc	6.084e-04	eigen
eigen	0.5435	LINSIGHT	0.5631	eating disorder	roc	1.863e-09	LINSIGHT
GenoCanyon	0.5454	GWAVA	0.5376	eating disorder	roc	1.218e-05	GenoCanyon
GenoCanyon	0.5454	LINSIGHT	0.5631	eating disorder	roc	1.863e-09	LINSIGHT
GWAVA	0.5376	LINSIGHT	0.5631	eating disorder	roc	1.863e-09	LINSIGHT
CADD	0.5431	eigen	0.5675	endometriosis	roc	1.863e-09	eigen
CADD	0.5431	GenoCanyon	0.5780	endometriosis	roc	1.863e-09	GenoCanyon
CADD	0.5431	GWAVA	0.5661	endometriosis	roc	1.863e-09	GWAVA
CADD	0.5431	LINSIGHT	0.5884	endometriosis	roc	1.863e-09	LINSIGHT
eigen	0.5675	GenoCanyon	0.5780	endometriosis	roc	6.910e-07	GenoCanyon
eigen	0.5675	GWAVA	0.5661	endometriosis	roc	6.850e-01	eigen
eigen	0.5675	LINSIGHT	0.5884	endometriosis	roc	1.863e-09	LINSIGHT
GenoCanyon	0.5780	GWAVA	0.5661	endometriosis	roc	1.863e-08	GenoCanyon
GenoCanyon	0.5780	LINSIGHT	0.5884	endometriosis	roc	3.725e-09	LINSIGHT
GWAVA	0.5661	LINSIGHT	0.5884	endometriosis	roc	1.863e-09	LINSIGHT
CADD	0.5375	eigen	0.5439	epilepsy	roc	1.419e-06	eigen
CADD	0.5375	GenoCanyon	0.5163	epilepsy	roc	1.863e-09	CADD
CADD	0.5375	GWAVA	0.5229	epilepsy	roc	1.863e-09	CADD
CADD	0.5375	LINSIGHT	0.5499	epilepsy	roc	4.712e-07	LINSIGHT
eigen	0.5439	GenoCanyon	0.5163	epilepsy	roc	1.863e-09	eigen
eigen	0.5439	GWAVA	0.5229	epilepsy	roc	1.863e-09	eigen
eigen	0.5439	LINSIGHT	0.5499	epilepsy	roc	6.666e-04	LINSIGHT
GenoCanyon	0.5163	GWAVA	0.5229	epilepsy	roc	5.145e-06	GWAVA
GenoCanyon	0.5163	LINSIGHT	0.5499	epilepsy	roc	1.863e-09	LINSIGHT
GWAVA	0.5229	LINSIGHT	0.5499	epilepsy	roc	1.863e-09	LINSIGHT
CADD	0.5491	eigen	0.5792	female reproductive system disease	roc	1.863e-09	eigen
CADD	0.5491	GenoCanyon	0.5907	female reproductive system disease	roc	1.863e-09	GenoCanyon
CADD	0.5491	GWAVA	0.5575	female reproductive system disease	roc	1.304e-08	GWAVA
CADD	0.5491	LINSIGHT	0.5991	female reproductive system disease	roc	1.863e-09	LINSIGHT
eigen	0.5792	GenoCanyon	0.5907	female reproductive system disease	roc	1.863e-09	GenoCanyon
eigen	0.5792	GWAVA	0.5575	female reproductive system disease	roc	1.863e-09	eigen
eigen	0.5792	LINSIGHT	0.5991	female reproductive system disease	roc	1.863e-09	LINSIGHT
GenoCanyon	0.5907	GWAVA	0.5575	female reproductive system disease	roc	1.863e-09	GenoCanyon
GenoCanyon	0.5907	LINSIGHT	0.5991	female reproductive system disease	roc	3.725e-09	LINSIGHT
GWAVA	0.5575	LINSIGHT	0.5991	female reproductive system disease	roc	1.863e-09	LINSIGHT
CADD	0.5883	eigen	0.6445	glaucoma	roc	1.863e-09	eigen
CADD	0.5883	GenoCanyon	0.7162	glaucoma	roc	1.863e-09	GenoCanyon
CADD	0.5883	GWAVA	0.6127	glaucoma	roc	1.863e-09	GWAVA
CADD	0.5883	LINSIGHT	0.6616	glaucoma	roc	1.863e-09	LINSIGHT
eigen	0.6445	GenoCanyon	0.7162	glaucoma	roc	1.863e-09	GenoCanyon
eigen	0.6445	GWAVA	0.6127	glaucoma	roc	1.863e-09	eigen
eigen	0.6445	LINSIGHT	0.6616	glaucoma	roc	1.863e-09	LINSIGHT
GenoCanyon	0.7162	GWAVA	0.6127	glaucoma	roc	1.863e-09	GenoCanyon
GenoCanyon	0.7162	LINSIGHT	0.6616	glaucoma	roc	1.863e-09	GenoCanyon
GWAVA	0.6127	LINSIGHT	0.6616	glaucoma	roc	1.863e-09	LINSIGHT
CADD	0.5484	eigen	0.5485	gout	roc	7.303e-01	eigen
CADD	0.5484	GenoCanyon	0.6074	gout	roc	1.863e-09	GenoCanyon
CADD	0.5484	GWAVA	0.5593	gout	roc	2.316e-04	GWAVA
CADD	0.5484	LINSIGHT	0.5986	gout	roc	1.863e-09	LINSIGHT
eigen	0.5485	GenoCanyon	0.6074	gout	roc	1.863e-09	GenoCanyon
eigen	0.5485	GWAVA	0.5593	gout	roc	3.725e-09	GWAVA
eigen	0.5485	LINSIGHT	0.5986	gout	roc	1.863e-09	LINSIGHT
GenoCanyon	0.6074	GWAVA	0.5593	gout	roc	1.863e-09	GenoCanyon
GenoCanyon	0.6074	LINSIGHT	0.5986	gout	roc	1.397e-05	GenoCanyon
GWAVA	0.5593	LINSIGHT	0.5986	gout	roc	1.863e-09	LINSIGHT
CADD	0.5468	eigen	0.5510	heart failure	roc	1.366e-02	eigen
CADD	0.5468	GenoCanyon	0.5906	heart failure	roc	1.863e-09	GenoCanyon
CADD	0.5468	GWAVA	0.5676	heart failure	roc	1.863e-09	GWAVA
CADD	0.5468	LINSIGHT	0.5611	heart failure	roc	1.024e-07	LINSIGHT
eigen	0.5510	GenoCanyon	0.5906	heart failure	roc	1.863e-09	GenoCanyon
eigen	0.5510	GWAVA	0.5676	heart failure	roc	1.863e-09	GWAVA
eigen	0.5510	LINSIGHT	0.5611	heart failure	roc	3.856e-07	LINSIGHT
GenoCanyon	0.5906	GWAVA	0.5676	heart failure	roc	1.863e-09	GenoCanyon
GenoCanyon	0.5906	LINSIGHT	0.5611	heart failure	roc	1.863e-09	GenoCanyon
GWAVA	0.5676	LINSIGHT	0.5611	heart failure	roc	2.367e-05	GWAVA
CADD	0.5346	eigen	0.5524	HIV infection	roc	1.863e-09	eigen
CADD	0.5346	GenoCanyon	0.5365	HIV infection	roc	2.801e-01	GenoCanyon
CADD	0.5346	GWAVA	0.5735	HIV infection	roc	1.863e-09	GWAVA
CADD	0.5346	LINSIGHT	0.5664	HIV infection	roc	1.863e-09	LINSIGHT
eigen	0.5524	GenoCanyon	0.5365	HIV infection	roc	1.863e-09	eigen
eigen	0.5524	GWAVA	0.5735	HIV infection	roc	1.863e-09	GWAVA
eigen	0.5524	LINSIGHT	0.5664	HIV infection	roc	1.863e-09	LINSIGHT
GenoCanyon	0.5365	GWAVA	0.5735	HIV infection	roc	1.863e-09	GWAVA
GenoCanyon	0.5365	LINSIGHT	0.5664	HIV infection	roc	1.863e-09	LINSIGHT
GWAVA	0.5735	LINSIGHT	0.5664	HIV infection	roc	6.147e-08	GWAVA
CADD	0.5425	eigen	0.5630	HIV-1 infection	roc	1.863e-09	eigen
CADD	0.5425	GenoCanyon	0.5781	HIV-1 infection	roc	1.863e-09	GenoCanyon
CADD	0.5425	GWAVA	0.5960	HIV-1 infection	roc	1.863e-09	GWAVA
CADD	0.5425	LINSIGHT	0.5891	HIV-1 infection	roc	1.863e-09	LINSIGHT
eigen	0.5630	GenoCanyon	0.5781	HIV-1 infection	roc	1.863e-09	GenoCanyon
eigen	0.5630	GWAVA	0.5960	HIV-1 infection	roc	1.863e-09	GWAVA
eigen	0.5630	LINSIGHT	0.5891	HIV-1 infection	roc	1.863e-09	LINSIGHT
GenoCanyon	0.5781	GWAVA	0.5960	HIV-1 infection	roc	1.863e-09	GWAVA
GenoCanyon	0.5781	LINSIGHT	0.5891	HIV-1 infection	roc	9.313e-09	LINSIGHT
GWAVA	0.5960	LINSIGHT	0.5891	HIV-1 infection	roc	1.684e-06	GWAVA
CADD	0.5651	eigen	0.6400	hypersensitivity reaction disease	roc	1.863e-09	eigen
CADD	0.5651	GenoCanyon	0.6694	hypersensitivity reaction disease	roc	1.863e-09	GenoCanyon
CADD	0.5651	GWAVA	0.6263	hypersensitivity reaction disease	roc	1.863e-09	GWAVA
CADD	0.5651	LINSIGHT	0.6344	hypersensitivity reaction disease	roc	1.863e-09	LINSIGHT
eigen	0.6400	GenoCanyon	0.6694	hypersensitivity reaction disease	roc	1.863e-09	GenoCanyon
eigen	0.6400	GWAVA	0.6263	hypersensitivity reaction disease	roc	1.863e-09	eigen
eigen	0.6400	LINSIGHT	0.6344	hypersensitivity reaction disease	roc	1.863e-09	eigen
GenoCanyon	0.6694	GWAVA	0.6263	hypersensitivity reaction disease	roc	1.863e-09	GenoCanyon
GenoCanyon	0.6694	LINSIGHT	0.6344	hypersensitivity reaction disease	roc	1.863e-09	GenoCanyon
GWAVA	0.6263	LINSIGHT	0.6344	hypersensitivity reaction disease	roc	1.863e-09	LINSIGHT
CADD	0.5451	eigen	0.6316	hypertension	roc	1.863e-09	eigen
CADD	0.5451	GenoCanyon	0.6339	hypertension	roc	1.863e-09	GenoCanyon
CADD	0.5451	GWAVA	0.6000	hypertension	roc	1.863e-09	GWAVA
CADD	0.5451	LINSIGHT	0.5906	hypertension	roc	1.863e-09	LINSIGHT
eigen	0.6316	GenoCanyon	0.6339	hypertension	roc	4.491e-02	GenoCanyon
eigen	0.6316	GWAVA	0.6000	hypertension	roc	1.863e-09	eigen
eigen	0.6316	LINSIGHT	0.5906	hypertension	roc	1.863e-09	eigen
GenoCanyon	0.6339	GWAVA	0.6000	hypertension	roc	1.863e-09	GenoCanyon
GenoCanyon	0.6339	LINSIGHT	0.5906	hypertension	roc	1.863e-09	GenoCanyon
GWAVA	0.6000	LINSIGHT	0.5906	hypertension	roc	2.608e-08	GWAVA
CADD	0.5375	eigen	0.6421	hypothyroidism	roc	1.863e-09	eigen
CADD	0.5375	GenoCanyon	0.7210	hypothyroidism	roc	1.863e-09	GenoCanyon
CADD	0.5375	GWAVA	0.6513	hypothyroidism	roc	1.863e-09	GWAVA
CADD	0.5375	LINSIGHT	0.6790	hypothyroidism	roc	1.863e-09	LINSIGHT
eigen	0.6421	GenoCanyon	0.7210	hypothyroidism	roc	1.863e-09	GenoCanyon
eigen	0.6421	GWAVA	0.6513	hypothyroidism	roc	1.991e-06	GWAVA
eigen	0.6421	LINSIGHT	0.6790	hypothyroidism	roc	1.863e-09	LINSIGHT
GenoCanyon	0.7210	GWAVA	0.6513	hypothyroidism	roc	1.863e-09	GenoCanyon
GenoCanyon	0.7210	LINSIGHT	0.6790	hypothyroidism	roc	1.863e-09	GenoCanyon
GWAVA	0.6513	LINSIGHT	0.6790	hypothyroidism	roc	1.863e-09	LINSIGHT
CADD	0.5616	eigen	0.6345	immune system disease	roc	1.863e-09	eigen
CADD	0.5616	GenoCanyon	0.6634	immune system disease	roc	1.863e-09	GenoCanyon
CADD	0.5616	GWAVA	0.6215	immune system disease	roc	1.863e-09	GWAVA
CADD	0.5616	LINSIGHT	0.6289	immune system disease	roc	1.863e-09	LINSIGHT
eigen	0.6345	GenoCanyon	0.6634	immune system disease	roc	1.863e-09	GenoCanyon
eigen	0.6345	GWAVA	0.6215	immune system disease	roc	1.863e-09	eigen
eigen	0.6345	LINSIGHT	0.6289	immune system disease	roc	1.863e-09	eigen
GenoCanyon	0.6634	GWAVA	0.6215	immune system disease	roc	1.863e-09	GenoCanyon
GenoCanyon	0.6634	LINSIGHT	0.6289	immune system disease	roc	1.863e-09	GenoCanyon
GWAVA	0.6215	LINSIGHT	0.6289	immune system disease	roc	1.863e-09	LINSIGHT
CADD	0.5669	eigen	0.6459	inflammatory bowel disease	roc	1.863e-09	eigen
CADD	0.5669	GenoCanyon	0.6870	inflammatory bowel disease	roc	1.863e-09	GenoCanyon
CADD	0.5669	GWAVA	0.6377	inflammatory bowel disease	roc	1.863e-09	GWAVA
CADD	0.5669	LINSIGHT	0.6404	inflammatory bowel disease	roc	1.863e-09	LINSIGHT
eigen	0.6459	GenoCanyon	0.6870	inflammatory bowel disease	roc	1.863e-09	GenoCanyon
eigen	0.6459	GWAVA	0.6377	inflammatory bowel disease	roc	1.863e-09	eigen
eigen	0.6459	LINSIGHT	0.6404	inflammatory bowel disease	roc	2.608e-08	eigen
GenoCanyon	0.6870	GWAVA	0.6377	inflammatory bowel disease	roc	1.863e-09	GenoCanyon
GenoCanyon	0.6870	LINSIGHT	0.6404	inflammatory bowel disease	roc	1.863e-09	GenoCanyon
GWAVA	0.6377	LINSIGHT	0.6404	inflammatory bowel disease	roc	9.518e-04	LINSIGHT
CADD	0.5480	eigen	0.5540	juvenile idiopathic arthritis	roc	5.055e-04	eigen
CADD	0.5480	GenoCanyon	0.6181	juvenile idiopathic arthritis	roc	1.863e-09	GenoCanyon
CADD	0.5480	GWAVA	0.5512	juvenile idiopathic arthritis	roc	3.818e-01	GWAVA
CADD	0.5480	LINSIGHT	0.5827	juvenile idiopathic arthritis	roc	1.863e-09	LINSIGHT
eigen	0.5540	GenoCanyon	0.6181	juvenile idiopathic arthritis	roc	1.863e-09	GenoCanyon
eigen	0.5540	GWAVA	0.5512	juvenile idiopathic arthritis	roc	1.454e-02	eigen
eigen	0.5540	LINSIGHT	0.5827	juvenile idiopathic arthritis	roc	1.863e-09	LINSIGHT
GenoCanyon	0.6181	GWAVA	0.5512	juvenile idiopathic arthritis	roc	1.863e-09	GenoCanyon
GenoCanyon	0.6181	LINSIGHT	0.5827	juvenile idiopathic arthritis	roc	1.863e-09	GenoCanyon
GWAVA	0.5512	LINSIGHT	0.5827	juvenile idiopathic arthritis	roc	1.863e-09	LINSIGHT
CADD	0.5666	eigen	0.6033	keratinocyte carcinoma	roc	1.863e-09	eigen
CADD	0.5666	GenoCanyon	0.6182	keratinocyte carcinoma	roc	1.863e-09	GenoCanyon
CADD	0.5666	GWAVA	0.5151	keratinocyte carcinoma	roc	1.863e-09	CADD
CADD	0.5666	LINSIGHT	0.6090	keratinocyte carcinoma	roc	1.863e-09	LINSIGHT
eigen	0.6033	GenoCanyon	0.6182	keratinocyte carcinoma	roc	1.863e-09	GenoCanyon
eigen	0.6033	GWAVA	0.5151	keratinocyte carcinoma	roc	1.863e-09	eigen
eigen	0.6033	LINSIGHT	0.6090	keratinocyte carcinoma	roc	5.593e-05	LINSIGHT
GenoCanyon	0.6182	GWAVA	0.5151	keratinocyte carcinoma	roc	1.863e-09	GenoCanyon
GenoCanyon	0.6182	LINSIGHT	0.6090	keratinocyte carcinoma	roc	3.725e-09	GenoCanyon
GWAVA	0.5151	LINSIGHT	0.6090	keratinocyte carcinoma	roc	1.863e-09	LINSIGHT
CADD	0.5488	eigen	0.6188	kidney disease	roc	1.863e-09	eigen
CADD	0.5488	GenoCanyon	0.6310	kidney disease	roc	1.863e-09	GenoCanyon
CADD	0.5488	GWAVA	0.5958	kidney disease	roc	1.863e-09	GWAVA
CADD	0.5488	LINSIGHT	0.6149	kidney disease	roc	1.863e-09	LINSIGHT
eigen	0.6188	GenoCanyon	0.6310	kidney disease	roc	1.863e-09	GenoCanyon
eigen	0.6188	GWAVA	0.5958	kidney disease	roc	1.863e-09	eigen
eigen	0.6188	LINSIGHT	0.6149	kidney disease	roc	1.639e-07	eigen
GenoCanyon	0.6310	GWAVA	0.5958	kidney disease	roc	1.863e-09	GenoCanyon
GenoCanyon	0.6310	LINSIGHT	0.6149	kidney disease	roc	1.863e-09	GenoCanyon
GWAVA	0.5958	LINSIGHT	0.6149	kidney disease	roc	1.863e-09	LINSIGHT
CADD	0.5618	eigen	0.6511	liver disease	roc	1.863e-09	eigen
CADD	0.5618	GenoCanyon	0.6397	liver disease	roc	1.863e-09	GenoCanyon
CADD	0.5618	GWAVA	0.6089	liver disease	roc	1.863e-09	GWAVA
CADD	0.5618	LINSIGHT	0.6160	liver disease	roc	1.863e-09	LINSIGHT
eigen	0.6511	GenoCanyon	0.6397	liver disease	roc	1.863e-09	eigen
eigen	0.6511	GWAVA	0.6089	liver disease	roc	1.863e-09	eigen
eigen	0.6511	LINSIGHT	0.6160	liver disease	roc	1.863e-09	eigen
GenoCanyon	0.6397	GWAVA	0.6089	liver disease	roc	1.863e-09	GenoCanyon
GenoCanyon	0.6397	LINSIGHT	0.6160	liver disease	roc	1.863e-09	GenoCanyon
GWAVA	0.6089	LINSIGHT	0.6160	liver disease	roc	9.313e-09	LINSIGHT
CADD	0.5455	eigen	0.5998	lung adenocarcinoma	roc	1.863e-09	eigen
CADD	0.5455	GenoCanyon	0.6414	lung adenocarcinoma	roc	1.863e-09	GenoCanyon
CADD	0.5455	GWAVA	0.5510	lung adenocarcinoma	roc	2.766e-03	GWAVA
CADD	0.5455	LINSIGHT	0.6309	lung adenocarcinoma	roc	1.863e-09	LINSIGHT
eigen	0.5998	GenoCanyon	0.6414	lung adenocarcinoma	roc	1.863e-09	GenoCanyon
eigen	0.5998	GWAVA	0.5510	lung adenocarcinoma	roc	1.863e-09	eigen
eigen	0.5998	LINSIGHT	0.6309	lung adenocarcinoma	roc	1.863e-09	LINSIGHT
GenoCanyon	0.6414	GWAVA	0.5510	lung adenocarcinoma	roc	1.863e-09	GenoCanyon
GenoCanyon	0.6414	LINSIGHT	0.6309	lung adenocarcinoma	roc	1.304e-07	GenoCanyon
GWAVA	0.5510	LINSIGHT	0.6309	lung adenocarcinoma	roc	1.863e-09	LINSIGHT
CADD	0.5448	eigen	0.5765	lung carcinoma	roc	1.863e-09	eigen
CADD	0.5448	GenoCanyon	0.6002	lung carcinoma	roc	1.863e-09	GenoCanyon
CADD	0.5448	GWAVA	0.5255	lung carcinoma	roc	1.863e-09	CADD
CADD	0.5448	LINSIGHT	0.5919	lung carcinoma	roc	1.863e-09	LINSIGHT
eigen	0.5765	GenoCanyon	0.6002	lung carcinoma	roc	1.863e-09	GenoCanyon
eigen	0.5765	GWAVA	0.5255	lung carcinoma	roc	1.863e-09	eigen
eigen	0.5765	LINSIGHT	0.5919	lung carcinoma	roc	1.863e-09	LINSIGHT
GenoCanyon	0.6002	GWAVA	0.5255	lung carcinoma	roc	1.863e-09	GenoCanyon
GenoCanyon	0.6002	LINSIGHT	0.5919	lung carcinoma	roc	3.725e-09	GenoCanyon
GWAVA	0.5255	LINSIGHT	0.5919	lung carcinoma	roc	1.863e-09	LINSIGHT
CADD	0.5615	eigen	0.6496	lymphoid leukemia	roc	1.863e-09	eigen
CADD	0.5615	GenoCanyon	0.6679	lymphoid leukemia	roc	1.863e-09	GenoCanyon
CADD	0.5615	GWAVA	0.6450	lymphoid leukemia	roc	1.863e-09	GWAVA
CADD	0.5615	LINSIGHT	0.6412	lymphoid leukemia	roc	1.863e-09	LINSIGHT
eigen	0.6496	GenoCanyon	0.6679	lymphoid leukemia	roc	3.725e-09	GenoCanyon
eigen	0.6496	GWAVA	0.6450	lymphoid leukemia	roc	3.744e-03	eigen
eigen	0.6496	LINSIGHT	0.6412	lymphoid leukemia	roc	3.539e-08	eigen
GenoCanyon	0.6679	GWAVA	0.6450	lymphoid leukemia	roc	1.863e-09	GenoCanyon
GenoCanyon	0.6679	LINSIGHT	0.6412	lymphoid leukemia	roc	1.863e-09	GenoCanyon
GWAVA	0.6450	LINSIGHT	0.6412	lymphoid leukemia	roc	6.084e-04	GWAVA
CADD	0.5735	eigen	0.6592	lymphoma	roc	1.863e-09	eigen
CADD	0.5735	GenoCanyon	0.6639	lymphoma	roc	1.863e-09	GenoCanyon
CADD	0.5735	GWAVA	0.6342	lymphoma	roc	1.863e-09	GWAVA
CADD	0.5735	LINSIGHT	0.6361	lymphoma	roc	1.863e-09	LINSIGHT
eigen	0.6592	GenoCanyon	0.6639	lymphoma	roc	2.349e-06	GenoCanyon
eigen	0.6592	GWAVA	0.6342	lymphoma	roc	1.863e-09	eigen
eigen	0.6592	LINSIGHT	0.6361	lymphoma	roc	1.863e-09	eigen
GenoCanyon	0.6639	GWAVA	0.6342	lymphoma	roc	1.863e-09	GenoCanyon
GenoCanyon	0.6639	LINSIGHT	0.6361	lymphoma	roc	1.863e-09	GenoCanyon
GWAVA	0.6342	LINSIGHT	0.6361	lymphoma	roc	1.232e-03	LINSIGHT
CADD	0.5017	eigen	0.5835	melanoma	roc	1.863e-09	eigen
CADD	0.5017	GenoCanyon	0.6719	melanoma	roc	1.863e-09	GenoCanyon
CADD	0.5017	GWAVA	0.5485	melanoma	roc	1.863e-09	GWAVA
CADD	0.5017	LINSIGHT	0.6411	melanoma	roc	1.863e-09	LINSIGHT
eigen	0.5835	GenoCanyon	0.6719	melanoma	roc	1.863e-09	GenoCanyon
eigen	0.5835	GWAVA	0.5485	melanoma	roc	1.863e-09	eigen
eigen	0.5835	LINSIGHT	0.6411	melanoma	roc	1.863e-09	LINSIGHT
GenoCanyon	0.6719	GWAVA	0.5485	melanoma	roc	1.863e-09	GenoCanyon
GenoCanyon	0.6719	LINSIGHT	0.6411	melanoma	roc	1.863e-09	GenoCanyon
GWAVA	0.5485	LINSIGHT	0.6411	melanoma	roc	1.863e-09	LINSIGHT
CADD	0.5365	eigen	0.5605	mental or behavioural disorder	roc	1.863e-09	eigen
CADD	0.5365	GenoCanyon	0.5537	mental or behavioural disorder	roc	1.863e-09	GenoCanyon
CADD	0.5365	GWAVA	0.5545	mental or behavioural disorder	roc	1.863e-09	GWAVA
CADD	0.5365	LINSIGHT	0.5697	mental or behavioural disorder	roc	1.863e-09	LINSIGHT
eigen	0.5605	GenoCanyon	0.5537	mental or behavioural disorder	roc	1.863e-09	eigen
eigen	0.5605	GWAVA	0.5545	mental or behavioural disorder	roc	1.863e-09	eigen
eigen	0.5605	LINSIGHT	0.5697	mental or behavioural disorder	roc	1.863e-09	LINSIGHT
GenoCanyon	0.5537	GWAVA	0.5545	mental or behavioural disorder	roc	4.491e-02	GWAVA
GenoCanyon	0.5537	LINSIGHT	0.5697	mental or behavioural disorder	roc	1.863e-09	LINSIGHT
GWAVA	0.5545	LINSIGHT	0.5697	mental or behavioural disorder	roc	1.863e-09	LINSIGHT
CADD	0.5527	eigen	0.5827	metabolic syndrome	roc	1.863e-09	eigen
CADD	0.5527	GenoCanyon	0.5937	metabolic syndrome	roc	1.863e-09	GenoCanyon
CADD	0.5527	GWAVA	0.6198	metabolic syndrome	roc	1.863e-09	GWAVA
CADD	0.5527	LINSIGHT	0.6093	metabolic syndrome	roc	1.863e-09	LINSIGHT
eigen	0.5827	GenoCanyon	0.5937	metabolic syndrome	roc	2.552e-07	GenoCanyon
eigen	0.5827	GWAVA	0.6198	metabolic syndrome	roc	1.863e-09	GWAVA
eigen	0.5827	LINSIGHT	0.6093	metabolic syndrome	roc	1.863e-09	LINSIGHT
GenoCanyon	0.5937	GWAVA	0.6198	metabolic syndrome	roc	1.863e-09	GWAVA
GenoCanyon	0.5937	LINSIGHT	0.6093	metabolic syndrome	roc	1.863e-09	LINSIGHT
GWAVA	0.6198	LINSIGHT	0.6093	metabolic syndrome	roc	4.422e-06	GWAVA
CADD	0.5630	eigen	0.6159	migraine disorder	roc	1.863e-09	eigen
CADD	0.5630	GenoCanyon	0.6021	migraine disorder	roc	1.863e-09	GenoCanyon
CADD	0.5630	GWAVA	0.6175	migraine disorder	roc	1.863e-09	GWAVA
CADD	0.5630	LINSIGHT	0.6143	migraine disorder	roc	1.863e-09	LINSIGHT
eigen	0.6159	GenoCanyon	0.6021	migraine disorder	roc	3.725e-09	eigen
eigen	0.6159	GWAVA	0.6175	migraine disorder	roc	2.449e-01	GWAVA
eigen	0.6159	LINSIGHT	0.6143	migraine disorder	roc	2.206e-01	eigen
GenoCanyon	0.6021	GWAVA	0.6175	migraine disorder	roc	1.304e-08	GWAVA
GenoCanyon	0.6021	LINSIGHT	0.6143	migraine disorder	roc	1.863e-09	LINSIGHT
GWAVA	0.6175	LINSIGHT	0.6143	migraine disorder	roc	1.643e-02	GWAVA
CADD	0.5376	eigen	0.5609	mood disorder	roc	1.863e-09	eigen
CADD	0.5376	GenoCanyon	0.5454	mood disorder	roc	1.863e-09	GenoCanyon
CADD	0.5376	GWAVA	0.5512	mood disorder	roc	1.863e-09	GWAVA
CADD	0.5376	LINSIGHT	0.5667	mood disorder	roc	1.863e-09	LINSIGHT
eigen	0.5609	GenoCanyon	0.5454	mood disorder	roc	1.863e-09	eigen
eigen	0.5609	GWAVA	0.5512	mood disorder	roc	1.863e-09	eigen
eigen	0.5609	LINSIGHT	0.5667	mood disorder	roc	9.313e-09	LINSIGHT
GenoCanyon	0.5454	GWAVA	0.5512	mood disorder	roc	1.863e-09	GWAVA
GenoCanyon	0.5454	LINSIGHT	0.5667	mood disorder	roc	1.863e-09	LINSIGHT
GWAVA	0.5512	LINSIGHT	0.5667	mood disorder	roc	1.863e-09	LINSIGHT
CADD	0.5079	eigen	0.5557	movement disorder	roc	1.863e-09	eigen
CADD	0.5079	GenoCanyon	0.5539	movement disorder	roc	1.863e-09	GenoCanyon
CADD	0.5079	GWAVA	0.5597	movement disorder	roc	1.863e-09	GWAVA
CADD	0.5079	LINSIGHT	0.5686	movement disorder	roc	1.863e-09	LINSIGHT
eigen	0.5557	GenoCanyon	0.5539	movement disorder	roc	6.850e-01	eigen
eigen	0.5557	GWAVA	0.5597	movement disorder	roc	1.130e-02	GWAVA
eigen	0.5557	LINSIGHT	0.5686	movement disorder	roc	3.539e-08	LINSIGHT
GenoCanyon	0.5539	GWAVA	0.5597	movement disorder	roc	2.560e-03	GWAVA
GenoCanyon	0.5539	LINSIGHT	0.5686	movement disorder	roc	1.863e-09	LINSIGHT
GWAVA	0.5597	LINSIGHT	0.5686	movement disorder	roc	1.684e-06	LINSIGHT
CADD	0.5729	eigen	0.6195	multiple myeloma	roc	1.863e-09	eigen
CADD	0.5729	GenoCanyon	0.6080	multiple myeloma	roc	1.863e-09	GenoCanyon
CADD	0.5729	GWAVA	0.6062	multiple myeloma	roc	1.863e-09	GWAVA
CADD	0.5729	LINSIGHT	0.6011	multiple myeloma	roc	1.863e-09	LINSIGHT
eigen	0.6195	GenoCanyon	0.6080	multiple myeloma	roc	9.984e-07	eigen
eigen	0.6195	GWAVA	0.6062	multiple myeloma	roc	2.689e-05	eigen
eigen	0.6195	LINSIGHT	0.6011	multiple myeloma	roc	3.725e-09	eigen
GenoCanyon	0.6080	GWAVA	0.6062	multiple myeloma	roc	8.236e-01	GenoCanyon
GenoCanyon	0.6080	LINSIGHT	0.6011	multiple myeloma	roc	3.450e-04	GenoCanyon
GWAVA	0.6062	LINSIGHT	0.6011	multiple myeloma	roc	1.864e-03	GWAVA
CADD	0.5894	eigen	0.6845	multiple sclerosis	roc	1.863e-09	eigen
CADD	0.5894	GenoCanyon	0.7020	multiple sclerosis	roc	1.863e-09	GenoCanyon
CADD	0.5894	GWAVA	0.6465	multiple sclerosis	roc	1.863e-09	GWAVA
CADD	0.5894	LINSIGHT	0.6675	multiple sclerosis	roc	1.863e-09	LINSIGHT
eigen	0.6845	GenoCanyon	0.7020	multiple sclerosis	roc	1.863e-09	GenoCanyon
eigen	0.6845	GWAVA	0.6465	multiple sclerosis	roc	1.863e-09	eigen
eigen	0.6845	LINSIGHT	0.6675	multiple sclerosis	roc	1.863e-09	eigen
GenoCanyon	0.7020	GWAVA	0.6465	multiple sclerosis	roc	1.863e-09	GenoCanyon
GenoCanyon	0.7020	LINSIGHT	0.6675	multiple sclerosis	roc	1.863e-09	GenoCanyon
GWAVA	0.6465	LINSIGHT	0.6675	multiple sclerosis	roc	1.863e-09	LINSIGHT
CADD	0.5628	eigen	0.6578	neoplasm of mature B-cells	roc	1.863e-09	eigen
CADD	0.5628	GenoCanyon	0.6799	neoplasm of mature B-cells	roc	1.863e-09	GenoCanyon
CADD	0.5628	GWAVA	0.6365	neoplasm of mature B-cells	roc	1.863e-09	GWAVA
CADD	0.5628	LINSIGHT	0.6527	neoplasm of mature B-cells	roc	1.863e-09	LINSIGHT
eigen	0.6578	GenoCanyon	0.6799	neoplasm of mature B-cells	roc	1.863e-09	GenoCanyon
eigen	0.6578	GWAVA	0.6365	neoplasm of mature B-cells	roc	1.863e-09	eigen
eigen	0.6578	LINSIGHT	0.6527	neoplasm of mature B-cells	roc	5.593e-05	eigen
GenoCanyon	0.6799	GWAVA	0.6365	neoplasm of mature B-cells	roc	1.863e-09	GenoCanyon
GenoCanyon	0.6799	LINSIGHT	0.6527	neoplasm of mature B-cells	roc	1.863e-09	GenoCanyon
GWAVA	0.6365	LINSIGHT	0.6527	neoplasm of mature B-cells	roc	1.863e-09	LINSIGHT
CADD	0.5871	eigen	0.5903	neuropathy	roc	4.726e-02	eigen
CADD	0.5871	GenoCanyon	0.5952	neuropathy	roc	1.824e-05	GenoCanyon
CADD	0.5871	GWAVA	0.5918	neuropathy	roc	7.057e-05	GWAVA
CADD	0.5871	LINSIGHT	0.6030	neuropathy	roc	1.863e-09	LINSIGHT
eigen	0.5903	GenoCanyon	0.5952	neuropathy	roc	5.593e-05	GenoCanyon
eigen	0.5903	GWAVA	0.5918	neuropathy	roc	1.205e-02	GWAVA
eigen	0.5903	LINSIGHT	0.6030	neuropathy	roc	3.725e-09	LINSIGHT
GenoCanyon	0.5952	GWAVA	0.5918	neuropathy	roc	1.643e-02	GenoCanyon
GenoCanyon	0.5952	LINSIGHT	0.6030	neuropathy	roc	1.863e-09	LINSIGHT
GWAVA	0.5918	LINSIGHT	0.6030	neuropathy	roc	1.304e-08	LINSIGHT
CADD	0.5700	eigen	0.6060	neurotic disorder	roc	1.863e-09	eigen
CADD	0.5700	GenoCanyon	0.5861	neurotic disorder	roc	4.422e-06	GenoCanyon
CADD	0.5700	GWAVA	0.5992	neurotic disorder	roc	1.863e-09	GWAVA
CADD	0.5700	LINSIGHT	0.6134	neurotic disorder	roc	1.863e-09	LINSIGHT
eigen	0.6060	GenoCanyon	0.5861	neurotic disorder	roc	1.863e-09	eigen
eigen	0.6060	GWAVA	0.5992	neurotic disorder	roc	1.233e-04	eigen
eigen	0.6060	LINSIGHT	0.6134	neurotic disorder	roc	2.479e-02	LINSIGHT
GenoCanyon	0.5861	GWAVA	0.5992	neurotic disorder	roc	2.049e-07	GWAVA
GenoCanyon	0.5861	LINSIGHT	0.6134	neurotic disorder	roc	1.863e-09	LINSIGHT
GWAVA	0.5992	LINSIGHT	0.6134	neurotic disorder	roc	2.552e-07	LINSIGHT
CADD	0.5815	eigen	0.5870	non-alcoholic fatty liver disease	roc	6.666e-04	eigen
CADD	0.5815	GenoCanyon	0.5322	non-alcoholic fatty liver disease	roc	1.863e-09	CADD
CADD	0.5815	GWAVA	0.5300	non-alcoholic fatty liver disease	roc	1.863e-09	CADD
CADD	0.5815	LINSIGHT	0.5366	non-alcoholic fatty liver disease	roc	1.863e-09	CADD
eigen	0.5870	GenoCanyon	0.5322	non-alcoholic fatty liver disease	roc	1.863e-09	eigen
eigen	0.5870	GWAVA	0.5300	non-alcoholic fatty liver disease	roc	1.863e-09	eigen
eigen	0.5870	LINSIGHT	0.5366	non-alcoholic fatty liver disease	roc	1.863e-09	eigen
GenoCanyon	0.5322	GWAVA	0.5300	non-alcoholic fatty liver disease	roc	2.206e-01	GenoCanyon
GenoCanyon	0.5322	LINSIGHT	0.5366	non-alcoholic fatty liver disease	roc	1.966e-02	LINSIGHT
GWAVA	0.5300	LINSIGHT	0.5366	non-alcoholic fatty liver disease	roc	1.886e-04	LINSIGHT
CADD	0.5629	eigen	0.6629	non-Hodgkins lymphoma	roc	1.863e-09	eigen
CADD	0.5629	GenoCanyon	0.6706	non-Hodgkins lymphoma	roc	1.863e-09	GenoCanyon
CADD	0.5629	GWAVA	0.6416	non-Hodgkins lymphoma	roc	1.863e-09	GWAVA
CADD	0.5629	LINSIGHT	0.6398	non-Hodgkins lymphoma	roc	1.863e-09	LINSIGHT
eigen	0.6629	GenoCanyon	0.6706	non-Hodgkins lymphoma	roc	3.725e-09	GenoCanyon
eigen	0.6629	GWAVA	0.6416	non-Hodgkins lymphoma	roc	1.863e-09	eigen
eigen	0.6629	LINSIGHT	0.6398	non-Hodgkins lymphoma	roc	1.863e-09	eigen
GenoCanyon	0.6706	GWAVA	0.6416	non-Hodgkins lymphoma	roc	1.863e-09	GenoCanyon
GenoCanyon	0.6706	LINSIGHT	0.6398	non-Hodgkins lymphoma	roc	1.863e-09	GenoCanyon
GWAVA	0.6416	LINSIGHT	0.6398	non-Hodgkins lymphoma	roc	7.672e-02	GWAVA
CADD	0.5426	eigen	0.5881	non-melanoma skin carcinoma	roc	1.863e-09	eigen
CADD	0.5426	GenoCanyon	0.6078	non-melanoma skin carcinoma	roc	1.863e-09	GenoCanyon
CADD	0.5426	GWAVA	0.5153	non-melanoma skin carcinoma	roc	1.863e-09	CADD
CADD	0.5426	LINSIGHT	0.6071	non-melanoma skin carcinoma	roc	1.863e-09	LINSIGHT
eigen	0.5881	GenoCanyon	0.6078	non-melanoma skin carcinoma	roc	1.863e-09	GenoCanyon
eigen	0.5881	GWAVA	0.5153	non-melanoma skin carcinoma	roc	1.863e-09	eigen
eigen	0.5881	LINSIGHT	0.6071	non-melanoma skin carcinoma	roc	1.863e-09	LINSIGHT
GenoCanyon	0.6078	GWAVA	0.5153	non-melanoma skin carcinoma	roc	1.863e-09	GenoCanyon
GenoCanyon	0.6078	LINSIGHT	0.6071	non-melanoma skin carcinoma	roc	7.922e-01	GenoCanyon
GWAVA	0.5153	LINSIGHT	0.6071	non-melanoma skin carcinoma	roc	1.863e-09	LINSIGHT
CADD	0.5377	eigen	0.6120	non-small cell lung carcinoma	roc	1.863e-09	eigen
CADD	0.5377	GenoCanyon	0.6424	non-small cell lung carcinoma	roc	1.863e-09	GenoCanyon
CADD	0.5377	GWAVA	0.5658	non-small cell lung carcinoma	roc	1.863e-09	GWAVA
CADD	0.5377	LINSIGHT	0.6195	non-small cell lung carcinoma	roc	1.863e-09	LINSIGHT
eigen	0.6120	GenoCanyon	0.6424	non-small cell lung carcinoma	roc	1.863e-09	GenoCanyon
eigen	0.6120	GWAVA	0.5658	non-small cell lung carcinoma	roc	1.863e-09	eigen
eigen	0.6120	LINSIGHT	0.6195	non-small cell lung carcinoma	roc	8.009e-08	LINSIGHT
GenoCanyon	0.6424	GWAVA	0.5658	non-small cell lung carcinoma	roc	1.863e-09	GenoCanyon
GenoCanyon	0.6424	LINSIGHT	0.6195	non-small cell lung carcinoma	roc	1.863e-09	GenoCanyon
GWAVA	0.5658	LINSIGHT	0.6195	non-small cell lung carcinoma	roc	1.863e-09	LINSIGHT
CADD	0.5257	eigen	0.5893	obesity	roc	1.863e-09	eigen
CADD	0.5257	GenoCanyon	0.5883	obesity	roc	1.863e-09	GenoCanyon
CADD	0.5257	GWAVA	0.6120	obesity	roc	1.863e-09	GWAVA
CADD	0.5257	LINSIGHT	0.5926	obesity	roc	1.863e-09	LINSIGHT
eigen	0.5893	GenoCanyon	0.5883	obesity	roc	3.085e-01	eigen
eigen	0.5893	GWAVA	0.6120	obesity	roc	1.863e-09	GWAVA
eigen	0.5893	LINSIGHT	0.5926	obesity	roc	1.460e-01	LINSIGHT
GenoCanyon	0.5883	GWAVA	0.6120	obesity	roc	1.863e-09	GWAVA
GenoCanyon	0.5883	LINSIGHT	0.5926	obesity	roc	1.966e-02	LINSIGHT
GWAVA	0.6120	LINSIGHT	0.5926	obesity	roc	1.863e-09	GWAVA
CADD	0.5024	eigen	0.5450	obsessive-compulsive disorder	roc	1.863e-09	eigen
CADD	0.5024	GenoCanyon	0.5471	obsessive-compulsive disorder	roc	1.863e-09	GenoCanyon
CADD	0.5024	GWAVA	0.5351	obsessive-compulsive disorder	roc	1.863e-09	GWAVA
CADD	0.5024	LINSIGHT	0.5651	obsessive-compulsive disorder	roc	1.863e-09	LINSIGHT
eigen	0.5450	GenoCanyon	0.5471	obsessive-compulsive disorder	roc	1.772e-01	GenoCanyon
eigen	0.5450	GWAVA	0.5351	obsessive-compulsive disorder	roc	6.147e-08	eigen
eigen	0.5450	LINSIGHT	0.5651	obsessive-compulsive disorder	roc	1.863e-09	LINSIGHT
GenoCanyon	0.5471	GWAVA	0.5351	obsessive-compulsive disorder	roc	1.863e-08	GenoCanyon
GenoCanyon	0.5471	LINSIGHT	0.5651	obsessive-compulsive disorder	roc	1.863e-09	LINSIGHT
GWAVA	0.5351	LINSIGHT	0.5651	obsessive-compulsive disorder	roc	1.863e-09	LINSIGHT
CADD	0.5727	eigen	0.6522	osteoarthritis	roc	1.863e-09	eigen
CADD	0.5727	GenoCanyon	0.6812	osteoarthritis	roc	1.863e-09	GenoCanyon
CADD	0.5727	GWAVA	0.6362	osteoarthritis	roc	1.863e-09	GWAVA
CADD	0.5727	LINSIGHT	0.6579	osteoarthritis	roc	1.863e-09	LINSIGHT
eigen	0.6522	GenoCanyon	0.6812	osteoarthritis	roc	1.863e-09	GenoCanyon
eigen	0.6522	GWAVA	0.6362	osteoarthritis	roc	1.863e-09	eigen
eigen	0.6522	LINSIGHT	0.6579	osteoarthritis	roc	3.050e-05	LINSIGHT
GenoCanyon	0.6812	GWAVA	0.6362	osteoarthritis	roc	1.863e-09	GenoCanyon
GenoCanyon	0.6812	LINSIGHT	0.6579	osteoarthritis	roc	1.863e-09	GenoCanyon
GWAVA	0.6362	LINSIGHT	0.6579	osteoarthritis	roc	1.863e-09	LINSIGHT
CADD	0.5272	eigen	0.5935	ovarian carcinoma	roc	1.863e-09	eigen
CADD	0.5272	GenoCanyon	0.5931	ovarian carcinoma	roc	1.863e-09	GenoCanyon
CADD	0.5272	GWAVA	0.5517	ovarian carcinoma	roc	1.863e-09	GWAVA
CADD	0.5272	LINSIGHT	0.5971	ovarian carcinoma	roc	1.863e-09	LINSIGHT
eigen	0.5935	GenoCanyon	0.5931	ovarian carcinoma	roc	4.522e-01	eigen
eigen	0.5935	GWAVA	0.5517	ovarian carcinoma	roc	1.863e-09	eigen
eigen	0.5935	LINSIGHT	0.5971	ovarian carcinoma	roc	5.776e-03	LINSIGHT
GenoCanyon	0.5931	GWAVA	0.5517	ovarian carcinoma	roc	1.863e-09	GenoCanyon
GenoCanyon	0.5931	LINSIGHT	0.5971	ovarian carcinoma	roc	4.665e-03	LINSIGHT
GWAVA	0.5517	LINSIGHT	0.5971	ovarian carcinoma	roc	1.863e-09	LINSIGHT
CADD	0.5435	eigen	0.5871	pancreatic carcinoma	roc	1.863e-09	eigen
CADD	0.5435	GenoCanyon	0.6102	pancreatic carcinoma	roc	1.863e-09	GenoCanyon
CADD	0.5435	GWAVA	0.5645	pancreatic carcinoma	roc	5.588e-09	GWAVA
CADD	0.5435	LINSIGHT	0.5460	pancreatic carcinoma	roc	1.966e-02	LINSIGHT
eigen	0.5871	GenoCanyon	0.6102	pancreatic carcinoma	roc	1.863e-09	GenoCanyon
eigen	0.5871	GWAVA	0.5645	pancreatic carcinoma	roc	1.863e-09	eigen
eigen	0.5871	LINSIGHT	0.5460	pancreatic carcinoma	roc	1.863e-09	eigen
GenoCanyon	0.6102	GWAVA	0.5645	pancreatic carcinoma	roc	1.863e-09	GenoCanyon
GenoCanyon	0.6102	LINSIGHT	0.5460	pancreatic carcinoma	roc	1.863e-09	GenoCanyon
GWAVA	0.5645	LINSIGHT	0.5460	pancreatic carcinoma	roc	1.863e-09	GWAVA
CADD	0.5605	eigen	0.5994	Parkinson's disease	roc	1.863e-09	eigen
CADD	0.5605	GenoCanyon	0.6082	Parkinson's disease	roc	1.863e-09	GenoCanyon
CADD	0.5605	GWAVA	0.5722	Parkinson's disease	roc	3.725e-09	GWAVA
CADD	0.5605	LINSIGHT	0.6151	Parkinson's disease	roc	1.863e-09	LINSIGHT
eigen	0.5994	GenoCanyon	0.6082	Parkinson's disease	roc	3.539e-08	GenoCanyon
eigen	0.5994	GWAVA	0.5722	Parkinson's disease	roc	1.863e-09	eigen
eigen	0.5994	LINSIGHT	0.6151	Parkinson's disease	roc	1.863e-09	LINSIGHT
GenoCanyon	0.6082	GWAVA	0.5722	Parkinson's disease	roc	1.863e-09	GenoCanyon
GenoCanyon	0.6082	LINSIGHT	0.6151	Parkinson's disease	roc	1.304e-07	LINSIGHT
GWAVA	0.5722	LINSIGHT	0.6151	Parkinson's disease	roc	1.863e-09	LINSIGHT
CADD	0.5129	eigen	0.5416	periodontitis	roc	1.863e-09	eigen
CADD	0.5129	GenoCanyon	0.5629	periodontitis	roc	1.863e-09	GenoCanyon
CADD	0.5129	GWAVA	0.5292	periodontitis	roc	1.024e-07	GWAVA
CADD	0.5129	LINSIGHT	0.5565	periodontitis	roc	1.863e-09	LINSIGHT
eigen	0.5416	GenoCanyon	0.5629	periodontitis	roc	1.863e-09	GenoCanyon
eigen	0.5416	GWAVA	0.5292	periodontitis	roc	8.326e-07	eigen
eigen	0.5416	LINSIGHT	0.5565	periodontitis	roc	5.588e-09	LINSIGHT
GenoCanyon	0.5629	GWAVA	0.5292	periodontitis	roc	1.863e-09	GenoCanyon
GenoCanyon	0.5629	LINSIGHT	0.5565	periodontitis	roc	3.450e-04	GenoCanyon
GWAVA	0.5292	LINSIGHT	0.5565	periodontitis	roc	1.863e-09	LINSIGHT
CADD	0.5196	eigen	0.5407	peripheral arterial disease	roc	1.863e-09	eigen
CADD	0.5196	GenoCanyon	0.5796	peripheral arterial disease	roc	1.863e-09	GenoCanyon
CADD	0.5196	GWAVA	0.5822	peripheral arterial disease	roc	1.863e-09	GWAVA
CADD	0.5196	LINSIGHT	0.5821	peripheral arterial disease	roc	1.863e-09	LINSIGHT
eigen	0.5407	GenoCanyon	0.5796	peripheral arterial disease	roc	1.863e-09	GenoCanyon
eigen	0.5407	GWAVA	0.5822	peripheral arterial disease	roc	1.863e-09	GWAVA
eigen	0.5407	LINSIGHT	0.5821	peripheral arterial disease	roc	1.863e-09	LINSIGHT
GenoCanyon	0.5796	GWAVA	0.5822	peripheral arterial disease	roc	1.048e-01	GWAVA
GenoCanyon	0.5796	LINSIGHT	0.5821	peripheral arterial disease	roc	5.492e-02	LINSIGHT
GWAVA	0.5822	LINSIGHT	0.5821	peripheral arterial disease	roc	7.151e-01	GWAVA
CADD	0.5848	eigen	0.5892	peripheral neuropathy	roc	2.316e-04	eigen
CADD	0.5848	GenoCanyon	0.5940	peripheral neuropathy	roc	1.024e-07	GenoCanyon
CADD	0.5848	GWAVA	0.5924	peripheral neuropathy	roc	2.608e-08	GWAVA
CADD	0.5848	LINSIGHT	0.6038	peripheral neuropathy	roc	1.863e-09	LINSIGHT
eigen	0.5892	GenoCanyon	0.5940	peripheral neuropathy	roc	4.712e-07	GenoCanyon
eigen	0.5892	GWAVA	0.5924	peripheral neuropathy	roc	3.050e-05	GWAVA
eigen	0.5892	LINSIGHT	0.6038	peripheral neuropathy	roc	1.863e-09	LINSIGHT
GenoCanyon	0.5940	GWAVA	0.5924	peripheral neuropathy	roc	5.158e-01	GenoCanyon
GenoCanyon	0.5940	LINSIGHT	0.6038	peripheral neuropathy	roc	1.863e-09	LINSIGHT
GWAVA	0.5924	LINSIGHT	0.6038	peripheral neuropathy	roc	8.009e-08	LINSIGHT
CADD	0.5251	eigen	0.6015	prostate carcinoma	roc	1.863e-09	eigen
CADD	0.5251	GenoCanyon	0.6055	prostate carcinoma	roc	1.863e-09	GenoCanyon
CADD	0.5251	GWAVA	0.5659	prostate carcinoma	roc	1.863e-09	GWAVA
CADD	0.5251	LINSIGHT	0.6012	prostate carcinoma	roc	1.863e-09	LINSIGHT
eigen	0.6015	GenoCanyon	0.6055	prostate carcinoma	roc	2.833e-04	GenoCanyon
eigen	0.6015	GWAVA	0.5659	prostate carcinoma	roc	1.863e-09	eigen
eigen	0.6015	LINSIGHT	0.6012	prostate carcinoma	roc	8.872e-01	eigen
GenoCanyon	0.6055	GWAVA	0.5659	prostate carcinoma	roc	1.863e-09	GenoCanyon
GenoCanyon	0.6055	LINSIGHT	0.6012	prostate carcinoma	roc	9.903e-05	GenoCanyon
GWAVA	0.5659	LINSIGHT	0.6012	prostate carcinoma	roc	1.863e-09	LINSIGHT
CADD	0.5613	eigen	0.6622	psoriasis	roc	1.863e-09	eigen
CADD	0.5613	GenoCanyon	0.6794	psoriasis	roc	1.863e-09	GenoCanyon
CADD	0.5613	GWAVA	0.6005	psoriasis	roc	1.863e-09	GWAVA
CADD	0.5613	LINSIGHT	0.6444	psoriasis	roc	1.863e-09	LINSIGHT
eigen	0.6622	GenoCanyon	0.6794	psoriasis	roc	1.863e-09	GenoCanyon
eigen	0.6622	GWAVA	0.6005	psoriasis	roc	1.863e-09	eigen
eigen	0.6622	LINSIGHT	0.6444	psoriasis	roc	1.863e-09	eigen
GenoCanyon	0.6794	GWAVA	0.6005	psoriasis	roc	1.863e-09	GenoCanyon
GenoCanyon	0.6794	LINSIGHT	0.6444	psoriasis	roc	1.863e-09	GenoCanyon
GWAVA	0.6005	LINSIGHT	0.6444	psoriasis	roc	1.863e-09	LINSIGHT
CADD	0.5425	eigen	0.5650	psychosis	roc	1.863e-09	eigen
CADD	0.5425	GenoCanyon	0.5662	psychosis	roc	1.863e-09	GenoCanyon
CADD	0.5425	GWAVA	0.5522	psychosis	roc	1.863e-09	GWAVA
CADD	0.5425	LINSIGHT	0.5773	psychosis	roc	1.863e-09	LINSIGHT
eigen	0.5650	GenoCanyon	0.5662	psychosis	roc	6.666e-02	GenoCanyon
eigen	0.5650	GWAVA	0.5522	psychosis	roc	1.863e-09	eigen
eigen	0.5650	LINSIGHT	0.5773	psychosis	roc	1.863e-09	LINSIGHT
GenoCanyon	0.5662	GWAVA	0.5522	psychosis	roc	1.863e-09	GenoCanyon
GenoCanyon	0.5662	LINSIGHT	0.5773	psychosis	roc	1.863e-09	LINSIGHT
GWAVA	0.5522	LINSIGHT	0.5773	psychosis	roc	1.863e-09	LINSIGHT
CADD	0.5483	eigen	0.5829	respiratory system disease	roc	1.863e-09	eigen
CADD	0.5483	GenoCanyon	0.6116	respiratory system disease	roc	1.863e-09	GenoCanyon
CADD	0.5483	GWAVA	0.5581	respiratory system disease	roc	1.863e-09	GWAVA
CADD	0.5483	LINSIGHT	0.5922	respiratory system disease	roc	1.863e-09	LINSIGHT
eigen	0.5829	GenoCanyon	0.6116	respiratory system disease	roc	1.863e-09	GenoCanyon
eigen	0.5829	GWAVA	0.5581	respiratory system disease	roc	1.863e-09	eigen
eigen	0.5829	LINSIGHT	0.5922	respiratory system disease	roc	1.863e-09	LINSIGHT
GenoCanyon	0.6116	GWAVA	0.5581	respiratory system disease	roc	1.863e-09	GenoCanyon
GenoCanyon	0.6116	LINSIGHT	0.5922	respiratory system disease	roc	1.863e-09	GenoCanyon
GWAVA	0.5581	LINSIGHT	0.5922	respiratory system disease	roc	1.863e-09	LINSIGHT
CADD	0.5415	eigen	0.5668	retinopathy	roc	1.863e-09	eigen
CADD	0.5415	GenoCanyon	0.5651	retinopathy	roc	1.863e-09	GenoCanyon
CADD	0.5415	GWAVA	0.5748	retinopathy	roc	1.863e-09	GWAVA
CADD	0.5415	LINSIGHT	0.5807	retinopathy	roc	1.863e-09	LINSIGHT
eigen	0.5668	GenoCanyon	0.5651	retinopathy	roc	6.666e-04	eigen
eigen	0.5668	GWAVA	0.5748	retinopathy	roc	1.886e-04	GWAVA
eigen	0.5668	LINSIGHT	0.5807	retinopathy	roc	9.313e-09	LINSIGHT
GenoCanyon	0.5651	GWAVA	0.5748	retinopathy	roc	1.304e-08	GWAVA
GenoCanyon	0.5651	LINSIGHT	0.5807	retinopathy	roc	1.863e-09	LINSIGHT
GWAVA	0.5748	LINSIGHT	0.5807	retinopathy	roc	2.689e-05	LINSIGHT
CADD	0.5679	eigen	0.6507	rheumatoid arthritis	roc	1.863e-09	eigen
CADD	0.5679	GenoCanyon	0.6707	rheumatoid arthritis	roc	1.863e-09	GenoCanyon
CADD	0.5679	GWAVA	0.6313	rheumatoid arthritis	roc	1.863e-09	GWAVA
CADD	0.5679	LINSIGHT	0.6380	rheumatoid arthritis	roc	1.863e-09	LINSIGHT
eigen	0.6507	GenoCanyon	0.6707	rheumatoid arthritis	roc	1.863e-09	GenoCanyon
eigen	0.6507	GWAVA	0.6313	rheumatoid arthritis	roc	1.863e-09	eigen
eigen	0.6507	LINSIGHT	0.6380	rheumatoid arthritis	roc	1.863e-09	eigen
GenoCanyon	0.6707	GWAVA	0.6313	rheumatoid arthritis	roc	1.863e-09	GenoCanyon
GenoCanyon	0.6707	LINSIGHT	0.6380	rheumatoid arthritis	roc	1.863e-09	GenoCanyon
GWAVA	0.6313	LINSIGHT	0.6380	rheumatoid arthritis	roc	3.539e-08	LINSIGHT
CADD	0.5416	eigen	0.5634	schizophrenia	roc	1.863e-09	eigen
CADD	0.5416	GenoCanyon	0.5657	schizophrenia	roc	1.863e-09	GenoCanyon
CADD	0.5416	GWAVA	0.5510	schizophrenia	roc	1.863e-09	GWAVA
CADD	0.5416	LINSIGHT	0.5754	schizophrenia	roc	1.863e-09	LINSIGHT
eigen	0.5634	GenoCanyon	0.5657	schizophrenia	roc	4.968e-05	GenoCanyon
eigen	0.5634	GWAVA	0.5510	schizophrenia	roc	1.863e-09	eigen
eigen	0.5634	LINSIGHT	0.5754	schizophrenia	roc	1.863e-09	LINSIGHT
GenoCanyon	0.5657	GWAVA	0.5510	schizophrenia	roc	1.863e-09	GenoCanyon
GenoCanyon	0.5657	LINSIGHT	0.5754	schizophrenia	roc	1.863e-09	LINSIGHT
GWAVA	0.5510	LINSIGHT	0.5754	schizophrenia	roc	1.863e-09	LINSIGHT
CADD	0.5762	eigen	0.6936	sclerosing cholangitis	roc	1.863e-09	eigen
CADD	0.5762	GenoCanyon	0.7103	sclerosing cholangitis	roc	1.863e-09	GenoCanyon
CADD	0.5762	GWAVA	0.6438	sclerosing cholangitis	roc	1.863e-09	GWAVA
CADD	0.5762	LINSIGHT	0.6718	sclerosing cholangitis	roc	1.863e-09	LINSIGHT
eigen	0.6936	GenoCanyon	0.7103	sclerosing cholangitis	roc	1.824e-06	GenoCanyon
eigen	0.6936	GWAVA	0.6438	sclerosing cholangitis	roc	1.863e-09	eigen
eigen	0.6936	LINSIGHT	0.6718	sclerosing cholangitis	roc	1.863e-09	eigen
GenoCanyon	0.7103	GWAVA	0.6438	sclerosing cholangitis	roc	1.863e-09	GenoCanyon
GenoCanyon	0.7103	LINSIGHT	0.6718	sclerosing cholangitis	roc	1.863e-09	GenoCanyon
GWAVA	0.6438	LINSIGHT	0.6718	sclerosing cholangitis	roc	1.863e-09	LINSIGHT
CADD	0.5219	eigen	0.5693	scoliosis	roc	1.863e-09	eigen
CADD	0.5219	GenoCanyon	0.5558	scoliosis	roc	1.863e-09	GenoCanyon
CADD	0.5219	GWAVA	0.5813	scoliosis	roc	1.863e-09	GWAVA
CADD	0.5219	LINSIGHT	0.5647	scoliosis	roc	1.863e-09	LINSIGHT
eigen	0.5693	GenoCanyon	0.5558	scoliosis	roc	1.863e-09	eigen
eigen	0.5693	GWAVA	0.5813	scoliosis	roc	1.863e-09	GWAVA
eigen	0.5693	LINSIGHT	0.5647	scoliosis	roc	5.588e-09	eigen
GenoCanyon	0.5558	GWAVA	0.5813	scoliosis	roc	1.863e-09	GWAVA
GenoCanyon	0.5558	LINSIGHT	0.5647	scoliosis	roc	3.725e-09	LINSIGHT
GWAVA	0.5813	LINSIGHT	0.5647	scoliosis	roc	1.863e-09	GWAVA
CADD	0.5481	eigen	0.6217	skin disease	roc	1.863e-09	eigen
CADD	0.5481	GenoCanyon	0.6469	skin disease	roc	1.863e-09	GenoCanyon
CADD	0.5481	GWAVA	0.5750	skin disease	roc	1.863e-09	GWAVA
CADD	0.5481	LINSIGHT	0.6222	skin disease	roc	1.863e-09	LINSIGHT
eigen	0.6217	GenoCanyon	0.6469	skin disease	roc	1.863e-09	GenoCanyon
eigen	0.6217	GWAVA	0.5750	skin disease	roc	1.863e-09	eigen
eigen	0.6217	LINSIGHT	0.6222	skin disease	roc	8.407e-02	LINSIGHT
GenoCanyon	0.6469	GWAVA	0.5750	skin disease	roc	1.863e-09	GenoCanyon
GenoCanyon	0.6469	LINSIGHT	0.6222	skin disease	roc	1.863e-09	GenoCanyon
GWAVA	0.5750	LINSIGHT	0.6222	skin disease	roc	1.863e-09	LINSIGHT
CADD	0.5492	eigen	0.5819	squamous cell carcinoma	roc	1.863e-09	eigen
CADD	0.5492	GenoCanyon	0.6008	squamous cell carcinoma	roc	1.863e-09	GenoCanyon
CADD	0.5492	GWAVA	0.5013	squamous cell carcinoma	roc	1.863e-09	CADD
CADD	0.5492	LINSIGHT	0.5975	squamous cell carcinoma	roc	1.863e-09	LINSIGHT
eigen	0.5819	GenoCanyon	0.6008	squamous cell carcinoma	roc	1.863e-09	GenoCanyon
eigen	0.5819	GWAVA	0.5013	squamous cell carcinoma	roc	1.863e-09	eigen
eigen	0.5819	LINSIGHT	0.5975	squamous cell carcinoma	roc	1.863e-09	LINSIGHT
GenoCanyon	0.6008	GWAVA	0.5013	squamous cell carcinoma	roc	1.863e-09	GenoCanyon
GenoCanyon	0.6008	LINSIGHT	0.5975	squamous cell carcinoma	roc	6.666e-02	GenoCanyon
GWAVA	0.5013	LINSIGHT	0.5975	squamous cell carcinoma	roc	1.863e-09	LINSIGHT
CADD	0.5111	eigen	0.5468	squamous cell lung carcinoma	roc	1.863e-09	eigen
CADD	0.5111	GenoCanyon	0.5676	squamous cell lung carcinoma	roc	1.863e-09	GenoCanyon
CADD	0.5111	GWAVA	0.5350	squamous cell lung carcinoma	roc	8.009e-08	GWAVA
CADD	0.5111	LINSIGHT	0.5504	squamous cell lung carcinoma	roc	1.863e-09	LINSIGHT
eigen	0.5468	GenoCanyon	0.5676	squamous cell lung carcinoma	roc	3.725e-09	GenoCanyon
eigen	0.5468	GWAVA	0.5350	squamous cell lung carcinoma	roc	8.857e-05	eigen
eigen	0.5468	LINSIGHT	0.5504	squamous cell lung carcinoma	roc	5.769e-02	LINSIGHT
GenoCanyon	0.5676	GWAVA	0.5350	squamous cell lung carcinoma	roc	5.588e-09	GenoCanyon
GenoCanyon	0.5676	LINSIGHT	0.5504	squamous cell lung carcinoma	roc	3.725e-09	GenoCanyon
GWAVA	0.5350	LINSIGHT	0.5504	squamous cell lung carcinoma	roc	3.904e-05	LINSIGHT
CADD	0.5378	eigen	0.5837	stroke	roc	1.863e-09	eigen
CADD	0.5378	GenoCanyon	0.6249	stroke	roc	1.863e-09	GenoCanyon
CADD	0.5378	GWAVA	0.6068	stroke	roc	1.863e-09	GWAVA
CADD	0.5378	LINSIGHT	0.5905	stroke	roc	1.863e-09	LINSIGHT
eigen	0.5837	GenoCanyon	0.6249	stroke	roc	1.863e-09	GenoCanyon
eigen	0.5837	GWAVA	0.6068	stroke	roc	1.863e-09	GWAVA
eigen	0.5837	LINSIGHT	0.5905	stroke	roc	2.349e-06	LINSIGHT
GenoCanyon	0.6249	GWAVA	0.6068	stroke	roc	1.863e-09	GenoCanyon
GenoCanyon	0.6249	LINSIGHT	0.5905	stroke	roc	1.863e-09	GenoCanyon
GWAVA	0.6068	LINSIGHT	0.5905	stroke	roc	9.313e-09	GWAVA
CADD	0.5502	eigen	0.6444	systemic lupus erythematosus	roc	1.863e-09	eigen
CADD	0.5502	GenoCanyon	0.6755	systemic lupus erythematosus	roc	1.863e-09	GenoCanyon
CADD	0.5502	GWAVA	0.6274	systemic lupus erythematosus	roc	1.863e-09	GWAVA
CADD	0.5502	LINSIGHT	0.6230	systemic lupus erythematosus	roc	1.863e-09	LINSIGHT
eigen	0.6444	GenoCanyon	0.6755	systemic lupus erythematosus	roc	1.863e-09	GenoCanyon
eigen	0.6444	GWAVA	0.6274	systemic lupus erythematosus	roc	1.863e-09	eigen
eigen	0.6444	LINSIGHT	0.6230	systemic lupus erythematosus	roc	1.863e-09	eigen
GenoCanyon	0.6755	GWAVA	0.6274	systemic lupus erythematosus	roc	1.863e-09	GenoCanyon
GenoCanyon	0.6755	LINSIGHT	0.6230	systemic lupus erythematosus	roc	1.863e-09	GenoCanyon
GWAVA	0.6274	LINSIGHT	0.6230	systemic lupus erythematosus	roc	5.055e-04	GWAVA
CADD	0.5659	eigen	0.6627	systemic scleroderma	roc	1.863e-09	eigen
CADD	0.5659	GenoCanyon	0.6801	systemic scleroderma	roc	1.863e-09	GenoCanyon
CADD	0.5659	GWAVA	0.5800	systemic scleroderma	roc	6.918e-06	GWAVA
CADD	0.5659	LINSIGHT	0.6481	systemic scleroderma	roc	1.863e-09	LINSIGHT
eigen	0.6627	GenoCanyon	0.6801	systemic scleroderma	roc	3.725e-09	GenoCanyon
eigen	0.6627	GWAVA	0.5800	systemic scleroderma	roc	1.863e-09	eigen
eigen	0.6627	LINSIGHT	0.6481	systemic scleroderma	roc	5.588e-09	eigen
GenoCanyon	0.6801	GWAVA	0.5800	systemic scleroderma	roc	1.863e-09	GenoCanyon
GenoCanyon	0.6801	LINSIGHT	0.6481	systemic scleroderma	roc	1.863e-09	GenoCanyon
GWAVA	0.5800	LINSIGHT	0.6481	systemic scleroderma	roc	1.863e-09	LINSIGHT
CADD	0.5026	eigen	0.5469	Tourette syndrome	roc	1.863e-09	eigen
CADD	0.5026	GenoCanyon	0.5568	Tourette syndrome	roc	1.863e-09	GenoCanyon
CADD	0.5026	GWAVA	0.5514	Tourette syndrome	roc	1.863e-09	GWAVA
CADD	0.5026	LINSIGHT	0.5773	Tourette syndrome	roc	1.863e-09	LINSIGHT
eigen	0.5469	GenoCanyon	0.5568	Tourette syndrome	roc	5.718e-07	GenoCanyon
eigen	0.5469	GWAVA	0.5514	Tourette syndrome	roc	1.130e-02	GWAVA
eigen	0.5469	LINSIGHT	0.5773	Tourette syndrome	roc	1.863e-09	LINSIGHT
GenoCanyon	0.5568	GWAVA	0.5514	Tourette syndrome	roc	9.220e-06	GenoCanyon
GenoCanyon	0.5568	LINSIGHT	0.5773	Tourette syndrome	roc	1.863e-09	LINSIGHT
GWAVA	0.5514	LINSIGHT	0.5773	Tourette syndrome	roc	1.863e-09	LINSIGHT
CADD	0.5756	eigen	0.6169	type I diabetes mellitus	roc	1.863e-09	eigen
CADD	0.5756	GenoCanyon	0.6383	type I diabetes mellitus	roc	1.863e-09	GenoCanyon
CADD	0.5756	GWAVA	0.6522	type I diabetes mellitus	roc	1.863e-09	GWAVA
CADD	0.5756	LINSIGHT	0.6295	type I diabetes mellitus	roc	1.863e-09	LINSIGHT
eigen	0.6169	GenoCanyon	0.6383	type I diabetes mellitus	roc	3.725e-09	GenoCanyon
eigen	0.6169	GWAVA	0.6522	type I diabetes mellitus	roc	1.863e-09	GWAVA
eigen	0.6169	LINSIGHT	0.6295	type I diabetes mellitus	roc	5.588e-09	LINSIGHT
GenoCanyon	0.6383	GWAVA	0.6522	type I diabetes mellitus	roc	1.863e-09	GWAVA
GenoCanyon	0.6383	LINSIGHT	0.6295	type I diabetes mellitus	roc	1.304e-07	GenoCanyon
GWAVA	0.6522	LINSIGHT	0.6295	type I diabetes mellitus	roc	1.863e-09	GWAVA
CADD	0.5596	eigen	0.6069	type II diabetes mellitus	roc	1.863e-09	eigen
CADD	0.5596	GenoCanyon	0.6395	type II diabetes mellitus	roc	1.863e-09	GenoCanyon
CADD	0.5596	GWAVA	0.5805	type II diabetes mellitus	roc	1.863e-09	GWAVA
CADD	0.5596	LINSIGHT	0.6170	type II diabetes mellitus	roc	1.863e-09	LINSIGHT
eigen	0.6069	GenoCanyon	0.6395	type II diabetes mellitus	roc	1.863e-09	GenoCanyon
eigen	0.6069	GWAVA	0.5805	type II diabetes mellitus	roc	1.863e-09	eigen
eigen	0.6069	LINSIGHT	0.6170	type II diabetes mellitus	roc	1.863e-09	LINSIGHT
GenoCanyon	0.6395	GWAVA	0.5805	type II diabetes mellitus	roc	1.863e-09	GenoCanyon
GenoCanyon	0.6395	LINSIGHT	0.6170	type II diabetes mellitus	roc	1.863e-09	GenoCanyon
GWAVA	0.5805	LINSIGHT	0.6170	type II diabetes mellitus	roc	1.863e-09	LINSIGHT
CADD	0.5720	eigen	0.6692	ulcerative colitis	roc	1.863e-09	eigen
CADD	0.5720	GenoCanyon	0.6904	ulcerative colitis	roc	1.863e-09	GenoCanyon
CADD	0.5720	GWAVA	0.6544	ulcerative colitis	roc	1.863e-09	GWAVA
CADD	0.5720	LINSIGHT	0.6565	ulcerative colitis	roc	1.863e-09	LINSIGHT
eigen	0.6692	GenoCanyon	0.6904	ulcerative colitis	roc	1.863e-09	GenoCanyon
eigen	0.6692	GWAVA	0.6544	ulcerative colitis	roc	1.863e-09	eigen
eigen	0.6692	LINSIGHT	0.6565	ulcerative colitis	roc	1.863e-09	eigen
GenoCanyon	0.6904	GWAVA	0.6544	ulcerative colitis	roc	1.863e-09	GenoCanyon
GenoCanyon	0.6904	LINSIGHT	0.6565	ulcerative colitis	roc	1.863e-09	GenoCanyon
GWAVA	0.6544	LINSIGHT	0.6565	ulcerative colitis	roc	6.989e-02	LINSIGHT
CADD	0.5346	eigen	0.5620	unipolar depression	roc	1.863e-09	eigen
CADD	0.5346	GenoCanyon	0.5362	unipolar depression	roc	3.744e-03	GenoCanyon
CADD	0.5346	GWAVA	0.5497	unipolar depression	roc	1.863e-09	GWAVA
CADD	0.5346	LINSIGHT	0.5640	unipolar depression	roc	1.863e-09	LINSIGHT
eigen	0.5620	GenoCanyon	0.5362	unipolar depression	roc	1.863e-09	eigen
eigen	0.5620	GWAVA	0.5497	unipolar depression	roc	1.863e-09	eigen
eigen	0.5620	LINSIGHT	0.5640	unipolar depression	roc	7.612e-03	LINSIGHT
GenoCanyon	0.5362	GWAVA	0.5497	unipolar depression	roc	1.863e-09	GWAVA
GenoCanyon	0.5362	LINSIGHT	0.5640	unipolar depression	roc	1.863e-09	LINSIGHT
GWAVA	0.5497	LINSIGHT	0.5640	unipolar depression	roc	1.863e-09	LINSIGHT
CADD	0.5921	eigen	0.6014	uterine fibroid	roc	3.453e-05	eigen
CADD	0.5921	GenoCanyon	0.6351	uterine fibroid	roc	1.863e-09	GenoCanyon
CADD	0.5921	GWAVA	0.5510	uterine fibroid	roc	1.863e-09	CADD
CADD	0.5921	LINSIGHT	0.6441	uterine fibroid	roc	1.863e-09	LINSIGHT
eigen	0.6014	GenoCanyon	0.6351	uterine fibroid	roc	1.863e-09	GenoCanyon
eigen	0.6014	GWAVA	0.5510	uterine fibroid	roc	1.863e-09	eigen
eigen	0.6014	LINSIGHT	0.6441	uterine fibroid	roc	1.863e-09	LINSIGHT
GenoCanyon	0.6351	GWAVA	0.5510	uterine fibroid	roc	1.863e-09	GenoCanyon
GenoCanyon	0.6351	LINSIGHT	0.6441	uterine fibroid	roc	2.987e-03	LINSIGHT
GWAVA	0.5510	LINSIGHT	0.6441	uterine fibroid	roc	1.863e-09	LINSIGHT
CADD	0.5216	eigen	0.5928	venous thromboembolism	roc	1.863e-09	eigen
CADD	0.5216	GenoCanyon	0.6103	venous thromboembolism	roc	1.863e-09	GenoCanyon
CADD	0.5216	GWAVA	0.5566	venous thromboembolism	roc	1.863e-09	GWAVA
CADD	0.5216	LINSIGHT	0.6278	venous thromboembolism	roc	1.863e-09	LINSIGHT
eigen	0.5928	GenoCanyon	0.6103	venous thromboembolism	roc	1.863e-09	GenoCanyon
eigen	0.5928	GWAVA	0.5566	venous thromboembolism	roc	1.863e-09	eigen
eigen	0.5928	LINSIGHT	0.6278	venous thromboembolism	roc	1.863e-09	LINSIGHT
GenoCanyon	0.6103	GWAVA	0.5566	venous thromboembolism	roc	1.863e-09	GenoCanyon
GenoCanyon	0.6103	LINSIGHT	0.6278	venous thromboembolism	roc	2.474e-06	LINSIGHT
GWAVA	0.5566	LINSIGHT	0.6278	venous thromboembolism	roc	1.863e-09	LINSIGHT
CADD	0.1154	eigen	0.1686	acute lymphoblastic leukemia	pr	1.863e-09	eigen
CADD	0.1154	GenoCanyon	0.1681	acute lymphoblastic leukemia	pr	1.863e-09	GenoCanyon
CADD	0.1154	GWAVA	0.1695	acute lymphoblastic leukemia	pr	1.863e-09	GWAVA
CADD	0.1154	LINSIGHT	0.1437	acute lymphoblastic leukemia	pr	1.863e-09	LINSIGHT
eigen	0.1686	GenoCanyon	0.1681	acute lymphoblastic leukemia	pr	9.032e-01	eigen
eigen	0.1686	GWAVA	0.1695	acute lymphoblastic leukemia	pr	8.033e-02	GWAVA
eigen	0.1686	LINSIGHT	0.1437	acute lymphoblastic leukemia	pr	1.863e-09	eigen
GenoCanyon	0.1681	GWAVA	0.1695	acute lymphoblastic leukemia	pr	1.642e-01	GWAVA
GenoCanyon	0.1681	LINSIGHT	0.1437	acute lymphoblastic leukemia	pr	1.863e-09	GenoCanyon
GWAVA	0.1695	LINSIGHT	0.1437	acute lymphoblastic leukemia	pr	1.863e-09	GWAVA
CADD	0.1002	eigen	0.1070	adolescent idiopathic scoliosis	pr	1.863e-09	eigen
CADD	0.1002	GenoCanyon	0.1067	adolescent idiopathic scoliosis	pr	1.863e-09	GenoCanyon
CADD	0.1002	GWAVA	0.1156	adolescent idiopathic scoliosis	pr	1.863e-09	GWAVA
CADD	0.1002	LINSIGHT	0.1139	adolescent idiopathic scoliosis	pr	1.863e-09	LINSIGHT
eigen	0.1070	GenoCanyon	0.1067	adolescent idiopathic scoliosis	pr	5.974e-06	eigen
eigen	0.1070	GWAVA	0.1156	adolescent idiopathic scoliosis	pr	1.863e-09	GWAVA
eigen	0.1070	LINSIGHT	0.1139	adolescent idiopathic scoliosis	pr	1.863e-09	LINSIGHT
GenoCanyon	0.1067	GWAVA	0.1156	adolescent idiopathic scoliosis	pr	1.863e-09	GWAVA
GenoCanyon	0.1067	LINSIGHT	0.1139	adolescent idiopathic scoliosis	pr	1.863e-09	LINSIGHT
GWAVA	0.1156	LINSIGHT	0.1139	adolescent idiopathic scoliosis	pr	9.984e-07	GWAVA
CADD	0.1199	eigen	0.1390	adult onset asthma	pr	1.863e-09	eigen
CADD	0.1199	GenoCanyon	0.1428	adult onset asthma	pr	1.863e-09	GenoCanyon
CADD	0.1199	GWAVA	0.1065	adult onset asthma	pr	1.863e-09	CADD
CADD	0.1199	LINSIGHT	0.1309	adult onset asthma	pr	3.725e-09	LINSIGHT
eigen	0.1390	GenoCanyon	0.1428	adult onset asthma	pr	7.296e-04	GenoCanyon
eigen	0.1390	GWAVA	0.1065	adult onset asthma	pr	1.863e-09	eigen
eigen	0.1390	LINSIGHT	0.1309	adult onset asthma	pr	1.061e-05	eigen
GenoCanyon	0.1428	GWAVA	0.1065	adult onset asthma	pr	1.863e-09	GenoCanyon
GenoCanyon	0.1428	LINSIGHT	0.1309	adult onset asthma	pr	1.863e-09	GenoCanyon
GWAVA	0.1065	LINSIGHT	0.1309	adult onset asthma	pr	1.863e-09	LINSIGHT
CADD	0.1149	eigen	0.1121	age-related macular degeneration	pr	7.296e-04	CADD
CADD	0.1149	GenoCanyon	0.1145	age-related macular degeneration	pr	5.291e-01	CADD
CADD	0.1149	GWAVA	0.1344	age-related macular degeneration	pr	1.863e-09	GWAVA
CADD	0.1149	LINSIGHT	0.1328	age-related macular degeneration	pr	1.863e-09	LINSIGHT
eigen	0.1121	GenoCanyon	0.1145	age-related macular degeneration	pr	9.220e-06	GenoCanyon
eigen	0.1121	GWAVA	0.1344	age-related macular degeneration	pr	1.863e-09	GWAVA
eigen	0.1121	LINSIGHT	0.1328	age-related macular degeneration	pr	1.863e-09	LINSIGHT
GenoCanyon	0.1145	GWAVA	0.1344	age-related macular degeneration	pr	1.863e-09	GWAVA
GenoCanyon	0.1145	LINSIGHT	0.1328	age-related macular degeneration	pr	1.863e-09	LINSIGHT
GWAVA	0.1344	LINSIGHT	0.1328	age-related macular degeneration	pr	3.387e-01	GWAVA
CADD	0.1019	eigen	0.0997	alcohol dependence	pr	3.450e-04	CADD
CADD	0.1019	GenoCanyon	0.1034	alcohol dependence	pr	4.161e-01	GenoCanyon
CADD	0.1019	GWAVA	0.1237	alcohol dependence	pr	1.863e-09	GWAVA
CADD	0.1019	LINSIGHT	0.1094	alcohol dependence	pr	1.863e-09	LINSIGHT
eigen	0.0997	GenoCanyon	0.1034	alcohol dependence	pr	3.453e-05	GenoCanyon
eigen	0.0997	GWAVA	0.1237	alcohol dependence	pr	1.863e-09	GWAVA
eigen	0.0997	LINSIGHT	0.1094	alcohol dependence	pr	1.863e-09	LINSIGHT
GenoCanyon	0.1034	GWAVA	0.1237	alcohol dependence	pr	1.863e-09	GWAVA
GenoCanyon	0.1034	LINSIGHT	0.1094	alcohol dependence	pr	3.725e-09	LINSIGHT
GWAVA	0.1237	LINSIGHT	0.1094	alcohol dependence	pr	1.863e-09	GWAVA
CADD	0.1237	eigen	0.1519	allergic rhinitis	pr	1.863e-09	eigen
CADD	0.1237	GenoCanyon	0.1953	allergic rhinitis	pr	1.863e-09	GenoCanyon
CADD	0.1237	GWAVA	0.1579	allergic rhinitis	pr	1.863e-09	GWAVA
CADD	0.1237	LINSIGHT	0.1561	allergic rhinitis	pr	1.863e-09	LINSIGHT
eigen	0.1519	GenoCanyon	0.1953	allergic rhinitis	pr	1.863e-09	GenoCanyon
eigen	0.1519	GWAVA	0.1579	allergic rhinitis	pr	8.326e-07	GWAVA
eigen	0.1519	LINSIGHT	0.1561	allergic rhinitis	pr	2.316e-04	LINSIGHT
GenoCanyon	0.1953	GWAVA	0.1579	allergic rhinitis	pr	1.863e-09	GenoCanyon
GenoCanyon	0.1953	LINSIGHT	0.1561	allergic rhinitis	pr	1.863e-09	GenoCanyon
GWAVA	0.1579	LINSIGHT	0.1561	allergic rhinitis	pr	9.932e-03	GWAVA
CADD	0.1093	eigen	0.1293	allergy	pr	1.863e-09	eigen
CADD	0.1093	GenoCanyon	0.1653	allergy	pr	1.863e-09	GenoCanyon
CADD	0.1093	GWAVA	0.1288	allergy	pr	1.863e-09	GWAVA
CADD	0.1093	LINSIGHT	0.1305	allergy	pr	1.863e-09	LINSIGHT
eigen	0.1293	GenoCanyon	0.1653	allergy	pr	1.863e-09	GenoCanyon
eigen	0.1293	GWAVA	0.1288	allergy	pr	3.085e-01	eigen
eigen	0.1293	LINSIGHT	0.1305	allergy	pr	9.932e-03	LINSIGHT
GenoCanyon	0.1653	GWAVA	0.1288	allergy	pr	1.863e-09	GenoCanyon
GenoCanyon	0.1653	LINSIGHT	0.1305	allergy	pr	1.863e-09	GenoCanyon
GWAVA	0.1288	LINSIGHT	0.1305	allergy	pr	2.560e-03	LINSIGHT
CADD	0.0986	eigen	0.1120	Alzheimer's disease	pr	1.863e-09	eigen
CADD	0.0986	GenoCanyon	0.1206	Alzheimer's disease	pr	1.863e-09	GenoCanyon
CADD	0.0986	GWAVA	0.1140	Alzheimer's disease	pr	1.863e-09	GWAVA
CADD	0.0986	LINSIGHT	0.1179	Alzheimer's disease	pr	1.863e-09	LINSIGHT
eigen	0.1120	GenoCanyon	0.1206	Alzheimer's disease	pr	1.863e-09	GenoCanyon
eigen	0.1120	GWAVA	0.1140	Alzheimer's disease	pr	1.639e-07	GWAVA
eigen	0.1120	LINSIGHT	0.1179	Alzheimer's disease	pr	1.863e-09	LINSIGHT
GenoCanyon	0.1206	GWAVA	0.1140	Alzheimer's disease	pr	3.725e-09	GenoCanyon
GenoCanyon	0.1206	LINSIGHT	0.1179	Alzheimer's disease	pr	1.863e-09	GenoCanyon
GWAVA	0.1140	LINSIGHT	0.1179	Alzheimer's disease	pr	5.588e-09	LINSIGHT
CADD	0.1225	eigen	0.1230	amyotrophic lateral sclerosis	pr	5.291e-01	eigen
CADD	0.1225	GenoCanyon	0.1237	amyotrophic lateral sclerosis	pr	3.818e-01	GenoCanyon
CADD	0.1225	GWAVA	0.1165	amyotrophic lateral sclerosis	pr	9.984e-07	CADD
CADD	0.1225	LINSIGHT	0.1279	amyotrophic lateral sclerosis	pr	1.304e-07	LINSIGHT
eigen	0.1230	GenoCanyon	0.1237	amyotrophic lateral sclerosis	pr	6.850e-01	GenoCanyon
eigen	0.1230	GWAVA	0.1165	amyotrophic lateral sclerosis	pr	4.657e-08	eigen
eigen	0.1230	LINSIGHT	0.1279	amyotrophic lateral sclerosis	pr	2.608e-08	LINSIGHT
GenoCanyon	0.1237	GWAVA	0.1165	amyotrophic lateral sclerosis	pr	5.588e-09	GenoCanyon
GenoCanyon	0.1237	LINSIGHT	0.1279	amyotrophic lateral sclerosis	pr	9.313e-09	LINSIGHT
GWAVA	0.1165	LINSIGHT	0.1279	amyotrophic lateral sclerosis	pr	1.863e-09	LINSIGHT
CADD	0.1381	eigen	0.1809	ankylosing spondylitis	pr	1.863e-09	eigen
CADD	0.1381	GenoCanyon	0.1929	ankylosing spondylitis	pr	1.863e-09	GenoCanyon
CADD	0.1381	GWAVA	0.1617	ankylosing spondylitis	pr	1.863e-09	GWAVA
CADD	0.1381	LINSIGHT	0.1802	ankylosing spondylitis	pr	1.863e-09	LINSIGHT
eigen	0.1809	GenoCanyon	0.1929	ankylosing spondylitis	pr	1.863e-09	GenoCanyon
eigen	0.1809	GWAVA	0.1617	ankylosing spondylitis	pr	1.863e-09	eigen
eigen	0.1809	LINSIGHT	0.1802	ankylosing spondylitis	pr	4.161e-01	eigen
GenoCanyon	0.1929	GWAVA	0.1617	ankylosing spondylitis	pr	1.863e-09	GenoCanyon
GenoCanyon	0.1929	LINSIGHT	0.1802	ankylosing spondylitis	pr	1.863e-09	GenoCanyon
GWAVA	0.1617	LINSIGHT	0.1802	ankylosing spondylitis	pr	1.863e-09	LINSIGHT
CADD	0.1010	eigen	0.1165	anorexia nervosa	pr	1.863e-09	eigen
CADD	0.1010	GenoCanyon	0.1107	anorexia nervosa	pr	1.863e-09	GenoCanyon
CADD	0.1010	GWAVA	0.1273	anorexia nervosa	pr	1.863e-09	GWAVA
CADD	0.1010	LINSIGHT	0.1246	anorexia nervosa	pr	1.863e-09	LINSIGHT
eigen	0.1165	GenoCanyon	0.1107	anorexia nervosa	pr	2.608e-08	eigen
eigen	0.1165	GWAVA	0.1273	anorexia nervosa	pr	1.863e-09	GWAVA
eigen	0.1165	LINSIGHT	0.1246	anorexia nervosa	pr	1.863e-08	LINSIGHT
GenoCanyon	0.1107	GWAVA	0.1273	anorexia nervosa	pr	1.863e-09	GWAVA
GenoCanyon	0.1107	LINSIGHT	0.1246	anorexia nervosa	pr	1.863e-09	LINSIGHT
GWAVA	0.1273	LINSIGHT	0.1246	anorexia nervosa	pr	3.239e-06	GWAVA
CADD	0.1043	eigen	0.1149	anxiety disorder	pr	1.863e-09	eigen
CADD	0.1043	GenoCanyon	0.1117	anxiety disorder	pr	3.725e-09	GenoCanyon
CADD	0.1043	GWAVA	0.1222	anxiety disorder	pr	1.863e-09	GWAVA
CADD	0.1043	LINSIGHT	0.1175	anxiety disorder	pr	1.863e-09	LINSIGHT
eigen	0.1149	GenoCanyon	0.1117	anxiety disorder	pr	3.725e-09	eigen
eigen	0.1149	GWAVA	0.1222	anxiety disorder	pr	3.725e-09	GWAVA
eigen	0.1149	LINSIGHT	0.1175	anxiety disorder	pr	2.762e-06	LINSIGHT
GenoCanyon	0.1117	GWAVA	0.1222	anxiety disorder	pr	1.863e-09	GWAVA
GenoCanyon	0.1117	LINSIGHT	0.1175	anxiety disorder	pr	1.863e-09	LINSIGHT
GWAVA	0.1222	LINSIGHT	0.1175	anxiety disorder	pr	1.863e-08	GWAVA
CADD	0.1137	eigen	0.1277	asthma	pr	1.863e-09	eigen
CADD	0.1137	GenoCanyon	0.1525	asthma	pr	1.863e-09	GenoCanyon
CADD	0.1137	GWAVA	0.1267	asthma	pr	1.863e-09	GWAVA
CADD	0.1137	LINSIGHT	0.1315	asthma	pr	1.863e-09	LINSIGHT
eigen	0.1277	GenoCanyon	0.1525	asthma	pr	1.863e-09	GenoCanyon
eigen	0.1277	GWAVA	0.1267	asthma	pr	4.408e-05	eigen
eigen	0.1277	LINSIGHT	0.1315	asthma	pr	3.725e-09	LINSIGHT
GenoCanyon	0.1525	GWAVA	0.1267	asthma	pr	1.863e-09	GenoCanyon
GenoCanyon	0.1525	LINSIGHT	0.1315	asthma	pr	1.863e-09	GenoCanyon
GWAVA	0.1267	LINSIGHT	0.1315	asthma	pr	1.863e-09	LINSIGHT
CADD	0.0949	eigen	0.1136	atherosclerosis	pr	1.863e-09	eigen
CADD	0.0949	GenoCanyon	0.1303	atherosclerosis	pr	1.863e-09	GenoCanyon
CADD	0.0949	GWAVA	0.1286	atherosclerosis	pr	1.863e-09	GWAVA
CADD	0.0949	LINSIGHT	0.1298	atherosclerosis	pr	1.863e-09	LINSIGHT
eigen	0.1136	GenoCanyon	0.1303	atherosclerosis	pr	1.863e-09	GenoCanyon
eigen	0.1136	GWAVA	0.1286	atherosclerosis	pr	1.863e-09	GWAVA
eigen	0.1136	LINSIGHT	0.1298	atherosclerosis	pr	1.863e-09	LINSIGHT
GenoCanyon	0.1303	GWAVA	0.1286	atherosclerosis	pr	1.241e-01	GenoCanyon
GenoCanyon	0.1303	LINSIGHT	0.1298	atherosclerosis	pr	8.394e-01	GenoCanyon
GWAVA	0.1286	LINSIGHT	0.1298	atherosclerosis	pr	3.184e-01	LINSIGHT
CADD	0.1267	eigen	0.1395	atopic asthma	pr	1.863e-09	eigen
CADD	0.1267	GenoCanyon	0.1677	atopic asthma	pr	1.863e-09	GenoCanyon
CADD	0.1267	GWAVA	0.1221	atopic asthma	pr	2.091e-04	CADD
CADD	0.1267	LINSIGHT	0.1531	atopic asthma	pr	1.863e-09	LINSIGHT
eigen	0.1395	GenoCanyon	0.1677	atopic asthma	pr	1.863e-09	GenoCanyon
eigen	0.1395	GWAVA	0.1221	atopic asthma	pr	1.863e-09	eigen
eigen	0.1395	LINSIGHT	0.1531	atopic asthma	pr	1.863e-09	LINSIGHT
GenoCanyon	0.1677	GWAVA	0.1221	atopic asthma	pr	1.863e-09	GenoCanyon
GenoCanyon	0.1677	LINSIGHT	0.1531	atopic asthma	pr	2.608e-08	GenoCanyon
GWAVA	0.1221	LINSIGHT	0.1531	atopic asthma	pr	1.863e-09	LINSIGHT
CADD	0.1291	eigen	0.1352	atrial fibrillation	pr	9.984e-07	eigen
CADD	0.1291	GenoCanyon	0.1618	atrial fibrillation	pr	1.863e-09	GenoCanyon
CADD	0.1291	GWAVA	0.1434	atrial fibrillation	pr	1.863e-09	GWAVA
CADD	0.1291	LINSIGHT	0.1658	atrial fibrillation	pr	1.863e-09	LINSIGHT
eigen	0.1352	GenoCanyon	0.1618	atrial fibrillation	pr	1.863e-09	GenoCanyon
eigen	0.1352	GWAVA	0.1434	atrial fibrillation	pr	4.657e-08	GWAVA
eigen	0.1352	LINSIGHT	0.1658	atrial fibrillation	pr	1.863e-09	LINSIGHT
GenoCanyon	0.1618	GWAVA	0.1434	atrial fibrillation	pr	1.863e-09	GenoCanyon
GenoCanyon	0.1618	LINSIGHT	0.1658	atrial fibrillation	pr	2.833e-04	LINSIGHT
GWAVA	0.1434	LINSIGHT	0.1658	atrial fibrillation	pr	1.863e-09	LINSIGHT
CADD	0.1016	eigen	0.1162	attention deficit hyperactivity disorder	pr	1.863e-09	eigen
CADD	0.1016	GenoCanyon	0.1045	attention deficit hyperactivity disorder	pr	2.049e-07	GenoCanyon
CADD	0.1016	GWAVA	0.1253	attention deficit hyperactivity disorder	pr	1.863e-09	GWAVA
CADD	0.1016	LINSIGHT	0.1183	attention deficit hyperactivity disorder	pr	1.863e-09	LINSIGHT
eigen	0.1162	GenoCanyon	0.1045	attention deficit hyperactivity disorder	pr	1.863e-09	eigen
eigen	0.1162	GWAVA	0.1253	attention deficit hyperactivity disorder	pr	1.863e-09	GWAVA
eigen	0.1162	LINSIGHT	0.1183	attention deficit hyperactivity disorder	pr	3.790e-06	LINSIGHT
GenoCanyon	0.1045	GWAVA	0.1253	attention deficit hyperactivity disorder	pr	1.863e-09	GWAVA
GenoCanyon	0.1045	LINSIGHT	0.1183	attention deficit hyperactivity disorder	pr	1.863e-09	LINSIGHT
GWAVA	0.1253	LINSIGHT	0.1183	attention deficit hyperactivity disorder	pr	1.863e-09	GWAVA
CADD	0.1098	eigen	0.1193	autism spectrum disorder	pr	1.863e-09	eigen
CADD	0.1098	GenoCanyon	0.1099	autism spectrum disorder	pr	8.872e-01	GenoCanyon
CADD	0.1098	GWAVA	0.1202	autism spectrum disorder	pr	1.863e-09	GWAVA
CADD	0.1098	LINSIGHT	0.1277	autism spectrum disorder	pr	1.863e-09	LINSIGHT
eigen	0.1193	GenoCanyon	0.1099	autism spectrum disorder	pr	1.863e-09	eigen
eigen	0.1193	GWAVA	0.1202	autism spectrum disorder	pr	8.078e-01	GWAVA
eigen	0.1193	LINSIGHT	0.1277	autism spectrum disorder	pr	1.863e-09	LINSIGHT
GenoCanyon	0.1099	GWAVA	0.1202	autism spectrum disorder	pr	1.863e-09	GWAVA
GenoCanyon	0.1099	LINSIGHT	0.1277	autism spectrum disorder	pr	1.863e-09	LINSIGHT
GWAVA	0.1202	LINSIGHT	0.1277	autism spectrum disorder	pr	1.863e-09	LINSIGHT
CADD	0.1156	eigen	0.1518	autoimmune disease	pr	1.863e-09	eigen
CADD	0.1156	GenoCanyon	0.1661	autoimmune disease	pr	1.863e-09	GenoCanyon
CADD	0.1156	GWAVA	0.1528	autoimmune disease	pr	1.863e-09	GWAVA
CADD	0.1156	LINSIGHT	0.1397	autoimmune disease	pr	1.863e-09	LINSIGHT
eigen	0.1518	GenoCanyon	0.1661	autoimmune disease	pr	1.863e-09	GenoCanyon
eigen	0.1518	GWAVA	0.1528	autoimmune disease	pr	4.968e-05	GWAVA
eigen	0.1518	LINSIGHT	0.1397	autoimmune disease	pr	1.863e-09	eigen
GenoCanyon	0.1661	GWAVA	0.1528	autoimmune disease	pr	1.863e-09	GenoCanyon
GenoCanyon	0.1661	LINSIGHT	0.1397	autoimmune disease	pr	1.863e-09	GenoCanyon
GWAVA	0.1528	LINSIGHT	0.1397	autoimmune disease	pr	1.863e-09	GWAVA
CADD	0.1190	eigen	0.1311	autoimmune thyroid disease	pr	1.863e-09	eigen
CADD	0.1190	GenoCanyon	0.1491	autoimmune thyroid disease	pr	1.863e-09	GenoCanyon
CADD	0.1190	GWAVA	0.1550	autoimmune thyroid disease	pr	1.863e-09	GWAVA
CADD	0.1190	LINSIGHT	0.1733	autoimmune thyroid disease	pr	1.863e-09	LINSIGHT
eigen	0.1311	GenoCanyon	0.1491	autoimmune thyroid disease	pr	1.863e-09	GenoCanyon
eigen	0.1311	GWAVA	0.1550	autoimmune thyroid disease	pr	1.863e-09	GWAVA
eigen	0.1311	LINSIGHT	0.1733	autoimmune thyroid disease	pr	1.863e-09	LINSIGHT
GenoCanyon	0.1491	GWAVA	0.1550	autoimmune thyroid disease	pr	7.994e-06	GWAVA
GenoCanyon	0.1491	LINSIGHT	0.1733	autoimmune thyroid disease	pr	1.863e-09	LINSIGHT
GWAVA	0.1550	LINSIGHT	0.1733	autoimmune thyroid disease	pr	1.863e-09	LINSIGHT
CADD	0.1043	eigen	0.1107	bipolar disorder	pr	1.863e-09	eigen
CADD	0.1043	GenoCanyon	0.1131	bipolar disorder	pr	1.863e-09	GenoCanyon
CADD	0.1043	GWAVA	0.1147	bipolar disorder	pr	1.863e-09	GWAVA
CADD	0.1043	LINSIGHT	0.1217	bipolar disorder	pr	1.863e-09	LINSIGHT
eigen	0.1107	GenoCanyon	0.1131	bipolar disorder	pr	5.588e-09	GenoCanyon
eigen	0.1107	GWAVA	0.1147	bipolar disorder	pr	1.863e-09	GWAVA
eigen	0.1107	LINSIGHT	0.1217	bipolar disorder	pr	1.863e-09	LINSIGHT
GenoCanyon	0.1131	GWAVA	0.1147	bipolar disorder	pr	2.367e-05	GWAVA
GenoCanyon	0.1131	LINSIGHT	0.1217	bipolar disorder	pr	1.863e-09	LINSIGHT
GWAVA	0.1147	LINSIGHT	0.1217	bipolar disorder	pr	1.863e-09	LINSIGHT
CADD	0.1095	eigen	0.1250	breast carcinoma	pr	1.863e-09	eigen
CADD	0.1095	GenoCanyon	0.1369	breast carcinoma	pr	1.863e-09	GenoCanyon
CADD	0.1095	GWAVA	0.1189	breast carcinoma	pr	1.863e-09	GWAVA
CADD	0.1095	LINSIGHT	0.1232	breast carcinoma	pr	1.863e-09	LINSIGHT
eigen	0.1250	GenoCanyon	0.1369	breast carcinoma	pr	1.863e-09	GenoCanyon
eigen	0.1250	GWAVA	0.1189	breast carcinoma	pr	1.863e-09	eigen
eigen	0.1250	LINSIGHT	0.1232	breast carcinoma	pr	8.009e-08	eigen
GenoCanyon	0.1369	GWAVA	0.1189	breast carcinoma	pr	1.863e-09	GenoCanyon
GenoCanyon	0.1369	LINSIGHT	0.1232	breast carcinoma	pr	1.863e-09	GenoCanyon
GWAVA	0.1189	LINSIGHT	0.1232	breast carcinoma	pr	1.863e-09	LINSIGHT
CADD	0.1061	eigen	0.1296	cancer	pr	1.863e-09	eigen
CADD	0.1061	GenoCanyon	0.1399	cancer	pr	1.863e-09	GenoCanyon
CADD	0.1061	GWAVA	0.1224	cancer	pr	1.863e-09	GWAVA
CADD	0.1061	LINSIGHT	0.1266	cancer	pr	1.863e-09	LINSIGHT
eigen	0.1296	GenoCanyon	0.1399	cancer	pr	1.863e-09	GenoCanyon
eigen	0.1296	GWAVA	0.1224	cancer	pr	1.863e-09	eigen
eigen	0.1296	LINSIGHT	0.1266	cancer	pr	1.863e-09	eigen
GenoCanyon	0.1399	GWAVA	0.1224	cancer	pr	1.863e-09	GenoCanyon
GenoCanyon	0.1399	LINSIGHT	0.1266	cancer	pr	1.863e-09	GenoCanyon
GWAVA	0.1224	LINSIGHT	0.1266	cancer	pr	1.863e-09	LINSIGHT
CADD	0.1249	eigen	0.1342	cardiac arrhythmia	pr	1.863e-09	eigen
CADD	0.1249	GenoCanyon	0.1567	cardiac arrhythmia	pr	1.863e-09	GenoCanyon
CADD	0.1249	GWAVA	0.1423	cardiac arrhythmia	pr	1.863e-09	GWAVA
CADD	0.1249	LINSIGHT	0.1590	cardiac arrhythmia	pr	1.863e-09	LINSIGHT
eigen	0.1342	GenoCanyon	0.1567	cardiac arrhythmia	pr	1.863e-09	GenoCanyon
eigen	0.1342	GWAVA	0.1423	cardiac arrhythmia	pr	5.588e-09	GWAVA
eigen	0.1342	LINSIGHT	0.1590	cardiac arrhythmia	pr	1.863e-09	LINSIGHT
GenoCanyon	0.1567	GWAVA	0.1423	cardiac arrhythmia	pr	1.863e-09	GenoCanyon
GenoCanyon	0.1567	LINSIGHT	0.1590	cardiac arrhythmia	pr	1.643e-02	LINSIGHT
GWAVA	0.1423	LINSIGHT	0.1590	cardiac arrhythmia	pr	1.863e-09	LINSIGHT
CADD	0.1094	eigen	0.1300	cardiovascular disease	pr	1.863e-09	eigen
CADD	0.1094	GenoCanyon	0.1410	cardiovascular disease	pr	1.863e-09	GenoCanyon
CADD	0.1094	GWAVA	0.1284	cardiovascular disease	pr	1.863e-09	GWAVA
CADD	0.1094	LINSIGHT	0.1306	cardiovascular disease	pr	1.863e-09	LINSIGHT
eigen	0.1300	GenoCanyon	0.1410	cardiovascular disease	pr	1.863e-09	GenoCanyon
eigen	0.1300	GWAVA	0.1284	cardiovascular disease	pr	2.608e-08	eigen
eigen	0.1300	LINSIGHT	0.1306	cardiovascular disease	pr	2.091e-04	LINSIGHT
GenoCanyon	0.1410	GWAVA	0.1284	cardiovascular disease	pr	1.863e-09	GenoCanyon
GenoCanyon	0.1410	LINSIGHT	0.1306	cardiovascular disease	pr	1.863e-09	GenoCanyon
GWAVA	0.1284	LINSIGHT	0.1306	cardiovascular disease	pr	1.863e-09	LINSIGHT
CADD	0.1002	eigen	0.1484	celiac disease	pr	1.863e-09	eigen
CADD	0.1002	GenoCanyon	0.1629	celiac disease	pr	1.863e-09	GenoCanyon
CADD	0.1002	GWAVA	0.1774	celiac disease	pr	1.863e-09	GWAVA
CADD	0.1002	LINSIGHT	0.1540	celiac disease	pr	1.863e-09	LINSIGHT
eigen	0.1484	GenoCanyon	0.1629	celiac disease	pr	1.863e-09	GenoCanyon
eigen	0.1484	GWAVA	0.1774	celiac disease	pr	1.863e-09	GWAVA
eigen	0.1484	LINSIGHT	0.1540	celiac disease	pr	2.689e-05	LINSIGHT
GenoCanyon	0.1629	GWAVA	0.1774	celiac disease	pr	2.608e-08	GWAVA
GenoCanyon	0.1629	LINSIGHT	0.1540	celiac disease	pr	9.313e-09	GenoCanyon
GWAVA	0.1774	LINSIGHT	0.1540	celiac disease	pr	1.863e-09	GWAVA
CADD	0.1034	eigen	0.1228	childhood onset asthma	pr	1.863e-09	eigen
CADD	0.1034	GenoCanyon	0.1542	childhood onset asthma	pr	1.863e-09	GenoCanyon
CADD	0.1034	GWAVA	0.1198	childhood onset asthma	pr	1.863e-09	GWAVA
CADD	0.1034	LINSIGHT	0.1253	childhood onset asthma	pr	1.863e-09	LINSIGHT
eigen	0.1228	GenoCanyon	0.1542	childhood onset asthma	pr	1.863e-09	GenoCanyon
eigen	0.1228	GWAVA	0.1198	childhood onset asthma	pr	2.608e-08	eigen
eigen	0.1228	LINSIGHT	0.1253	childhood onset asthma	pr	6.918e-06	LINSIGHT
GenoCanyon	0.1542	GWAVA	0.1198	childhood onset asthma	pr	1.863e-09	GenoCanyon
GenoCanyon	0.1542	LINSIGHT	0.1253	childhood onset asthma	pr	1.863e-09	GenoCanyon
GWAVA	0.1198	LINSIGHT	0.1253	childhood onset asthma	pr	3.725e-09	LINSIGHT
CADD	0.1132	eigen	0.1270	chronic kidney disease	pr	1.863e-09	eigen
CADD	0.1132	GenoCanyon	0.1169	chronic kidney disease	pr	1.304e-07	GenoCanyon
CADD	0.1132	GWAVA	0.1159	chronic kidney disease	pr	1.598e-05	GWAVA
CADD	0.1132	LINSIGHT	0.1339	chronic kidney disease	pr	1.863e-09	LINSIGHT
eigen	0.1270	GenoCanyon	0.1169	chronic kidney disease	pr	1.863e-09	eigen
eigen	0.1270	GWAVA	0.1159	chronic kidney disease	pr	1.863e-09	eigen
eigen	0.1270	LINSIGHT	0.1339	chronic kidney disease	pr	4.657e-08	LINSIGHT
GenoCanyon	0.1169	GWAVA	0.1159	chronic kidney disease	pr	2.091e-04	GenoCanyon
GenoCanyon	0.1169	LINSIGHT	0.1339	chronic kidney disease	pr	1.863e-09	LINSIGHT
GWAVA	0.1159	LINSIGHT	0.1339	chronic kidney disease	pr	1.863e-09	LINSIGHT
CADD	0.1028	eigen	0.1967	chronic lymphocytic leukemia	pr	1.863e-09	eigen
CADD	0.1028	GenoCanyon	0.2129	chronic lymphocytic leukemia	pr	1.863e-09	GenoCanyon
CADD	0.1028	GWAVA	0.2113	chronic lymphocytic leukemia	pr	1.863e-09	GWAVA
CADD	0.1028	LINSIGHT	0.1650	chronic lymphocytic leukemia	pr	1.863e-09	LINSIGHT
eigen	0.1967	GenoCanyon	0.2129	chronic lymphocytic leukemia	pr	1.863e-09	GenoCanyon
eigen	0.1967	GWAVA	0.2113	chronic lymphocytic leukemia	pr	3.148e-07	GWAVA
eigen	0.1967	LINSIGHT	0.1650	chronic lymphocytic leukemia	pr	1.863e-09	eigen
GenoCanyon	0.2129	GWAVA	0.2113	chronic lymphocytic leukemia	pr	9.515e-01	GenoCanyon
GenoCanyon	0.2129	LINSIGHT	0.1650	chronic lymphocytic leukemia	pr	1.863e-09	GenoCanyon
GWAVA	0.2113	LINSIGHT	0.1650	chronic lymphocytic leukemia	pr	1.863e-09	GWAVA
CADD	0.1044	eigen	0.1003	chronic obstructive pulmonary disease	pr	1.863e-09	CADD
CADD	0.1044	GenoCanyon	0.1039	chronic obstructive pulmonary disease	pr	6.057e-02	CADD
CADD	0.1044	GWAVA	0.1104	chronic obstructive pulmonary disease	pr	3.725e-09	GWAVA
CADD	0.1044	LINSIGHT	0.1072	chronic obstructive pulmonary disease	pr	1.639e-07	LINSIGHT
eigen	0.1003	GenoCanyon	0.1039	chronic obstructive pulmonary disease	pr	1.863e-09	GenoCanyon
eigen	0.1003	GWAVA	0.1104	chronic obstructive pulmonary disease	pr	1.863e-09	GWAVA
eigen	0.1003	LINSIGHT	0.1072	chronic obstructive pulmonary disease	pr	1.863e-09	LINSIGHT
GenoCanyon	0.1039	GWAVA	0.1104	chronic obstructive pulmonary disease	pr	1.863e-09	GWAVA
GenoCanyon	0.1039	LINSIGHT	0.1072	chronic obstructive pulmonary disease	pr	3.725e-09	LINSIGHT
GWAVA	0.1104	LINSIGHT	0.1072	chronic obstructive pulmonary disease	pr	1.863e-09	GWAVA
CADD	0.1005	eigen	0.1509	cirrhosis of liver	pr	1.863e-09	eigen
CADD	0.1005	GenoCanyon	0.1729	cirrhosis of liver	pr	1.863e-09	GenoCanyon
CADD	0.1005	GWAVA	0.1796	cirrhosis of liver	pr	1.863e-09	GWAVA
CADD	0.1005	LINSIGHT	0.1411	cirrhosis of liver	pr	1.863e-09	LINSIGHT
eigen	0.1509	GenoCanyon	0.1729	cirrhosis of liver	pr	1.863e-09	GenoCanyon
eigen	0.1509	GWAVA	0.1796	cirrhosis of liver	pr	1.863e-09	GWAVA
eigen	0.1509	LINSIGHT	0.1411	cirrhosis of liver	pr	1.863e-09	eigen
GenoCanyon	0.1729	GWAVA	0.1796	cirrhosis of liver	pr	2.833e-04	GWAVA
GenoCanyon	0.1729	LINSIGHT	0.1411	cirrhosis of liver	pr	1.863e-09	GenoCanyon
GWAVA	0.1796	LINSIGHT	0.1411	cirrhosis of liver	pr	1.863e-09	GWAVA
CADD	0.1275	eigen	0.1945	colorectal adenoma	pr	1.863e-09	eigen
CADD	0.1275	GenoCanyon	0.2067	colorectal adenoma	pr	1.863e-09	GenoCanyon
CADD	0.1275	GWAVA	0.1832	colorectal adenoma	pr	1.863e-09	GWAVA
CADD	0.1275	LINSIGHT	0.1736	colorectal adenoma	pr	1.863e-09	LINSIGHT
eigen	0.1945	GenoCanyon	0.2067	colorectal adenoma	pr	3.725e-09	GenoCanyon
eigen	0.1945	GWAVA	0.1832	colorectal adenoma	pr	4.712e-07	eigen
eigen	0.1945	LINSIGHT	0.1736	colorectal adenoma	pr	3.725e-09	eigen
GenoCanyon	0.2067	GWAVA	0.1832	colorectal adenoma	pr	1.863e-09	GenoCanyon
GenoCanyon	0.2067	LINSIGHT	0.1736	colorectal adenoma	pr	1.863e-09	GenoCanyon
GWAVA	0.1832	LINSIGHT	0.1736	colorectal adenoma	pr	1.304e-08	GWAVA
CADD	0.1115	eigen	0.1410	colorectal cancer	pr	1.863e-09	eigen
CADD	0.1115	GenoCanyon	0.1577	colorectal cancer	pr	1.863e-09	GenoCanyon
CADD	0.1115	GWAVA	0.1378	colorectal cancer	pr	1.863e-09	GWAVA
CADD	0.1115	LINSIGHT	0.1293	colorectal cancer	pr	1.863e-09	LINSIGHT
eigen	0.1410	GenoCanyon	0.1577	colorectal cancer	pr	1.863e-09	GenoCanyon
eigen	0.1410	GWAVA	0.1378	colorectal cancer	pr	1.304e-07	eigen
eigen	0.1410	LINSIGHT	0.1293	colorectal cancer	pr	1.863e-09	eigen
GenoCanyon	0.1577	GWAVA	0.1378	colorectal cancer	pr	1.863e-09	GenoCanyon
GenoCanyon	0.1577	LINSIGHT	0.1293	colorectal cancer	pr	1.863e-09	GenoCanyon
GWAVA	0.1378	LINSIGHT	0.1293	colorectal cancer	pr	1.863e-09	GWAVA
CADD	0.1089	eigen	0.1390	coronary artery disease	pr	1.863e-09	eigen
CADD	0.1089	GenoCanyon	0.1601	coronary artery disease	pr	1.863e-09	GenoCanyon
CADD	0.1089	GWAVA	0.1370	coronary artery disease	pr	1.863e-09	GWAVA
CADD	0.1089	LINSIGHT	0.1384	coronary artery disease	pr	1.863e-09	LINSIGHT
eigen	0.1390	GenoCanyon	0.1601	coronary artery disease	pr	1.863e-09	GenoCanyon
eigen	0.1390	GWAVA	0.1370	coronary artery disease	pr	8.009e-08	eigen
eigen	0.1390	LINSIGHT	0.1384	coronary artery disease	pr	1.864e-03	eigen
GenoCanyon	0.1601	GWAVA	0.1370	coronary artery disease	pr	1.863e-09	GenoCanyon
GenoCanyon	0.1601	LINSIGHT	0.1384	coronary artery disease	pr	1.863e-09	GenoCanyon
GWAVA	0.1370	LINSIGHT	0.1384	coronary artery disease	pr	4.968e-05	LINSIGHT
CADD	0.1242	eigen	0.1660	Crohn's disease	pr	1.863e-09	eigen
CADD	0.1242	GenoCanyon	0.1969	Crohn's disease	pr	1.863e-09	GenoCanyon
CADD	0.1242	GWAVA	0.1588	Crohn's disease	pr	1.863e-09	GWAVA
CADD	0.1242	LINSIGHT	0.1569	Crohn's disease	pr	1.863e-09	LINSIGHT
eigen	0.1660	GenoCanyon	0.1969	Crohn's disease	pr	1.863e-09	GenoCanyon
eigen	0.1660	GWAVA	0.1588	Crohn's disease	pr	3.725e-09	eigen
eigen	0.1660	LINSIGHT	0.1569	Crohn's disease	pr	3.725e-09	eigen
GenoCanyon	0.1969	GWAVA	0.1588	Crohn's disease	pr	1.863e-09	GenoCanyon
GenoCanyon	0.1969	LINSIGHT	0.1569	Crohn's disease	pr	1.863e-09	GenoCanyon
GWAVA	0.1588	LINSIGHT	0.1569	Crohn's disease	pr	6.084e-04	GWAVA
CADD	0.1067	eigen	0.1361	cutaneous melanoma	pr	1.863e-09	eigen
CADD	0.1067	GenoCanyon	0.1781	cutaneous melanoma	pr	1.863e-09	GenoCanyon
CADD	0.1067	GWAVA	0.1246	cutaneous melanoma	pr	1.863e-09	GWAVA
CADD	0.1067	LINSIGHT	0.1460	cutaneous melanoma	pr	1.863e-09	LINSIGHT
eigen	0.1361	GenoCanyon	0.1781	cutaneous melanoma	pr	1.863e-09	GenoCanyon
eigen	0.1361	GWAVA	0.1246	cutaneous melanoma	pr	1.863e-09	eigen
eigen	0.1361	LINSIGHT	0.1460	cutaneous melanoma	pr	1.863e-09	LINSIGHT
GenoCanyon	0.1781	GWAVA	0.1246	cutaneous melanoma	pr	1.863e-09	GenoCanyon
GenoCanyon	0.1781	LINSIGHT	0.1460	cutaneous melanoma	pr	1.863e-09	GenoCanyon
GWAVA	0.1246	LINSIGHT	0.1460	cutaneous melanoma	pr	1.863e-09	LINSIGHT
CADD	0.0971	eigen	0.1025	dental caries	pr	1.863e-09	eigen
CADD	0.0971	GenoCanyon	0.0980	dental caries	pr	8.394e-01	GenoCanyon
CADD	0.0971	GWAVA	0.1152	dental caries	pr	1.863e-09	GWAVA
CADD	0.0971	LINSIGHT	0.1124	dental caries	pr	1.863e-09	LINSIGHT
eigen	0.1025	GenoCanyon	0.0980	dental caries	pr	1.863e-09	eigen
eigen	0.1025	GWAVA	0.1152	dental caries	pr	3.725e-09	GWAVA
eigen	0.1025	LINSIGHT	0.1124	dental caries	pr	1.863e-09	LINSIGHT
GenoCanyon	0.0980	GWAVA	0.1152	dental caries	pr	1.863e-09	GWAVA
GenoCanyon	0.0980	LINSIGHT	0.1124	dental caries	pr	1.863e-09	LINSIGHT
GWAVA	0.1152	LINSIGHT	0.1124	dental caries	pr	4.032e-03	GWAVA
CADD	0.1153	eigen	0.1332	diabetes mellitus	pr	1.863e-09	eigen
CADD	0.1153	GenoCanyon	0.1405	diabetes mellitus	pr	1.863e-09	GenoCanyon
CADD	0.1153	GWAVA	0.1282	diabetes mellitus	pr	1.863e-09	GWAVA
CADD	0.1153	LINSIGHT	0.1368	diabetes mellitus	pr	1.863e-09	LINSIGHT
eigen	0.1332	GenoCanyon	0.1405	diabetes mellitus	pr	1.863e-09	GenoCanyon
eigen	0.1332	GWAVA	0.1282	diabetes mellitus	pr	1.863e-09	eigen
eigen	0.1332	LINSIGHT	0.1368	diabetes mellitus	pr	1.863e-09	LINSIGHT
GenoCanyon	0.1405	GWAVA	0.1282	diabetes mellitus	pr	1.863e-09	GenoCanyon
GenoCanyon	0.1405	LINSIGHT	0.1368	diabetes mellitus	pr	1.863e-09	GenoCanyon
GWAVA	0.1282	LINSIGHT	0.1368	diabetes mellitus	pr	1.863e-09	LINSIGHT
CADD	0.1125	eigen	0.1081	diabetic nephropathy	pr	1.419e-06	CADD
CADD	0.1125	GenoCanyon	0.1156	diabetic nephropathy	pr	2.091e-04	GenoCanyon
CADD	0.1125	GWAVA	0.1076	diabetic nephropathy	pr	9.984e-07	CADD
CADD	0.1125	LINSIGHT	0.1294	diabetic nephropathy	pr	1.863e-09	LINSIGHT
eigen	0.1081	GenoCanyon	0.1156	diabetic nephropathy	pr	3.725e-09	GenoCanyon
eigen	0.1081	GWAVA	0.1076	diabetic nephropathy	pr	4.898e-01	eigen
eigen	0.1081	LINSIGHT	0.1294	diabetic nephropathy	pr	1.863e-09	LINSIGHT
GenoCanyon	0.1156	GWAVA	0.1076	diabetic nephropathy	pr	5.588e-09	GenoCanyon
GenoCanyon	0.1156	LINSIGHT	0.1294	diabetic nephropathy	pr	1.863e-09	LINSIGHT
GWAVA	0.1076	LINSIGHT	0.1294	diabetic nephropathy	pr	1.863e-09	LINSIGHT
CADD	0.1115	eigen	0.1286	Digestive System Carcinoma	pr	1.863e-09	eigen
CADD	0.1115	GenoCanyon	0.1295	Digestive System Carcinoma	pr	1.863e-09	GenoCanyon
CADD	0.1115	GWAVA	0.1163	Digestive System Carcinoma	pr	1.863e-08	GWAVA
CADD	0.1115	LINSIGHT	0.1179	Digestive System Carcinoma	pr	1.863e-09	LINSIGHT
eigen	0.1286	GenoCanyon	0.1295	Digestive System Carcinoma	pr	3.790e-06	GenoCanyon
eigen	0.1286	GWAVA	0.1163	Digestive System Carcinoma	pr	1.863e-09	eigen
eigen	0.1286	LINSIGHT	0.1179	Digestive System Carcinoma	pr	5.588e-09	eigen
GenoCanyon	0.1295	GWAVA	0.1163	Digestive System Carcinoma	pr	1.863e-09	GenoCanyon
GenoCanyon	0.1295	LINSIGHT	0.1179	Digestive System Carcinoma	pr	1.863e-09	GenoCanyon
GWAVA	0.1163	LINSIGHT	0.1179	Digestive System Carcinoma	pr	8.705e-03	LINSIGHT
CADD	0.1087	eigen	0.1322	digestive system disease	pr	1.863e-09	eigen
CADD	0.1087	GenoCanyon	0.1424	digestive system disease	pr	1.863e-09	GenoCanyon
CADD	0.1087	GWAVA	0.1322	digestive system disease	pr	1.863e-09	GWAVA
CADD	0.1087	LINSIGHT	0.1297	digestive system disease	pr	1.863e-09	LINSIGHT
eigen	0.1322	GenoCanyon	0.1424	digestive system disease	pr	1.863e-09	GenoCanyon
eigen	0.1322	GWAVA	0.1322	digestive system disease	pr	3.285e-01	eigen
eigen	0.1322	LINSIGHT	0.1297	digestive system disease	pr	1.863e-09	eigen
GenoCanyon	0.1424	GWAVA	0.1322	digestive system disease	pr	1.863e-09	GenoCanyon
GenoCanyon	0.1424	LINSIGHT	0.1297	digestive system disease	pr	1.863e-09	GenoCanyon
GWAVA	0.1322	LINSIGHT	0.1297	digestive system disease	pr	1.863e-09	GWAVA
CADD	0.1026	eigen	0.1317	diverticular disease	pr	1.863e-09	eigen
CADD	0.1026	GenoCanyon	0.1593	diverticular disease	pr	1.863e-09	GenoCanyon
CADD	0.1026	GWAVA	0.1268	diverticular disease	pr	1.863e-09	GWAVA
CADD	0.1026	LINSIGHT	0.1409	diverticular disease	pr	1.863e-09	LINSIGHT
eigen	0.1317	GenoCanyon	0.1593	diverticular disease	pr	1.863e-09	GenoCanyon
eigen	0.1317	GWAVA	0.1268	diverticular disease	pr	6.666e-04	eigen
eigen	0.1317	LINSIGHT	0.1409	diverticular disease	pr	9.313e-09	LINSIGHT
GenoCanyon	0.1593	GWAVA	0.1268	diverticular disease	pr	1.863e-09	GenoCanyon
GenoCanyon	0.1593	LINSIGHT	0.1409	diverticular disease	pr	1.863e-09	GenoCanyon
GWAVA	0.1268	LINSIGHT	0.1409	diverticular disease	pr	1.863e-09	LINSIGHT
CADD	0.1064	eigen	0.1027	drug dependence	pr	1.024e-07	CADD
CADD	0.1064	GenoCanyon	0.0956	drug dependence	pr	1.863e-09	CADD
CADD	0.1064	GWAVA	0.1154	drug dependence	pr	1.863e-09	GWAVA
CADD	0.1064	LINSIGHT	0.1056	drug dependence	pr	7.766e-01	CADD
eigen	0.1027	GenoCanyon	0.0956	drug dependence	pr	1.863e-09	eigen
eigen	0.1027	GWAVA	0.1154	drug dependence	pr	1.863e-09	GWAVA
eigen	0.1027	LINSIGHT	0.1056	drug dependence	pr	1.863e-09	LINSIGHT
GenoCanyon	0.0956	GWAVA	0.1154	drug dependence	pr	1.863e-09	GWAVA
GenoCanyon	0.0956	LINSIGHT	0.1056	drug dependence	pr	1.863e-09	LINSIGHT
GWAVA	0.1154	LINSIGHT	0.1056	drug dependence	pr	1.863e-09	GWAVA
CADD	0.0955	eigen	0.1052	eating disorder	pr	1.863e-09	eigen
CADD	0.0955	GenoCanyon	0.1039	eating disorder	pr	1.863e-09	GenoCanyon
CADD	0.0955	GWAVA	0.1139	eating disorder	pr	1.863e-09	GWAVA
CADD	0.0955	LINSIGHT	0.1118	eating disorder	pr	1.863e-09	LINSIGHT
eigen	0.1052	GenoCanyon	0.1039	eating disorder	pr	5.013e-03	eigen
eigen	0.1052	GWAVA	0.1139	eating disorder	pr	1.863e-09	GWAVA
eigen	0.1052	LINSIGHT	0.1118	eating disorder	pr	1.863e-09	LINSIGHT
GenoCanyon	0.1039	GWAVA	0.1139	eating disorder	pr	1.863e-09	GWAVA
GenoCanyon	0.1039	LINSIGHT	0.1118	eating disorder	pr	1.863e-09	LINSIGHT
GWAVA	0.1139	LINSIGHT	0.1118	eating disorder	pr	1.205e-02	GWAVA
CADD	0.1110	eigen	0.1061	endometriosis	pr	1.419e-06	CADD
CADD	0.1110	GenoCanyon	0.1090	endometriosis	pr	4.522e-01	CADD
CADD	0.1110	GWAVA	0.1253	endometriosis	pr	1.863e-09	GWAVA
CADD	0.1110	LINSIGHT	0.1381	endometriosis	pr	1.863e-09	LINSIGHT
eigen	0.1061	GenoCanyon	0.1090	endometriosis	pr	1.304e-08	GenoCanyon
eigen	0.1061	GWAVA	0.1253	endometriosis	pr	1.863e-09	GWAVA
eigen	0.1061	LINSIGHT	0.1381	endometriosis	pr	1.863e-09	LINSIGHT
GenoCanyon	0.1090	GWAVA	0.1253	endometriosis	pr	1.863e-09	GWAVA
GenoCanyon	0.1090	LINSIGHT	0.1381	endometriosis	pr	1.863e-09	LINSIGHT
GWAVA	0.1253	LINSIGHT	0.1381	endometriosis	pr	1.863e-09	LINSIGHT
CADD	0.1041	eigen	0.1014	epilepsy	pr	3.223e-03	CADD
CADD	0.1041	GenoCanyon	0.1003	epilepsy	pr	1.131e-03	CADD
CADD	0.1041	GWAVA	0.0994	epilepsy	pr	5.145e-06	CADD
CADD	0.1041	LINSIGHT	0.1160	epilepsy	pr	1.863e-09	LINSIGHT
eigen	0.1014	GenoCanyon	0.1003	epilepsy	pr	5.492e-02	eigen
eigen	0.1014	GWAVA	0.0994	epilepsy	pr	3.801e-04	eigen
eigen	0.1014	LINSIGHT	0.1160	epilepsy	pr	1.863e-09	LINSIGHT
GenoCanyon	0.1003	GWAVA	0.0994	epilepsy	pr	9.195e-02	GenoCanyon
GenoCanyon	0.1003	LINSIGHT	0.1160	epilepsy	pr	1.863e-09	LINSIGHT
GWAVA	0.0994	LINSIGHT	0.1160	epilepsy	pr	1.863e-09	LINSIGHT
CADD	0.1120	eigen	0.1144	female reproductive system disease	pr	9.220e-06	eigen
CADD	0.1120	GenoCanyon	0.1182	female reproductive system disease	pr	1.863e-09	GenoCanyon
CADD	0.1120	GWAVA	0.1158	female reproductive system disease	pr	4.712e-07	GWAVA
CADD	0.1120	LINSIGHT	0.1300	female reproductive system disease	pr	1.863e-09	LINSIGHT
eigen	0.1144	GenoCanyon	0.1182	female reproductive system disease	pr	1.863e-09	GenoCanyon
eigen	0.1144	GWAVA	0.1158	female reproductive system disease	pr	9.932e-03	GWAVA
eigen	0.1144	LINSIGHT	0.1300	female reproductive system disease	pr	1.863e-09	LINSIGHT
GenoCanyon	0.1182	GWAVA	0.1158	female reproductive system disease	pr	3.539e-08	GenoCanyon
GenoCanyon	0.1182	LINSIGHT	0.1300	female reproductive system disease	pr	1.863e-09	LINSIGHT
GWAVA	0.1158	LINSIGHT	0.1300	female reproductive system disease	pr	1.863e-09	LINSIGHT
CADD	0.1329	eigen	0.1665	glaucoma	pr	1.863e-09	eigen
CADD	0.1329	GenoCanyon	0.1936	glaucoma	pr	1.863e-09	GenoCanyon
CADD	0.1329	GWAVA	0.1394	glaucoma	pr	7.994e-06	GWAVA
CADD	0.1329	LINSIGHT	0.1720	glaucoma	pr	1.863e-09	LINSIGHT
eigen	0.1665	GenoCanyon	0.1936	glaucoma	pr	1.863e-09	GenoCanyon
eigen	0.1665	GWAVA	0.1394	glaucoma	pr	1.863e-09	eigen
eigen	0.1665	LINSIGHT	0.1720	glaucoma	pr	2.080e-05	LINSIGHT
GenoCanyon	0.1936	GWAVA	0.1394	glaucoma	pr	1.863e-09	GenoCanyon
GenoCanyon	0.1936	LINSIGHT	0.1720	glaucoma	pr	1.863e-09	GenoCanyon
GWAVA	0.1394	LINSIGHT	0.1720	glaucoma	pr	1.863e-09	LINSIGHT
CADD	0.0785	eigen	0.1142	gout	pr	1.863e-09	eigen
CADD	0.0785	GenoCanyon	0.1209	gout	pr	1.863e-09	GenoCanyon
CADD	0.0785	GWAVA	0.1109	gout	pr	1.863e-09	GWAVA
CADD	0.0785	LINSIGHT	0.1148	gout	pr	1.863e-09	LINSIGHT
eigen	0.1142	GenoCanyon	0.1209	gout	pr	1.863e-09	GenoCanyon
eigen	0.1142	GWAVA	0.1109	gout	pr	2.833e-04	eigen
eigen	0.1142	LINSIGHT	0.1148	gout	pr	9.195e-02	LINSIGHT
GenoCanyon	0.1209	GWAVA	0.1109	gout	pr	1.863e-09	GenoCanyon
GenoCanyon	0.1209	LINSIGHT	0.1148	gout	pr	7.994e-06	GenoCanyon
GWAVA	0.1109	LINSIGHT	0.1148	gout	pr	5.145e-06	LINSIGHT
CADD	0.1052	eigen	0.1178	heart failure	pr	9.313e-09	eigen
CADD	0.1052	GenoCanyon	0.1150	heart failure	pr	3.725e-09	GenoCanyon
CADD	0.1052	GWAVA	0.1367	heart failure	pr	1.863e-09	GWAVA
CADD	0.1052	LINSIGHT	0.1323	heart failure	pr	1.863e-09	LINSIGHT
eigen	0.1178	GenoCanyon	0.1150	heart failure	pr	6.195e-03	eigen
eigen	0.1178	GWAVA	0.1367	heart failure	pr	1.863e-09	GWAVA
eigen	0.1178	LINSIGHT	0.1323	heart failure	pr	1.863e-08	LINSIGHT
GenoCanyon	0.1150	GWAVA	0.1367	heart failure	pr	1.863e-09	GWAVA
GenoCanyon	0.1150	LINSIGHT	0.1323	heart failure	pr	1.863e-09	LINSIGHT
GWAVA	0.1367	LINSIGHT	0.1323	heart failure	pr	6.640e-03	GWAVA
CADD	0.1036	eigen	0.1046	HIV infection	pr	2.188e-03	eigen
CADD	0.1036	GenoCanyon	0.1024	HIV infection	pr	1.142e-01	CADD
CADD	0.1036	GWAVA	0.1300	HIV infection	pr	1.863e-09	GWAVA
CADD	0.1036	LINSIGHT	0.1199	HIV infection	pr	1.863e-09	LINSIGHT
eigen	0.1046	GenoCanyon	0.1024	HIV infection	pr	3.539e-08	eigen
eigen	0.1046	GWAVA	0.1300	HIV infection	pr	1.863e-09	GWAVA
eigen	0.1046	LINSIGHT	0.1199	HIV infection	pr	1.863e-09	LINSIGHT
GenoCanyon	0.1024	GWAVA	0.1300	HIV infection	pr	1.863e-09	GWAVA
GenoCanyon	0.1024	LINSIGHT	0.1199	HIV infection	pr	1.863e-09	LINSIGHT
GWAVA	0.1300	LINSIGHT	0.1199	HIV infection	pr	1.863e-09	GWAVA
CADD	0.1063	eigen	0.1093	HIV-1 infection	pr	2.762e-06	eigen
CADD	0.1063	GenoCanyon	0.1165	HIV-1 infection	pr	1.863e-09	GenoCanyon
CADD	0.1063	GWAVA	0.1315	HIV-1 infection	pr	1.863e-09	GWAVA
CADD	0.1063	LINSIGHT	0.1236	HIV-1 infection	pr	1.863e-09	LINSIGHT
eigen	0.1093	GenoCanyon	0.1165	HIV-1 infection	pr	1.863e-09	GenoCanyon
eigen	0.1093	GWAVA	0.1315	HIV-1 infection	pr	1.863e-09	GWAVA
eigen	0.1093	LINSIGHT	0.1236	HIV-1 infection	pr	1.863e-09	LINSIGHT
GenoCanyon	0.1165	GWAVA	0.1315	HIV-1 infection	pr	1.863e-09	GWAVA
GenoCanyon	0.1165	LINSIGHT	0.1236	HIV-1 infection	pr	3.725e-09	LINSIGHT
GWAVA	0.1315	LINSIGHT	0.1236	HIV-1 infection	pr	2.762e-06	GWAVA
CADD	0.1147	eigen	0.1515	hypersensitivity reaction disease	pr	1.863e-09	eigen
CADD	0.1147	GenoCanyon	0.1674	hypersensitivity reaction disease	pr	1.863e-09	GenoCanyon
CADD	0.1147	GWAVA	0.1510	hypersensitivity reaction disease	pr	1.863e-09	GWAVA
CADD	0.1147	LINSIGHT	0.1407	hypersensitivity reaction disease	pr	1.863e-09	LINSIGHT
eigen	0.1515	GenoCanyon	0.1674	hypersensitivity reaction disease	pr	1.863e-09	GenoCanyon
eigen	0.1515	GWAVA	0.1510	hypersensitivity reaction disease	pr	9.932e-03	eigen
eigen	0.1515	LINSIGHT	0.1407	hypersensitivity reaction disease	pr	1.863e-09	eigen
GenoCanyon	0.1674	GWAVA	0.1510	hypersensitivity reaction disease	pr	1.863e-09	GenoCanyon
GenoCanyon	0.1674	LINSIGHT	0.1407	hypersensitivity reaction disease	pr	1.863e-09	GenoCanyon
GWAVA	0.1510	LINSIGHT	0.1407	hypersensitivity reaction disease	pr	1.863e-09	GWAVA
CADD	0.1032	eigen	0.1438	hypertension	pr	1.863e-09	eigen
CADD	0.1032	GenoCanyon	0.1546	hypertension	pr	1.863e-09	GenoCanyon
CADD	0.1032	GWAVA	0.1285	hypertension	pr	1.863e-09	GWAVA
CADD	0.1032	LINSIGHT	0.1223	hypertension	pr	1.863e-09	LINSIGHT
eigen	0.1438	GenoCanyon	0.1546	hypertension	pr	1.863e-09	GenoCanyon
eigen	0.1438	GWAVA	0.1285	hypertension	pr	1.863e-09	eigen
eigen	0.1438	LINSIGHT	0.1223	hypertension	pr	1.863e-09	eigen
GenoCanyon	0.1546	GWAVA	0.1285	hypertension	pr	1.863e-09	GenoCanyon
GenoCanyon	0.1546	LINSIGHT	0.1223	hypertension	pr	1.863e-09	GenoCanyon
GWAVA	0.1285	LINSIGHT	0.1223	hypertension	pr	1.863e-09	GWAVA
CADD	0.1208	eigen	0.1663	hypothyroidism	pr	1.863e-09	eigen
CADD	0.1208	GenoCanyon	0.1948	hypothyroidism	pr	1.863e-09	GenoCanyon
CADD	0.1208	GWAVA	0.1851	hypothyroidism	pr	1.863e-09	GWAVA
CADD	0.1208	LINSIGHT	0.1830	hypothyroidism	pr	1.863e-09	LINSIGHT
eigen	0.1663	GenoCanyon	0.1948	hypothyroidism	pr	1.863e-09	GenoCanyon
eigen	0.1663	GWAVA	0.1851	hypothyroidism	pr	1.863e-09	GWAVA
eigen	0.1663	LINSIGHT	0.1830	hypothyroidism	pr	5.588e-09	LINSIGHT
GenoCanyon	0.1948	GWAVA	0.1851	hypothyroidism	pr	1.192e-06	GenoCanyon
GenoCanyon	0.1948	LINSIGHT	0.1830	hypothyroidism	pr	1.863e-09	GenoCanyon
GWAVA	0.1851	LINSIGHT	0.1830	hypothyroidism	pr	1.454e-02	GWAVA
CADD	0.1132	eigen	0.1474	immune system disease	pr	1.863e-09	eigen
CADD	0.1132	GenoCanyon	0.1620	immune system disease	pr	1.863e-09	GenoCanyon
CADD	0.1132	GWAVA	0.1448	immune system disease	pr	1.863e-09	GWAVA
CADD	0.1132	LINSIGHT	0.1373	immune system disease	pr	1.863e-09	LINSIGHT
eigen	0.1474	GenoCanyon	0.1620	immune system disease	pr	1.863e-09	GenoCanyon
eigen	0.1474	GWAVA	0.1448	immune system disease	pr	1.863e-09	eigen
eigen	0.1474	LINSIGHT	0.1373	immune system disease	pr	1.863e-09	eigen
GenoCanyon	0.1620	GWAVA	0.1448	immune system disease	pr	1.863e-09	GenoCanyon
GenoCanyon	0.1620	LINSIGHT	0.1373	immune system disease	pr	1.863e-09	GenoCanyon
GWAVA	0.1448	LINSIGHT	0.1373	immune system disease	pr	1.863e-09	GWAVA
CADD	0.1200	eigen	0.1569	inflammatory bowel disease	pr	1.863e-09	eigen
CADD	0.1200	GenoCanyon	0.1806	inflammatory bowel disease	pr	1.863e-09	GenoCanyon
CADD	0.1200	GWAVA	0.1532	inflammatory bowel disease	pr	1.863e-09	GWAVA
CADD	0.1200	LINSIGHT	0.1480	inflammatory bowel disease	pr	1.863e-09	LINSIGHT
eigen	0.1569	GenoCanyon	0.1806	inflammatory bowel disease	pr	1.863e-09	GenoCanyon
eigen	0.1569	GWAVA	0.1532	inflammatory bowel disease	pr	9.313e-09	eigen
eigen	0.1569	LINSIGHT	0.1480	inflammatory bowel disease	pr	1.863e-09	eigen
GenoCanyon	0.1806	GWAVA	0.1532	inflammatory bowel disease	pr	1.863e-09	GenoCanyon
GenoCanyon	0.1806	LINSIGHT	0.1480	inflammatory bowel disease	pr	1.863e-09	GenoCanyon
GWAVA	0.1532	LINSIGHT	0.1480	inflammatory bowel disease	pr	9.313e-09	GWAVA
CADD	0.1031	eigen	0.1318	juvenile idiopathic arthritis	pr	1.863e-09	eigen
CADD	0.1031	GenoCanyon	0.1385	juvenile idiopathic arthritis	pr	1.863e-09	GenoCanyon
CADD	0.1031	GWAVA	0.1164	juvenile idiopathic arthritis	pr	1.863e-09	GWAVA
CADD	0.1031	LINSIGHT	0.1206	juvenile idiopathic arthritis	pr	1.863e-09	LINSIGHT
eigen	0.1318	GenoCanyon	0.1385	juvenile idiopathic arthritis	pr	1.863e-09	GenoCanyon
eigen	0.1318	GWAVA	0.1164	juvenile idiopathic arthritis	pr	9.313e-09	eigen
eigen	0.1318	LINSIGHT	0.1206	juvenile idiopathic arthritis	pr	8.326e-07	eigen
GenoCanyon	0.1385	GWAVA	0.1164	juvenile idiopathic arthritis	pr	1.863e-09	GenoCanyon
GenoCanyon	0.1385	LINSIGHT	0.1206	juvenile idiopathic arthritis	pr	1.863e-09	GenoCanyon
GWAVA	0.1164	LINSIGHT	0.1206	juvenile idiopathic arthritis	pr	6.084e-04	LINSIGHT
CADD	0.1152	eigen	0.1286	keratinocyte carcinoma	pr	1.863e-09	eigen
CADD	0.1152	GenoCanyon	0.1352	keratinocyte carcinoma	pr	1.863e-09	GenoCanyon
CADD	0.1152	GWAVA	0.1037	keratinocyte carcinoma	pr	1.863e-09	CADD
CADD	0.1152	LINSIGHT	0.1382	keratinocyte carcinoma	pr	1.863e-09	LINSIGHT
eigen	0.1286	GenoCanyon	0.1352	keratinocyte carcinoma	pr	1.863e-09	GenoCanyon
eigen	0.1286	GWAVA	0.1037	keratinocyte carcinoma	pr	1.863e-09	eigen
eigen	0.1286	LINSIGHT	0.1382	keratinocyte carcinoma	pr	1.863e-09	LINSIGHT
GenoCanyon	0.1352	GWAVA	0.1037	keratinocyte carcinoma	pr	1.863e-09	GenoCanyon
GenoCanyon	0.1352	LINSIGHT	0.1382	keratinocyte carcinoma	pr	4.601e-04	LINSIGHT
GWAVA	0.1037	LINSIGHT	0.1382	keratinocyte carcinoma	pr	1.863e-09	LINSIGHT
CADD	0.1107	eigen	0.1458	kidney disease	pr	1.863e-09	eigen
CADD	0.1107	GenoCanyon	0.1511	kidney disease	pr	1.863e-09	GenoCanyon
CADD	0.1107	GWAVA	0.1400	kidney disease	pr	1.863e-09	GWAVA
CADD	0.1107	LINSIGHT	0.1332	kidney disease	pr	1.863e-09	LINSIGHT
eigen	0.1458	GenoCanyon	0.1511	kidney disease	pr	1.863e-09	GenoCanyon
eigen	0.1458	GWAVA	0.1400	kidney disease	pr	1.863e-09	eigen
eigen	0.1458	LINSIGHT	0.1332	kidney disease	pr	1.863e-09	eigen
GenoCanyon	0.1511	GWAVA	0.1400	kidney disease	pr	1.863e-09	GenoCanyon
GenoCanyon	0.1511	LINSIGHT	0.1332	kidney disease	pr	1.863e-09	GenoCanyon
GWAVA	0.1400	LINSIGHT	0.1332	kidney disease	pr	1.863e-09	GWAVA
CADD	0.1130	eigen	0.1473	liver disease	pr	1.863e-09	eigen
CADD	0.1130	GenoCanyon	0.1529	liver disease	pr	1.863e-09	GenoCanyon
CADD	0.1130	GWAVA	0.1486	liver disease	pr	1.863e-09	GWAVA
CADD	0.1130	LINSIGHT	0.1408	liver disease	pr	1.863e-09	LINSIGHT
eigen	0.1473	GenoCanyon	0.1529	liver disease	pr	3.725e-09	GenoCanyon
eigen	0.1473	GWAVA	0.1486	liver disease	pr	1.519e-01	GWAVA
eigen	0.1473	LINSIGHT	0.1408	liver disease	pr	1.863e-09	eigen
GenoCanyon	0.1529	GWAVA	0.1486	liver disease	pr	6.147e-08	GenoCanyon
GenoCanyon	0.1529	LINSIGHT	0.1408	liver disease	pr	1.863e-09	GenoCanyon
GWAVA	0.1486	LINSIGHT	0.1408	liver disease	pr	3.725e-09	GWAVA
CADD	0.1066	eigen	0.1326	lung adenocarcinoma	pr	1.863e-09	eigen
CADD	0.1066	GenoCanyon	0.1439	lung adenocarcinoma	pr	1.863e-09	GenoCanyon
CADD	0.1066	GWAVA	0.1134	lung adenocarcinoma	pr	6.147e-08	GWAVA
CADD	0.1066	LINSIGHT	0.1423	lung adenocarcinoma	pr	1.863e-09	LINSIGHT
eigen	0.1326	GenoCanyon	0.1439	lung adenocarcinoma	pr	1.863e-09	GenoCanyon
eigen	0.1326	GWAVA	0.1134	lung adenocarcinoma	pr	1.863e-09	eigen
eigen	0.1326	LINSIGHT	0.1423	lung adenocarcinoma	pr	2.552e-07	LINSIGHT
GenoCanyon	0.1439	GWAVA	0.1134	lung adenocarcinoma	pr	1.863e-09	GenoCanyon
GenoCanyon	0.1439	LINSIGHT	0.1423	lung adenocarcinoma	pr	1.094e-01	GenoCanyon
GWAVA	0.1134	LINSIGHT	0.1423	lung adenocarcinoma	pr	1.863e-09	LINSIGHT
CADD	0.1051	eigen	0.1196	lung carcinoma	pr	1.863e-09	eigen
CADD	0.1051	GenoCanyon	0.1219	lung carcinoma	pr	1.863e-09	GenoCanyon
CADD	0.1051	GWAVA	0.1041	lung carcinoma	pr	7.672e-02	CADD
CADD	0.1051	LINSIGHT	0.1210	lung carcinoma	pr	1.863e-09	LINSIGHT
eigen	0.1196	GenoCanyon	0.1219	lung carcinoma	pr	1.192e-06	GenoCanyon
eigen	0.1196	GWAVA	0.1041	lung carcinoma	pr	1.863e-09	eigen
eigen	0.1196	LINSIGHT	0.1210	lung carcinoma	pr	1.283e-02	LINSIGHT
GenoCanyon	0.1219	GWAVA	0.1041	lung carcinoma	pr	1.863e-09	GenoCanyon
GenoCanyon	0.1219	LINSIGHT	0.1210	lung carcinoma	pr	1.241e-01	GenoCanyon
GWAVA	0.1041	LINSIGHT	0.1210	lung carcinoma	pr	1.863e-09	LINSIGHT
CADD	0.1156	eigen	0.1633	lymphoid leukemia	pr	1.863e-09	eigen
CADD	0.1156	GenoCanyon	0.1681	lymphoid leukemia	pr	1.863e-09	GenoCanyon
CADD	0.1156	GWAVA	0.1693	lymphoid leukemia	pr	1.863e-09	GWAVA
CADD	0.1156	LINSIGHT	0.1483	lymphoid leukemia	pr	1.863e-09	LINSIGHT
eigen	0.1633	GenoCanyon	0.1681	lymphoid leukemia	pr	1.192e-06	GenoCanyon
eigen	0.1633	GWAVA	0.1693	lymphoid leukemia	pr	3.790e-06	GWAVA
eigen	0.1633	LINSIGHT	0.1483	lymphoid leukemia	pr	1.863e-09	eigen
GenoCanyon	0.1681	GWAVA	0.1693	lymphoid leukemia	pr	5.492e-02	GWAVA
GenoCanyon	0.1681	LINSIGHT	0.1483	lymphoid leukemia	pr	1.863e-09	GenoCanyon
GWAVA	0.1693	LINSIGHT	0.1483	lymphoid leukemia	pr	1.863e-09	GWAVA
CADD	0.1127	eigen	0.1626	lymphoma	pr	1.863e-09	eigen
CADD	0.1127	GenoCanyon	0.1682	lymphoma	pr	1.863e-09	GenoCanyon
CADD	0.1127	GWAVA	0.1537	lymphoma	pr	1.863e-09	GWAVA
CADD	0.1127	LINSIGHT	0.1372	lymphoma	pr	1.863e-09	LINSIGHT
eigen	0.1626	GenoCanyon	0.1682	lymphoma	pr	2.608e-08	GenoCanyon
eigen	0.1626	GWAVA	0.1537	lymphoma	pr	1.863e-09	eigen
eigen	0.1626	LINSIGHT	0.1372	lymphoma	pr	1.863e-09	eigen
GenoCanyon	0.1682	GWAVA	0.1537	lymphoma	pr	1.863e-09	GenoCanyon
GenoCanyon	0.1682	LINSIGHT	0.1372	lymphoma	pr	1.863e-09	GenoCanyon
GWAVA	0.1537	LINSIGHT	0.1372	lymphoma	pr	1.863e-09	GWAVA
CADD	0.0973	eigen	0.1273	melanoma	pr	1.863e-09	eigen
CADD	0.0973	GenoCanyon	0.1582	melanoma	pr	1.863e-09	GenoCanyon
CADD	0.0973	GWAVA	0.1159	melanoma	pr	1.863e-09	GWAVA
CADD	0.0973	LINSIGHT	0.1379	melanoma	pr	1.863e-09	LINSIGHT
eigen	0.1273	GenoCanyon	0.1582	melanoma	pr	1.863e-09	GenoCanyon
eigen	0.1273	GWAVA	0.1159	melanoma	pr	1.863e-09	eigen
eigen	0.1273	LINSIGHT	0.1379	melanoma	pr	1.863e-09	LINSIGHT
GenoCanyon	0.1582	GWAVA	0.1159	melanoma	pr	1.863e-09	GenoCanyon
GenoCanyon	0.1582	LINSIGHT	0.1379	melanoma	pr	1.863e-09	GenoCanyon
GWAVA	0.1159	LINSIGHT	0.1379	melanoma	pr	1.863e-09	LINSIGHT
CADD	0.1036	eigen	0.1090	mental or behavioural disorder	pr	1.863e-09	eigen
CADD	0.1036	GenoCanyon	0.1081	mental or behavioural disorder	pr	1.863e-09	GenoCanyon
CADD	0.1036	GWAVA	0.1115	mental or behavioural disorder	pr	1.863e-09	GWAVA
CADD	0.1036	LINSIGHT	0.1148	mental or behavioural disorder	pr	1.863e-09	LINSIGHT
eigen	0.1090	GenoCanyon	0.1081	mental or behavioural disorder	pr	2.608e-08	eigen
eigen	0.1090	GWAVA	0.1115	mental or behavioural disorder	pr	1.863e-09	GWAVA
eigen	0.1090	LINSIGHT	0.1148	mental or behavioural disorder	pr	1.863e-09	LINSIGHT
GenoCanyon	0.1081	GWAVA	0.1115	mental or behavioural disorder	pr	1.863e-09	GWAVA
GenoCanyon	0.1081	LINSIGHT	0.1148	mental or behavioural disorder	pr	1.863e-09	LINSIGHT
GWAVA	0.1115	LINSIGHT	0.1148	mental or behavioural disorder	pr	1.863e-09	LINSIGHT
CADD	0.1103	eigen	0.1136	metabolic syndrome	pr	3.790e-06	eigen
CADD	0.1103	GenoCanyon	0.1204	metabolic syndrome	pr	1.863e-09	GenoCanyon
CADD	0.1103	GWAVA	0.1394	metabolic syndrome	pr	1.863e-09	GWAVA
CADD	0.1103	LINSIGHT	0.1402	metabolic syndrome	pr	1.863e-09	LINSIGHT
eigen	0.1136	GenoCanyon	0.1204	metabolic syndrome	pr	1.863e-09	GenoCanyon
eigen	0.1136	GWAVA	0.1394	metabolic syndrome	pr	1.863e-09	GWAVA
eigen	0.1136	LINSIGHT	0.1402	metabolic syndrome	pr	1.863e-09	LINSIGHT
GenoCanyon	0.1204	GWAVA	0.1394	metabolic syndrome	pr	1.863e-09	GWAVA
GenoCanyon	0.1204	LINSIGHT	0.1402	metabolic syndrome	pr	1.863e-09	LINSIGHT
GWAVA	0.1394	LINSIGHT	0.1402	metabolic syndrome	pr	8.236e-01	LINSIGHT
CADD	0.1191	eigen	0.1280	migraine disorder	pr	1.863e-09	eigen
CADD	0.1191	GenoCanyon	0.1379	migraine disorder	pr	1.863e-09	GenoCanyon
CADD	0.1191	GWAVA	0.1365	migraine disorder	pr	1.863e-09	GWAVA
CADD	0.1191	LINSIGHT	0.1478	migraine disorder	pr	1.863e-09	LINSIGHT
eigen	0.1280	GenoCanyon	0.1379	migraine disorder	pr	1.863e-09	GenoCanyon
eigen	0.1280	GWAVA	0.1365	migraine disorder	pr	1.863e-09	GWAVA
eigen	0.1280	LINSIGHT	0.1478	migraine disorder	pr	1.863e-09	LINSIGHT
GenoCanyon	0.1379	GWAVA	0.1365	migraine disorder	pr	5.291e-01	GenoCanyon
GenoCanyon	0.1379	LINSIGHT	0.1478	migraine disorder	pr	1.863e-09	LINSIGHT
GWAVA	0.1365	LINSIGHT	0.1478	migraine disorder	pr	1.863e-09	LINSIGHT
CADD	0.1032	eigen	0.1077	mood disorder	pr	1.863e-09	eigen
CADD	0.1032	GenoCanyon	0.1050	mood disorder	pr	2.608e-08	GenoCanyon
CADD	0.1032	GWAVA	0.1117	mood disorder	pr	1.863e-09	GWAVA
CADD	0.1032	LINSIGHT	0.1148	mood disorder	pr	1.863e-09	LINSIGHT
eigen	0.1077	GenoCanyon	0.1050	mood disorder	pr	1.863e-09	eigen
eigen	0.1077	GWAVA	0.1117	mood disorder	pr	1.863e-09	GWAVA
eigen	0.1077	LINSIGHT	0.1148	mood disorder	pr	1.863e-09	LINSIGHT
GenoCanyon	0.1050	GWAVA	0.1117	mood disorder	pr	1.863e-09	GWAVA
GenoCanyon	0.1050	LINSIGHT	0.1148	mood disorder	pr	1.863e-09	LINSIGHT
GWAVA	0.1117	LINSIGHT	0.1148	mood disorder	pr	1.863e-09	LINSIGHT
CADD	0.0935	eigen	0.1145	movement disorder	pr	1.863e-09	eigen
CADD	0.0935	GenoCanyon	0.1079	movement disorder	pr	1.863e-09	GenoCanyon
CADD	0.0935	GWAVA	0.1193	movement disorder	pr	1.863e-09	GWAVA
CADD	0.0935	LINSIGHT	0.1098	movement disorder	pr	1.863e-09	LINSIGHT
eigen	0.1145	GenoCanyon	0.1079	movement disorder	pr	1.863e-08	eigen
eigen	0.1145	GWAVA	0.1193	movement disorder	pr	5.588e-09	GWAVA
eigen	0.1145	LINSIGHT	0.1098	movement disorder	pr	9.220e-06	eigen
GenoCanyon	0.1079	GWAVA	0.1193	movement disorder	pr	1.863e-09	GWAVA
GenoCanyon	0.1079	LINSIGHT	0.1098	movement disorder	pr	1.131e-03	LINSIGHT
GWAVA	0.1193	LINSIGHT	0.1098	movement disorder	pr	1.863e-09	GWAVA
CADD	0.1029	eigen	0.1398	multiple myeloma	pr	1.863e-09	eigen
CADD	0.1029	GenoCanyon	0.1337	multiple myeloma	pr	1.863e-09	GenoCanyon
CADD	0.1029	GWAVA	0.1183	multiple myeloma	pr	1.863e-09	GWAVA
CADD	0.1029	LINSIGHT	0.1139	multiple myeloma	pr	1.863e-09	LINSIGHT
eigen	0.1398	GenoCanyon	0.1337	multiple myeloma	pr	1.419e-06	eigen
eigen	0.1398	GWAVA	0.1183	multiple myeloma	pr	1.863e-09	eigen
eigen	0.1398	LINSIGHT	0.1139	multiple myeloma	pr	1.863e-09	eigen
GenoCanyon	0.1337	GWAVA	0.1183	multiple myeloma	pr	1.863e-09	GenoCanyon
GenoCanyon	0.1337	LINSIGHT	0.1139	multiple myeloma	pr	1.863e-09	GenoCanyon
GWAVA	0.1183	LINSIGHT	0.1139	multiple myeloma	pr	3.239e-06	GWAVA
CADD	0.1258	eigen	0.1744	multiple sclerosis	pr	1.863e-09	eigen
CADD	0.1258	GenoCanyon	0.1856	multiple sclerosis	pr	1.863e-09	GenoCanyon
CADD	0.1258	GWAVA	0.1613	multiple sclerosis	pr	1.863e-09	GWAVA
CADD	0.1258	LINSIGHT	0.1551	multiple sclerosis	pr	1.863e-09	LINSIGHT
eigen	0.1744	GenoCanyon	0.1856	multiple sclerosis	pr	1.863e-09	GenoCanyon
eigen	0.1744	GWAVA	0.1613	multiple sclerosis	pr	1.863e-09	eigen
eigen	0.1744	LINSIGHT	0.1551	multiple sclerosis	pr	1.863e-09	eigen
GenoCanyon	0.1856	GWAVA	0.1613	multiple sclerosis	pr	1.863e-09	GenoCanyon
GenoCanyon	0.1856	LINSIGHT	0.1551	multiple sclerosis	pr	1.863e-09	GenoCanyon
GWAVA	0.1613	LINSIGHT	0.1551	multiple sclerosis	pr	1.863e-09	GWAVA
CADD	0.1076	eigen	0.1791	neoplasm of mature B-cells	pr	1.863e-09	eigen
CADD	0.1076	GenoCanyon	0.1806	neoplasm of mature B-cells	pr	1.863e-09	GenoCanyon
CADD	0.1076	GWAVA	0.1684	neoplasm of mature B-cells	pr	1.863e-09	GWAVA
CADD	0.1076	LINSIGHT	0.1500	neoplasm of mature B-cells	pr	1.863e-09	LINSIGHT
eigen	0.1791	GenoCanyon	0.1806	neoplasm of mature B-cells	pr	4.726e-02	GenoCanyon
eigen	0.1791	GWAVA	0.1684	neoplasm of mature B-cells	pr	2.552e-07	eigen
eigen	0.1791	LINSIGHT	0.1500	neoplasm of mature B-cells	pr	1.863e-09	eigen
GenoCanyon	0.1806	GWAVA	0.1684	neoplasm of mature B-cells	pr	1.304e-08	GenoCanyon
GenoCanyon	0.1806	LINSIGHT	0.1500	neoplasm of mature B-cells	pr	1.863e-09	GenoCanyon
GWAVA	0.1684	LINSIGHT	0.1500	neoplasm of mature B-cells	pr	1.863e-09	GWAVA
CADD	0.1180	eigen	0.1212	neuropathy	pr	1.824e-05	eigen
CADD	0.1180	GenoCanyon	0.1233	neuropathy	pr	7.994e-06	GenoCanyon
CADD	0.1180	GWAVA	0.1170	neuropathy	pr	2.367e-01	CADD
CADD	0.1180	LINSIGHT	0.1300	neuropathy	pr	1.863e-09	LINSIGHT
eigen	0.1212	GenoCanyon	0.1233	neuropathy	pr	2.091e-04	GenoCanyon
eigen	0.1212	GWAVA	0.1170	neuropathy	pr	3.725e-09	eigen
eigen	0.1212	LINSIGHT	0.1300	neuropathy	pr	1.863e-09	LINSIGHT
GenoCanyon	0.1233	GWAVA	0.1170	neuropathy	pr	1.863e-09	GenoCanyon
GenoCanyon	0.1233	LINSIGHT	0.1300	neuropathy	pr	1.863e-09	LINSIGHT
GWAVA	0.1170	LINSIGHT	0.1300	neuropathy	pr	1.863e-09	LINSIGHT
CADD	0.1204	eigen	0.1518	neurotic disorder	pr	1.863e-09	eigen
CADD	0.1204	GenoCanyon	0.1442	neurotic disorder	pr	1.863e-09	GenoCanyon
CADD	0.1204	GWAVA	0.1326	neurotic disorder	pr	1.863e-09	GWAVA
CADD	0.1204	LINSIGHT	0.1396	neurotic disorder	pr	1.863e-09	LINSIGHT
eigen	0.1518	GenoCanyon	0.1442	neurotic disorder	pr	1.639e-07	eigen
eigen	0.1518	GWAVA	0.1326	neurotic disorder	pr	1.863e-09	eigen
eigen	0.1518	LINSIGHT	0.1396	neurotic disorder	pr	9.313e-09	eigen
GenoCanyon	0.1442	GWAVA	0.1326	neurotic disorder	pr	1.304e-08	GenoCanyon
GenoCanyon	0.1442	LINSIGHT	0.1396	neurotic disorder	pr	2.563e-04	GenoCanyon
GWAVA	0.1326	LINSIGHT	0.1396	neurotic disorder	pr	8.009e-08	LINSIGHT
CADD	0.1068	eigen	0.1063	non-alcoholic fatty liver disease	pr	7.151e-01	CADD
CADD	0.1068	GenoCanyon	0.1034	non-alcoholic fatty liver disease	pr	2.091e-04	CADD
CADD	0.1068	GWAVA	0.1011	non-alcoholic fatty liver disease	pr	1.192e-06	CADD
CADD	0.1068	LINSIGHT	0.1027	non-alcoholic fatty liver disease	pr	2.049e-07	CADD
eigen	0.1063	GenoCanyon	0.1034	non-alcoholic fatty liver disease	pr	1.419e-06	eigen
eigen	0.1063	GWAVA	0.1011	non-alcoholic fatty liver disease	pr	2.552e-07	eigen
eigen	0.1063	LINSIGHT	0.1027	non-alcoholic fatty liver disease	pr	2.552e-07	eigen
GenoCanyon	0.1034	GWAVA	0.1011	non-alcoholic fatty liver disease	pr	3.643e-02	GenoCanyon
GenoCanyon	0.1034	LINSIGHT	0.1027	non-alcoholic fatty liver disease	pr	6.263e-01	GenoCanyon
GWAVA	0.1011	LINSIGHT	0.1027	non-alcoholic fatty liver disease	pr	5.226e-02	LINSIGHT
CADD	0.1116	eigen	0.1674	non-Hodgkins lymphoma	pr	1.863e-09	eigen
CADD	0.1116	GenoCanyon	0.1720	non-Hodgkins lymphoma	pr	1.863e-09	GenoCanyon
CADD	0.1116	GWAVA	0.1648	non-Hodgkins lymphoma	pr	1.863e-09	GWAVA
CADD	0.1116	LINSIGHT	0.1400	non-Hodgkins lymphoma	pr	1.863e-09	LINSIGHT
eigen	0.1674	GenoCanyon	0.1720	non-Hodgkins lymphoma	pr	4.657e-08	GenoCanyon
eigen	0.1674	GWAVA	0.1648	non-Hodgkins lymphoma	pr	3.643e-02	eigen
eigen	0.1674	LINSIGHT	0.1400	non-Hodgkins lymphoma	pr	1.863e-09	eigen
GenoCanyon	0.1720	GWAVA	0.1648	non-Hodgkins lymphoma	pr	6.147e-08	GenoCanyon
GenoCanyon	0.1720	LINSIGHT	0.1400	non-Hodgkins lymphoma	pr	1.863e-09	GenoCanyon
GWAVA	0.1648	LINSIGHT	0.1400	non-Hodgkins lymphoma	pr	1.863e-09	GWAVA
CADD	0.1090	eigen	0.1213	non-melanoma skin carcinoma	pr	1.863e-09	eigen
CADD	0.1090	GenoCanyon	0.1275	non-melanoma skin carcinoma	pr	1.863e-09	GenoCanyon
CADD	0.1090	GWAVA	0.1015	non-melanoma skin carcinoma	pr	1.863e-09	CADD
CADD	0.1090	LINSIGHT	0.1357	non-melanoma skin carcinoma	pr	1.863e-09	LINSIGHT
eigen	0.1213	GenoCanyon	0.1275	non-melanoma skin carcinoma	pr	1.863e-09	GenoCanyon
eigen	0.1213	GWAVA	0.1015	non-melanoma skin carcinoma	pr	1.863e-09	eigen
eigen	0.1213	LINSIGHT	0.1357	non-melanoma skin carcinoma	pr	1.863e-09	LINSIGHT
GenoCanyon	0.1275	GWAVA	0.1015	non-melanoma skin carcinoma	pr	1.863e-09	GenoCanyon
GenoCanyon	0.1275	LINSIGHT	0.1357	non-melanoma skin carcinoma	pr	3.148e-07	LINSIGHT
GWAVA	0.1015	LINSIGHT	0.1357	non-melanoma skin carcinoma	pr	1.863e-09	LINSIGHT
CADD	0.1021	eigen	0.1375	non-small cell lung carcinoma	pr	1.863e-09	eigen
CADD	0.1021	GenoCanyon	0.1447	non-small cell lung carcinoma	pr	1.863e-09	GenoCanyon
CADD	0.1021	GWAVA	0.1155	non-small cell lung carcinoma	pr	1.863e-09	GWAVA
CADD	0.1021	LINSIGHT	0.1344	non-small cell lung carcinoma	pr	1.863e-09	LINSIGHT
eigen	0.1375	GenoCanyon	0.1447	non-small cell lung carcinoma	pr	1.024e-07	GenoCanyon
eigen	0.1375	GWAVA	0.1155	non-small cell lung carcinoma	pr	1.863e-09	eigen
eigen	0.1375	LINSIGHT	0.1344	non-small cell lung carcinoma	pr	1.233e-04	eigen
GenoCanyon	0.1447	GWAVA	0.1155	non-small cell lung carcinoma	pr	1.863e-09	GenoCanyon
GenoCanyon	0.1447	LINSIGHT	0.1344	non-small cell lung carcinoma	pr	1.863e-09	GenoCanyon
GWAVA	0.1155	LINSIGHT	0.1344	non-small cell lung carcinoma	pr	1.863e-09	LINSIGHT
CADD	0.1082	eigen	0.1251	obesity	pr	1.863e-09	eigen
CADD	0.1082	GenoCanyon	0.1307	obesity	pr	1.863e-09	GenoCanyon
CADD	0.1082	GWAVA	0.1389	obesity	pr	1.863e-09	GWAVA
CADD	0.1082	LINSIGHT	0.1274	obesity	pr	1.863e-09	LINSIGHT
eigen	0.1251	GenoCanyon	0.1307	obesity	pr	9.313e-09	GenoCanyon
eigen	0.1251	GWAVA	0.1389	obesity	pr	1.863e-09	GWAVA
eigen	0.1251	LINSIGHT	0.1274	obesity	pr	7.911e-05	LINSIGHT
GenoCanyon	0.1307	GWAVA	0.1389	obesity	pr	3.725e-09	GWAVA
GenoCanyon	0.1307	LINSIGHT	0.1274	obesity	pr	1.419e-06	GenoCanyon
GWAVA	0.1389	LINSIGHT	0.1274	obesity	pr	1.863e-09	GWAVA
CADD	0.0937	eigen	0.1115	obsessive-compulsive disorder	pr	1.863e-09	eigen
CADD	0.0937	GenoCanyon	0.1050	obsessive-compulsive disorder	pr	1.863e-09	GenoCanyon
CADD	0.0937	GWAVA	0.1209	obsessive-compulsive disorder	pr	1.863e-09	GWAVA
CADD	0.0937	LINSIGHT	0.1114	obsessive-compulsive disorder	pr	1.863e-09	LINSIGHT
eigen	0.1115	GenoCanyon	0.1050	obsessive-compulsive disorder	pr	5.588e-09	eigen
eigen	0.1115	GWAVA	0.1209	obsessive-compulsive disorder	pr	1.863e-09	GWAVA
eigen	0.1115	LINSIGHT	0.1114	obsessive-compulsive disorder	pr	5.699e-01	eigen
GenoCanyon	0.1050	GWAVA	0.1209	obsessive-compulsive disorder	pr	1.863e-09	GWAVA
GenoCanyon	0.1050	LINSIGHT	0.1114	obsessive-compulsive disorder	pr	1.863e-09	LINSIGHT
GWAVA	0.1209	LINSIGHT	0.1114	obsessive-compulsive disorder	pr	5.588e-09	GWAVA
CADD	0.1284	eigen	0.1481	osteoarthritis	pr	1.863e-09	eigen
CADD	0.1284	GenoCanyon	0.1622	osteoarthritis	pr	1.863e-09	GenoCanyon
CADD	0.1284	GWAVA	0.1896	osteoarthritis	pr	1.863e-09	GWAVA
CADD	0.1284	LINSIGHT	0.1756	osteoarthritis	pr	1.863e-09	LINSIGHT
eigen	0.1481	GenoCanyon	0.1622	osteoarthritis	pr	1.863e-09	GenoCanyon
eigen	0.1481	GWAVA	0.1896	osteoarthritis	pr	1.863e-09	GWAVA
eigen	0.1481	LINSIGHT	0.1756	osteoarthritis	pr	1.863e-09	LINSIGHT
GenoCanyon	0.1622	GWAVA	0.1896	osteoarthritis	pr	1.863e-09	GWAVA
GenoCanyon	0.1622	LINSIGHT	0.1756	osteoarthritis	pr	5.588e-09	LINSIGHT
GWAVA	0.1896	LINSIGHT	0.1756	osteoarthritis	pr	1.863e-09	GWAVA
CADD	0.0959	eigen	0.1327	ovarian carcinoma	pr	1.863e-09	eigen
CADD	0.0959	GenoCanyon	0.1218	ovarian carcinoma	pr	1.863e-09	GenoCanyon
CADD	0.0959	GWAVA	0.1007	ovarian carcinoma	pr	3.856e-07	GWAVA
CADD	0.0959	LINSIGHT	0.1209	ovarian carcinoma	pr	1.863e-09	LINSIGHT
eigen	0.1327	GenoCanyon	0.1218	ovarian carcinoma	pr	1.863e-09	eigen
eigen	0.1327	GWAVA	0.1007	ovarian carcinoma	pr	1.863e-09	eigen
eigen	0.1327	LINSIGHT	0.1209	ovarian carcinoma	pr	1.863e-09	eigen
GenoCanyon	0.1218	GWAVA	0.1007	ovarian carcinoma	pr	1.863e-09	GenoCanyon
GenoCanyon	0.1218	LINSIGHT	0.1209	ovarian carcinoma	pr	7.766e-01	GenoCanyon
GWAVA	0.1007	LINSIGHT	0.1209	ovarian carcinoma	pr	1.863e-09	LINSIGHT
CADD	0.1081	eigen	0.1206	pancreatic carcinoma	pr	1.863e-09	eigen
CADD	0.1081	GenoCanyon	0.1384	pancreatic carcinoma	pr	1.863e-09	GenoCanyon
CADD	0.1081	GWAVA	0.1187	pancreatic carcinoma	pr	1.863e-09	GWAVA
CADD	0.1081	LINSIGHT	0.1066	pancreatic carcinoma	pr	1.294e-01	CADD
eigen	0.1206	GenoCanyon	0.1384	pancreatic carcinoma	pr	1.863e-09	GenoCanyon
eigen	0.1206	GWAVA	0.1187	pancreatic carcinoma	pr	2.085e-02	eigen
eigen	0.1206	LINSIGHT	0.1066	pancreatic carcinoma	pr	1.863e-09	eigen
GenoCanyon	0.1384	GWAVA	0.1187	pancreatic carcinoma	pr	1.863e-09	GenoCanyon
GenoCanyon	0.1384	LINSIGHT	0.1066	pancreatic carcinoma	pr	1.863e-09	GenoCanyon
GWAVA	0.1187	LINSIGHT	0.1066	pancreatic carcinoma	pr	1.863e-09	GWAVA
CADD	0.1149	eigen	0.1284	Parkinson's disease	pr	1.863e-09	eigen
CADD	0.1149	GenoCanyon	0.1281	Parkinson's disease	pr	1.863e-09	GenoCanyon
CADD	0.1149	GWAVA	0.1334	Parkinson's disease	pr	1.863e-09	GWAVA
CADD	0.1149	LINSIGHT	0.1381	Parkinson's disease	pr	1.863e-09	LINSIGHT
eigen	0.1284	GenoCanyon	0.1281	Parkinson's disease	pr	8.078e-01	eigen
eigen	0.1284	GWAVA	0.1334	Parkinson's disease	pr	9.313e-09	GWAVA
eigen	0.1284	LINSIGHT	0.1381	Parkinson's disease	pr	1.863e-09	LINSIGHT
GenoCanyon	0.1281	GWAVA	0.1334	Parkinson's disease	pr	3.856e-07	GWAVA
GenoCanyon	0.1281	LINSIGHT	0.1381	Parkinson's disease	pr	1.863e-09	LINSIGHT
GWAVA	0.1334	LINSIGHT	0.1381	Parkinson's disease	pr	5.145e-06	LINSIGHT
CADD	0.0932	eigen	0.1034	periodontitis	pr	1.863e-09	eigen
CADD	0.0932	GenoCanyon	0.1148	periodontitis	pr	1.863e-09	GenoCanyon
CADD	0.0932	GWAVA	0.1020	periodontitis	pr	3.725e-09	GWAVA
CADD	0.0932	LINSIGHT	0.1053	periodontitis	pr	1.863e-09	LINSIGHT
eigen	0.1034	GenoCanyon	0.1148	periodontitis	pr	1.863e-09	GenoCanyon
eigen	0.1034	GWAVA	0.1020	periodontitis	pr	3.599e-01	eigen
eigen	0.1034	LINSIGHT	0.1053	periodontitis	pr	1.598e-05	LINSIGHT
GenoCanyon	0.1148	GWAVA	0.1020	periodontitis	pr	1.863e-09	GenoCanyon
GenoCanyon	0.1148	LINSIGHT	0.1053	periodontitis	pr	1.863e-09	GenoCanyon
GWAVA	0.1020	LINSIGHT	0.1053	periodontitis	pr	1.598e-05	LINSIGHT
CADD	0.0981	eigen	0.1137	peripheral arterial disease	pr	1.863e-09	eigen
CADD	0.0981	GenoCanyon	0.1294	peripheral arterial disease	pr	1.863e-09	GenoCanyon
CADD	0.0981	GWAVA	0.1302	peripheral arterial disease	pr	1.863e-09	GWAVA
CADD	0.0981	LINSIGHT	0.1363	peripheral arterial disease	pr	1.863e-09	LINSIGHT
eigen	0.1137	GenoCanyon	0.1294	peripheral arterial disease	pr	1.863e-09	GenoCanyon
eigen	0.1137	GWAVA	0.1302	peripheral arterial disease	pr	1.863e-09	GWAVA
eigen	0.1137	LINSIGHT	0.1363	peripheral arterial disease	pr	1.863e-09	LINSIGHT
GenoCanyon	0.1294	GWAVA	0.1302	peripheral arterial disease	pr	6.989e-02	GWAVA
GenoCanyon	0.1294	LINSIGHT	0.1363	peripheral arterial disease	pr	5.593e-05	LINSIGHT
GWAVA	0.1302	LINSIGHT	0.1363	peripheral arterial disease	pr	2.367e-03	LINSIGHT
CADD	0.1179	eigen	0.1212	peripheral neuropathy	pr	4.657e-08	eigen
CADD	0.1179	GenoCanyon	0.1231	peripheral neuropathy	pr	1.304e-07	GenoCanyon
CADD	0.1179	GWAVA	0.1176	peripheral neuropathy	pr	6.408e-01	CADD
CADD	0.1179	LINSIGHT	0.1314	peripheral neuropathy	pr	1.863e-09	LINSIGHT
eigen	0.1212	GenoCanyon	0.1231	peripheral neuropathy	pr	3.450e-04	GenoCanyon
eigen	0.1212	GWAVA	0.1176	peripheral neuropathy	pr	9.313e-09	eigen
eigen	0.1212	LINSIGHT	0.1314	peripheral neuropathy	pr	1.863e-09	LINSIGHT
GenoCanyon	0.1231	GWAVA	0.1176	peripheral neuropathy	pr	1.863e-09	GenoCanyon
GenoCanyon	0.1231	LINSIGHT	0.1314	peripheral neuropathy	pr	1.863e-09	LINSIGHT
[truncated: 221 more rows]
