# Supplementary material for: Disease-specific prioritization of non-coding GWAS variants based on chromatin accessibility
Source: HGG Adv. 2024 May 21;5(3):100310. doi: 10.1016/j.xhgg.2024.100310 (PMC11259938; doi:10.1016/j.xhgg.2024.100310)
Supplement: Data S1. Legends for Supplemental Data SD1 - SD25 [file mmc2.zip › supp_dat/sup_data_cluster_term-frequency.csv]

term	term_id	term_frequency	cluster_name
immune system disease	EFO:0000540	0.5882	immune system disease
genetic disorder	EFO:0000508	0.4118	immune system disease
neoplasm	EFO:0000616	0.4118	immune system disease
hematologic disease	EFO:0005803	0.4118	immune system disease
neoplastic disease or syndrome	MONDO:0023370	0.4118	immune system disease
cell proliferation disorder	MONDO:0045024	0.4118	immune system disease
cancer	EFO:0000311	0.3529	immune system disease
lymphoid neoplasm	EFO:0001642	0.3529	immune system disease
skeletal system disease	EFO:0002461	0.3529	immune system disease
musculoskeletal system disease	EFO:0009676	0.3529	immune system disease
nervous system disease	EFO:0000618	0.2917	heterogenous
respiratory system disease	EFO:0000684	0.2083	heterogenous
skeletal system disease	EFO:0002461	0.2083	heterogenous
lung disease	EFO:0003818	0.2083	heterogenous
lower respiratory tract disease	EFO:0009433	0.2083	heterogenous
musculoskeletal system disease	EFO:0009676	0.2083	heterogenous
thoracic disease	MONDO:0000651	0.2083	heterogenous
cancer	EFO:0000311	0.1667	heterogenous
carcinoma	EFO:0000313	0.1667	heterogenous
neoplasm	EFO:0000616	0.1667	heterogenous
cardiovascular disease	EFO:0000319	0.4118	cardiovascular disease/others
nervous system disease	EFO:0000618	0.2941	cardiovascular disease/others
vascular disease	EFO:0004264	0.2353	cardiovascular disease/others
brain disease	EFO:0005774	0.2353	cardiovascular disease/others
central nervous system disease	EFO:0009386	0.2353	cardiovascular disease/others
heart disease	EFO:0003777	0.1765	cardiovascular disease/others
thoracic disease	MONDO:0000651	0.1765	cardiovascular disease/others
reproductive system disease	EFO:0000512	0.1176	cardiovascular disease/others
head and neck disorder	EFO:0000524	0.1176	cardiovascular disease/others
neoplasm	EFO:0000616	0.1176	cardiovascular disease/others
immune system disease	EFO:0000540	0.6667	immune system disease/autoimmune disease
autoimmune disease	EFO:0005140	0.4667	immune system disease/autoimmune disease
digestive system disease	EFO:0000405	0.3333	immune system disease/autoimmune disease
inflammatory disease	EFO:0009903	0.3333	immune system disease/autoimmune disease
hypersensitivity reaction disease	EFO:1002003	0.2667	immune system disease/autoimmune disease
inflammatory bowel disease	EFO:0003767	0.2000	immune system disease/autoimmune disease
type II hypersensitivity reaction disease	EFO:0005809	0.2000	immune system disease/autoimmune disease
intestinal disease	EFO:0009431	0.2000	immune system disease/autoimmune disease
gastrointestinal disease	EFO:0010282	0.2000	immune system disease/autoimmune disease
abdominal and pelvic region disorder	MONDO:0044965	0.2000	immune system disease/autoimmune disease
nervous system disease	EFO:0000618	1.0000	mental or behavioural disorder
mental or behavioural disorder	EFO:0000677	0.9286	mental or behavioural disorder
brain disease	EFO:0005774	0.9286	mental or behavioural disorder
central nervous system disease	EFO:0009386	0.9286	mental or behavioural disorder
psychiatric disorder	MONDO:0002025	0.9286	mental or behavioural disorder
mood disorder	EFO:0004247	0.2143	mental or behavioural disorder
developmental disorder of mental health	EFO:0005548	0.2143	mental or behavioural disorder
genetic disorder	EFO:0000508	0.1429	mental or behavioural disorder
metabolic disease	EFO:0000589	0.1429	mental or behavioural disorder
nutritional disorder	EFO:0001069	0.1429	mental or behavioural disorder
neoplasm	EFO:0000616	0.4500	digestive system disease/cancer
neoplastic disease or syndrome	MONDO:0023370	0.4500	digestive system disease/cancer
cell proliferation disorder	MONDO:0045024	0.4500	digestive system disease/cancer
cancer	EFO:0000311	0.4000	digestive system disease/cancer
digestive system disease	EFO:0000405	0.4000	digestive system disease/cancer
epithelial neoplasm	EFO:0006858	0.3500	digestive system disease/cancer
carcinoma	EFO:0000313	0.3000	digestive system disease/cancer
endocrine system disease	EFO:0001379	0.2500	digestive system disease/cancer
digestive system neoplasm	EFO:0008549	0.2000	digestive system disease/cancer
pancreas disease	EFO:0009605	0.2000	digestive system disease/cancer
cancer	EFO:0000311	1.0000	skin cancer
carcinoma	EFO:0000313	1.0000	skin cancer
neoplasm	EFO:0000616	1.0000	skin cancer
skin disease	EFO:0000701	1.0000	skin cancer
skin neoplasm	EFO:0004198	1.0000	skin cancer
epithelial neoplasm	EFO:0006858	1.0000	skin cancer
skin carcinoma	EFO:0009259	1.0000	skin cancer
integumentary system disease	EFO:0010285	1.0000	skin cancer
integumentary system cancer	MONDO:0000653	1.0000	skin cancer
skin cancer	MONDO:0002898	1.0000	skin cancer
