# Supplementary material for: Disease-specific prioritization of non-coding GWAS variants based on chromatin accessibility
Source: HGG Adv. 2024 May 21;5(3):100310. doi: 10.1016/j.xhgg.2024.100310 (PMC11259938; doi:10.1016/j.xhgg.2024.100310)
Supplement: Data S1. Legends for Supplemental Data SD1 - SD25 [file mmc2.zip › supp_dat/sup_data_perf-chrom-heldout.csv]

disease	Chr_B	Chr_LR	CV_B	CV_LR	CV_LR(sd)	Random_B	Random_B(sd)	Random_LR	Random_LR(sd)
acute_lymphoblastic_leukemia	0.15116880769438193	0.16348249351126623	0.14216864092348638	0.2162134313297947	0.008762598907152627	0.1522713905080916	0.031007496824325968	0.23067430146900908	0.051430067854549934
adolescent_idiopathic_scoliosis	0.10139179601873119	0.10783290793636094	0.10985856103769347	0.12890359812801266	0.0025246544682464215	0.11466815782680292	0.00699470570615922	0.12858558925901448	0.012157904370754523
adult_onset_asthma	0.26215776378797656	0.41117609982187125	0.1539211440321169	0.23572321605150665	0.01735434063153782	0.15809330596439497	0.031134118840567538	0.22627205706009212	0.045469643418669305
age-related_macular_degeneration	0.09275169596450963	0.09304207220502936	0.11669499959165164	0.12004420260867582	0.006891361608711835	0.13035737689226992	0.017086935915097447	0.11729822263426176	0.016019476906881002
alcohol_dependence	0.12910613418757805	0.10621502137343526	0.09704236514468399	0.11789399879878418	0.006455174233575628	0.10403445747380644	0.011978897276462088	0.11847932967660711	0.02651232568570107
allergic_rhinitis	0.1568065705074628	0.2540926696730297	0.15338812914241015	0.22932314075035498	0.00850123802216852	0.14970427709396303	0.027943348561328536	0.20414403953377558	0.030232913850835128
allergy	0.15075525068791717	0.1596202067846112	0.13959355834424264	0.2046018407833397	0.0034490218703372836	0.13340435617695612	0.018543184098393287	0.20374011624043178	0.022452574704644956
alzheimer's_disease	0.11075759146516416	0.10422963469447298	0.12404610667883646	0.1484907588160025	0.0029257526494796643	0.13258592050565954	0.011119687383206215	0.1497700004414862	0.011290110631676864
amyotrophic_lateral_sclerosis	0.1533293343266429	0.14988085632574796	0.12616385258330162	0.13064337634753695	0.0074638590610441495	0.1596056627080868	0.035187790675982156	0.14633288249432586	0.034578069350620376
ankylosing_spondylitis	0.20109554302680466	0.30376373308996724	0.17315812545426384	0.27935073600227794	0.006224390719699873	0.19181981706446866	0.032348660541385146	0.28933930867421637	0.036828564878058787
anorexia_nervosa	0.08994595480671322	0.09209736236323866	0.11998701034132278	0.1356635391420186	0.007731561938261956	0.12508036102148917	0.020324832953578332	0.1437530310917119	0.032023615702403266
anxiety_disorder	0.11000846156428508	0.11791114691994148	0.11669411899851559	0.12144619613937824	0.0029209753553691028	0.1253525941842884	0.013080733092042093	0.1291311138603255	0.014629952483214687
asthma	0.16868133703439195	0.21746109638550912	0.13628667054710836	0.19421334172331453	0.0017433341953343715	0.13606377040213882	0.012076560642443945	0.18242968792239128	0.0185364699786066
atherosclerosis	0.202942228063429	0.21189503491341827	0.14287484654329707	0.15786951796917148	0.007321499587400018	0.14318999768602014	0.05027017712071123	0.12005142127384073	0.05115007060225574
atopic_asthma	0.150865346124998	0.24585050968134933	0.1496056525070868	0.23024746618170433	0.008482254707187435	0.16657985008768467	0.041090613279343616	0.24101161405756022	0.04313403447873936
atrial_fibrillation	0.15816220770275147	0.25846248968568186	0.1439175652409318	0.22202672954239322	0.005972510983346655	0.15537499206110927	0.01874119579986801	0.20761534839891999	0.043341240665507444
attention_deficit_hyperactivity_disorder	0.14418709517224818	0.15994212116931633	0.11849519214203161	0.13860074809521616	0.0038096032264736193	0.11393385447105818	0.008168699627583797	0.12839853600717083	0.012622545882774826
autism_spectrum_disorder	0.11099046677126877	0.11710645761961058	0.12115839284529265	0.13223015944925798	0.004691465290568436	0.1303067009379414	0.020202405635392454	0.12253296757045264	0.01818490213775052
autoimmune_disease	0.15563164185299036	0.21015952637762408	0.1488278671307442	0.2237485455871262	0.001185851921287059	0.1513469226399066	0.00769633227213585	0.21842090481688198	0.014352874500571626
autoimmune_thyroid_disease	0.1247468032317614	0.2785634649555849	0.12701819550684895	0.21240296062811634	0.011628225621855505	0.13885633962252247	0.02667465984795263	0.22512918781508962	0.05326357643312661
bipolar_disorder	0.10841914443908626	0.11230015491582092	0.11320254241586641	0.11603849905003867	0.0019117097296000288	0.10860666704538596	0.011732443907649518	0.11214313350909973	0.005864119913443446
breast_carcinoma	0.1175707461516617	0.11295421058871029	0.12750361319205764	0.1386148854193395	0.0022585305109674575	0.1258721182632379	0.012664879093857136	0.13339577188591528	0.014679486904304076
cancer	0.1258104375199617	0.14465536068619284	0.12886081974421812	0.14418371659256943	7.266847207311712e-4	0.12750433646296172	0.0035521034092885462	0.14230182833963825	0.006567847992777529
cardiac_arrhythmia	0.14360703403684053	0.20657321732663403	0.1430616573902497	0.21635544795765338	0.004234817465239347	0.1430459059410824	0.02404584623594882	0.21747345530386822	0.03853720053718468
cardiovascular_disease	0.13211269904683498	0.14000971093682882	0.13450767397021118	0.15535366374694953	7.121753918585715e-4	0.13318621208936807	0.005681193132730102	0.14978118412689198	0.008201769991283149
celiac_disease	0.23781315250528126	0.30938292630598185	0.14030251505576077	0.29520348083552617	0.008349426472435754	0.15068184621684633	0.034806377886648414	0.3148842103212751	0.074485523267989
childhood_onset_asthma	0.1798649221566088	0.1943085895681917	0.13758233554577606	0.19499859668066954	0.004068805195068021	0.14263246968250848	0.019367584636422915	0.1906918342898305	0.02839351494253323
chronic_kidney_disease	0.12096782688759153	0.12151553943237269	0.12390247998852497	0.13525312687168223	0.004265272199621845	0.12921953631692304	0.008122282750717432	0.1391732478920448	0.009310102594596689
chronic_lymphocytic_leukemia	0.20116010806379733	0.32259032057987924	0.16114777195486016	0.28586730951947803	0.01447677430135393	0.14836218559821598	0.05604942862349951	0.25076043486695676	0.076143108502632
chronic_obstructive_pulmonary_disease	0.08353639621544987	0.10198359770716489	0.09569838869106076	0.1186834220125183	0.0030490949318340067	0.09553334315346065	0.01062932213962417	0.12154114355866119	0.015774291212571952
cirrhosis_of_liver	0.1598533606153771	0.2502090877769975	0.15586583062071818	0.20990758041306634	0.01017149344810581	0.178538338787945	0.04485432950354358	0.20845542280087198	0.03918523951268346
colorectal_adenoma	0.1953974675180656	0.2413653307250354	0.20786498384086816	0.23006270809081997	0.008407362885568842	0.24636565527158216	0.05628165597716846	0.23923127381310233	0.07368659576733494
colorectal_cancer	0.1396948231347615	0.14505818871418177	0.14051525110137383	0.15632960435637583	0.0016882581497039565	0.14747560805896776	0.013508980697697215	0.16204433852407407	0.01878602689346596
coronary_artery_disease	0.15748224273866274	0.20699699266610055	0.15051654866137787	0.19079431979008468	0.0026256126339769424	0.1528203904914321	0.016256800834769183	0.19487589724224885	0.02246067915805201
crohn's_disease	0.19775624658582963	0.2784612696836345	0.17699524826226226	0.26227575210756127	0.002652956677980703	0.182493196124001	0.0275234063556028	0.26066700436834495	0.033723138966592216
cutaneous_melanoma	0.15697383800051862	0.25507540173370735	0.14847086498128192	0.22245735673209527	0.007416103345175691	0.15323667600184454	0.021896242478622346	0.23089573117729745	0.03546099773333098
dental_caries	0.09296863946459269	0.09327340463867168	0.10728035755639556	0.11050862563494304	0.006213103593949334	0.10223000824356077	0.014273240141194	0.09814966106024142	0.01983144893514175
diabetes_mellitus	0.13282471619228073	0.14090839867387772	0.13175179366494416	0.14399496133471407	0.0013330920237430714	0.13320140913305778	0.007052654673876363	0.14359576830040865	0.009371706785852524
diabetic_nephropathy	0.1059632859739383	0.0894202187475963	0.11134335741427599	0.1090794978515903	0.007075708327066611	0.11250780759174134	0.02502498730140409	0.10431068561461668	0.014745524635840106
digestive_system_carcinoma	0.1146084928012189	0.10691759364098992	0.127219358576166	0.13142805683527525	0.002502682388944655	0.13167958835985977	0.01863835284309461	0.1282901718927698	0.01883421859337806
digestive_system_disease	0.13358848710712848	0.14626227000253128	0.13415655367617946	0.15224814893145322	5.191149864264239e-4	0.13731164479448565	0.004373529877125782	0.15444076454197359	0.006255468503646565
diverticular_disease	0.13917810506103145	0.1452877772943984	0.12789777281395015	0.13957984068264073	0.006568538844165822	0.13517380570430476	0.022906902654810345	0.1488046830341027	0.024221522977664407
drug_dependence	0.09728470382767186	0.08378174875043186	0.0974005370026158	0.10243531306782355	0.003854717426217419	0.10014034091438109	0.01664819509372729	0.1030011567173846	0.01075549767572708
eating_disorder	0.12224864665736833	0.12819007310169905	0.10834491429146634	0.12021930046734097	0.005889932880766604	0.11164962451771096	0.011324040770860473	0.11415957129084793	0.025777990172075868
endometriosis	0.1001737628088013	0.09709574648197561	0.11143645985374252	0.10999080851966034	0.006942727163408681	0.10864711762971885	0.016680539333470374	0.10007591173272076	0.019380596116318177
epilepsy	0.1171868678731479	0.07654920609094308	0.09173979489971461	0.10848401487260986	0.009238115615427131	0.08949223375521431	0.012710188541127427	0.10878817815954898	0.02128281388713375
female_reproductive_system_disease	0.10630876806292798	0.11362899276657915	0.11458899804084088	0.11942925312533986	0.002393673197127311	0.11610431780329403	0.011242339698638826	0.11483068283285167	0.008422427117359686
glaucoma	0.28306581504333744	0.30277300852109723	0.17574438627353342	0.21084374516432514	0.0061821454163009685	0.1978023240763061	0.03608674045969978	0.234047390740746	0.04891787215592391
gout	0.08499209632113999	0.09960516637290745	0.10152710730138859	0.11611000621575951	0.013597679526089434	0.10791181763675481	0.020637800096271166	0.1123213226118549	0.01785383784767163
heart_failure	0.1240592669403825	0.1240592669403825	0.11515852391585021	0.11801964646861447	0.006237528000275816	0.10540162405941286	0.01577186398781087	0.10392498030122088	0.015424224006956944
hiv_infection	0.11777414617205662	0.09868117392809078	0.1033149123515242	0.10549695012882977	0.0035501735917589142	0.10323227520549294	0.008606199720700975	0.10444815606983349	0.006484779650344943
hiv-1_infection	0.12574502564570486	0.09773420135407027	0.11641564741022473	0.11160405591039854	0.005964967812779451	0.11899924488259646	0.016845186975027075	0.09881649209181456	0.022790850781370116
hypersensitivity_reaction_disease	0.15754547538323724	0.22819440045908768	0.1462028827534067	0.23231803938651735	0.0010267564105431565	0.14733890546062606	0.006963251330309619	0.23634031627035085	0.015651730308861796
hypertension	0.17684257836838663	0.18791656522987862	0.1515320743812637	0.17754392345470094	0.005989978711260608	0.16545285377321572	0.03431449700768725	0.19150917743759538	0.04293242099113639
hypothyroidism	0.14943781485344	0.18460962478148576	0.13911016141330648	0.2509043756130884	0.008087955763162598	0.1369288095117598	0.026028089863394954	0.2505375815267244	0.04146762487914959
immune_system_disease	0.155991541643779	0.20599017682698706	0.14324372332063395	0.21639258085559326	9.122460396922002e-4	0.1444334826810201	0.0036866580225062063	0.2193988430134845	0.00925802408129017
inflammatory_bowel_disease	0.17183810376547248	0.25360815653354524	0.1727558556147379	0.24834761476014533	0.0023666766061111897	0.17622628640960492	0.012521991750029974	0.2598796480997687	0.015448190396837124
juvenile_idiopathic_arthritis	0.1790725530393946	0.2951692408225537	0.11962415487552255	0.15448573009052108	0.008296213617412606	0.13423308959469812	0.027384300394048336	0.13081102996125282	0.027128015382561696
keratinocyte_carcinoma	0.15456919248104573	0.16964094136583016	0.12853515114722738	0.1483577944806715	0.004689727803255364	0.13099387634735027	0.027042084667807116	0.14480461019959695	0.029556537100980735
kidney_disease	0.1792555658248421	0.21028312863978604	0.13925252096534319	0.1682172646623527	0.001665202324837434	0.14182199258897493	0.010716076055344642	0.16867355795227876	0.00906793474993998
liver_disease	0.14544346006912606	0.18578551243660224	0.14303668493681965	0.20174198573881974	0.0027553028679297184	0.14889747508831208	0.017777990616193954	0.1891051284564309	0.02808911340700829
lung_adenocarcinoma	0.08328422971400051	0.08946389300096622	0.11141435474333927	0.1169824930438489	0.007531628961017104	0.11745170740974094	0.035859429283465506	0.10827053212527413	0.02636772670939953
lung_carcinoma	0.11346978869247687	0.12855381021211296	0.1028382581928512	0.1200453940959213	0.004473276195585729	0.10424589460939943	0.0068542823677486845	0.12664356872085336	0.012752423213067018
lymphoid_leukemia	0.11446275309339934	0.14854795629122497	0.13950630340907866	0.21028754881636985	0.006964637188509304	0.151493514751443	0.026736846402078553	0.2204234066983131	0.023190176965904752
lymphoma	0.12108493062473638	0.1532050123649614	0.14430626678659686	0.2158901342709056	0.004813691506865752	0.14941809432250805	0.03025070015555259	0.2399146320642693	0.033032259418720705
melanoma	0.13102600000437092	0.22238582874373727	0.13481616059251147	0.20918650740023015	0.00846733164086312	0.14871973761770776	0.025069651198347673	0.24468973808192315	0.04881247694328794
mental_or_behavioural_disorder	0.11606606982747775	0.11898904377531641	0.10982771882801902	0.11758945285253036	3.9722761028509925e-4	0.11154083993617975	0.00333551258352199	0.11885695852699155	0.00265728818506332
metabolic_syndrome	0.10057754899633974	0.10591272487112796	0.125363452641981	0.16293717652896272	0.012516737902535113	0.14163699891157477	0.02323468981029974	0.14276495361445277	0.017816275527401247
migraine_disorder	0.13551976329070603	0.13759375248658184	0.13099980616579332	0.1439089640563831	0.004451867260218054	0.14375757100010278	0.018206985643122894	0.144460768228594	0.018441994033140573
mood_disorder	0.10182846318158467	0.11317006847108425	0.10911072877680739	0.11756767788209882	0.0014452970510971858	0.1083055623751333	0.004244693206615767	0.11686679695242001	0.005308267654986696
movement_disorder	0.08830124649377583	0.09333597330175247	0.12159091807363384	0.12646655286047956	0.004464680560551019	0.1332236038874574	0.01331018499157799	0.13065031902811675	0.013267948616453662
multiple_myeloma	0.11479821107435234	0.11122101748987473	0.12226264432432973	0.14144693567197306	0.01116123551078141	0.11617707814203773	0.03358642359794528	0.09987201837624002	0.041935726657957806
multiple_sclerosis	0.15315144552055457	0.2592500237850711	0.1675958688087934	0.2841309396913181	0.004582222778735255	0.17074295879259477	0.02125191485250917	0.29307536747564156	0.03525693105056547
neoplasm_of_mature_b-cells	0.1890215889746642	0.2619669593186461	0.15030529242161403	0.23759373238110532	0.006163356888859029	0.15527345216367677	0.02876682061536202	0.21181913667198643	0.054048910689095474
neuropathy	0.11333175214407953	0.11844243522105491	0.12207214178117766	0.12756154273080753	0.005540328853474352	0.10934090426692986	0.014281018200173363	0.11906156787918548	0.016822548975421375
neurotic_disorder	0.10609333040426272	0.10509686417701049	0.134436822656067	0.13782061248107563	0.008382055796246261	0.1410286202117086	0.04665745247151628	0.14295370916779113	0.04620295083780555
non-alcoholic_fatty_liver_disease	0.10975427595618281	0.10856588115069077	0.10081462461005722	0.10242483577644032	0.007912388357851552	0.0946210432409771	0.028621710461975664	0.09356135880005156	0.009898244240946099
non-hodgkins_lymphoma	0.15033322339874472	0.1776796358253266	0.14351022254084567	0.21662643810255805	0.006334943173183975	0.1722369250104449	0.022039074273385896	0.25192736681792527	0.041456128417123886
non-melanoma_skin_carcinoma	0.12715996069481958	0.15650962325904808	0.12499787748268934	0.14506123325921655	0.002993324220112604	0.13301342446193762	0.019593617733729803	0.15227412954059677	0.020686844232732343
non-small_cell_lung_carcinoma	0.11522749137856285	0.12700507930563182	0.11417408523758141	0.12405853590119531	0.00662287340989775	0.13302909272624752	0.029431369995904268	0.11886815102369375	0.03867288264562584
obesity	0.17163695597133427	0.16794610649091482	0.12185155296272417	0.12702001166644555	0.005684043858992521	0.12982162020915095	0.024616092612047384	0.11737250611613019	0.02776591165139942
obsessive-compulsive_disorder	0.08499318995973046	0.08666387665159632	0.12318897617535352	0.12663023692229125	0.0038682100217706564	0.13568709672470222	0.019771770933019826	0.1337337145894859	0.018221855068430236
osteoarthritis	0.16666627050648924	0.17155299819019054	0.14564287638217252	0.16242126726210696	0.007108073892075559	0.15608759077735446	0.043944415934666456	0.14993565468885695	0.042143723395019005
ovarian_carcinoma	0.12670385059937547	0.12670385059937547	0.11793618789279045	0.12161026498477161	0.002612618621855196	0.1318388464573295	0.021452222073442617	0.1275518363813002	0.020544919520109485
pancreatic_carcinoma	0.10908817488660164	0.1093078451902813	0.1287557161207081	0.1376039166716578	0.0077347350005147085	0.14521033171274433	0.03858270007630329	0.15017471555712628	0.03411729439170947
parkinson's_disease	0.12270272249152155	0.14894331835944308	0.13298590699124568	0.15318540084452337	0.0066872248477645845	0.12599122761376944	0.03305894472803991	0.14689271124351594	0.02339833339948851
periodontitis	0.11445326693987976	0.10184535209686746	0.12372113713707836	0.12453244808145647	0.007390395988156019	0.11098240602648156	0.019076289494297814	0.1106067807625955	0.016241933019830408
peripheral_arterial_disease	0.1524292745296425	0.16701459544605338	0.1432253121227953	0.15565043931886857	0.010216477914128072	0.16486164859197244	0.041574474361110926	0.16601086013837535	0.04198251046004532
peripheral_neuropathy	0.127424002726248	0.10511595991948613	0.12091163163933305	0.12802426941793418	0.003887263297568574	0.11834336303664551	0.02299672901010375	0.11760556728877537	0.012822979668697608
prostate_carcinoma	0.1643466963679109	0.16141650078417147	0.12226734286644574	0.13370446882237763	0.004287294460003468	0.11985082908510762	0.02091680970334658	0.13569599139933974	0.024249593372613752
psoriasis	0.15272717312970768	0.19730216571765344	0.16453268247093572	0.24553113754596304	0.003032319808686881	0.1665888642100779	0.028005177514380045	0.2525694921627899	0.035805483761954825
psychosis	0.11445152916240273	0.11827456210149558	0.10937173783447897	0.1211771756454411	0.001038472556387533	0.10759281452027541	0.0064990774960597825	0.12014353347210256	0.010482734789310368
respiratory_system_disease	0.11902769702501274	0.14085003056288825	0.11989813610479333	0.1533177733339784	8.668644274978447e-4	0.1192608063399157	0.006352894185785633	0.147647005999826	0.010987953954246395
retinopathy	0.10411081265905597	0.10442669745646399	0.11656417527278437	0.11718337840172097	0.004322778948445748	0.12520050063047544	0.01966655559613973	0.1220886351733033	0.010326149832830192
rheumatoid_arthritis	0.15006840273454541	0.2226446488887902	0.14789054314605904	0.2215155932246841	0.0033479927701836067	0.161314088844929	0.013639216269682482	0.2403570179143194	0.021721178560082044
schizophrenia	0.11636262148872674	0.12158452640250299	0.1090749349139383	0.12120052732069725	0.0013584479944951993	0.10587671713683933	0.003992373950829926	0.11646016133512258	0.005483258997246948
sclerosing_cholangitis	0.1668509495622637	0.30988123760836117	0.1930121262228843	0.31074537766777144	0.00741873000562065	0.17700256320639543	0.0395188065043281	0.27216630850492957	0.04726646755726119
scoliosis	0.10131596729981758	0.10756260187134874	0.10963996086111413	0.12926051428952123	0.002339842089469604	0.11190080008615166	0.00631494491452212	0.12942924475063938	0.009715647290574485
skin_disease	0.16927859414019544	0.22592308417130455	0.14390422875136205	0.18858026945949308	0.0011231695680827148	0.13927767075001923	0.00870665179528984	0.18497657665668546	0.015595419081693937
squamous_cell_carcinoma	0.08842586053506275	0.10294582475217541	0.11193175939636409	0.12454301856059163	0.007232236333608052	0.1211834526546608	0.01586559357570551	0.11524974690644542	0.01209540783121572
squamous_cell_lung_carcinoma	0.1452793155573003	0.07697358832752993	0.09439550667193755	0.09772763609702519	0.008332371019264264	0.08556748027516134	0.02448082073916178	0.09045675780263053	0.021116170321965746
stroke	0.15099747917802891	0.14338976387419666	0.12491752105077401	0.13271542832500813	0.009107907173180703	0.12788237842651154	0.01716692277709897	0.12143513233533082	0.021665453001202515
systemic_lupus_erythematosus	0.15158384918985535	0.24404803470930758	0.14407846233920224	0.2520082063504234	0.0037304519015449165	0.14070124046882915	0.016043352750459566	0.2816790435713692	0.03418494031552029
systemic_scleroderma	0.20183315249459677	0.2995188085365285	0.16107465527211612	0.31190393370931857	0.008563522866163327	0.18483880413551163	0.056585146038172544	0.37522917439091547	0.10119254519761098
tourette_syndrome	0.077987118450912	0.08032360652973898	0.12120083244618934	0.12497931605326713	0.004893685254693903	0.13544972728651947	0.030790526819205556	0.12715850140988896	0.031376977413196366
type_i_diabetes_mellitus	0.11956510585928565	0.15355258162947188	0.13295907445850835	0.1979224439022061	0.012531549386813404	0.13691523541825343	0.04747776502687984	0.17161029791092322	0.06050212330427467
type_ii_diabetes_mellitus	0.11372526560351183	0.12690173218703432	0.13275799437617056	0.14376701551229876	0.001249890120481803	0.13215109309768908	0.0096908013664571	0.14209275602249238	0.010402264696745742
ulcerative_colitis	0.16554271146636193	0.22932675526970422	0.18415293935570887	0.27504654333718925	0.004956139872514806	0.19198117926874453	0.027326696569612098	0.2861837002836942	0.035427320198264646
unipolar_depression	0.11466587575048451	0.11591066994835314	0.10865864203456532	0.1181592477941116	0.0019677630869305842	0.1093338916699153	0.006871476309492505	0.11694258982488351	0.007738177654722134
uterine_fibroid	0.17400353203400604	0.1848828477982897	0.12807183238659972	0.1701500426298917	0.016467123449674614	0.14341187259453742	0.030541702660785867	0.17059693940187695	0.05527980363180902
venous_thromboembolism	0.23414467449224552	0.17175711736500532	0.1203915239139963	0.13143415689409715	0.007461216939793316	0.10920088069617558	0.02125542913659912	0.1210094424707691	0.027000140376676324
