# Supplementary material for: Disease-specific prioritization of non-coding GWAS variants based on chromatin accessibility
Source: HGG Adv. 2024 May 21;5(3):100310. doi: 10.1016/j.xhgg.2024.100310 (PMC11259938; doi:10.1016/j.xhgg.2024.100310)
Supplement: Data S1. Legends for Supplemental Data SD1 - SD25 [file mmc2.zip › supp_dat/sup_data_pairwise-tis-aggregated.csv]

score1	score1_median	score2	score2_median	measure	p_value	higher_median
DHS-Weighted	0.1288	DHS-Mean	0.1437	pr	1.940e-19	DHS-Weighted
Fitcons2-Weighted	0.1178	Fitcons2-Mean	0.1251	pr	4.817e-18	Fitcons2-Weighted
Genoskyline-Weighted	0.1321	Genoskyline-Mean	0.1420	pr	4.684e-19	Genoskyline-Weighted
DHS-Weighted	0.5908	DHS-Mean	0.6148	roc	9.376e-12	DHS-Weighted
Fitcons2-Weighted	0.6021	Fitcons2-Mean	0.6071	roc	6.130e-03	Fitcons2-Weighted
Genoskyline-Weighted	0.6093	Genoskyline-Mean	0.6087	roc	2.303e-02	Genoskyline-Mean
