# Supplementary material for: Disease-specific prioritization of non-coding GWAS variants based on chromatin accessibility
Source: HGG Adv. 2024 May 21;5(3):100310. doi: 10.1016/j.xhgg.2024.100310 (PMC11259938; doi:10.1016/j.xhgg.2024.100310)
Supplement: Data S1. Legends for Supplemental Data SD1 - SD25 [file mmc2.zip › supp_dat/sup_data_pairwise-tis-org-aggregated.csv]

score1	score1_median	score2	score2_median	measure	p_value	higher_median
CADD	0.5487	eigen	0.5975	roc	7.750e-20	eigen
CADD	0.5487	GenoCanyon	0.6185	roc	3.403e-19	GenoCanyon
CADD	0.5487	GWAVA	0.5815	roc	2.890e-15	GWAVA
CADD	0.5487	LINSIGHT	0.6085	roc	1.608e-19	LINSIGHT
CADD	0.5487	DHS	0.6148	roc	1.993e-18	DHS
eigen	0.5975	GenoCanyon	0.6185	roc	4.239e-10	GenoCanyon
eigen	0.5975	GWAVA	0.5815	roc	8.629e-08	eigen
eigen	0.5975	LINSIGHT	0.6085	roc	1.447e-04	LINSIGHT
eigen	0.5975	DHS	0.6148	roc	3.337e-07	DHS
GenoCanyon	0.6185	GWAVA	0.5815	roc	1.596e-12	GenoCanyon
GenoCanyon	0.6185	LINSIGHT	0.6085	roc	2.373e-05	GenoCanyon
GenoCanyon	0.6185	DHS	0.6148	roc	2.592e-01	GenoCanyon
GWAVA	0.5815	LINSIGHT	0.6085	roc	1.273e-11	LINSIGHT
GWAVA	0.5815	DHS	0.6148	roc	2.530e-11	DHS
LINSIGHT	0.6085	DHS	0.6148	roc	3.368e-03	DHS
CADD	0.1089	eigen	0.1278	pr	2.520e-18	eigen
CADD	0.1089	GenoCanyon	0.1370	pr	1.704e-18	GenoCanyon
CADD	0.1089	GWAVA	0.1258	pr	6.732e-17	GWAVA
CADD	0.1089	LINSIGHT	0.1315	pr	7.144e-20	LINSIGHT
CADD	0.1089	DHS	0.1437	pr	8.182e-20	DHS
eigen	0.1278	GenoCanyon	0.1370	pr	2.155e-11	GenoCanyon
eigen	0.1278	GWAVA	0.1258	pr	6.201e-01	eigen
eigen	0.1278	LINSIGHT	0.1315	pr	1.040e-01	LINSIGHT
eigen	0.1278	DHS	0.1437	pr	4.817e-18	DHS
GenoCanyon	0.1370	GWAVA	0.1258	pr	2.081e-05	GenoCanyon
GenoCanyon	0.1370	LINSIGHT	0.1315	pr	1.254e-03	GenoCanyon
GenoCanyon	0.1370	DHS	0.1437	pr	4.157e-16	DHS
GWAVA	0.1258	LINSIGHT	0.1315	pr	9.555e-02	LINSIGHT
GWAVA	0.1258	DHS	0.1437	pr	2.629e-15	DHS
LINSIGHT	0.1315	DHS	0.1437	pr	4.313e-13	DHS
